# Supplementary material for: Intra-Specific Variation in Desiccation Tolerance of Citrus sinensis ‘bingtangcheng’ (L.) Seeds under Different Environmental Conditions in China
Source: Int J Mol Sci. 2023 Apr 17;24(8):7393. doi: 10.3390/ijms24087393 (PMC10139128; doi:10.3390/ijms24087393)
Supplement: Supplementary file 1 [file ijms-24-07393-s001.zip]

Archive with 10 entries (10 files):
- Supplemental Data S1 DS0 vs DT0.xls.xlsx
- Supplemental Data S2 DS0 vs DS6.xls.xlsx
- Supplemental Data S3 DT0 vs DT6.xls.xlsx
- Supplemental Data S4 DS0 vs DT0 TF genes.xlsx
- Supplemental Data S5 DS0 vs DS6 TF genes.xlsx
- Supplemental Data S6 DT0 vs DT6 TF genes.xlsx
- supplemental Data S7 Late maturation genes.xlsx
- Supplemental Data S8 response to stress.xlsx
- Supplemental Figures.pdf
- Supplemental Tables.pdf
