# Supplementary material for: Intra-Specific Variation in Desiccation Tolerance of Citrus sinensis ‘bingtangcheng’ (L.) Seeds under Different Environmental Conditions in China
Source: Int J Mol Sci. 2023 Apr 17;24(8):7393. doi: 10.3390/ijms24087393 (PMC10139128; doi:10.3390/ijms24087393)
Supplement: Supplementary file 1 [file ijms-24-07393-s001.zip › Supplemental Data S1 DS0 vs DT0.xls.xlsx]

## Sheet:  DS0 vs DT0 filter data
id	DS0_count	DT0_count	DS0_fpkm	DT0_fpkm	log2(FC)	Pvalue	FDR	significant	Symbol	Description	Pathway	GO Component	GO Function	GO Process
Cs1g01040	30.6432	73.8928	8.63929	20.7098	1.26133	3.43e-05	0.000128558	yes	-	-	-	-	-	-
Cs1g01050	52.668	88.064	3.64803	7.39425	1.01929	0.00416028	0.0109138	yes	-	-	-	-	-	-
Cs1g01090	98.6328	185.238	4.78642	9.7953	1.03314	4.51e-07	2.14e-06	yes	-	-	-	-	-	-
Cs1g01180	12.4488	2.02446	0.38467	0.0709285	-2.43918	0.0129695	0.0303273	yes	-	-	-	-	-	-
Cs1g01260	7.6608	22.2691	0.503092	1.53201	1.60653	0.0162028	0.0369503	yes	-	-	-	-	-	-
Cs1g01270	453.903	1305.78	13.5481	42.3635	1.64473	4.31e-88	2.41e-86	yes	-	-	-	-	-	-
Cs1g01320	222.163	901.897	11.2928	52.4391	2.21524	7.37e-93	4.31e-91	yes	-	-	-	-	-	-
Cs1g01410	9.576	27.3302	0.533024	1.66559	1.64376	0.00768692	0.0189929	yes	-	-	-	-	-	-
Cs1g01460	87.1416	221.678	4.52324	12.8109	1.50194	1.45e-14	1.27e-13	yes	-	-	-	-	-	-
Cs1g01520	0.9576	20.2446	0.123438	2.92429	4.56623	2.12e-05	8.19e-05	yes	-	-	-	-	-	-
Cs1g01530	257.595	620.497	17.4799	43.0836	1.30144	9.36e-34	1.86e-32	yes	-	-	-	-	-	-
Cs1g01560	683.727	1385.74	30.8457	67.1836	1.12304	9.7e-50	2.84e-48	yes	-	-	-	-	-	-
Cs1g01700	681.812	1733.95	30.1526	81.2101	1.42938	4.21e-94	2.5e-92	yes	-	-	-	-	-	-
Cs1g01800	135.979	10.1223	7.51026	0.594969	-3.65798	3.16e-29	5.41e-28	yes	-	-	-	-	-	-
Cs1g01860	0	14.1712	0.001	1.41833	10.47	0.000122627	0.000422629	yes	-	-	-	-	-	-
Cs1g02270	6.7032	45.5504	0.476058	3.38141	2.82842	4.16e-08	2.2e-07	yes	-	-	-	-	-	-
Cs1g02280	65.1168	911.007	13.3819	203.629	3.92759	2.42e-184	3e-182	yes	-	-	-	-	-	-
Cs1g02320	59.3712	130.578	4.61538	11.8988	1.36629	2.13e-07	1.05e-06	yes	-	-	-	-	-	-
Cs1g02380	14.364	1.01223	0.793233	0.0610255	-3.70026	0.000980413	0.00289332	yes	-	-	-	-	-	-
Cs1g02440	97.6752	8.09784	4.19637	0.375676	-3.48158	9.86e-21	1.19e-19	yes	-	-	-	-	-	-
Cs1g02520	1.9152	14.1712	0.294141	2.29784	2.9657	0.00419502	0.0109901	yes	-	-	-	-	-	-
Cs1g02580	32.5584	80.9784	1.93075	4.86202	1.33239	8.48e-06	3.46e-05	yes	-	-	-	-	-	-
Cs1g02650	137.894	444.369	11.7138	38.4241	1.7138	1.92e-37	4.21e-36	yes	-	-	-	-	-	-
Cs1g02740	59.3712	120.455	3.50777	7.89059	1.16958	6.59e-06	2.73e-05	yes	-	-	-	-	-	-
Cs1g02760	4.788	19.2324	0.311401	1.12246	1.84982	0.00664208	0.0166558	yes	-	-	-	-	-	-
Cs1g02770	305.475	1494.05	17.7189	121.181	2.7738	8.72e-174	1e-171	yes	-	-	-	-	-	-
Cs1g02850	114.912	238.886	16.0726	36.0992	1.16736	5.83e-11	3.97e-10	yes	-	-	-	-	-	-
Cs1g02880	14.364	41.5014	1.44879	4.3992	1.60239	0.000239046	0.000788397	yes	-	-	-	-	-	-
Cs1g02980	464.436	1052.72	28.4412	71.8997	1.338	2.6e-49	7.49e-48	yes	-	-	-	-	-	-
Cs1g03090	56.4984	104.26	3.95269	8.07659	1.03091	0.000194098	0.000649609	yes	-	-	-	-	-	-
Cs1g03280	297.814	55.6727	40.3205	7.47127	-2.43209	2.21e-40	5.22e-39	yes	-	-	-	-	-	-
Cs1g03310	17.2368	4.04892	1.98032	0.442303	-2.16263	0.00722652	0.0179947	yes	-	-	-	-	-	-
Cs1g03320	23.94	48.5871	0.994272	2.15199	1.11396	0.00470036	0.0121679	yes	-	-	-	-	-	-
Cs1g03390	46.9224	91.1007	2.4924	5.18351	1.05639	0.00023661	0.000780965	yes	-	-	-	-	-	-
Cs1g03580	60.3288	4.04892	5.75149	0.376409	-3.93356	7.95e-14	6.64e-13	yes	-	-	-	-	-	-
Cs1g03590	280.577	626.571	9.04293	20.646	1.191	7.82e-30	1.37e-28	yes	-	-	-	-	-	-
Cs1g03730	17.2368	0	1.44934	0.001	-10.5012	1.54e-05	6.05e-05	yes	-	-	-	-	-	-
Cs1g03950	15.3216	0	1.33963	0.001	-10.3876	6.14e-05	0.000221498	yes	-	-	-	-	-	-
Cs1g03960	346.651	12.1468	27.4384	1.07004	-4.68046	2.19e-85	1.16e-83	yes	-	-	-	-	-	-
Cs1g04570	519.977	1296.67	12.8917	35.2897	1.4528	2.11e-70	9.2e-69	yes	Cs1g04570	cellulose synthase [Populus tomentosa]	-	GO:0043231//intracellular membrane-bounded organelle;GO:0031224//intrinsic component of membrane;GO:0043231//intracellular membrane-bounded organelle;GO:0031224//intrinsic component of membrane;GO:0043231//intracellular membrane-bounded organelle;GO:0031224//intrinsic component of membrane;GO:0043231//intracellular membrane-bounded organelle;GO:0031224//intrinsic component of membrane;GO:0043231/…	GO:0016759//cellulose synthase activity;GO:0046914//transition metal ion binding;GO:0016759//cellulose synthase activity;GO:0046914//transition metal ion binding;GO:0016759//cellulose synthase activity;GO:0046914//transition metal ion binding;GO:0016759//cellulose synthase activity;GO:0046914//transition metal ion binding;GO:0016759//cellulose synthase activity;GO:0046914//transition metal ion bi…	GO:0030243//cellulose metabolic process;GO:0040007//growth;GO:0010191;GO:0030865//cortical cytoskeleton organization;GO:0003006//developmental process involved in reproduction;GO:0009832//plant-type cell wall biogenesis;GO:0030243//cellulose metabolic process;GO:0040007//growth;GO:0010191;GO:0030865//cortical cytoskeleton organization;GO:0003006//developmental process involved in reproduction;GO:…
Cs1g04650	1485.24	3890	113.034	297.147	1.39442	1.53e-207	2.11e-205	yes	Cs1g04650	AP2/ERF domain-containing transcription factor [Populus trichocarpa]	-	GO:0043231//intracellular membrane-bounded organelle	GO:0001071//nucleic acid binding transcription factor activity;GO:0003676//nucleic acid binding	GO:0009987//cellular process;GO:0050896//response to stimulus;GO:0009987//cellular process;GO:0050896//response to stimulus;GO:0009987//cellular process;GO:0050896//response to stimulus;GO:0044699;GO:0006351//transcription, DNA-templated;GO:0050794//regulation of cellular process;GO:0006950//response to stress;GO:0009737//response to abscisic acid
Cs1g04680	37.3464	14.1712	3.5637	1.41682	-1.33072	0.00179266	0.00504916	yes	Cs1g04680	AP2/ERF domain-containing transcription factor [Populus trichocarpa]	-	-	-	GO:0009987//cellular process;GO:0050896//response to stimulus
Cs1g04870	398.362	810.797	29.4585	60.7162	1.0434	2.94e-31	5.39e-30	yes	Cs1g04870	PREDICTED: FAD-dependent urate hydroxylase-like [Fragaria vesca subsp. vesca]	-	-	GO:0016709//oxidoreductase activity, acting on paired donors, with incorporation or reduction of molecular oxygen, NAD(P)H as one donor, and incorporation of one atom of oxygen;GO:0016709//oxidoreductase activity, acting on paired donors, with incorporation or reduction of molecular oxygen, NAD(P)H as one donor, and incorporation of one atom of oxygen;GO:0016709//oxidoreductase activity, acting o…	GO:0008152//metabolic process;GO:0008152//metabolic process;GO:0008152//metabolic process;GO:0008152//metabolic process
Cs1g04910	0	15.1835	0.001	1.24257	10.2791	6.14e-05	0.000221498	yes	Cs1g04910	PREDICTED: probable cinnamyl alcohol dehydrogenase 9 [Vitis vinifera]	ko01100//Metabolic pathways;ko01110//Biosynthesis of secondary metabolites;ko00940//Phenylpropanoid biosynthesis	GO:0005576//extracellular region	GO:0046914//transition metal ion binding;GO:0016616//oxidoreductase activity, acting on the CH-OH group of donors, NAD or NADP as acceptor	GO:0044710
Cs1g04960	0.9576	14.1712	0.108671	1.72206	3.9861	0.000980413	0.00289332	yes	-	-	-	-	-	-
Cs1g05000	3972.13	8867.14	218.305	510.44	1.2254	6.44e-269	1.18e-266	yes	Cs1g05000	actin 1 [Populus trichocarpa]	-	GO:0030312;GO:0031981//nuclear lumen;GO:0009532//plastid stroma;GO:0043232;GO:0009526//plastid envelope;GO:0005911//cell-cell junction;GO:0016020//membrane;GO:0030312;GO:0031981//nuclear lumen;GO:0009532//plastid stroma;GO:0043232;GO:0009526//plastid envelope;GO:0005911//cell-cell junction;GO:0016020//membrane;GO:0030312;GO:0031981//nuclear lumen;GO:0009532//plastid stroma;GO:0043232;GO:0009526//…	GO:0032550;GO:0046914//transition metal ion binding;GO:0032550;GO:0046914//transition metal ion binding;GO:0032550;GO:0046914//transition metal ion binding	GO:0009642//response to light intensity;GO:0009913//epidermal cell differentiation;GO:0009725//response to hormone;GO:0048588//developmental cell growth;GO:0006970//response to osmotic stress;GO:0022622//root system development;GO:0009639//response to red or far red light;GO:0000904//cell morphogenesis involved in differentiation;GO:0009642//response to light intensity;GO:0009913//epidermal cell …
Cs1g05030	63.2016	13.159	2.28519	0.470444	-2.28022	5.37e-09	3.09e-08	yes	Cs1g05030	PREDICTED: receptor-like protein kinase FERONIA-like [Vitis vinifera]	-	-	GO:0004672//protein kinase activity	GO:0044699;GO:0050896//response to stimulus;GO:0006468//protein phosphorylation
Cs1g05180	15.3216	3.03669	0.685492	0.141556	-2.27577	0.00756354	0.0187292	yes	Cs1g05180	PREDICTED: G-type lectin S-receptor-like serine/threonine-protein kinase RLK1 [Vitis vinifera]	-	-	GO:0016301//kinase activity	GO:0009987//cellular process
Cs1g05390	13.4064	33.4036	0.263233	0.780066	1.56726	0.00457933	0.0118963	yes	Cs1g05390	PREDICTED: protein TONSOKU-like [Vitis vinifera]	-	-	-	GO:0044699;GO:0044699;GO:0044699
Cs1g05510	37.3464	151.835	2.07161	7.69559	1.89328	1.31e-17	1.35e-16	yes	Cs1g05510	Plant invertase/pectin methylesterase inhibitor superfamily [Theobroma cacao]	-	GO:0030312	GO:0030234//enzyme regulator activity;GO:0052689//carboxylic ester hydrolase activity	GO:0071555//cell wall organization;GO:0000272//polysaccharide catabolic process;GO:0044092//negative regulation of molecular function
Cs1g05570	24.8976	51.6237	1.41529	3.19142	1.1731	0.00285125	0.00772245	yes	Cs1g05570	Transducin/WD40 repeat-like superfamily protein isoform 1 [Theobroma cacao]	-	GO:0043234//protein complex	-	GO:0048827//phyllome development;GO:0031497//chromatin assembly;GO:0048507//meristem development;GO:0048229//gametophyte development;GO:0009913//epidermal cell differentiation;GO:0000725//recombinational repair;GO:0034728//nucleosome organization
Cs1g05680	5.7456	22.2691	0.271295	1.14663	2.07947	0.00374236	0.00992346	yes	Cs1g05680	Chloroplastic NIFS-like cysteine desulfurase isoform 1 [Theobroma cacao]	-	-	GO:0043168//anion binding;GO:0016783//sulfurtransferase activity	-
Cs1g05770	60.3288	416.027	12.5397	89.0803	2.8286	2.95e-65	1.17e-63	yes	-	-	-	-	-	-
Cs1g05780	120.658	252.045	5.97294	12.5247	1.06826	1.59e-11	1.13e-10	yes	-	-	-	-	-	-
Cs1g05830	43.092	81.9907	0.75078	1.54102	1.03742	0.000642392	0.00196243	yes	Cs1g05830	PREDICTED: callose synthase 5-like [Cucumis sativus]	-	GO:0044459	GO:0035251//UDP-glucosyltransferase activity	GO:0009856//pollination;GO:0006074//(1->3)-beta-D-glucan metabolic process;GO:0009555//pollen development;GO:0010769//regulation of cell morphogenesis involved in differentiation
Cs1g05910	4.788	32.3914	0.293503	2.12866	2.8585	7.56e-06	3.11e-05	yes	Cs1g05910	PREDICTED: vinorine synthase-like [Fragaria vesca subsp. vesca]	-	-	GO:0016740//transferase activity	-
Cs1g05960	31.6008	1.01223	1.26392	0.0449964	-4.81195	8.1e-09	4.6e-08	yes	Cs1g05960	PREDICTED: G-type lectin S-receptor-like serine/threonine-protein kinase At4g27290-like [Vitis vinifera]	-	-	GO:0016301//kinase activity	GO:0009987//cellular process
Cs1g05970	47.88	3.03669	1.82627	0.127868	-3.83617	2.07e-11	1.46e-10	yes	Cs1g05970	PREDICTED: G-type lectin S-receptor-like serine/threonine-protein kinase At4g27290-like [Vitis vinifera]	-	-	GO:0016301//kinase activity	GO:0009987//cellular process
Cs1g06160	0	9.11007	0.001	0.502949	8.97427	0.00391328	0.010314	yes	-	-	-	-	-	-
Cs1g06240	434.751	5816.28	59.3848	835.833	3.81505	0	0	yes	-	-	-	-	-	-
Cs1g06250	22.0248	67.8194	1.89464	6.16031	1.70108	1.32e-06	5.93e-06	yes	-	-	-	-	-	-
Cs1g06260	2.8728	15.1835	0.0918322	0.528755	2.52553	0.00756354	0.0187292	yes	Cs1g06260	non-ltr retroelement reverse transcriptase [Rosa rugosa]	-	-	GO:0003676//nucleic acid binding	GO:0034645//cellular macromolecule biosynthetic process;GO:0090304
Cs1g06300	260.467	639.73	19.1659	46.4985	1.27864	3.45e-36	7.26e-35	yes	-	-	-	-	-	-
Cs1g06470	131.191	362.378	15.5864	45.1368	1.53402	1.66e-25	2.46e-24	yes	-	-	-	-	-	-
Cs1g06560	4.788	42.5137	0.415912	3.90894	3.23243	1.42e-08	7.85e-08	yes	-	-	-	-	-	-
Cs1g06650	5.7456	96.1619	0.156	2.81828	4.1752	6.91e-22	8.72e-21	yes	Cs1g06650	Kinase family protein [Theobroma cacao]	-	GO:0005911//cell-cell junction	GO:0032550;GO:0004672//protein kinase activity	GO:0006468//protein phosphorylation;GO:0043401//steroid hormone mediated signaling pathway;GO:0001558//regulation of cell growth;GO:0000902//cell morphogenesis;GO:0007275//multicellular organismal development
Cs1g06710	106.294	49.5993	6.90747	3.37168	-1.03469	9.34e-06	3.79e-05	yes	Cs1g06710	Cyclophilin-like peptidyl-prolyl cis-trans isomerase family protein [Theobroma cacao]	-	GO:0044436;GO:0009534//chloroplast thylakoid	GO:0016859//cis-trans isomerase activity	GO:0018208//peptidyl-proline modification
Cs1g06740	3535.46	1478.87	187.882	72.6651	-1.37049	2.01e-162	2.14e-160	yes	Cs1g06740	Peroxisomal membrane 22 kDa family protein isoform 1 [Theobroma cacao]	-	GO:0031224//intrinsic component of membrane;GO:0031224//intrinsic component of membrane;GO:0031224//intrinsic component of membrane;GO:0031224//intrinsic component of membrane;GO:0031224//intrinsic component of membrane;GO:0031224//intrinsic component of membrane;GO:0031224//intrinsic component of membrane	-	-
Cs1g06830	1.9152	164.994	0.325279	18.8763	5.85875	2.89e-46	7.83e-45	yes	-	-	-	-	-	-
Cs1g06850	47.88	177.14	1.98106	11.2364	2.50384	2.21e-18	2.38e-17	yes	Cs1g06850	PREDICTED: protochlorophyllide reductase, chloroplastic-like [Fragaria vesca subsp. vesca]	ko01100//Metabolic pathways;ko01110//Biosynthesis of secondary metabolites;ko00860//Porphyrin and chlorophyll metabolism	GO:0009526//plastid envelope;GO:0009534//chloroplast thylakoid;GO:0009526//plastid envelope;GO:0009534//chloroplast thylakoid;GO:0009526//plastid envelope;GO:0009534//chloroplast thylakoid	GO:0016628//oxidoreductase activity, acting on the CH-CH group of donors, NAD or NADP as acceptor;GO:0016651//oxidoreductase activity, acting on NAD(P)H;GO:0016628//oxidoreductase activity, acting on the CH-CH group of donors, NAD or NADP as acceptor;GO:0016651//oxidoreductase activity, acting on NAD(P)H;GO:0016628//oxidoreductase activity, acting on the CH-CH group of donors, NAD or NADP as acce…	GO:0044710;GO:0006779//porphyrin-containing compound biosynthetic process;GO:0009725//response to hormone;GO:0044710;GO:0006779//porphyrin-containing compound biosynthetic process;GO:0009725//response to hormone;GO:0044710;GO:0006779//porphyrin-containing compound biosynthetic process;GO:0009725//response to hormone
Cs1g07030	77.5656	147.786	9.07603	18.5062	1.02788	4.24e-06	1.79e-05	yes	Cs1g07030	Plasma-membrane choline transporter family protein isoform 1 [Theobroma cacao]	-	GO:0031224//intrinsic component of membrane;GO:0005911//cell-cell junction;GO:0031224//intrinsic component of membrane;GO:0005911//cell-cell junction	-	-
Cs1g07040	29.6856	103.247	2.41914	9.20471	1.92788	1.66e-10	1.09e-09	yes	Cs1g07040	Plasma-membrane choline transporter family protein isoform 2 [Theobroma cacao]	-	GO:0031224//intrinsic component of membrane;GO:0005911//cell-cell junction;GO:0031224//intrinsic component of membrane;GO:0005911//cell-cell junction	-	-
Cs1g07100	0	9.11007	0.001	1.79517	10.8099	0.00391328	0.010314	yes	Cs1g07100	PREDICTED: expansin-A12-like [Vitis vinifera]	-	GO:0030312	-	GO:0071555//cell wall organization
Cs1g07110	1628.88	3857.61	164.533	424.058	1.36588	1.11e-170	1.25e-168	yes	-	-	-	-	-	-
Cs1g07180	0	7.08561	0.001	0.212786	7.73326	0.0156414	0.0357501	yes	-	-	-	-	-	-
Cs1g07330	32.5584	234.837	622.094	3706.1	2.5747	2.65e-38	6.01e-37	yes	Cs1g07330	metallothionein-like protein [Citrus unshiu]	-	-	GO:0046914//transition metal ion binding	-
Cs1g07360	303.559	590.13	8.89689	18.2675	1.03791	4.94e-21	6.03e-20	yes	Cs1g07360	Kinase superfamily protein [Theobroma cacao]	-	GO:0016020//membrane;GO:0016020//membrane;GO:0016020//membrane;GO:0016020//membrane	GO:0004674//protein serine/threonine kinase activity;GO:0032550;GO:0004674//protein serine/threonine kinase activity;GO:0032550;GO:0004674//protein serine/threonine kinase activity;GO:0032550;GO:0004674//protein serine/threonine kinase activity;GO:0032550	GO:0044763;GO:0006796//phosphate-containing compound metabolic process;GO:0006464//cellular protein modification process;GO:0044763;GO:0006796//phosphate-containing compound metabolic process;GO:0006464//cellular protein modification process;GO:0044763;GO:0006796//phosphate-containing compound metabolic process;GO:0006464//cellular protein modification process;GO:0044763;GO:0006796//phosphate-con…
Cs1g07380	11.4912	0	1.70468	0.001	-10.7353	0.00097925	0.00289332	yes	Cs1g07380	PREDICTED: L-type lectin-domain containing receptor kinase VII.1-like [Glycine max]	-	-	GO:0004672//protein kinase activity;GO:0097159//organic cyclic compound binding;GO:1901363;GO:0036094//small molecule binding	GO:0006464//cellular protein modification process;GO:0016310//phosphorylation
Cs1g07510	824.494	306.706	75.3432	25.9042	-1.54029	1.77e-52	5.46e-51	yes	-	-	-	-	-	-
Cs1g07610	37.3464	157.908	10.7878	43.5624	2.01368	7.55e-19	8.35e-18	yes	-	-	-	-	-	-
Cs1g07620	29.6856	9.11007	1.24965	0.418229	-1.57916	0.00107663	0.00316024	yes	-	-	-	-	-	-
Cs1g07690	20.1096	73.8928	5.62597	20.8614	1.89066	1.98e-08	1.08e-07	yes	-	-	-	-	-	-
Cs1g07830	9.576	1.01223	1.69094	0.175297	-3.26995	0.0117402	0.0277352	yes	-	-	-	-	-	-
Cs1g07940	79.4808	151.835	8.68766	17.4448	1.00576	2.05e-06	9.02e-06	yes	-	-	-	-	-	-
Cs1g08010	17.2368	39.477	1.0595	2.6392	1.31672	0.00461741	0.0119764	yes	-	-	-	-	-	-
Cs1g08150	309.305	668.072	9.096	19.9843	1.13556	1.04e-29	1.81e-28	yes	-	-	-	-	-	-
Cs1g08260	13.4064	29.3547	2.37502	5.62957	1.24509	0.0196468	0.0440801	yes	-	-	-	-	-	-
Cs1g08380	5.7456	100.211	0.282825	5.28502	4.22393	5.55e-23	7.34e-22	yes	-	-	-	-	-	-
Cs1g08450	32.5584	90.0885	1.16405	3.47766	1.57896	2.98e-07	1.45e-06	yes	-	-	-	-	-	-
Cs1g08500	97.6752	225.727	7.78544	19.4599	1.32165	1.31e-12	1e-11	yes	-	-	-	-	-	-
Cs1g08510	449.115	2798.82	37.4927	248.778	2.73018	0	0	yes	-	-	-	-	-	-
Cs1g08550	1.9152	13.159	0.130826	0.709814	2.43979	0.0074061	0.0183755	yes	-	-	-	-	-	-
Cs1g08610	22.9824	9.11007	4.68953	1.93538	-1.27683	0.0201593	0.0451021	yes	-	-	-	-	-	-
Cs1g08620	2190.99	5093.54	111.167	244.781	1.13876	1.38e-202	1.84e-200	yes	-	-	-	-	-	-
Cs1g08720	9.576	29.3547	1.01919	2.97064	1.54335	0.00340811	0.00909694	yes	-	-	-	-	-	-
Cs1g09040	6.7032	53.6482	0.808482	6.60264	3.02976	4.56e-10	2.88e-09	yes	-	-	-	-	-	-
Cs1g09120	309.305	589.118	10.6867	22.5118	1.07486	4.06e-20	4.75e-19	yes	-	-	-	-	-	-
Cs1g09130	172.368	344.158	5.39036	11.4072	1.08149	6.19e-14	5.21e-13	yes	-	-	-	-	-	-
Cs1g09280	158.004	295.571	14.1297	29.7301	1.07319	1.48e-10	9.75e-10	yes	-	-	-	-	-	-
Cs1g09490	130.234	260.143	7.09097	15.4169	1.12046	6.55e-11	4.45e-10	yes	-	-	-	-	-	-
Cs1g09520	44.0496	86.0396	2.50057	5.17734	1.04995	0.000302766	0.000976554	yes	-	-	-	-	-	-
Cs1g09580	8.6184	28.3424	0.370779	1.34627	1.86034	0.00258608	0.00705789	yes	-	-	-	-	-	-
Cs1g10070	73.7352	174.104	10.4342	27.4891	1.39754	2.38e-10	1.54e-09	yes	-	-	-	-	-	-
Cs1g10280	68.9472	17.2079	5.655	1.46826	-1.94542	1.44e-08	7.98e-08	yes	-	-	-	-	-	-
Cs1g10540	42.1344	136.651	2.4424	7.8845	1.69072	7.39e-13	5.77e-12	yes	-	-	-	-	-	-
Cs1g10640	64.1592	123.492	3.05914	6.16828	1.01174	2.09e-05	8.09e-05	yes	-	-	-	-	-	-
Cs1g10670	77.5656	272.29	3.72823	13.8409	1.89237	6.82e-26	1.03e-24	yes	-	-	-	-	-	-
Cs1g11150	18.1944	56.6849	2.26766	6.51883	1.52341	7.52e-06	3.09e-05	yes	-	-	-	-	-	-
Cs1g11200	34.4736	68.8317	4.63419	9.75316	1.07355	0.000750484	0.00226576	yes	Cs1g11200	mitochondrial glycoprotein family protein [Arabidopsis thaliana]	-	GO:0044429//mitochondrial part	-	-
Cs1g11225	59.3712	203.458	5.63539	19.6253	1.80013	1.83e-19	2.08e-18	yes	-	-	-	-	-	-
Cs1g11240	102.463	30.3669	7.13827	2.35845	-1.59774	2.57e-10	1.66e-09	yes	Cs1g11240	PREDICTED: G-type lectin S-receptor-like serine/threonine-protein kinase At1g11300-like [Glycine max]	-	-	GO:0036094//small molecule binding;GO:0004672//protein kinase activity;GO:1901363;GO:0097159//organic cyclic compound binding;GO:0004672//protein kinase activity;GO:0032550	GO:0006796//phosphate-containing compound metabolic process;GO:0006796//phosphate-containing compound metabolic process;GO:0006464//cellular protein modification process;GO:0008037//cell recognition
Cs1g11350	68.9472	16.1957	1.25982	0.335163	-1.91028	5.62e-09	3.23e-08	yes	-	-	-	-	-	-
Cs1g11380	188.647	1281.48	22.2945	141.36	2.66461	2.2e-187	2.78e-185	yes	-	-	-	-	-	-
Cs1g11390	36.3888	90.0885	1.15398	3.08869	1.42038	1.77e-06	7.86e-06	yes	Cs1g11390	NBS-LRR type disease resistance protein [Citrus trifoliata]	-	-	GO:0032550;GO:0016462//pyrophosphatase activity	GO:0006950//response to stress
Cs1g11420	75.6504	159.932	9.76961	22.2356	1.1865	5.7e-08	2.97e-07	yes	Cs1g11420	CTV.20 [Citrus trifoliata]	-	-	GO:0000989//transcription factor binding transcription factor activity;GO:0003676//nucleic acid binding;GO:0004175//endopeptidase activity;GO:0046914//transition metal ion binding;GO:0034061	GO:0006260//DNA replication;GO:0016485//protein processing;GO:0006351//transcription, DNA-templated
Cs1g11580	46.9224	88.064	3.20004	6.80803	1.08915	0.000550338	0.00169674	yes	-	-	-	-	-	-
Cs1g11740	109.166	269.253	4.6597	12.0375	1.36923	1.87e-16	1.83e-15	yes	-	-	-	-	-	-
Cs1g11770	46.9224	224.715	4.01885	15.825	1.97735	1.09e-28	1.83e-27	yes	-	-	-	-	-	-
Cs1g11850	6.7032	0	0.358919	0.001	-8.48751	0.0156414	0.0357501	yes	-	-	-	-	-	-
Cs1g11860	27.7704	72.8806	4.19373	11.466	1.45106	9.08e-06	3.7e-05	yes	Cs1g11860	PREDICTED: dicer-like protein 4-like [Glycine max]	-	-	GO:0032550;GO:0016891//endoribonuclease activity, producing 5'-phosphomonoesters;GO:0003676//nucleic acid binding;GO:0042623//ATPase activity, coupled;GO:0032550;GO:0016891//endoribonuclease activity, producing 5'-phosphomonoesters;GO:0003676//nucleic acid binding;GO:0042623//ATPase activity, coupled;GO:0032550;GO:0016891//endoribonuclease activity, producing 5'-phosphomonoesters;GO:0003676//nucl…	GO:0090501//RNA phosphodiester bond hydrolysis;GO:0030422//production of siRNA involved in RNA interference;GO:0002252;GO:0009154//purine ribonucleotide catabolic process;GO:0006952//defense response;GO:0090501//RNA phosphodiester bond hydrolysis;GO:0030422//production of siRNA involved in RNA interference;GO:0002252;GO:0009154//purine ribonucleotide catabolic process;GO:0006952//defense response…
Cs1g11880	68.9472	297.596	13.085	56.0268	2.0982	1.8e-34	3.65e-33	yes	Cs1g11880	AP2/ERF domain-containing transcription factor [Populus trichocarpa]	-	GO:0043231//intracellular membrane-bounded organelle	GO:0003676//nucleic acid binding;GO:0001071//nucleic acid binding transcription factor activity	GO:0006351//transcription, DNA-templated
Cs1g12050	15.3216	1.01223	0.643769	0.0451162	-3.83483	0.000521183	0.00161547	yes	Cs1g12050	NBS-LRR type disease resistance protein [Citrus trifoliata]	-	-	GO:0032550	-
Cs1g12370	15657.7	6340.61	155.817	67.4117	-1.20878	0	0	yes	Cs1g12370	Pre-mRNA-processing-splicing factor isoform 1 [Theobroma cacao]	ko03040//Spliceosome	GO:0005911//cell-cell junction;GO:0030529//ribonucleoprotein complex	GO:0017069//snRNA binding	GO:0000377
Cs1g12470	7.6608	0	2.22658	0.001	-11.1206	0.00782344	0.019228	yes	-	-	-	-	-	-
Cs1g12480	9.576	0	2.31787	0.001	-11.1786	0.00195752	0.00545956	yes	-	-	-	-	-	-
Cs1g12660	149.386	21.2568	26.8639	3.93519	-2.77116	8.67e-25	1.24e-23	yes	Cs1g12660	caffeoyl-CoA O-methyltransferase [Paeonia lactiflora]	ko01100//Metabolic pathways;ko01110//Biosynthesis of secondary metabolites;ko00940//Phenylpropanoid biosynthesis;ko00360//Phenylalanine metabolism;ko00941//Flavonoid biosynthesis;ko00945//Stilbenoid, diarylheptanoid and gingerol biosynthesis	-	GO:0043169//cation binding;GO:0008171//O-methyltransferase activity;GO:0043169//cation binding;GO:0008171//O-methyltransferase activity	GO:0009699//phenylpropanoid biosynthetic process;GO:0010038//response to metal ion;GO:0009699//phenylpropanoid biosynthetic process;GO:0010038//response to metal ion
Cs1g12890	63.2016	143.737	6.10615	13.4601	1.14035	2.11e-08	1.15e-07	yes	Cs1g12890	Galactose oxidase/kelch repeat superfamily protein isoform 3, partial [Theobroma cacao]	-	-	GO:0003824//catalytic activity	-
Cs1g12910	61.2864	29.3547	2.66798	1.30393	-1.03288	0.000998264	0.00294356	yes	-	-	-	-	-	-
Cs1g13010	65.1168	28.3424	2.33481	1.06982	-1.12594	0.000163075	0.000552588	yes	Cs1g13010	NBS-LRR type disease resistance protein [Citrus trifoliata]	ko04626//Plant-pathogen interaction	-	GO:0036094//small molecule binding;GO:0097159//organic cyclic compound binding;GO:1901363	-
Cs1g13030	46.9224	22.2691	1.56737	0.77445	-1.0171	0.00360132	0.0095744	yes	Cs1g13030	NBS-LRR type disease resistance protein [Citrus trifoliata]	-	-	GO:0036094//small molecule binding;GO:0016787//hydrolase activity;GO:1901363;GO:0097159//organic cyclic compound binding	-
Cs1g13070	93.8448	36.4403	2.84029	1.22071	-1.21832	4.06e-07	1.94e-06	yes	Cs1g13070	NBS-LRR type disease resistance protein [Citrus trifoliata]	-	-	GO:0036094//small molecule binding;GO:0016787//hydrolase activity;GO:1901363;GO:0097159//organic cyclic compound binding	-
Cs1g13080	10.5336	26.318	0.63551	1.74758	1.45937	0.0201872	0.0451456	yes	Cs1g13080	Aspartate-glutamate racemase family [Theobroma cacao]	-	GO:0009536//plastid	GO:0016855//racemase and epimerase activity, acting on amino acids and derivatives	GO:0008152//metabolic process
Cs1g13130	13.4064	62.7583	1.74496	7.64484	2.13129	5.37e-09	3.09e-08	yes	Cs1g13130	zinc finger protein-like protein [Gossypium hirsutum]	-	-	GO:0046914//transition metal ion binding	-
Cs1g13260	107.251	242.935	9.76004	22.2839	1.19104	4.25e-13	3.37e-12	yes	Cs1g13260	cytochrome c1 precursor [Solanum tuberosum]	ko01100//Metabolic pathways;ko00190//Oxidative phosphorylation;ko00910//Nitrogen metabolism	GO:0019866//organelle inner membrane;GO:0031224//intrinsic component of membrane;GO:0043231//intracellular membrane-bounded organelle;GO:0019866//organelle inner membrane;GO:0031224//intrinsic component of membrane;GO:0043231//intracellular membrane-bounded organelle	GO:0046906//tetrapyrrole binding;GO:0046914//transition metal ion binding;GO:0046906//tetrapyrrole binding;GO:0046914//transition metal ion binding	GO:0044710;GO:0044710
Cs1g13270	253.764	111.345	8.9696	4.23533	-1.08257	8.39e-14	6.99e-13	yes	Cs1g13270	NBS-LRR type disease resistance protein [Citrus trifoliata]	-	-	GO:0016787//hydrolase activity;GO:0032550	-
Cs1g13620	194.393	45.5504	4.34881	1.08379	-2.00454	1.41e-22	1.83e-21	yes	Cs1g13620	Pleiotropic drug resistance 12 [Theobroma cacao]	-	-	GO:0032550;GO:0015604//organic phosphonate transmembrane transporter activity;GO:0042626//ATPase activity, coupled to transmembrane movement of substances	GO:0046864;GO:0015846//polyamine transport;GO:0015718//monocarboxylic acid transport;GO:0030001//metal ion transport;GO:0051181//cofactor transport;GO:0000302//response to reactive oxygen species;GO:0009154//purine ribonucleotide catabolic process
Cs1g13660	106.294	334.036	2.35423	7.87057	1.74121	5.21e-28	8.53e-27	yes	Cs1g13660	Pleiotropic drug resistance protein [Medicago truncatula]	-	-	GO:0032550;GO:0015604//organic phosphonate transmembrane transporter activity;GO:0042626//ATPase activity, coupled to transmembrane movement of substances;GO:0017111//nucleoside-triphosphatase activity;GO:0017111//nucleoside-triphosphatase activity;GO:0097159//organic cyclic compound binding;GO:1901363;GO:0036094//small molecule binding	GO:0046864;GO:0015846//polyamine transport;GO:0015718//monocarboxylic acid transport;GO:0030001//metal ion transport;GO:0051181//cofactor transport;GO:0000302//response to reactive oxygen species;GO:0009154//purine ribonucleotide catabolic process;GO:0071702;GO:0044765;GO:0044699;GO:0008152//metabolic process
Cs1g13850	12.4488	41.5014	1.73251	6.11183	1.81874	5.33e-05	0.000194305	yes	-	-	-	-	-	-
Cs1g13860	108.209	311.767	5.10512	14.8234	1.53786	1.32e-23	1.8e-22	yes	Cs1g13860	katanin1 [Gossypium arboreum]	-	GO:0005815//microtubule organizing center;GO:0005815//microtubule organizing center;GO:0005815//microtubule organizing center	GO:0032550;GO:0015631//tubulin binding;GO:0042623//ATPase activity, coupled;GO:0032550;GO:0015631//tubulin binding;GO:0042623//ATPase activity, coupled;GO:0032550;GO:0015631//tubulin binding;GO:0042623//ATPase activity, coupled	GO:0007017//microtubule-based process;GO:0042546//cell wall biogenesis;GO:0000904//cell morphogenesis involved in differentiation;GO:0030865//cortical cytoskeleton organization;GO:0009154//purine ribonucleotide catabolic process;GO:0016049//cell growth;GO:0007017//microtubule-based process;GO:0042546//cell wall biogenesis;GO:0000904//cell morphogenesis involved in differentiation;GO:0030865//cort…
Cs1g13880	17.2368	0	0.773631	0.001	-9.5955	1.54e-05	6.05e-05	yes	Cs1g13880	PREDICTED: wall-associated receptor kinase-like 10-like, partial [Vitis vinifera]	-	-	GO:0005488//binding;GO:0004672//protein kinase activity;GO:0005488//binding;GO:0004672//protein kinase activity	GO:0016310//phosphorylation;GO:0016310//phosphorylation
Cs1g13960	0	11.1345	0.001	1.48507	10.5363	0.00097925	0.00289332	yes	Cs1g13960	AUX/IAA transcriptional regulator family protein [Theobroma cacao]	-	GO:0043231//intracellular membrane-bounded organelle;GO:0043231//intracellular membrane-bounded organelle	GO:0005515//protein binding;GO:0005515//protein binding	GO:0009755//hormone-mediated signaling pathway;GO:0006351//transcription, DNA-templated;GO:0009755//hormone-mediated signaling pathway;GO:0006351//transcription, DNA-templated;GO:0050794//regulation of cellular process;GO:0006351//transcription, DNA-templated;GO:0050794//regulation of cellular process;GO:0006351//transcription, DNA-templated
Cs1g14060	126.403	811.809	9.72665	54.9985	2.49938	1.54e-118	1.19e-116	yes	-	-	-	-	-	-
Cs1g14160	346.651	959.594	45.5073	118.539	1.38119	5.96e-63	2.25e-61	yes	-	-	-	-	-	-
Cs1g14170	20.1096	70.8561	1.28237	4.38648	1.77425	7.73e-08	3.96e-07	yes	-	-	-	-	-	-
Cs1g14320	5430.55	2269.42	203.514	83.5133	-1.28505	5.43e-225	8.11e-223	yes	-	-	-	-	-	-
Cs1g14430	11.4912	1.01223	3.15585	0.270287	-3.54546	0.00636217	0.0160291	yes	Cs1g14430	hydroxycinnamoyl-CoA shikimate/quinate hydroxycinnamoyltransferase [Coffea arabica]	-	-	GO:0016740//transferase activity	-
Cs1g14530	0.9576	12.1468	0.052376	0.697339	3.73488	0.0034275	0.00913843	yes	Cs1g14530	sulfate/bicarbonate/oxalate exchanger and transporter sat-1 [Populus trichocarpa]	-	GO:0005911//cell-cell junction;GO:0031224//intrinsic component of membrane;GO:0005911//cell-cell junction;GO:0031224//intrinsic component of membrane;GO:0005911//cell-cell junction;GO:0031224//intrinsic component of membrane	GO:0015291//secondary active transmembrane transporter activity;GO:0015103//inorganic anion transmembrane transporter activity;GO:0015291//secondary active transmembrane transporter activity;GO:0015103//inorganic anion transmembrane transporter activity;GO:0015291//secondary active transmembrane transporter activity;GO:0015103//inorganic anion transmembrane transporter activity	GO:0044763;GO:0008272//sulfate transport;GO:0044763;GO:0008272//sulfate transport;GO:0044763;GO:0008272//sulfate transport
Cs1g14690	69.9048	12.1468	4.90378	0.825887	-2.56988	4.46e-11	3.07e-10	yes	Cs1g14690	Cupredoxin superfamily protein isoform 1 [Theobroma cacao]	-	GO:0043231//intracellular membrane-bounded organelle;GO:0044444//cytoplasmic part;GO:0030312	GO:0016679//oxidoreductase activity, acting on diphenols and related substances as donors;GO:0046914//transition metal ion binding;GO:0016634	GO:0044707;GO:0009628//response to abiotic stimulus;GO:0044710;GO:0009267//cellular response to starvation
Cs1g14750	21.0672	80.9784	46.5309	177.434	1.93102	1.87e-09	1.12e-08	yes	-	-	-	-	-	-
Cs1g14880	126.403	22.2691	4.86569	0.922413	-2.39916	8.47e-19	9.35e-18	yes	Cs1g14880	PREDICTED: G-type lectin S-receptor-like serine/threonine-protein kinase CES101-like [Fragaria vesca subsp. vesca]	-	-	GO:0016301//kinase activity	GO:0009987//cellular process
Cs1g14893	43.092	17.2079	5.28213	2.31756	-1.18851	0.00108392	0.00317816	yes	Cs1g14893	PREDICTED: G-type lectin S-receptor-like serine/threonine-protein kinase CES101-like [Glycine max]	-	-	GO:0004672//protein kinase activity;GO:0032550	GO:0006796//phosphate-containing compound metabolic process;GO:0006464//cellular protein modification process;GO:0008037//cell recognition
Cs1g14896	46.9224	11.1345	3.60906	0.894581	-2.01234	2.1e-06	9.22e-06	yes	Cs1g14896	PREDICTED: G-type lectin S-receptor-like serine/threonine-protein kinase CES101-like [Fragaria vesca subsp. vesca]	-	-	GO:0016772//transferase activity, transferring phosphorus-containing groups	-
Cs1g14910	22.9824	7.08561	1.25524	0.38844	-1.6922	0.00525564	0.0134796	yes	Cs1g14910	PREDICTED: G-type lectin S-receptor-like serine/threonine-protein kinase CES101-like [Fragaria vesca subsp. vesca]	-	-	GO:0016772//transferase activity, transferring phosphorus-containing groups;GO:0016772//transferase activity, transferring phosphorus-containing groups;GO:0016772//transferase activity, transferring phosphorus-containing groups	-
Cs1g14920	106.294	1.01223	5.95212	0.0604513	-6.62149	1.75e-30	3.13e-29	yes	Cs1g14920	PREDICTED: G-type lectin S-receptor-like serine/threonine-protein kinase CES101-like [Fragaria vesca subsp. vesca]	-	-	GO:0016740//transferase activity	-
Cs1g14950	62.244	155.883	1.45704	3.99129	1.45381	1.95e-10	1.27e-09	yes	Cs1g14950	Mitochondrial substrate carrier family protein [Theobroma cacao]	-	GO:0031224//intrinsic component of membrane	GO:0008324//cation transmembrane transporter activity	GO:0006970//response to osmotic stress;GO:0043092;GO:0006560//proline metabolic process;GO:0006812//cation transport
Cs1g14960	14.364	134.627	1.93648	18.6516	3.26779	7.27e-26	1.09e-24	yes	Cs1g14960	PREDICTED: probable pyridoxal biosynthesis protein PDX1.2-like [Solanum lycopersicum]	ko00750//Vitamin B6 metabolism	GO:0044444//cytoplasmic part	GO:0046983//protein dimerization activity	GO:0044249//cellular biosynthetic process;GO:0044763;GO:1901564;GO:0046483//heterocycle metabolic process;GO:0044711;GO:0006970//response to osmotic stress;GO:1901360//organic cyclic compound metabolic process;GO:0006725//cellular aromatic compound metabolic process;GO:0051186//cofactor metabolic process;GO:0044281//small molecule metabolic process
Cs1g14970	100.548	212.568	15.5824	32.2557	1.04964	3.33e-10	2.13e-09	yes	Cs1g14970	Pyridoxine biosynthesis 1.2 [Theobroma cacao]	ko00750//Vitamin B6 metabolism	GO:0009536//plastid	GO:0046983//protein dimerization activity	GO:0009411//response to UV;GO:0019752//carboxylic acid metabolic process;GO:0009108//coenzyme biosynthetic process;GO:0042364;GO:0006778//porphyrin-containing compound metabolic process;GO:0006972//hyperosmotic response;GO:0010033//response to organic substance
Cs1g15070	1.9152	17.2079	0.133841	1.12875	3.07613	0.000732495	0.00221552	yes	Cs1g15070	Sulfite exporter TauE/SafE family protein [Theobroma cacao]	-	GO:0031224//intrinsic component of membrane;GO:0031224//intrinsic component of membrane;GO:0031224//intrinsic component of membrane	-	-
Cs1g15260	31.6008	56.6849	1.58672	3.28665	1.05057	0.0107186	0.0255961	yes	-	-	-	-	-	-
Cs1g15330	0.9576	26.318	0.278799	6.85054	4.61892	4.24e-07	2.02e-06	yes	Cs1g15330	PREDICTED: peroxyureidoacrylate/ureidoacrylate amidohydrolase RutB-like [Vitis vinifera]	-	-	GO:0003824//catalytic activity	-
Cs1g15360	2.8728	14.1712	0.179886	0.946119	2.39494	0.0127622	0.0299113	yes	Cs1g15360	Basic helix-loop-helix DNA-binding superfamily protein isoform 1 [Theobroma cacao]	-	-	GO:0005488//binding;GO:0005488//binding	-
Cs1g15370	98.6328	221.678	7.48573	18.1609	1.27862	7.88e-12	5.77e-11	yes	Cs1g15370	Pex2/Pex12 N-terminal domain-containing protein / zinc finger family protein isoform 1 [Theobroma cacao]	ko04146//Peroxisome	GO:0005911//cell-cell junction;GO:0044444//cytoplasmic part	GO:0046914//transition metal ion binding;GO:0019787//small conjugating protein ligase activity	GO:0006625//protein targeting to peroxisome;GO:0009062//fatty acid catabolic process;GO:0016567//protein ubiquitination;GO:0009639//response to red or far red light
Cs1g15560	13.4064	45.5504	1.07778	4.01338	1.89676	1.97e-05	7.64e-05	yes	Cs1g15560	PREDICTED: UPF0497 membrane protein 14 [Vitis vinifera]	-	GO:0031224//intrinsic component of membrane	-	-
Cs1g15570	319.839	688.317	21.1566	47.1415	1.15589	3.51e-30	6.22e-29	yes	Cs1g15570	Mitotic phosphoprotein N' end (MPPN) family protein [Theobroma cacao]	ko03013//RNA transport	GO:0005635//nuclear envelope;GO:0005635//nuclear envelope	-	GO:0050658//RNA transport;GO:0044763;GO:0045184//establishment of protein localization;GO:0050658//RNA transport;GO:0044763;GO:0045184//establishment of protein localization
Cs1g15710	90.0144	172.079	1.87372	3.77777	1.01163	5.4e-07	2.54e-06	yes	Cs1g15710	ABC-2 and Plant PDR ABC-type transporter family protein isoform 1 [Theobroma cacao]	-	GO:0016020//membrane;GO:0044437;GO:0009526//plastid envelope	GO:0032550;GO:0017111//nucleoside-triphosphatase activity;GO:0015604//organic phosphonate transmembrane transporter activity;GO:0046915//transition metal ion transmembrane transporter activity	GO:0015691//cadmium ion transport;GO:0015850//organic hydroxy compound transport;GO:0009617//response to bacterium;GO:0050832//defense response to fungus;GO:0071229//cellular response to acid;GO:0009814//defense response, incompatible interaction;GO:0019762//glucosinolate catabolic process;GO:0009154//purine ribonucleotide catabolic process;GO:0031326
Cs1g15730	2445.71	1289.58	206.576	101.182	-1.02972	9e-71	3.95e-69	yes	Cs1g15730	Myb-like transcription factor family protein [Theobroma cacao]	-	-	GO:0046914//transition metal ion binding;GO:0003676//nucleic acid binding	GO:0006970//response to osmotic stress;GO:0010038//response to metal ion;GO:0001101//response to acid;GO:0009725//response to hormone
Cs1g15740	0.9576	9.11007	0.390008	3.42188	3.13321	0.0215151	0.0477655	yes	Cs1g15740	Phosphatase 2C family protein [Theobroma cacao]	ko04075//Plant hormone signal transduction	-	GO:0005488//binding;GO:0004721//phosphoprotein phosphatase activity	GO:0009987//cellular process;GO:0050896//response to stimulus
Cs1g15810	673.193	1316.91	39.1022	79.7721	1.02863	8.13e-44	2.08e-42	yes	Cs1g15810	PREDICTED: clavaminate synthase-like protein At3g21360-like [Fragaria vesca subsp. vesca]	-	GO:0043231//intracellular membrane-bounded organelle	GO:0003824//catalytic activity	GO:0044710
Cs1g15830	58.4136	24.2935	2.48371	1.12531	-1.14217	0.000228483	0.000756595	yes	Cs1g15830	PREDICTED: auxin-responsive protein IAA26-like [Vitis vinifera]	-	-	-	GO:0009987//cellular process;GO:0050794//regulation of cellular process;GO:0006351//transcription, DNA-templated;GO:0050794//regulation of cellular process;GO:0006351//transcription, DNA-templated;GO:0050794//regulation of cellular process;GO:0006351//transcription, DNA-templated;GO:0050794//regulation of cellular process;GO:0006351//transcription, DNA-templated
Cs1g15840	58.4136	113.37	3.01721	6.08637	1.01237	3.39e-05	0.000127121	yes	Cs1g15840	Hexokinase 2 [Theobroma cacao]	ko01100//Metabolic pathways;ko01110//Biosynthesis of secondary metabolites;ko00500//Starch and sucrose metabolism;ko00010//Glycolysis / Gluconeogenesis;ko00520//Amino sugar and nucleotide sugar metabolism;ko00052//Galactose metabolism;ko00051//Fructose and mannose metabolism	GO:0044437;GO:0031306//intrinsic component of mitochondrial outer membrane	GO:0004396//hexokinase activity;GO:0032550;GO:0046914//transition metal ion binding;GO:0032550;GO:0004396//hexokinase activity	GO:0016310//phosphorylation;GO:0044238;GO:0006091//generation of precursor metabolites and energy;GO:0006833//water transport;GO:0010118//stomatal movement;GO:0016310//phosphorylation;GO:0006091//generation of precursor metabolites and energy;GO:0009757//hexose mediated signaling;GO:0019318//hexose metabolic process;GO:0008219//cell death
Cs1g15860	5.7456	26.318	0.600587	2.82223	2.23239	0.000540282	0.00166934	yes	-	-	-	-	-	-
Cs1g15870	11.4912	47.5748	0.479894	2.14514	2.16028	1.28e-06	5.78e-06	yes	-	-	-	-	-	-
Cs1g15890	218.333	440.32	24.6012	52.8	1.10181	1.11e-17	1.15e-16	yes	Cs1g15890	profilin [Quercus suber]	-	GO:0005576//extracellular region;GO:0044444//cytoplasmic part;GO:0043231//intracellular membrane-bounded organelle;GO:0043232;GO:0015630//microtubule cytoskeleton;GO:0030312;GO:0031981//nuclear lumen;GO:0005911//cell-cell junction;GO:0044444//cytoplasmic part;GO:0005576//extracellular region;GO:0016020//membrane	GO:0008092//cytoskeletal protein binding;GO:0008092//cytoskeletal protein binding	GO:0007010//cytoskeleton organization;GO:0007015//actin filament organization;GO:0000902//cell morphogenesis
Cs1g15900	101.506	219.654	7.03218	15.2438	1.11618	6.05e-11	4.11e-10	yes	-	-	-	-	-	-
Cs1g15970	1400.01	107.296	73.6376	5.93526	-3.63306	7.22e-271	1.34e-268	yes	Cs1g15970	6-phosphofructokinase 3 [Theobroma cacao]	ko01100//Metabolic pathways;ko01110//Biosynthesis of secondary metabolites;ko00010//Glycolysis / Gluconeogenesis;ko00052//Galactose metabolism;ko00051//Fructose and mannose metabolism;ko00030//Pentose phosphate pathway	GO:0044445	GO:0032550;GO:0008443//phosphofructokinase activity	GO:0006091//generation of precursor metabolites and energy;GO:0016310//phosphorylation
Cs1g16020	12.4488	0	3.51469	0.001	-11.7792	0.000489894	0.00152757	yes	-	-	-	-	-	-
Cs1g16030	275.789	2893.97	19.671	217.939	3.46978	0	0	yes	Cs1g16030	PREDICTED: inositol oxygenase 1 [Vitis vinifera]	ko00562//Inositol phosphate metabolism;ko00053//Ascorbate and aldarate metabolism	GO:0044424;GO:0044424	GO:0046914//transition metal ion binding;GO:0016701//oxidoreductase activity, acting on single donors with incorporation of molecular oxygen;GO:0046914//transition metal ion binding;GO:0016701//oxidoreductase activity, acting on single donors with incorporation of molecular oxygen	GO:0048646//anatomical structure formation involved in morphogenesis;GO:0006020//inositol metabolic process;GO:0048646//anatomical structure formation involved in morphogenesis;GO:0006020//inositol metabolic process
Cs1g16130	11.4912	0	0.453239	0.001	-8.82413	0.00097925	0.00289332	yes	Cs1g16130	PREDICTED: probable LRR receptor-like serine/threonine-protein kinase At1g51880-like [Fragaria vesca subsp. vesca]	-	-	GO:0004672//protein kinase activity	GO:0006796//phosphate-containing compound metabolic process
Cs1g16180	60.3288	909.995	4.26231	63.5822	3.89892	1.93e-188	2.45e-186	yes	Cs1g16180	Eukaryotic aspartyl protease family protein [Theobroma cacao]	-	GO:0005618//cell wall	GO:0004175//endopeptidase activity	GO:0016485//protein processing
Cs1g16210	2519.45	1210.63	48.4404	23.0084	-1.07405	1.14e-91	6.63e-90	yes	Cs1g16210	Kinases,ubiquitin-protein ligases isoform 1 [Theobroma cacao]	-	GO:0043231//intracellular membrane-bounded organelle	GO:0032550;GO:0004620//phospholipase activity;GO:0046914//transition metal ion binding;GO:0005515//protein binding;GO:0016301//kinase activity;GO:0019787//small conjugating protein ligase activity	GO:0046903//secretion;GO:1902582;GO:0032446//protein modification by small protein conjugation;GO:0040007//growth;GO:0009738//abscisic acid-activated signaling pathway;GO:0006950//response to stress
Cs1g16220	171.41	69.8439	23.126	10.5865	-1.12729	8.03e-11	5.42e-10	yes	-	-	-	-	-	-
Cs1g16380	161.834	287.473	25.6242	56.6503	1.14458	5.72e-09	3.28e-08	yes	-	-	-	-	-	-
Cs1g16430	311.22	2852.47	24.4307	258.892	3.40558	0	0	yes	Cs1g16430	Sulfotransferase 2A [Theobroma cacao]	-	-	GO:0008146//sulfotransferase activity	GO:0032787//monocarboxylic acid metabolic process;GO:0001101//response to acid
Cs1g16550	282.492	724.757	16.307	39.5416	1.27788	1.55e-43	3.93e-42	yes	Cs1g16550	pectinesterase [Citrus sinensis]	ko01100//Metabolic pathways;ko00500//Starch and sucrose metabolism;ko00040//Pentose and glucuronate interconversions	GO:0005618//cell wall;GO:0005576//extracellular region;GO:0016020//membrane;GO:0044424	GO:0030234//enzyme regulator activity;GO:0052689//carboxylic ester hydrolase activity	GO:0071555//cell wall organization;GO:0051707//response to other organism;GO:0000272//polysaccharide catabolic process;GO:0044092//negative regulation of molecular function
Cs1g16670	7.6608	47.5748	0.34949	2.09548	2.58396	4.88e-08	2.56e-07	yes	Cs1g16670	Subtilase family protein isoform 1 [Theobroma cacao]	-	-	GO:0005515//protein binding;GO:0004175//endopeptidase activity	GO:0016485//protein processing;GO:0044092//negative regulation of molecular function
Cs1g16780	469.224	1022.35	27.17	60.8902	1.1642	2.45e-44	6.34e-43	yes	Cs1g16780	PREDICTED: 17.4 kDa class III heat shock protein [Vitis vinifera]	-	-	-	GO:0000302//response to reactive oxygen species;GO:0009642//response to light intensity;GO:0000302//response to reactive oxygen species;GO:0009642//response to light intensity
Cs1g16790	67.9896	624.546	10.2469	98.1367	3.25961	1.94e-110	1.39e-108	yes	-	-	-	-	-	-
Cs1g16850	4.788	19.2324	0.105665	0.452203	2.09747	0.00664208	0.0166558	yes	Cs1g16850	Multidrug/pheromone exporter, MDR family, ABC transporter family [Theobroma cacao]	ko02010//ABC transporters	GO:0031224//intrinsic component of membrane	GO:0032550;GO:0042626//ATPase activity, coupled to transmembrane movement of substances	GO:0015893//drug transport;GO:0009154//purine ribonucleotide catabolic process;GO:0015846//polyamine transport
Cs1g17100	859.925	285.449	41.3267	14.8233	-1.47921	4.57e-64	1.77e-62	yes	Cs1g17100	PREDICTED: zinc finger CCCH domain-containing protein 62 [Vitis vinifera]	ko01100//Metabolic pathways;ko01110//Biosynthesis of secondary metabolites;ko04146//Peroxisome;ko00630//Glyoxylate and dicarboxylate metabolism	-	GO:0032553;GO:0003973//(S)-2-hydroxy-acid oxidase activity	GO:0044710;GO:0002218//activation of innate immune response;GO:0009617//response to bacterium;GO:0042743//hydrogen peroxide metabolic process
Cs1g17210	180.986	40.4892	19.2598	4.5727	-2.07447	2.11e-22	2.72e-21	yes	-	-	-	-	-	-
Cs1g17220	210.672	57.6971	16.2029	4.85975	-1.7373	2.42e-21	2.99e-20	yes	-	-	-	-	-	-
Cs1g17250	157.046	369.464	8.93579	22.5863	1.33778	3.18e-20	3.73e-19	yes	Cs1g17250	Lung seven transmembrane receptor family protein isoform 1 [Theobroma cacao]	-	GO:0031224//intrinsic component of membrane;GO:0043231//intracellular membrane-bounded organelle;GO:0031224//intrinsic component of membrane;GO:0043231//intracellular membrane-bounded organelle	-	-
Cs1g17330	425.175	825.98	19.4226	40.0859	1.04536	1.69e-28	2.8e-27	yes	Cs1g17330	PREDICTED: aldehyde dehydrogenase family 7 member B4-like [Cucumis sativus]	ko01100//Metabolic pathways;ko01110//Biosynthesis of secondary metabolites;ko00010//Glycolysis / Gluconeogenesis;ko00620//Pyruvate metabolism;ko00330//Arginine and proline metabolism;ko00071//Fatty acid metabolism;ko00280//Valine, leucine and isoleucine degradation;ko00561//Glycerolipid metabolism;ko00260//Glycine, serine and threonine metabolism;ko00410//beta-Alanine metabolism;ko00053//Ascorbat…	GO:0044444//cytoplasmic part;GO:0044444//cytoplasmic part;GO:0044444//cytoplasmic part;GO:0044444//cytoplasmic part;GO:0044444//cytoplasmic part;GO:0044444//cytoplasmic part;GO:0044444//cytoplasmic part;GO:0044444//cytoplasmic part	GO:0016620//oxidoreductase activity, acting on the aldehyde or oxo group of donors, NAD or NADP as acceptor;GO:0016620//oxidoreductase activity, acting on the aldehyde or oxo group of donors, NAD or NADP as acceptor;GO:0016620//oxidoreductase activity, acting on the aldehyde or oxo group of donors, NAD or NADP as acceptor;GO:0016620//oxidoreductase activity, acting on the aldehyde or oxo group of…	GO:0009414//response to water deprivation;GO:0006970//response to osmotic stress;GO:0044710;GO:0009414//response to water deprivation;GO:0006970//response to osmotic stress;GO:0044710;GO:0009414//response to water deprivation;GO:0006970//response to osmotic stress;GO:0044710;GO:0009414//response to water deprivation;GO:0006970//response to osmotic stress;GO:0044710;GO:0009414//response to water d…
Cs1g17380	612.864	119.443	22.135	4.37529	-2.33888	2.06e-78	9.79e-77	yes	Cs1g17380	Lipoxygenase 3 [Theobroma cacao]	ko01100//Metabolic pathways;ko00592//alpha-Linolenic acid metabolism;ko00591//Linoleic acid metabolism	-	GO:0046914//transition metal ion binding;GO:0016702//oxidoreductase activity, acting on single donors with incorporation of molecular oxygen, incorporation of two atoms of oxygen;GO:0046914//transition metal ion binding;GO:0016702//oxidoreductase activity, acting on single donors with incorporation of molecular oxygen, incorporation of two atoms of oxygen;GO:0046914//transition metal ion binding;…	GO:0009642//response to light intensity;GO:0051707//response to other organism;GO:0006633//fatty acid biosynthetic process;GO:0055114//oxidation-reduction process;GO:0001101//response to acid;GO:0000302//response to reactive oxygen species;GO:0048229//gametophyte development;GO:0003006//developmental process involved in reproduction;GO:0009900;GO:0009642//response to light intensity;GO:0051707//r…
Cs1g17390	82.3536	14.1712	4.07987	0.719519	-2.50342	8.12e-13	6.33e-12	yes	Cs1g17390	PREDICTED: flavonoid 3'-monooxygenase-like [Vitis vinifera]	-	-	GO:0016709//oxidoreductase activity, acting on paired donors, with incorporation or reduction of molecular oxygen, NAD(P)H as one donor, and incorporation of one atom of oxygen;GO:0046914//transition metal ion binding;GO:0046906//tetrapyrrole binding	GO:0044710
Cs1g17410	14.364	3.03669	0.87329	0.186415	-2.22794	0.0127622	0.0299113	yes	Cs1g17410	PREDICTED: flavonoid 3'-monooxygenase-like [Vitis vinifera]	-	-	GO:0016709//oxidoreductase activity, acting on paired donors, with incorporation or reduction of molecular oxygen, NAD(P)H as one donor, and incorporation of one atom of oxygen;GO:0046914//transition metal ion binding;GO:0046906//tetrapyrrole binding	GO:0044710
Cs1g17420	214.502	26.318	9.70371	1.30194	-2.89787	8.11e-38	1.81e-36	yes	Cs1g17420	PREDICTED: flavonoid 3'-monooxygenase-like [Vitis vinifera]	-	-	GO:0016709//oxidoreductase activity, acting on paired donors, with incorporation or reduction of molecular oxygen, NAD(P)H as one donor, and incorporation of one atom of oxygen;GO:0046914//transition metal ion binding;GO:0046906//tetrapyrrole binding	GO:0044710
Cs1g17440	26.8128	4.04892	1.09219	0.172822	-2.65987	3.44e-05	0.000128806	yes	Cs1g17440	PREDICTED: potassium transporter 5-like isoform 1 [Vitis vinifera]	-	GO:0031224//intrinsic component of membrane	GO:0022820//potassium ion symporter activity	GO:0034220//ion transmembrane transport;GO:0030001//metal ion transport
Cs1g17480	2097.14	970.729	72.2669	35.0849	-1.04248	1.39e-85	7.35e-84	yes	Cs1g17480	RELA/SPOT [Theobroma cacao]	-	GO:0009536//plastid;GO:0009536//plastid;GO:0009536//plastid	GO:0016778;GO:0016778;GO:0016778	GO:0001101//response to acid;GO:0009150//purine ribonucleotide metabolic process;GO:0006950//response to stress;GO:0001101//response to acid;GO:0009150//purine ribonucleotide metabolic process;GO:0006950//response to stress;GO:0001101//response to acid;GO:0009150//purine ribonucleotide metabolic process;GO:0006950//response to stress
Cs1g17550	0	54.6604	0.001	6.33368	12.6288	5.98e-17	5.98e-16	yes	Cs1g17550	germin-like protein [Chimonanthus praecox]	-	GO:0005618//cell wall;GO:0043231//intracellular membrane-bounded organelle	GO:0016209//antioxidant activity;GO:0046914//transition metal ion binding;GO:0003824//catalytic activity	GO:0006950//response to stress;GO:0044710
Cs1g17560	199.181	494.981	12.5194	34.2484	1.45187	4.52e-29	7.66e-28	yes	-	-	-	-	-	-
Cs1g17770	23.94	63.7705	1.34331	3.9614	1.56022	2.47e-05	9.46e-05	yes	-	-	-	-	-	-
Cs1g17790	52.668	208.519	3.96081	16.6596	2.07249	7.97e-23	1.04e-21	yes	Cs1g17790	PREDICTED: PHD finger protein ALFIN-LIKE 5-like [Vitis vinifera]	-	-	GO:0046914//transition metal ion binding;GO:0005515//protein binding	GO:0006351//transcription, DNA-templated
Cs1g17820	357.185	87.0518	8.59713	2.31896	-1.89038	4.1e-39	9.5e-38	yes	-	-	-	-	-	-
Cs1g17860	24.8976	189.287	1.19049	9.20083	2.95021	4.63e-32	8.71e-31	yes	-	-	-	-	-	-
Cs1g17940	129.276	249.009	9.43343	19.4275	1.04225	9.65e-10	5.91e-09	yes	Cs1g17940	PREDICTED: telomere repeat-binding factor 5-like [Cucumis sativus]	-	GO:0043231//intracellular membrane-bounded organelle;GO:0000785//chromatin;GO:0043231//intracellular membrane-bounded organelle;GO:0000785//chromatin	GO:0003676//nucleic acid binding;GO:0003676//nucleic acid binding	GO:0001101//response to acid;GO:0009725//response to hormone;GO:0034728//nucleosome organization;GO:0001101//response to acid;GO:0009725//response to hormone;GO:0034728//nucleosome organization
Cs1g18060	10.5336	26.318	0.779369	2.2043	1.49994	0.0201872	0.0451456	yes	Cs1g18060	MYB7 [Theobroma cacao]	-	-	GO:0003676//nucleic acid binding	-
Cs1g18070	6.7032	29.3547	4.21566	19.0126	2.17313	0.000316266	0.00101565	yes	Cs1g18070	structural constituent of ribosome [Arabidopsis lyrata subsp. lyrata]	-	GO:0030529//ribonucleoprotein complex	GO:0005198//structural molecule activity	GO:0010467//gene expression
Cs1g18150	16.2792	45.5504	0.757382	2.28003	1.58996	0.000180313	0.000607246	yes	-	-	-	-	-	-
Cs1g18220	383.04	109.321	20.1115	6.02563	-1.73884	5.91e-36	1.24e-34	yes	Cs1g18220	Glycosyl hydrolases family 32 protein isoform 1 [Theobroma cacao]	ko01100//Metabolic pathways;ko00500//Starch and sucrose metabolism;ko00052//Galactose metabolism	GO:0016020//membrane;GO:0043231//intracellular membrane-bounded organelle;GO:0016020//membrane;GO:0043231//intracellular membrane-bounded organelle;GO:0016020//membrane;GO:0043231//intracellular membrane-bounded organelle;GO:0016020//membrane;GO:0043231//intracellular membrane-bounded organelle	GO:0004558//alpha-glucosidase activity;GO:0004558//alpha-glucosidase activity;GO:0004558//alpha-glucosidase activity;GO:0004558//alpha-glucosidase activity	GO:0044238;GO:0006950//response to stress;GO:0009628//response to abiotic stimulus;GO:0044238;GO:0006950//response to stress;GO:0009628//response to abiotic stimulus;GO:0044238;GO:0006950//response to stress;GO:0009628//response to abiotic stimulus;GO:0044238;GO:0006950//response to stress;GO:0009628//response to abiotic stimulus
Cs1g18530	27.7704	3.03669	2.86692	0.33357	-3.10344	4.72e-06	1.99e-05	yes	Cs1g18530	Pyridoxal phosphate phosphatase-related protein [Theobroma cacao]	ko01100//Metabolic pathways;ko00750//Vitamin B6 metabolism	-	GO:0016818//hydrolase activity, acting on acid anhydrides, in phosphorus-containing anhydrides;GO:0016791//phosphatase activity;GO:0016791//phosphatase activity	GO:0006796//phosphate-containing compound metabolic process;GO:0051259//protein oligomerization;GO:0009267//cellular response to starvation;GO:0006796//phosphate-containing compound metabolic process
Cs1g18560	23.94	156.896	4.53268	27.2083	2.58561	5.94e-25	8.59e-24	yes	Cs1g18560	PREDICTED: NADH dehydrogenase [ubiquinone] iron-sulfur protein 7, mitochondrial [Vitis vinifera]	ko01100//Metabolic pathways;ko00190//Oxidative phosphorylation	GO:0005746//mitochondrial respiratory chain	GO:0046914//transition metal ion binding;GO:0051536//iron-sulfur cluster binding;GO:0048037//cofactor binding;GO:0050136//NADH dehydrogenase (quinone) activity	GO:0044710
Cs1g18570	0.9576	28.3424	0.109936	3.67792	5.06415	1.14e-07	5.74e-07	yes	Cs1g18570	mitochondrial ATP synthase g subunit family protein [Musa balbisiana]	ko01100//Metabolic pathways;ko00190//Oxidative phosphorylation	GO:0005753//mitochondrial proton-transporting ATP synthase complex	GO:0015077//monovalent inorganic cation transmembrane transporter activity	GO:0006754//ATP biosynthetic process
Cs1g18870	90.972	167.018	6.55349	13.4755	1.04	2.98e-06	1.29e-05	yes	Cs1g18870	S-adenosylmethionine carrier 1 [Theobroma cacao]	-	GO:0031224//intrinsic component of membrane;GO:0009526//plastid envelope;GO:0031224//intrinsic component of membrane;GO:0009526//plastid envelope;GO:0031224//intrinsic component of membrane;GO:0009526//plastid envelope;GO:0031224//intrinsic component of membrane;GO:0009526//plastid envelope;GO:0031224//intrinsic component of membrane;GO:0009526//plastid envelope	GO:0015211//purine nucleoside transmembrane transporter activity;GO:0015211//purine nucleoside transmembrane transporter activity;GO:0015211//purine nucleoside transmembrane transporter activity;GO:0015211//purine nucleoside transmembrane transporter activity;GO:0015211//purine nucleoside transmembrane transporter activity	GO:0003333//amino acid transmembrane transport;GO:0009657//plastid organization;GO:0015858//nucleoside transport;GO:0003333//amino acid transmembrane transport;GO:0009657//plastid organization;GO:0015858//nucleoside transport;GO:0003333//amino acid transmembrane transport;GO:0009657//plastid organization;GO:0015858//nucleoside transport;GO:0003333//amino acid transmembrane transport;GO:0009657//p…
Cs1g18900	21.0672	76.9295	1.28728	5.17212	2.00643	1.18e-08	6.57e-08	yes	-	-	-	-	-	-
Cs1g19130	430.92	179.165	13.1831	5.93705	-1.15087	2.85e-24	3.99e-23	yes	Cs1g19130	PREDICTED: protein EARLY FLOWERING 3-like [Vitis vinifera]	-	-	-	GO:0044699
Cs1g19160	34.4736	61.7461	1.5108	3.07271	1.0242	0.00568638	0.0144784	yes	Cs1g19160	Leucine-rich repeat protein kinase family protein isoform 1 [Theobroma cacao]	-	GO:0031224//intrinsic component of membrane;GO:0031224//intrinsic component of membrane	GO:0004674//protein serine/threonine kinase activity;GO:0032550;GO:0004674//protein serine/threonine kinase activity;GO:0032550	GO:0006796//phosphate-containing compound metabolic process;GO:0006464//cellular protein modification process;GO:0006796//phosphate-containing compound metabolic process;GO:0006464//cellular protein modification process
Cs1g19240	4.788	18.2201	0.180373	0.67723	1.90866	0.0106654	0.0254775	yes	Cs1g19240	Phosphatidylinositol-4-phosphate 5-kinase 1 [Theobroma cacao]	ko01100//Metabolic pathways;ko04144//Endocytosis;ko00562//Inositol phosphate metabolism;ko04070//Phosphatidylinositol signaling system	-	GO:0032550;GO:0016307//phosphatidylinositol phosphate kinase activity;GO:0003779//actin binding	GO:0046488//phosphatidylinositol metabolic process;GO:0009791//post-embryonic development;GO:0009630//gravitropism;GO:0022414//reproductive process
Cs1g19380	54.5832	127.541	3.60258	8.94297	1.31172	7.93e-08	4.06e-07	yes	-	-	-	-	-	-
Cs1g19390	12.4488	203.458	0.446645	7.27662	4.02607	1.48e-45	3.91e-44	yes	-	-	-	-	-	-
Cs1g19393	28.728	317.84	18.8385	216.408	3.522	9.42e-62	3.48e-60	yes	-	-	-	-	-	-
Cs1g19396	49.7952	145.761	11.9799	36.419	1.60408	5.35e-12	3.96e-11	yes	-	-	-	-	-	-
Cs1g19410	304.517	869.506	8.41032	25.7822	1.61614	6.87e-60	2.46e-58	yes	-	-	-	-	-	-
Cs1g19600	4.788	46.5626	0.508316	4.8611	3.25749	1.34e-09	8.13e-09	yes	-	-	-	-	-	-
Cs1g19770	205.884	426.149	13.418	27.694	1.0454	4.39e-18	4.65e-17	yes	-	-	-	-	-	-
Cs1g19830	3456.94	615.436	155.893	28.196	-2.46699	0	0	yes	-	-	-	-	-	-
Cs1g19920	6.7032	77.9417	2.71763	28.7426	3.40277	3.17e-16	3.05e-15	yes	-	-	-	-	-	-
Cs1g19930	395.489	1045.63	37.207	92.812	1.31874	8.66e-64	3.33e-62	yes	-	-	-	-	-	-
Cs1g19940	21.0672	43.5259	1.26375	2.75909	1.12648	0.00599839	0.015213	yes	-	-	-	-	-	-
Cs1g19950	1135.71	2547.78	119.262	247.963	1.05599	2.4e-109	1.69e-107	yes	-	-	-	-	-	-
Cs1g19990	196.308	81.9907	21.0733	9.24219	-1.18911	8.58e-12	6.26e-11	yes	-	-	-	-	-	-
Cs1g20000	269.086	1021.34	13.4276	57.7599	2.10487	1.41e-97	8.79e-96	yes	-	-	-	-	-	-
Cs1g20030	207.799	92.113	3.73471	1.75302	-1.09115	2.47e-11	1.74e-10	yes	-	-	-	-	-	-
Cs1g20070	17.2368	48.5871	1.09213	3.38815	1.63335	0.000104092	0.000363199	yes	-	-	-	-	-	-
Cs1g20090	11.4912	59.7216	1.35284	6.76659	2.32244	2.79e-09	1.64e-08	yes	-	-	-	-	-	-
Cs1g20230	0	7.08561	0.001	0.630464	9.30027	0.0156414	0.0357501	yes	-	-	-	-	-	-
Cs1g20270	1042.83	450.443	84.9241	32.6395	-1.37956	7.44e-51	2.22e-49	yes	-	-	-	-	-	-
Cs1g20290	1.9152	13.159	0.516061	3.62147	2.81096	0.0074061	0.0183755	yes	-	-	-	-	-	-
Cs1g20300	4.788	22.2691	1.03691	5.09542	2.29691	0.00152433	0.00435014	yes	-	-	-	-	-	-
Cs1g20330	5.7456	20.2446	0.846563	3.11562	1.87983	0.00939996	0.0227187	yes	-	-	-	-	-	-
Cs1g20420	83.3112	284.437	5.72147	21.941	1.93917	2.02e-26	3.11e-25	yes	-	-	-	-	-	-
Cs1g20450	136.937	247.996	9.18738	18.5143	1.01091	2.25e-08	1.23e-07	yes	-	-	-	-	-	-
Cs1g20520	316.008	651.876	11.996	25.1661	1.06893	2.16e-26	3.33e-25	yes	-	-	-	-	-	-
Cs1g20530	9159.45	4279.71	329.706	160.859	-1.03538	5.2e-249	8.62e-247	yes	-	-	-	-	-	-
Cs1g20550	447.199	201.434	13.5719	6.56167	-1.04849	8.49e-22	1.07e-20	yes	-	-	-	-	-	-
Cs1g20590	302.602	690.341	22.5514	51.5946	1.194	8.05e-34	1.6e-32	yes	-	-	-	-	-	-
Cs1g20600	58.4136	219.654	4.52488	16.6491	1.87949	4.25e-23	5.65e-22	yes	-	-	-	-	-	-
Cs1g20690	3.8304	16.1957	0.181513	0.794001	2.12907	0.0118586	0.0279808	yes	-	-	-	-	-	-
Cs1g20820	215.46	619.485	44.0469	137.402	1.64129	2.23e-44	5.8e-43	yes	-	-	-	-	-	-
Cs1g20840	2.8728	35.4281	0.183873	2.50044	3.7654	6.85e-08	3.54e-07	yes	-	-	-	-	-	-
Cs1g20870	5.7456	60.7338	0.648045	7.41417	3.51612	1.61e-12	1.23e-11	yes	-	-	-	-	-	-
Cs1g20920	2864.18	10475.6	115.581	417.565	1.8531	0	0	yes	-	-	-	-	-	-
Cs1g20960	526.68	958.582	25.9726	52.4583	1.01418	1.6e-27	2.56e-26	yes	-	-	-	-	-	-
Cs1g21050	267.171	808.772	14.7468	44.7348	1.601	7.31e-61	2.66e-59	yes	-	-	-	-	-	-
Cs1g21060	0.9576	17.2079	0.0392278	0.750948	4.25876	0.000145836	0.00049771	yes	-	-	-	-	-	-
Cs1g21150	11.4912	44.5381	1.16484	4.78404	2.0381	5.53e-06	2.31e-05	yes	-	-	-	-	-	-
Cs1g21230	181.944	450.443	14.4388	37.3046	1.3694	2.23e-26	3.42e-25	yes	-	-	-	-	-	-
Cs1g21260	0.9576	9.11007	0.0630836	0.631505	3.32346	0.0215151	0.0477655	yes	-	-	-	-	-	-
Cs1g21280	29.6856	145.761	1.42717	7.20002	2.33484	2.32e-19	2.62e-18	yes	-	-	-	-	-	-
Cs1g21310	2.8728	21.2568	0.107149	0.839667	2.9702	0.000279321	0.000906679	yes	-	-	-	-	-	-
Cs1g21340	138.852	301.645	14.7561	32.6776	1.14699	1.15e-14	1.02e-13	yes	-	-	-	-	-	-
Cs1g21350	604.246	1540.61	26.4768	68.5853	1.37317	2.92e-85	1.54e-83	yes	-	-	-	-	-	-
Cs1g21390	18.1944	39.477	5.64714	12.5651	1.15383	0.0075924	0.0187833	yes	-	-	-	-	-	-
Cs1g21410	0.9576	9.11007	1.78546	18.4793	3.37154	0.0215151	0.0477655	yes	-	-	-	-	-	-
Cs1g21420	63.2016	361.366	6.24911	32.8237	2.39302	6.45e-51	1.93e-49	yes	-	-	-	-	-	-
Cs1g21430	187.69	39.477	5.6448	1.25603	-2.16805	2.37e-24	3.33e-23	yes	-	-	-	-	-	-
Cs1g21440	419.429	954.533	28.385	69.34	1.28856	1.62e-45	4.29e-44	yes	-	-	-	-	-	-
Cs1g21500	0.9576	13.159	0.0610158	0.809519	3.72981	0.00183717	0.00516232	yes	-	-	-	-	-	-
Cs1g21630	896.314	2693.54	34.941	108.758	1.63813	6.1e-177	7.2e-175	yes	-	-	-	-	-	-
Cs1g21650	17.2368	50.6115	1.61214	4.8936	1.60192	4.58e-05	0.000168842	yes	-	-	-	-	-	-
Cs1g21670	59.3712	161.957	2.19968	6.5841	1.58169	3.55e-12	2.66e-11	yes	-	-	-	-	-	-
Cs1g21740	111.082	238.886	6.80752	15.2349	1.16218	9.96e-12	7.23e-11	yes	-	-	-	-	-	-
Cs1g21780	89.0568	178.153	5.86568	12.3398	1.07295	6.69e-08	3.46e-07	yes	-	-	-	-	-	-
Cs1g21810	87.1416	149.81	4.53022	9.07838	1.00285	5.68e-05	0.000206399	yes	-	-	-	-	-	-
Cs1g21910	316.008	636.693	34.2095	71.3559	1.06064	1.45e-24	2.06e-23	yes	-	-	-	-	-	-
Cs1g21920	41.1768	102.235	1.827	4.91015	1.42629	3.87e-07	1.86e-06	yes	-	-	-	-	-	-
Cs1g21950	31.6008	6.07338	2.09234	0.415249	-2.33307	2.47e-05	9.48e-05	yes	-	-	-	-	-	-
Cs1g22000	55.5408	156.896	3.26078	9.52277	1.54616	3.64e-12	2.72e-11	yes	-	-	-	-	-	-
Cs1g22050	140.767	326.95	15.9225	32.9426	1.04889	1.02e-17	1.06e-16	yes	-	-	-	-	-	-
Cs1g22240	1422.99	3013.41	200.972	414.461	1.04424	1.82e-110	1.3e-108	yes	-	-	-	-	-	-
Cs1g22290	918.339	2128.72	63.4169	133.595	1.07493	1.48e-100	9.49e-99	yes	Cs1g22290	FAD-dependent oxidoreductase family protein [Theobroma cacao]	-	GO:0044439	GO:0003824//catalytic activity	GO:0044710;GO:0007031//peroxisome organization
Cs1g22320	0.9576	15.1835	0.10799	1.79372	4.05399	0.000521183	0.00161547	yes	Cs1g22320	PREDICTED: ADP-ribosylation factor 1-like [Fragaria vesca subsp. vesca]	-	GO:0043231//intracellular membrane-bounded organelle;GO:0016020//membrane	GO:0032550;GO:0060089	GO:0035556//intracellular signal transduction;GO:0010038//response to metal ion;GO:0015031//protein transport
Cs1g22450	153.216	17.2079	20.2246	2.27548	-3.15187	2.41e-28	3.98e-27	yes	Cs1g22450	Caffeoyl-CoA O-methyltransferase 1 [Theobroma cacao]	ko01100//Metabolic pathways;ko01110//Biosynthesis of secondary metabolites;ko00940//Phenylpropanoid biosynthesis;ko00360//Phenylalanine metabolism;ko00941//Flavonoid biosynthesis;ko00945//Stilbenoid, diarylheptanoid and gingerol biosynthesis	-	GO:0043169//cation binding;GO:0008171//O-methyltransferase activity;GO:0043169//cation binding;GO:0008171//O-methyltransferase activity;GO:0043169//cation binding;GO:0008171//O-methyltransferase activity;GO:0043169//cation binding;GO:0008171//O-methyltransferase activity	GO:0009699//phenylpropanoid biosynthetic process;GO:0010038//response to metal ion;GO:0009699//phenylpropanoid biosynthetic process;GO:0010038//response to metal ion;GO:0009699//phenylpropanoid biosynthetic process;GO:0010038//response to metal ion;GO:0009699//phenylpropanoid biosynthetic process;GO:0010038//response to metal ion
Cs1g22470	12.4488	29.3547	0.925445	2.06745	1.15963	0.0115913	0.0274652	yes	Cs1g22470	ALCATRAZ/SPATULA-like protein [Prunus persica]	-	-	GO:0005488//binding;GO:0016301//kinase activity	-
Cs1g22480	341.863	736.904	16.3654	37.6793	1.20312	2.85e-32	5.42e-31	yes	Cs1g22480	Nicotinate phosphoribosyltransferase 2 isoform 2 [Theobroma cacao]	ko01100//Metabolic pathways;ko00760//Nicotinate and nicotinamide metabolism	-	GO:0016763//transferase activity, transferring pentosyl groups;GO:0016763//transferase activity, transferring pentosyl groups	GO:0019359//nicotinamide nucleotide biosynthetic process;GO:0019357//nicotinate nucleotide biosynthetic process;GO:0019359//nicotinamide nucleotide biosynthetic process;GO:0019357//nicotinate nucleotide biosynthetic process
Cs1g22510	76.608	160.945	5.5026	11.9613	1.12019	6.53e-08	3.38e-07	yes	Cs1g22510	PLC-like phosphodiesterases superfamily protein isoform 2, partial [Theobroma cacao]	-	GO:0016020//membrane;GO:0005911//cell-cell junction;GO:0016020//membrane	GO:0042578//phosphoric ester hydrolase activity;GO:0042578//phosphoric ester hydrolase activity	GO:0044238;GO:0044238
Cs1g22550	10.5336	60.7338	1.28287	7.53032	2.55334	1.65e-09	9.9e-09	yes	-	-	-	-	-	-
Cs1g22570	22.0248	0	1.46202	0.001	-10.5137	4.82e-07	2.28e-06	yes	Cs1g22570	PREDICTED: phospholipase A1-IIbeta-like [Fragaria vesca subsp. vesca]	-	-	GO:0016298//lipase activity;GO:0016298//lipase activity	GO:0044238;GO:0044238
Cs1g22590	62.244	134.627	11.9258	26.6722	1.16125	2.43e-07	1.19e-06	yes	Cs1g22590	caffeic acid O-methyltransferase 2 [Gossypium hirsutum]	ko00944//Flavone and flavonol biosynthesis	GO:0005911//cell-cell junction;GO:0043231//intracellular membrane-bounded organelle;GO:0016020//membrane	GO:0008757//S-adenosylmethionine-dependent methyltransferase activity;GO:0005515//protein binding;GO:0008171//O-methyltransferase activity	GO:0009699//phenylpropanoid biosynthetic process;GO:0051553
Cs1g22610	17.2368	51.6237	1.00854	2.98167	1.56385	3.02e-05	0.000114081	yes	-	-	-	-	-	-
Cs1g22730	6911.96	2848.42	75.2911	31.9041	-1.23874	2.42e-273	4.54e-271	yes	-	-	-	-	-	-
Cs1g22890	1.9152	21.2568	0.108918	1.07063	3.29715	6.66e-05	0.000239306	yes	-	-	-	-	-	-
Cs1g22930	178.114	362.378	15.3069	32.4107	1.08229	4.18e-15	3.81e-14	yes	Cs1g22930	PREDICTED: probable phosphoglycerate mutase GpmB-like [Fragaria vesca subsp. vesca]	-	-	GO:0016868//intramolecular transferase activity, phosphotransferases	-
Cs1g22970	10.5336	2.02446	18.4333	3.78935	-2.28229	0.0225028	0.0497464	yes	-	-	-	-	-	-
Cs1g23010	12.4488	37.4525	0.977552	3.0413	1.63744	0.000477073	0.00149282	yes	Cs1g23010	PREDICTED: LOB domain-containing protein 36-like, partial [Vitis vinifera]	-	-	-	GO:0007275//multicellular organismal development;GO:0007275//multicellular organismal development;GO:0007275//multicellular organismal development
Cs1g23040	0.9576	48.5871	0.0793758	4.08088	5.68404	9.58e-14	7.95e-13	yes	-	-	-	-	-	-
Cs1g23050	27.7704	73.8928	3.12086	8.33919	1.41796	6.23e-06	2.59e-05	yes	Cs1g23050	PREDICTED: upstream activation factor subunit spp27-like isoform 1 [Glycine max]	-	GO:0005911//cell-cell junction	GO:0003676//nucleic acid binding	-
Cs1g23080	935.576	1898.94	125.705	265.925	1.08098	4.47e-68	1.9e-66	yes	Cs1g23080	PREDICTED: reticulon-like protein B13-like [Fragaria vesca subsp. vesca]	-	GO:0031224//intrinsic component of membrane	-	-
Cs1g23090	67.032	411.978	3.20903	21.208	2.7244	2.29e-60	8.26e-59	yes	Cs1g23090	PREDICTED: L-ascorbate oxidase homolog [Vitis vinifera]	-	GO:0005618//cell wall;GO:0005618//cell wall;GO:0005618//cell wall	GO:0046914//transition metal ion binding;GO:0016682//oxidoreductase activity, acting on diphenols and related substances as donors, oxygen as acceptor;GO:0046914//transition metal ion binding;GO:0016682//oxidoreductase activity, acting on diphenols and related substances as donors, oxygen as acceptor;GO:0046914//transition metal ion binding;GO:0016682//oxidoreductase activity, acting on diphenols…	GO:0044710;GO:0009628//response to abiotic stimulus;GO:0044710;GO:0009628//response to abiotic stimulus;GO:0044710;GO:0009628//response to abiotic stimulus
Cs1g23160	21.0672	56.6849	4.06553	10.2914	1.33992	5.75e-05	0.000208987	yes	Cs1g23160	ethylene-induced esterase [Citrus sinensis]	-	-	GO:0052689//carboxylic ester hydrolase activity;GO:0052689//carboxylic ester hydrolase activity	GO:0032787//monocarboxylic acid metabolic process;GO:0006950//response to stress;GO:0032787//monocarboxylic acid metabolic process;GO:0006950//response to stress
Cs1g23230	135.979	50.6115	10.919	3.95909	-1.4636	4.87e-10	3.05e-09	yes	Cs1g23230	PREDICTED: dof zinc finger protein DOF3.4 [Glycine max]	-	-	-	GO:0009987//cellular process
Cs1g23320	94.8024	195.36	4.93527	10.8893	1.14171	5.56e-09	3.2e-08	yes	-	-	-	-	-	-
Cs1g23370	71.82	929.227	6.08812	86.9234	3.83568	5.03e-183	6.18e-181	yes	-	-	-	-	-	-
Cs1g23410	12.4488	50.6115	2.61519	9.36005	1.8396	7.74e-07	3.59e-06	yes	Cs1g23410	Synechocystis YCF37 [Theobroma cacao]	-	GO:0009507//chloroplast;GO:0009579//thylakoid	-	-
Cs1g23470	14.364	36.4403	1.12042	3.17998	1.50498	0.00263377	0.00717066	yes	-	-	-	-	-	-
Cs1g23520	1591.53	748.038	52.9864	25.5137	-1.05435	1.38e-62	5.17e-61	yes	Cs1g23520	BEL1-like homeodomain protein 2 isoform 1 [Theobroma cacao]	-	-	GO:0003677//DNA binding;GO:0003677//DNA binding	-
Cs1g23610	21.0672	83.0029	1.3057	5.40977	2.05074	7.34e-10	4.54e-09	yes	Cs1g23610	PREDICTED: probable galacturonosyltransferase-like 2-like [Vitis vinifera]	-	-	GO:0016740//transferase activity	GO:0003002//regionalization;GO:0042545//cell wall modification;GO:0048827//phyllome development;GO:0000003//reproduction;GO:0010413//glucuronoxylan metabolic process
Cs1g23680	56.4984	116.406	6.02092	12.0548	1.00155	6.08e-06	2.53e-05	yes	Cs1g23680	RUB1 conjugating enzyme 1 isoform 2 [Theobroma cacao]	ko04120//Ubiquitin mediated proteolysis	-	GO:0019787//small conjugating protein ligase activity;GO:0019787//small conjugating protein ligase activity;GO:0019787//small conjugating protein ligase activity	GO:0032446//protein modification by small protein conjugation;GO:0009725//response to hormone;GO:0032446//protein modification by small protein conjugation;GO:0009725//response to hormone;GO:0032446//protein modification by small protein conjugation;GO:0009725//response to hormone
Cs1g23760	3.8304	18.2201	0.451695	2.11503	2.22726	0.00436394	0.0113866	yes	Cs1g23760	homeobox-leucine zipper protein ATHB-40 [Arabidopsis lyrata subsp. lyrata]	-	-	GO:0003677//DNA binding	-
Cs1g24070	14.364	32.3914	15.2365	33.919	1.15456	0.0114445	0.0271415	yes	-	-	-	-	-	-
Cs1g24120	40.2192	93.1252	2.71507	6.43705	1.24541	5.31e-06	2.22e-05	yes	Cs1g24120	FAD/NAD(P)-binding oxidoreductase family protein [Theobroma cacao]	-	GO:0043231//intracellular membrane-bounded organelle	GO:0046914//transition metal ion binding;GO:0003824//catalytic activity	GO:0044710
Cs1g24190	421.344	170.055	36.5853	13.8425	-1.40216	7.05e-25	1.02e-23	yes	Cs1g24190	PREDICTED: DNA-3-methyladenine glycosylase 1 [Vitis vinifera]	ko03410//Base excision repair	-	GO:0043733	GO:0006281//DNA repair
Cs1g24200	45.0072	148.798	4.7494	15.8594	1.73952	4.32e-14	3.68e-13	yes	-	-	-	-	-	-
Cs1g24260	43.092	85.0273	3.56076	7.56627	1.0874	0.000270318	0.000881204	yes	Cs1g24260	Galactose mutarotase-like superfamily protein [Theobroma cacao]	ko01100//Metabolic pathways;ko01110//Biosynthesis of secondary metabolites;ko00010//Glycolysis / Gluconeogenesis	GO:0005576//extracellular region;GO:0009532//plastid stroma;GO:0005576//extracellular region;GO:0009532//plastid stroma	GO:0003824//catalytic activity;GO:0005488//binding;GO:0003824//catalytic activity;GO:0005488//binding	GO:0044238;GO:0044238
Cs1g24270	19.152	6.07338	0.634916	0.211821	-1.58372	0.0146935	0.0339189	yes	-	-	-	-	-	-
Cs1g24350	383.998	132.602	5.67712	2.03796	-1.47803	1.38e-28	2.3e-27	yes	-	-	-	-	-	-
Cs1g24500	4.788	18.2201	0.237129	0.872736	1.87987	0.0106654	0.0254775	yes	Cs1g24500	PREDICTED: mitochondrial chaperone BCS1-like isoform 1 [Glycine max]	-	-	GO:0036094//small molecule binding;GO:0016787//hydrolase activity;GO:1901363;GO:0097159//organic cyclic compound binding;GO:0036094//small molecule binding;GO:0016787//hydrolase activity;GO:1901363;GO:0097159//organic cyclic compound binding;GO:0036094//small molecule binding;GO:0016787//hydrolase activity;GO:1901363;GO:0097159//organic cyclic compound binding	GO:0008152//metabolic process
Cs1g24720	29.6856	66.8072	2.65577	6.08033	1.19502	0.000226573	0.00075062	yes	Cs1g24720	Ribosomal RNA adenine dimethylase family protein [Theobroma cacao]	-	GO:0043231//intracellular membrane-bounded organelle	GO:0008649//rRNA methyltransferase activity;GO:0008170//N-methyltransferase activity	GO:0046128;GO:0000154//rRNA modification
Cs1g24730	354.312	981.863	9.49586	27.6715	1.54303	1.6e-64	6.28e-63	yes	Cs1g24730	Beta-galactosidase 3 isoform 1 [Theobroma cacao]	-	-	GO:0015925;GO:0005488//binding;GO:0015925;GO:0005488//binding	GO:0044238;GO:0044238
Cs1g24760	127.361	288.486	14.5798	34.8511	1.25723	3.38e-15	3.09e-14	yes	Cs1g24760	RTE1 isoform 1 [Theobroma cacao]	-	GO:0031224//intrinsic component of membrane;GO:0031224//intrinsic component of membrane	-	-
Cs1g24780	28.728	11.1345	3.04353	1.24652	-1.28784	0.00647851	0.0162916	yes	Cs1g24780	Nodulin MtN21 /EamA-like transporter family protein isoform 1 [Theobroma cacao]	-	GO:0044464;GO:0016020//membrane	-	GO:0044763;GO:0071840;GO:0031325//positive regulation of cellular metabolic process
Cs1g24840	87.1416	30.3669	10.724	3.76131	-1.51154	1.39e-07	6.96e-07	yes	-	-	-	-	-	-
Cs1g25050	29.6856	81.9907	0.605271	1.79852	1.57116	9.97e-07	4.56e-06	yes	Cs1g25050	PREDICTED: uncharacterized LOC101218717 [Cucumis sativus]	-	GO:0044464	GO:0005488//binding	-
Cs1g25120	1495.77	4521.63	97.9301	302.111	1.62525	6.37e-295	1.37e-292	yes	Cs1g25120	histone H1 variant [Solanum chilense]	-	GO:0043231//intracellular membrane-bounded organelle;GO:0000785//chromatin	GO:0003676//nucleic acid binding	GO:0034728//nucleosome organization
Cs1g25190	386.871	759.173	24.5991	52.2524	1.08689	5.34e-27	8.4e-26	yes	Cs1g25190	Peptidylprolyl cis/trans isomerase [Theobroma cacao]	-	GO:0005911//cell-cell junction;GO:0043231//intracellular membrane-bounded organelle;GO:0044444//cytoplasmic part;GO:0016020//membrane	GO:0016859//cis-trans isomerase activity	GO:0018208//peptidyl-proline modification
Cs1g25230	455.818	848.249	24.2905	49.1368	1.01641	3.81e-26	5.82e-25	yes	Cs1g25230	PREDICTED: coiled-coil domain-containing protein 73-like isoform X1 [Cicer arietinum]	-	-	GO:0016772//transferase activity, transferring phosphorus-containing groups;GO:0016772//transferase activity, transferring phosphorus-containing groups;GO:0016772//transferase activity, transferring phosphorus-containing groups;GO:0016772//transferase activity, transferring phosphorus-containing groups	GO:0006796//phosphate-containing compound metabolic process;GO:0006796//phosphate-containing compound metabolic process;GO:0006796//phosphate-containing compound metabolic process;GO:0006796//phosphate-containing compound metabolic process
Cs1g25510	32.5584	64.7827	1.87344	3.88403	1.05186	0.00164278	0.00466017	yes	Cs1g25510	PREDICTED: ferredoxin--NADP reductase, leaf isozyme, chloroplastic-like isoform 1 [Glycine max]	ko01100//Metabolic pathways;ko00195//Photosynthesis	GO:0009526//plastid envelope;GO:0031976;GO:0005576//extracellular region;GO:0044436;GO:0009526//plastid envelope;GO:0031976;GO:0005576//extracellular region;GO:0044436;GO:0009526//plastid envelope;GO:0031976;GO:0005576//extracellular region;GO:0044436;GO:0009526//plastid envelope;GO:0031976;GO:0005576//extracellular region;GO:0044436	GO:0008187//poly-pyrimidine tract binding;GO:0016731;GO:0009055//electron carrier activity;GO:0036094//small molecule binding;GO:0008187//poly-pyrimidine tract binding;GO:0016731;GO:0009055//electron carrier activity;GO:0036094//small molecule binding;GO:0008187//poly-pyrimidine tract binding;GO:0016731;GO:0009055//electron carrier activity;GO:0036094//small molecule binding;GO:0008187//poly-pyri…	GO:0022900//electron transport chain;GO:0009617//response to bacterium;GO:0022900//electron transport chain;GO:0009617//response to bacterium;GO:0022900//electron transport chain;GO:0009617//response to bacterium;GO:0022900//electron transport chain;GO:0009617//response to bacterium
Cs1g25530	173.326	1491.02	13.7856	109.464	2.98922	3.32e-244	5.34e-242	yes	-	-	-	-	-	-
Cs1g25540	9.576	75.9173	0.867628	6.27924	2.85544	1.17e-13	9.63e-13	yes	-	-	-	-	-	-
Cs1g25560	26.8128	62.7583	1.47106	3.71655	1.33711	0.000193958	0.000649609	yes	Cs1g25560	Oligopeptide transporter 7 isoform 1 [Theobroma cacao]	-	GO:0016020//membrane;GO:0016020//membrane;GO:0016020//membrane	GO:0015197//peptide transporter activity;GO:0015197//peptide transporter activity;GO:0015197//peptide transporter activity	GO:0044763;GO:0015833//peptide transport;GO:0003006//developmental process involved in reproduction;GO:0015833//peptide transport;GO:0044763;GO:0015833//peptide transport;GO:0044763
Cs1g25570	110.124	204.471	7.42884	15.076	1.02104	1.55e-07	7.72e-07	yes	Cs1g25570	Major facilitator superfamily protein [Theobroma cacao]	-	-	-	GO:0009628//response to abiotic stimulus
Cs1g25600	62.244	421.088	23.3454	163.037	2.80399	2.92e-65	1.17e-63	yes	Cs1g25600	Rhodanese/Cell cycle control phosphatase superfamily protein [Theobroma cacao]	-	GO:0044424	GO:0016783//sulfurtransferase activity	-
Cs1g25610	11.4912	50.6115	0.852449	4.05602	2.25038	2.89e-07	1.4e-06	yes	Cs1g25610	PREDICTED: MLO17 protein [Vitis vinifera]	-	GO:0031224//intrinsic component of membrane	GO:0005515//protein binding	GO:0006950//response to stress
Cs1g25740	8.6184	29.3547	0.301913	1.0684	1.82325	0.00167444	0.00474055	yes	-	-	-	-	-	-
Cs1g25850	45.0072	88.064	1.85531	3.79256	1.03151	0.000253267	0.000830432	yes	Cs1g25850	PREDICTED: protein MID1-COMPLEMENTING ACTIVITY 1-like [Vitis vinifera]	-	GO:0016021//integral component of membrane;GO:0016021//integral component of membrane;GO:0016021//integral component of membrane	-	GO:0048878//chemical homeostasis;GO:0009612//response to mechanical stimulus;GO:0070588//calcium ion transmembrane transport;GO:0009791//post-embryonic development;GO:0007165//signal transduction;GO:0048878//chemical homeostasis;GO:0009612//response to mechanical stimulus;GO:0070588//calcium ion transmembrane transport;GO:0009791//post-embryonic development;GO:0007165//signal transduction;GO:0048…
Cs1g25910	1335.85	592.155	128.845	58.693	-1.13438	2.21e-60	7.99e-59	yes	Cs1g25910	Os09g0541700 [Oryza sativa Japonica Group]	-	GO:0009532//plastid stroma	-	GO:0050896//response to stimulus
Cs1g25960	16.2792	56.6849	1.02112	3.84225	1.9118	1.59e-06	7.1e-06	yes	Cs1g25960	Eukaryotic aspartyl protease family protein isoform 1 [Theobroma cacao]	-	-	GO:0004175//endopeptidase activity	GO:0016485//protein processing
Cs1g25980	0.9576	41.5014	0.0779325	3.72045	5.57711	1.04e-11	7.54e-11	yes	-	-	-	-	-	-
Cs1g26060	0.9576	18.2201	0.134543	2.64256	4.2958	7.68e-05	0.000272706	yes	-	-	-	-	-	-
Cs1g26080	10549.9	4018.55	172.794	68.0115	-1.3452	0	0	yes	Cs1g26080	DNA-directed RNA polymerase II subunit RPB1 isoform 1 [Theobroma cacao]	ko01100//Metabolic pathways;ko00230//Purine metabolism;ko00240//Pyrimidine metabolism;ko03020//RNA polymerase	GO:0016591//DNA-directed RNA polymerase II, holoenzyme	GO:0034062//RNA polymerase activity;GO:0003676//nucleic acid binding	GO:0006351//transcription, DNA-templated
Cs1g26190	519.019	1401.94	63.0527	163.576	1.37533	1.01e-85	5.39e-84	yes	-	-	-	-	-	-
Cs1g26250	77.5656	182.201	4.17886	10.5072	1.3302	1.25e-10	8.27e-10	yes	Cs1g26250	PREDICTED: probable S-acyltransferase At3g51390 [Vitis vinifera]	-	GO:0031224//intrinsic component of membrane;GO:0016020//membrane;GO:0031224//intrinsic component of membrane	GO:0046914//transition metal ion binding;GO:0016409//palmitoyltransferase activity;GO:0046872//metal ion binding;GO:0016746//transferase activity, transferring acyl groups;GO:0046914//transition metal ion binding;GO:0016409//palmitoyltransferase activity	-
Cs1g26280	11738.3	1798.73	1970.19	266.076	-2.88842	0	0	yes	Cs1g26280	cytochrome P450 like_TBP [Nicotiana tabacum]	-	-	GO:0016712//oxidoreductase activity, acting on paired donors, with incorporation or reduction of molecular oxygen, reduced flavin or flavoprotein as one donor, and incorporation of one atom of oxygen	GO:0044710
Cs1g26330	1806.99	872.543	196.57	90.0068	-1.12694	9.52e-66	3.84e-64	yes	Cs1g26330	chitinase [Citrus unshiu]	-	-	GO:0004553//hydrolase activity, hydrolyzing O-glycosyl compounds;GO:0097367//carbohydrate derivative binding	GO:0044036//cell wall macromolecule metabolic process;GO:0044238;GO:0006026
Cs1g26410	0.9576	22.2691	0.0451315	1.13186	4.64842	5.78e-06	2.41e-05	yes	Cs1g26410	Cyclin B2,1 isoform 1 [Theobroma cacao]	-	GO:0043231//intracellular membrane-bounded organelle;GO:0043231//intracellular membrane-bounded organelle	GO:0019900//kinase binding;GO:0019900//kinase binding	GO:0051726//regulation of cell cycle;GO:0051726//regulation of cell cycle
Cs1g26450	124.488	275.327	6.45372	14.9196	1.20901	5.15e-14	4.36e-13	yes	Cs1g26450	PREDICTED: phosphoinositide phosphatase SAC7-like isoform X1 [Cicer arietinum]	-	GO:0044459;GO:0005911//cell-cell junction;GO:0035838//growing cell tip	GO:0052744//phosphatidylinositol monophosphate phosphatase activity	GO:0006970//response to osmotic stress;GO:0006796//phosphate-containing compound metabolic process;GO:0000904//cell morphogenesis involved in differentiation
Cs1g26520	64.1592	152.847	5.38536	13.8781	1.3657	1.67e-09	1e-08	yes	Cs1g26520	PREDICTED: cancer-related nucleoside-triphosphatase homolog [Vitis vinifera]	ko01100//Metabolic pathways;ko00230//Purine metabolism;ko00730//Thiamine metabolism	-	GO:0016791//phosphatase activity;GO:0016462//pyrophosphatase activity;GO:0032550	GO:0006796//phosphate-containing compound metabolic process
Cs1g26550	61.2864	131.59	4.52397	10.1104	1.16018	3.97e-07	1.9e-06	yes	Cs1g26550	HB2 homeodomain protein [Populus tremula x Populus tremuloides]	-	-	GO:0003677//DNA binding	-
Cs1g26620	48.8376	135.639	2.28573	6.66021	1.54291	1.41e-10	9.3e-10	yes	Cs1g26620	PREDICTED: pentatricopeptide repeat-containing protein At2g17525, mitochondrial-like [Vitis vinifera]	-	-	GO:0036094//small molecule binding;GO:0004672//protein kinase activity;GO:1901363;GO:0097159//organic cyclic compound binding	-
Cs2g01070	0.9576	12.1468	0.0577541	0.770598	3.73798	0.0034275	0.00913843	yes	Cs2g01070	AP2 domain-containing transcription factor [Theobroma cacao]	-	GO:0043231//intracellular membrane-bounded organelle	GO:0003676//nucleic acid binding;GO:0001071//nucleic acid binding transcription factor activity	GO:0050794//regulation of cellular process;GO:0022622//root system development;GO:0006351//transcription, DNA-templated
Cs2g01340	125.446	247.996	8.90934	19.1478	1.10379	2.68e-10	1.72e-09	yes	-	-	-	-	-	-
Cs2g01360	135.979	347.195	5.99613	16.5349	1.46341	7.69e-22	9.7e-21	yes	Cs2g01360	Glucanase like protein [Theobroma cacao]	-	-	GO:0008422//beta-glucosidase activity	GO:0044238
Cs2g01560	4.788	54.6604	0.396865	4.88247	3.62089	1.1e-11	7.98e-11	yes	-	-	-	-	-	-
Cs2g01600	87.1416	182.201	5.68482	13.2641	1.22234	8.78e-09	4.96e-08	yes	-	-	-	-	-	-
Cs2g01610	0	8.09784	0.001	0.343132	8.42262	0.00782344	0.019228	yes	-	-	-	-	-	-
Cs2g01690	28.728	72.8806	1.68406	4.53128	1.42798	1.63e-05	6.39e-05	yes	Cs2g01690	PREDICTED: LOW QUALITY PROTEIN: trihelix transcription factor GTL1-like [Cucumis sativus]	-	-	GO:0005488//binding	-
Cs2g01760	97.6752	487.895	10.6263	49.6972	2.22553	1.38e-61	5.07e-60	yes	Cs2g01760	PREDICTED: pollen-specific leucine-rich repeat extensin-like protein 1-like [Cicer arietinum]	-	GO:0005911//cell-cell junction;GO:0005911//cell-cell junction	GO:0043169//cation binding;GO:0043169//cation binding	GO:0006812//cation transport;GO:0006812//cation transport
Cs2g01770	9.576	78.954	1.66213	12.9487	2.9617	2.11e-14	1.84e-13	yes	-	-	-	-	-	-
Cs2g01780	459.648	159.932	17.445	6.43476	-1.43886	1.3e-33	2.56e-32	yes	Cs2g01780	PREDICTED: pentatricopeptide repeat-containing protein At4g16390, chloroplastic [Vitis vinifera]	-	GO:0009532//plastid stroma	-	GO:0006412//translation;GO:0006396//RNA processing;GO:0009657//plastid organization;GO:0009987//cellular process
Cs2g01840	0	26.318	0.001	5.18577	12.3403	3.03e-08	1.62e-07	yes	-	-	-	-	-	-
Cs2g01860	17.2368	4.04892	1.97976	0.478222	-2.04957	0.00722652	0.0179947	yes	-	-	-	-	-	-
Cs2g01900	13.4064	31.3791	4.17103	9.8288	1.23661	0.00963779	0.0232357	yes	Cs2g01900	PREDICTED: transcriptional adapter ADA2b-like [Vitis vinifera]	-	GO:0043231//intracellular membrane-bounded organelle	GO:0003712//transcription cofactor activity;GO:0003676//nucleic acid binding;GO:0046914//transition metal ion binding;GO:0003824//catalytic activity	GO:0009409//response to cold;GO:0009725//response to hormone;GO:0010556;GO:0008283//cell proliferation
Cs2g01920	30.6432	67.8194	1.03449	2.48084	1.26191	0.000264295	0.000862752	yes	-	-	-	-	-	-
Cs2g01940	5.7456	153.859	0.332767	9.87867	4.89173	5.18e-38	1.17e-36	yes	Cs2g01940	PREDICTED: CASP-like protein GSVIVT00013502001-like isoform 1 [Glycine max]	-	GO:0031224//intrinsic component of membrane	-	-
Cs2g02030	444.327	1124.59	23.0392	61.1363	1.40794	1.48e-63	5.69e-62	yes	Cs2g02030	RNA-binding family protein isoform 1 [Theobroma cacao]	ko03015//mRNA surveillance pathway	GO:0032991//macromolecular complex;GO:0019028//viral capsid;GO:0032991//macromolecular complex;GO:0019028//viral capsid;GO:0032991//macromolecular complex;GO:0019028//viral capsid;GO:0032991//macromolecular complex;GO:0019028//viral capsid	GO:0036094//small molecule binding;GO:0097159//organic cyclic compound binding;GO:0036094//small molecule binding;GO:0097159//organic cyclic compound binding;GO:0036094//small molecule binding;GO:0097159//organic cyclic compound binding;GO:0036094//small molecule binding;GO:0097159//organic cyclic compound binding	-
Cs2g02060	320.796	146.773	19.3702	8.95242	-1.11349	1.24e-15	1.16e-14	yes	Cs2g02060	Inositol transporter 4 [Theobroma cacao]	-	GO:0031224//intrinsic component of membrane	GO:0005365//myo-inositol transmembrane transporter activity	GO:0044763;GO:0015791//polyol transport;GO:0006818//hydrogen transport
Cs2g02180	624.355	120.455	44.5588	8.68006	-2.35993	2.73e-80	1.33e-78	yes	-	-	-	-	-	-
Cs2g02240	2.8728	17.2079	4.94891	29.1691	2.55926	0.00258886	0.00706187	yes	Cs2g02240	F12F1.6 [Arabidopsis thaliana]	-	-	GO:0005488//binding	-
Cs2g02250	41.1768	91.1007	10.2561	21.8589	1.09174	1.71e-05	6.69e-05	yes	-	-	-	-	-	-
Cs2g02390	45.0072	107.296	4.41149	9.67632	1.13319	5.82e-07	2.73e-06	yes	-	-	-	-	-	-
Cs2g02450	125.446	239.899	7.61212	16.2593	1.09489	2.48e-09	1.47e-08	yes	-	-	-	-	-	-
Cs2g02480	38.304	78.954	4.41469	9.98978	1.17814	0.000197498	0.000659917	yes	Cs2g02480	Phosphotyrosine protein phosphatases superfamily protein [Theobroma cacao]	-	-	GO:0004721//phosphoprotein phosphatase activity	GO:0002831;GO:0006470//protein dephosphorylation
Cs2g02500	3962.55	12338.1	243.906	788.424	1.69265	0	0	yes	Cs2g02500	ACC oxidase 1 [Gossypium hirsutum]	ko01100//Metabolic pathways;ko01110//Biosynthesis of secondary metabolites;ko00270//Cysteine and methionine metabolism	GO:0043231//intracellular membrane-bounded organelle;GO:0030312;GO:0005911//cell-cell junction;GO:0044444//cytoplasmic part;GO:0016020//membrane	GO:0046914//transition metal ion binding;GO:0016705//oxidoreductase activity, acting on paired donors, with incorporation or reduction of molecular oxygen	GO:0034614//cellular response to reactive oxygen species;GO:0044710;GO:0009845//seed germination;GO:0009720//detection of hormone stimulus;GO:0070542//response to fatty acid;GO:0010039//response to iron ion;GO:0006970//response to osmotic stress
Cs2g02510	8.6184	36.4403	0.692258	2.83522	2.03408	6.69e-05	0.000240252	yes	-	-	-	-	-	-
Cs2g02550	70.8624	31.3791	4.61569	2.02286	-1.19015	9.69e-05	0.000339393	yes	-	-	-	-	-	-
Cs2g02600	297.814	596.204	21.2438	45.9239	1.1122	9.74e-23	1.27e-21	yes	Cs2g02600	Ribosomal protein L4/L1 family isoform 1 [Theobroma cacao]	ko03010//Ribosome	GO:0030529//ribonucleoprotein complex;GO:0030529//ribonucleoprotein complex	GO:0005198//structural molecule activity;GO:0005198//structural molecule activity	GO:0010467//gene expression;GO:0010467//gene expression
Cs2g02640	193.435	466.638	7.6292	19.0152	1.31755	2.45e-26	3.75e-25	yes	Cs2g02640	PREDICTED: protein STRUBBELIG-RECEPTOR FAMILY 8-like [Fragaria vesca subsp. vesca]	-	GO:0031224//intrinsic component of membrane;GO:0031224//intrinsic component of membrane;GO:0031224//intrinsic component of membrane;GO:0043231//intracellular membrane-bounded organelle;GO:0031224//intrinsic component of membrane	GO:0004674//protein serine/threonine kinase activity;GO:0032550;GO:0004674//protein serine/threonine kinase activity;GO:0032550;GO:0004674//protein serine/threonine kinase activity;GO:0032550;GO:0004674//protein serine/threonine kinase activity;GO:0032550	GO:0006796//phosphate-containing compound metabolic process;GO:0006464//cellular protein modification process;GO:0006796//phosphate-containing compound metabolic process;GO:0006464//cellular protein modification process;GO:0006796//phosphate-containing compound metabolic process;GO:0006464//cellular protein modification process;GO:0006796//phosphate-containing compound metabolic process;GO:000646…
Cs2g02690	447.199	938.338	17.6317	37.9853	1.10727	5.77e-38	1.3e-36	yes	Cs2g02690	ERD (early-responsive to dehydration stress) family protein isoform 1 [Theobroma cacao]	-	GO:0016020//membrane;GO:0016020//membrane;GO:0016020//membrane	-	-
Cs2g02710	411.768	1000.08	11.8052	30.1623	1.35332	3.83e-53	1.2e-51	yes	Cs2g02710	Lysine-specific demethylase 3A-B [Medicago truncatula]	-	-	GO:0046914//transition metal ion binding;GO:0046914//transition metal ion binding;GO:0046914//transition metal ion binding;GO:0046914//transition metal ion binding;GO:0046914//transition metal ion binding;GO:0046914//transition metal ion binding;GO:0046914//transition metal ion binding	-
Cs2g02790	1134.76	387.684	44.5711	16.4263	-1.4401	2.4e-79	1.15e-77	yes	Cs2g02790	WRKY family transcription factor [Theobroma cacao]	-	-	GO:0003677//DNA binding;GO:0001071//nucleic acid binding transcription factor activity;GO:0003677//DNA binding	GO:0050896//response to stimulus;GO:0006351//transcription, DNA-templated;GO:0009267//cellular response to starvation;GO:0042221//response to chemical;GO:0006351//transcription, DNA-templated
Cs2g02810	4065.01	8759.84	149.05	340.545	1.19205	2.39e-246	3.86e-244	yes	Cs2g02810	Saposin-like aspartyl protease family protein [Theobroma cacao]	-	GO:0005911//cell-cell junction;GO:0043231//intracellular membrane-bounded organelle;GO:0044444//cytoplasmic part	GO:0004175//endopeptidase activity	GO:0006970//response to osmotic stress;GO:0016485//protein processing
Cs2g02860	84.2688	158.92	9.06662	18.4757	1.02699	1.98e-06	8.73e-06	yes	Cs2g02860	PREDICTED: peroxisomal membrane protein PMP22-like [Fragaria vesca subsp. vesca]	-	GO:0031224//intrinsic component of membrane;GO:0031224//intrinsic component of membrane	-	-
Cs2g02870	45.9648	0	3.32036	0.001	-11.6971	2.99e-14	2.58e-13	yes	-	-	-	-	-	-
Cs2g02880	65.1168	2.02446	4.6605	0.150455	-4.95308	3.4e-17	3.44e-16	yes	-	-	-	-	-	-
Cs2g02900	92.8872	183.214	8.52081	17.7406	1.05799	7.99e-08	4.09e-07	yes	-	-	-	-	-	-
Cs2g02950	19.152	5.06115	2.31509	0.635184	-1.86582	0.00664208	0.0166558	yes	-	-	-	-	-	-
Cs2g02990	1734.21	3749.3	155.458	349.103	1.16713	1.25e-137	1.12e-135	yes	Cs2g02990	PREDICTED: lactoylglutathione lyase [Vitis vinifera]	ko00620//Pyruvate metabolism	-	GO:0016846//carbon-sulfur lyase activity;GO:0043169//cation binding;GO:0016846//carbon-sulfur lyase activity;GO:0043169//cation binding;GO:0016846//carbon-sulfur lyase activity;GO:0043169//cation binding	-
Cs2g03050	66.0744	128.553	3.70203	7.86695	1.08749	8.37e-06	3.42e-05	yes	Cs2g03050	PREDICTED: probable beta-1,3-galactosyltransferase 2-like isoform 1 [Vitis vinifera]	-	GO:0031224//intrinsic component of membrane;GO:0043231//intracellular membrane-bounded organelle;GO:0031224//intrinsic component of membrane;GO:0043231//intracellular membrane-bounded organelle	GO:0016758//transferase activity, transferring hexosyl groups;GO:0035250//UDP-galactosyltransferase activity	GO:0006464//cellular protein modification process;GO:0006464//cellular protein modification process
Cs2g03060	127.361	457.528	10.2106	41.6192	2.02718	1.05e-43	2.68e-42	yes	-	-	-	-	-	-
Cs2g03110	2328.88	7251.62	87.6183	299.77	1.77455	0	0	yes	Cs2g03110	secretory peroxidase [Nicotiana tabacum]	ko01100//Metabolic pathways;ko01110//Biosynthesis of secondary metabolites;ko00940//Phenylpropanoid biosynthesis;ko00360//Phenylalanine metabolism	-	GO:0003824//catalytic activity;GO:0016209//antioxidant activity;GO:0043169//cation binding;GO:0046906//tetrapyrrole binding;GO:0003824//catalytic activity;GO:0016209//antioxidant activity;GO:0043169//cation binding;GO:0046906//tetrapyrrole binding;GO:0003824//catalytic activity;GO:0016209//antioxidant activity;GO:0043169//cation binding;GO:0046906//tetrapyrrole binding	GO:0044710;GO:0006950//response to stress;GO:0044710;GO:0006950//response to stress;GO:0044710;GO:0006950//response to stress
Cs2g03240	16.2792	61.7461	2.53805	10.599	2.06214	1.59e-07	7.92e-07	yes	Cs2g03240	PREDICTED: protein TIFY 5A-like [Vitis vinifera]	-	-	-	GO:0010033//response to organic substance;GO:0009719
Cs2g03330	71.82	10.1223	16.6504	2.54045	-2.7124	1.12e-12	8.68e-12	yes	-	-	-	-	-	-
Cs2g03340	52.668	21.2568	3.90737	1.67934	-1.2183	0.000263136	0.000859496	yes	Cs2g03340	Glycosyl hydrolase superfamily protein [Theobroma cacao]	-	-	GO:0008422//beta-glucosidase activity;GO:0008422//beta-glucosidase activity	GO:0044238;GO:0044238
Cs2g03370	28.728	69.8439	1.75509	4.52224	1.36549	4.8e-05	0.00017659	yes	Cs2g03370	PREDICTED: katanin p60 ATPase-containing subunit A-like 2 [Vitis vinifera]	-	-	GO:0032550;GO:0042623//ATPase activity, coupled;GO:0032550;GO:0042623//ATPase activity, coupled;GO:0032550;GO:0042623//ATPase activity, coupled	GO:0009154//purine ribonucleotide catabolic process;GO:0009154//purine ribonucleotide catabolic process;GO:0009154//purine ribonucleotide catabolic process
Cs2g03380	52.668	23.2813	4.53342	2.0999	-1.11028	0.000782068	0.00235613	yes	Cs2g03380	gibberellin 2-beta-dioxygenase [Prunus salicina]	ko00904//Diterpenoid biosynthesis	-	GO:0046914//transition metal ion binding;GO:0016706//oxidoreductase activity, acting on paired donors, with incorporation or reduction of molecular oxygen, 2-oxoglutarate as one donor, and incorporation of one atom each of oxygen into both donors	GO:0044710;GO:0009639//response to red or far red light
Cs2g03430	24.8976	60.7338	2.05674	5.39594	1.39151	0.000134677	0.000461776	yes	-	-	-	-	-	-
Cs2g03440	33.516	67.8194	1.08158	2.36056	1.12599	0.00101588	0.00299344	yes	Cs2g03440	Intron maturase, type II family protein [Theobroma cacao]	-	GO:0043231//intracellular membrane-bounded organelle	GO:0003676//nucleic acid binding;GO:0034061;GO:0008168//methyltransferase activity	GO:0000377;GO:0006260//DNA replication;GO:0009791//post-embryonic development;GO:0003006//developmental process involved in reproduction
Cs2g03490	3.8304	60.7338	0.365117	5.70793	3.96654	4.24e-14	3.62e-13	yes	Cs2g03490	Glutamate-gated kainate-type ion channel receptor subunit GluR5 [Medicago truncatula]	-	GO:0016020//membrane;GO:0016020//membrane	-	-
Cs2g03520	507.528	36.4403	27.6577	1.92247	-3.84665	2.09e-105	1.42e-103	yes	Cs2g03520	Cytochrome P450, family 710, subfamily A, polypeptide 1 [Theobroma cacao]	ko01110//Biosynthesis of secondary metabolites;ko00100//Steroid biosynthesis	-	GO:0046914//transition metal ion binding;GO:0016717//oxidoreductase activity, acting on paired donors, with oxidation of a pair of donors resulting in the reduction of molecular oxygen to two molecules of water;GO:0046906//tetrapyrrole binding	GO:0044710
Cs2g03560	72.7776	254.07	5.25555	19.7487	1.90984	3.09e-24	4.3e-23	yes	Cs2g03560	urease accessory protein ureG [Morus alba]	-	GO:0044424;GO:0044424;GO:0044424;GO:0044424	GO:0017111//nucleoside-triphosphatase activity;GO:0032550;GO:0046914//transition metal ion binding;GO:0046983//protein dimerization activity;GO:0017111//nucleoside-triphosphatase activity;GO:0032550;GO:0046914//transition metal ion binding;GO:0046983//protein dimerization activity;GO:0017111//nucleoside-triphosphatase activity;GO:0032550;GO:0046914//transition metal ion binding;GO:0046983//protei…	GO:0009154//purine ribonucleotide catabolic process;GO:0043085//positive regulation of catalytic activity;GO:0009154//purine ribonucleotide catabolic process;GO:0043085//positive regulation of catalytic activity;GO:0009154//purine ribonucleotide catabolic process;GO:0043085//positive regulation of catalytic activity;GO:0009154//purine ribonucleotide catabolic process;GO:0043085//positive regulati…
Cs2g03660	24.8976	76.9295	2.81702	8.88841	1.65776	2.62e-07	1.28e-06	yes	Cs2g03660	PREDICTED: mitochondrial inner membrane protease subunit 1-like isoform 1 [Cucumis sativus]	ko03060//Protein export	GO:0031224//intrinsic component of membrane	GO:0070011//peptidase activity, acting on L-amino acid peptides	GO:0016485//protein processing
Cs2g03760	26.8128	1.01223	4.50452	0.180917	-4.63797	2.2e-07	1.08e-06	yes	Cs2g03760	PREDICTED: glucan endo-1,3-beta-glucosidase-like [Vitis vinifera]	-	GO:0043231//intracellular membrane-bounded organelle	-	-
Cs2g03780	14.364	3.03669	2.52727	0.45896	-2.46114	0.0127622	0.0299113	yes	Cs2g03780	chloroplast chlorophyll A/B binding protein [Dimocarpus longan]	ko01100//Metabolic pathways;ko00196//Photosynthesis - antenna proteins	GO:0009521;GO:0031224//intrinsic component of membrane;GO:0009570//chloroplast stroma;GO:0009534//chloroplast thylakoid	GO:0046906//tetrapyrrole binding;GO:0043169//cation binding	GO:0006464//cellular protein modification process;GO:0006091//generation of precursor metabolites and energy
Cs2g03920	132.149	259.131	5.26246	10.8714	1.04673	1.93e-10	1.26e-09	yes	Cs2g03920	Magnesium transporter CorA-like family protein [Theobroma cacao]	-	-	GO:0022890//inorganic cation transmembrane transporter activity;GO:0022890//inorganic cation transmembrane transporter activity	GO:0006812//cation transport;GO:0044763;GO:0006812//cation transport;GO:0044763
Cs2g04085	2.8728	24.2935	1.05161	9.35569	3.15324	4.98e-05	0.000182309	yes	-	-	-	-	-	-
Cs2g04100	15.3216	170.055	1.61444	18.8265	3.54366	3.51e-34	7.05e-33	yes	Cs2g04100	PREDICTED: protein SRG1-like [Vitis vinifera]	-	-	GO:0016706//oxidoreductase activity, acting on paired donors, with incorporation or reduction of molecular oxygen, 2-oxoglutarate as one donor, and incorporation of one atom each of oxygen into both donors	GO:0051553
Cs2g04110	111.082	17.2079	8.92471	1.39596	-2.67655	5.29e-18	5.57e-17	yes	Cs2g04110	PREDICTED: protein SRG1 [Vitis vinifera]	-	-	GO:0016491//oxidoreductase activity	-
Cs2g04160	11.4912	2.02446	0.466133	0.0886814	-2.39404	0.0225028	0.0497464	yes	Cs2g04160	5'-3' exonuclease family protein isoform 1 [Theobroma cacao]	ko03430//Mismatch repair	GO:0043231//intracellular membrane-bounded organelle	GO:0003676//nucleic acid binding;GO:0004518//nuclease activity	GO:0006259//DNA metabolic process
Cs2g04290	0	7.08561	0.001	0.431393	8.75286	0.0156414	0.0357501	yes	Cs2g04290	PREDICTED: probable peptide/nitrate transporter At1g27040-like [Vitis vinifera]	-	-	-	GO:0006915//apoptotic process;GO:0051234//establishment of localization
Cs2g04410	3.8304	16.1957	1.07508	4.81758	2.16386	0.0118586	0.0279808	yes	-	-	-	-	-	-
Cs2g04440	124.488	254.07	2.36573	5.27501	1.15689	3.15e-11	2.19e-10	yes	Cs2g04440	AAA-type ATPase family protein isoform 1 [Theobroma cacao]	-	GO:0042575;GO:0042575	GO:0003676//nucleic acid binding;GO:0016462//pyrophosphatase activity;GO:0032550;GO:0034061;GO:0003676//nucleic acid binding;GO:0016462//pyrophosphatase activity;GO:0032550;GO:0034061	GO:0006260//DNA replication;GO:0006260//DNA replication
Cs2g04510	82.3536	183.214	20.8869	44.7051	1.09784	6.49e-10	4.03e-09	yes	Cs2g04510	RAB GTPase A1C [Theobroma cacao]	-	GO:0005911//cell-cell junction;GO:0044444//cytoplasmic part;GO:0005802//trans-Golgi network;GO:0016020//membrane	GO:0032550;GO:0003824//catalytic activity	GO:0035556//intracellular signal transduction;GO:0045184//establishment of protein localization
Cs2g04520	413.683	133.614	39.2249	11.4747	-1.77331	2.06e-33	4.04e-32	yes	Cs2g04520	WRKY transcription factor 50.1 [Jatropha curcas]	-	-	GO:0003677//DNA binding;GO:0001071//nucleic acid binding transcription factor activity;GO:0003677//DNA binding;GO:0001071//nucleic acid binding transcription factor activity	GO:0006351//transcription, DNA-templated;GO:0006351//transcription, DNA-templated
Cs2g04590	2.8728	19.2324	0.10025	0.681437	2.76498	0.000860688	0.0025752	yes	Cs2g04590	cellulose synthase A1 [Gossypium barbadense]	-	GO:0031224//intrinsic component of membrane	GO:0043169//cation binding;GO:0016759//cellulose synthase activity	GO:0030243//cellulose metabolic process
Cs2g04600	41.1768	97.1741	2.55802	6.75194	1.40027	2.26e-06	9.9e-06	yes	Cs2g04600	Receptor like protein 51 [Theobroma cacao]	-	GO:0016020//membrane	GO:0016772//transferase activity, transferring phosphorus-containing groups	GO:0006796//phosphate-containing compound metabolic process
Cs2g04650	39.2616	160.945	2.24289	9.91927	2.14488	1.2e-18	1.32e-17	yes	Cs2g04650	Leucine-rich repeat protein kinase family protein isoform 2 [Theobroma cacao]	-	GO:0031224//intrinsic component of membrane;GO:0043231//intracellular membrane-bounded organelle	GO:0004672//protein kinase activity;GO:0016628//oxidoreductase activity, acting on the CH-CH group of donors, NAD or NADP as acceptor;GO:0032550	GO:0006796//phosphate-containing compound metabolic process;GO:0006464//cellular protein modification process;GO:0044710
Cs2g04780	46.9224	4.04892	2.35328	0.219096	-3.42504	2.53e-10	1.63e-09	yes	Cs2g04780	RNI superfamily protein [Theobroma cacao]	-	-	-	GO:0065007//biological regulation;GO:0009628//response to abiotic stimulus;GO:0009653//anatomical structure morphogenesis;GO:0044767
Cs2g04850	49.7952	172.079	3.37278	12.4554	1.88476	1.04e-16	1.03e-15	yes	Cs2g04850	PREDICTED: 14-3-3-like protein D-like [Vitis vinifera]	-	GO:0005911//cell-cell junction;GO:0016020//membrane;GO:0009536//plastid;GO:0005911//cell-cell junction;GO:0016020//membrane;GO:0009536//plastid;GO:0005911//cell-cell junction;GO:0016020//membrane;GO:0009536//plastid	GO:0005515//protein binding;GO:0005515//protein binding;GO:0005515//protein binding	-
Cs2g04930	22.0248	43.5259	1.95777	4.07985	1.0593	0.00932491	0.02255	yes	Cs2g04930	maternal effect embryo arrest 18-1, partial [Dimocarpus longan]	-	-	-	GO:0003006//developmental process involved in reproduction
Cs2g04980	106.294	504.091	4.41602	22.8293	2.37007	2.6e-61	9.52e-60	yes	-	-	-	-	-	-
Cs2g04990	187.69	587.094	7.46498	25.7228	1.78484	6.82e-47	1.87e-45	yes	Cs2g04990	3R-hydroxymyristoyl- dehydratase-hydroxymyristoyl ACP dehydrase isoform 4, partial [Theobroma cacao]	-	GO:0032991//macromolecular complex;GO:0009536//plastid;GO:0032991//macromolecular complex;GO:0009536//plastid	GO:0017111//nucleoside-triphosphatase activity;GO:0032550;GO:0017111//nucleoside-triphosphatase activity;GO:0032550	GO:0009154//purine ribonucleotide catabolic process;GO:0043623//cellular protein complex assembly;GO:0009154//purine ribonucleotide catabolic process;GO:0043623//cellular protein complex assembly
Cs2g05040	7.6608	69.8439	0.609083	5.53292	3.18333	1.92e-13	1.56e-12	yes	Cs2g05040	Lactate/malate dehydrogenase family protein [Theobroma cacao]	ko01100//Metabolic pathways;ko01110//Biosynthesis of secondary metabolites;ko00620//Pyruvate metabolism;ko00710//Carbon fixation in photosynthetic organisms;ko00020//Citrate cycle (TCA cycle);ko00630//Glyoxylate and dicarboxylate metabolism	GO:0030312;GO:0009536//plastid;GO:0005576//extracellular region	GO:0016615//malate dehydrogenase activity;GO:0046914//transition metal ion binding	GO:0010038//response to metal ion;GO:0043648//dicarboxylic acid metabolic process;GO:0005975//carbohydrate metabolic process;GO:0009617//response to bacterium;GO:0006970//response to osmotic stress;GO:0009060//aerobic respiration
Cs2g05050	1088.79	8036.1	47.4814	341.779	2.84763	0	0	yes	Cs2g05050	pyruvate decarboxylase [Citrus sinensis]	ko01100//Metabolic pathways;ko01110//Biosynthesis of secondary metabolites;ko00010//Glycolysis / Gluconeogenesis	GO:0044444//cytoplasmic part;GO:0044444//cytoplasmic part;GO:0044444//cytoplasmic part	GO:0046872//metal ion binding;GO:0019842//vitamin binding;GO:0016831//carboxy-lyase activity;GO:0046872//metal ion binding;GO:0019842//vitamin binding;GO:0016831//carboxy-lyase activity;GO:0046872//metal ion binding;GO:0019842//vitamin binding;GO:0016831//carboxy-lyase activity	GO:0006950//response to stress;GO:0006950//response to stress;GO:0006950//response to stress
Cs2g05070	203.011	464.614	30.2991	67.0533	1.14603	7.44e-24	1.02e-22	yes	Cs2g05070	PREDICTED: GDSL esterase/lipase At5g45920-like [Glycine max]	-	-	GO:0016787//hydrolase activity	GO:0044238
Cs2g05110	12.4488	1.01223	1.09606	0.0936829	-3.5484	0.0034275	0.00913843	yes	Cs2g05110	Nudix hydrolase isoform 1 [Theobroma cacao]	-	-	GO:0016462//pyrophosphatase activity	GO:0015936//coenzyme A metabolic process
Cs2g05130	36.3888	66.8072	1.97064	4.00662	1.02372	0.00300207	0.00808583	yes	Cs2g05130	Nudix hydrolase [Theobroma cacao]	-	-	GO:0016462//pyrophosphatase activity;GO:0016794;GO:0016462//pyrophosphatase activity;GO:0016794	GO:0009108//coenzyme biosynthetic process;GO:0006637//acyl-CoA metabolic process;GO:0006796//phosphate-containing compound metabolic process;GO:0009108//coenzyme biosynthetic process;GO:0006637//acyl-CoA metabolic process;GO:0006796//phosphate-containing compound metabolic process
Cs2g05170	410.811	20.2446	14.4417	0.748096	-4.27087	2.04e-94	1.21e-92	yes	Cs2g05170	glutamate-gated kainate-type ion channel receptor subunit GluR5 [Populus trichocarpa]	-	GO:0016020//membrane	GO:0005230//extracellular ligand-gated ion channel activity	GO:0044763;GO:0006811//ion transport
Cs2g05180	9.576	1.01223	0.396894	0.0455694	-3.12262	0.0117402	0.0277352	yes	Cs2g05180	glutamate-gated kainate-type ion channel receptor subunit GluR5 [Populus trichocarpa]	-	GO:0016020//membrane	GO:0005230//extracellular ligand-gated ion channel activity	GO:0044763;GO:0006811//ion transport
Cs2g05230	14.364	42.5137	4.87157	13.1232	1.42966	0.000157128	0.000534045	yes	Cs2g05230	D-tyrosyl-tRNA(Tyr) deacylase isoform 1 [Theobroma cacao]	-	GO:0044424	GO:0016787//hydrolase activity;GO:0016876//ligase activity, forming aminoacyl-tRNA and related compounds	GO:0046416//D-amino acid metabolic process
Cs2g05240	13.4064	41.5014	0.710358	2.37686	1.74244	0.000115997	0.00040179	yes	Cs2g05240	SNI1 [Glycine max]	-	-	-	GO:0048519//negative regulation of biological process;GO:0044260;GO:0090304;GO:0044238;GO:0044260
Cs2g05280	979.625	398.819	120.817	49.4427	-1.28899	3.04e-53	9.57e-52	yes	Cs2g05280	PREDICTED: pathogenesis-related genes transcriptional activator PTI5-like [Cicer arietinum]	ko04075//Plant hormone signal transduction	GO:0043231//intracellular membrane-bounded organelle	GO:0003676//nucleic acid binding;GO:0001071//nucleic acid binding transcription factor activity	GO:0006351//transcription, DNA-templated
Cs2g05320	17.2368	47.5748	1.48281	4.24888	1.51875	0.000155784	0.000530321	yes	Cs2g05320	RAB GTPase A1F [Theobroma cacao]	-	GO:0044444//cytoplasmic part	GO:0003824//catalytic activity;GO:0032550	GO:0035556//intracellular signal transduction;GO:0045184//establishment of protein localization;GO:0010038//response to metal ion
Cs2g05450	382.083	35.4281	20.3143	2.00866	-3.33819	1.39e-73	6.33e-72	yes	Cs2g05450	Seven transmembrane MLO family protein [Theobroma cacao]	-	GO:0031224//intrinsic component of membrane	GO:0005515//protein binding	GO:0006950//response to stress
Cs2g05460	4.788	27.3302	0.622029	3.55886	2.51636	0.000114409	0.000396546	yes	Cs2g05460	Thioredoxin superfamily protein [Theobroma cacao]	-	-	-	GO:0044763;GO:0010033//response to organic substance;GO:0050794//regulation of cellular process;GO:0001101//response to acid
Cs2g05490	21.0672	45.5504	1.36295	3.06111	1.16732	0.00311407	0.00836958	yes	Cs2g05490	NAC domain containing protein 73 [Theobroma cacao]	-	-	GO:0016772//transferase activity, transferring phosphorus-containing groups;GO:0097159//organic cyclic compound binding;GO:1901363;GO:0016772//transferase activity, transferring phosphorus-containing groups;GO:0097159//organic cyclic compound binding;GO:1901363;GO:0016772//transferase activity, transferring phosphorus-containing groups;GO:0097159//organic cyclic compound binding;GO:1901363	GO:0050789//regulation of biological process;GO:0006351//transcription, DNA-templated;GO:0050789//regulation of biological process;GO:0006351//transcription, DNA-templated;GO:0050789//regulation of biological process;GO:0006351//transcription, DNA-templated
Cs2g05700	44.0496	144.749	2.73192	10.5076	1.94345	1.11e-13	9.19e-13	yes	Cs2g05700	Ring 1b [Theobroma cacao]	-	-	GO:0046914//transition metal ion binding;GO:0046914//transition metal ion binding;GO:0046914//transition metal ion binding	-
Cs2g05720	33.516	65.795	2.67951	6.47696	1.27335	0.00183718	0.00516232	yes	Cs2g05720	PREDICTED: mitochondrial substrate carrier family protein S [Vitis vinifera]	-	GO:0031224//intrinsic component of membrane;GO:0031224//intrinsic component of membrane;GO:0031224//intrinsic component of membrane;GO:0031224//intrinsic component of membrane	GO:0008324//cation transmembrane transporter activity;GO:0008324//cation transmembrane transporter activity;GO:0008324//cation transmembrane transporter activity;GO:0008324//cation transmembrane transporter activity	GO:0006812//cation transport;GO:0006812//cation transport;GO:0006812//cation transport;GO:0006812//cation transport
Cs2g05780	24.8976	95.1497	1.4975	6.17657	2.04425	9.53e-11	6.39e-10	yes	Cs2g05780	B3 domain-containing transcription factor LEC2 [Arabidopsis thaliana]	-	-	-	GO:0006351//transcription, DNA-templated
Cs2g05930	127.361	45.5504	21.6311	7.25128	-1.5768	6.78e-10	4.2e-09	yes	Cs2g05930	arabinogalactan protein [Daucus carota]	-	-	GO:0005198//structural molecule activity	-
Cs2g05940	33.516	9.11007	8.5184	2.15266	-1.98446	0.000172786	0.000583366	yes	Cs2g05940	PREDICTED: pistil-specific extensin-like protein-like [Cicer arietinum]	-	-	GO:0005198//structural molecule activity	-
Cs2g05980	62.244	12.1468	4.50769	0.874663	-2.36559	3.04e-09	1.78e-08	yes	-	-	-	-	-	-
Cs2g06010	76.608	193.336	2.74797	7.51426	1.45126	1.62e-12	1.24e-11	yes	-	-	-	-	-	-
Cs2g06100	198.223	374.525	13.0428	26.2544	1.00931	2.69e-13	2.17e-12	yes	Cs2g06100	2-oxoglutarate (2OG) and Fe(II)-dependent oxygenase superfamily protein [Arabidopsis thaliana]	ko01100//Metabolic pathways;ko00330//Arginine and proline metabolism	GO:0043231//intracellular membrane-bounded organelle	GO:0019842//vitamin binding;GO:0046914//transition metal ion binding;GO:0019798	GO:0044710;GO:0018126//protein hydroxylation;GO:0048468//cell development
Cs2g06115	266.213	573.935	24.5264	56.8003	1.21156	8.44e-26	1.26e-24	yes	Cs2g06115	RING membrane-anchor 1 isoform 1 [Theobroma cacao]	-	-	GO:0046914//transition metal ion binding;GO:0003824//catalytic activity	GO:0009987//cellular process;GO:0008152//metabolic process
Cs2g06120	171.41	35.4281	39.7285	8.02751	-2.30715	1.68e-22	2.17e-21	yes	Cs2g06120	PREDICTED: heat stress transcription factor B-2a-like [Glycine max]	-	GO:0043231//intracellular membrane-bounded organelle	GO:0003677//DNA binding;GO:0001071//nucleic acid binding transcription factor activity	GO:0006351//transcription, DNA-templated
Cs2g06200	14.364	49.5993	0.967991	3.54694	1.87351	7.3e-06	3.01e-05	yes	Cs2g06200	PREDICTED: probable allantoinase 1-like isoform 1 [Solanum lycopersicum]	ko01100//Metabolic pathways;ko00230//Purine metabolism	GO:0043231//intracellular membrane-bounded organelle	GO:0046914//transition metal ion binding;GO:0016812//hydrolase activity, acting on carbon-nitrogen (but not peptide) bonds, in cyclic amides	GO:0010135;GO:0000255//allantoin metabolic process;GO:0009267//cellular response to starvation
Cs2g06240	3.8304	108.309	0.187075	5.74065	4.93953	3.24e-27	5.14e-26	yes	Cs2g06240	PREDICTED: sphingolipid delta(4)-desaturase DES1-like [Cicer arietinum]	ko01100//Metabolic pathways;ko00600//Sphingolipid metabolism	GO:0031224//intrinsic component of membrane;GO:0031224//intrinsic component of membrane;GO:0031224//intrinsic component of membrane	GO:0016705//oxidoreductase activity, acting on paired donors, with incorporation or reduction of molecular oxygen;GO:0016705//oxidoreductase activity, acting on paired donors, with incorporation or reduction of molecular oxygen;GO:0016705//oxidoreductase activity, acting on paired donors, with incorporation or reduction of molecular oxygen	GO:0006665//sphingolipid metabolic process;GO:0006631//fatty acid metabolic process;GO:0006665//sphingolipid metabolic process;GO:0006631//fatty acid metabolic process;GO:0006665//sphingolipid metabolic process;GO:0006631//fatty acid metabolic process
Cs2g06460	4.788	26.318	0.405586	2.146	2.40357	0.00019426	0.000649814	yes	-	-	-	-	-	-
Cs2g06530	0	9.11007	0.001	0.688832	9.42801	0.00391328	0.010314	yes	-	-	-	-	-	-
Cs2g06630	296.856	615.436	16.878	35.1878	1.05993	3.14e-25	4.6e-24	yes	Cs2g06630	PREDICTED: PAP-specific phosphatase HAL2-like [Vitis vinifera]	ko01100//Metabolic pathways;ko00920//Sulfur metabolism	-	GO:0016312//inositol bisphosphate phosphatase activity;GO:0008252//nucleotidase activity;GO:0016772//transferase activity, transferring phosphorus-containing groups	GO:0046488//phosphatidylinositol metabolic process
Cs2g06640	128.318	24.2935	47.7472	8.88442	-2.42607	3.07e-18	3.29e-17	yes	-	-	-	-	-	-
Cs2g06650	562.111	155.883	19.1485	5.72048	-1.74302	6.37e-53	1.99e-51	yes	Cs2g06650	Alternative NAD(P)H dehydrogenase 1 [Theobroma cacao]	ko00190//Oxidative phosphorylation	-	GO:0000166//nucleotide binding;GO:0050136//NADH dehydrogenase (quinone) activity;GO:0000166//nucleotide binding;GO:0050136//NADH dehydrogenase (quinone) activity;GO:0000166//nucleotide binding;GO:0050136//NADH dehydrogenase (quinone) activity	GO:0044710;GO:0044710;GO:0044710
Cs2g06680	91.9296	223.703	13.7894	35.2739	1.35504	1.14e-13	9.43e-13	yes	Cs2g06680	PREDICTED: nuclease S1 [Vitis vinifera]	-	-	GO:0097159//organic cyclic compound binding;GO:0004520//endodeoxyribonuclease activity	GO:0006308//DNA catabolic process
Cs2g06710	2.8728	14.1712	0.24049	1.24452	2.37154	0.0127622	0.0299113	yes	Cs2g06710	PREDICTED: transmembrane protein 184C-like [Vitis vinifera]	-	GO:0031224//intrinsic component of membrane;GO:0043231//intracellular membrane-bounded organelle;GO:0031224//intrinsic component of membrane;GO:0043231//intracellular membrane-bounded organelle	-	-
Cs2g06730	86.184	190.299	7.28887	16.0102	1.13522	4.61e-10	2.9e-09	yes	-	-	-	-	-	-
Cs2g06770	3628.35	1520.37	94.143	40.8358	-1.20502	3.28e-165	3.54e-163	yes	Cs2g06770	HSI2-like 1 isoform 2 [Theobroma cacao]	-	GO:0043231//intracellular membrane-bounded organelle	GO:0003676//nucleic acid binding;GO:0046914//transition metal ion binding	GO:0006351//transcription, DNA-templated
Cs2g06800	2210.14	778.405	59.2839	22.2303	-1.41511	5.84e-138	5.29e-136	yes	Cs2g06800	Calmodulin-binding protein isoform 2 [Theobroma cacao]	ko04626//Plant-pathogen interaction;ko04070//Phosphatidylinositol signaling system	-	GO:0005515//protein binding;GO:0005515//protein binding	-
Cs2g06840	357.185	696.414	22.4781	46.4889	1.04837	1.23e-24	1.75e-23	yes	-	-	-	-	-	-
Cs2g06880	60.3288	126.529	2.93211	6.19946	1.0802	1.21e-06	5.46e-06	yes	Cs2g06880	f-box family protein [Populus trichocarpa]	ko04075//Plant hormone signal transduction	GO:0000152//nuclear ubiquitin ligase complex	GO:0043168//anion binding	GO:0048437//floral organ development;GO:0009617//response to bacterium;GO:0009755//hormone-mediated signaling pathway;GO:0009555//pollen development
Cs2g06940	49.7952	103.247	2.7948	6.69426	1.26018	2.36e-05	9.06e-05	yes	Cs2g06940	Inositol monophosphatase family protein isoform 1 [Theobroma cacao]	ko01100//Metabolic pathways;ko00920//Sulfur metabolism	GO:0009536//plastid;GO:0009536//plastid;GO:0009536//plastid	GO:0016312//inositol bisphosphate phosphatase activity;GO:0016312//inositol bisphosphate phosphatase activity;GO:0016312//inositol bisphosphate phosphatase activity	GO:0046488//phosphatidylinositol metabolic process;GO:0046488//phosphatidylinositol metabolic process;GO:0046488//phosphatidylinositol metabolic process
Cs2g06990	7.6608	64.7827	0.563677	4.95045	3.13462	3.5e-12	2.62e-11	yes	Cs2g06990	Major facilitator superfamily protein [Theobroma cacao]	-	GO:0031224//intrinsic component of membrane	GO:0015932//nucleobase-containing compound transmembrane transporter activity	GO:0015858//nucleoside transport
Cs2g07100	174.283	17.2079	5.92602	0.609938	-3.28033	1.05e-33	2.07e-32	yes	-	-	-	-	-	-
Cs2g07170	0.9576	59.7216	0.123636	7.0547	5.83441	5.86e-17	5.87e-16	yes	-	-	-	-	-	-
Cs2g07200	8.6184	36.4403	0.858276	3.82651	2.15652	6.69e-05	0.000240252	yes	-	-	-	-	-	-
Cs2g07260	0	13.159	0.001	0.754543	9.55946	0.000245094	0.000805734	yes	-	-	-	-	-	-
Cs2g07320	924.084	2737.07	43.1679	132.536	1.61835	4.57e-191	5.89e-189	yes	-	-	-	-	-	-
Cs2g07340	246.103	69.8439	7.65936	2.34081	-1.71022	9.04e-24	1.24e-22	yes	-	-	-	-	-	-
Cs2g07370	38.304	10.1223	2.97521	0.843989	-1.8177	6.29e-05	0.000226755	yes	-	-	-	-	-	-
Cs2g07420	26.8128	8.09784	1.18518	0.382386	-1.632	0.00189492	0.00531268	yes	-	-	-	-	-	-
Cs2g07460	92.8872	3.03669	2.31955	0.0811499	-4.83711	4.55e-24	6.29e-23	yes	-	-	-	-	-	-
Cs2g07540	60.3288	132.602	3.58916	8.55617	1.25332	1.8e-07	8.89e-07	yes	-	-	-	-	-	-
Cs2g07690	76.608	161.957	2.2206	4.79061	1.10926	4.81e-08	2.53e-07	yes	-	-	-	-	-	-
Cs2g08000	84.2688	196.373	5.01612	11.4337	1.18865	2.42e-11	1.7e-10	yes	-	-	-	-	-	-
Cs2g08020	38.304	89.0763	4.90565	12.3015	1.32632	7.44e-06	3.06e-05	yes	-	-	-	-	-	-
Cs2g08140	270.043	1049.68	11.8547	55.0697	2.2158	1.39e-102	9.11e-101	yes	-	-	-	-	-	-
Cs2g08310	90.0144	9.11007	5.99959	0.58658	-3.35446	7.12e-18	7.44e-17	yes	-	-	-	-	-	-
Cs2g08390	25.8552	69.8439	0.8712	2.62511	1.5913	8.45e-06	3.45e-05	yes	-	-	-	-	-	-
Cs2g08460	26.8128	98.1863	1.23529	4.82321	1.96514	1.33e-10	8.84e-10	yes	-	-	-	-	-	-
Cs2g08760	78.5232	227.752	3.22291	10.1373	1.65324	1.12e-17	1.16e-16	yes	-	-	-	-	-	-
Cs2g09030	13.4064	39.477	0.529539	1.71517	1.69554	0.000416456	0.00131391	yes	-	-	-	-	-	-
Cs2g09160	9.576	44.5381	0.621708	2.99786	2.26962	2.12e-06	9.31e-06	yes	-	-	-	-	-	-
Cs2g09380	11.4912	0	9.18024	0.001	-13.1643	0.00097925	0.00289332	yes	-	-	-	-	-	-
Cs2g09520	24.8976	7.08561	3.37397	0.980459	-1.78292	0.0021191	0.00587662	yes	-	-	-	-	-	-
Cs2g09620	47.88	129.565	1.07972	3.10362	1.52329	7.49e-10	4.63e-09	yes	-	-	-	-	-	-
Cs2g09720	350.482	649.852	18.122	36.8349	1.02333	1.39e-20	1.67e-19	yes	-	-	-	-	-	-
Cs2g09870	66.0744	161.957	1.88266	4.9584	1.3971	2.13e-10	1.39e-09	yes	-	-	-	-	-	-
Cs2g09910	199.181	405.904	13.6203	29.7933	1.12923	7.7e-17	7.67e-16	yes	-	-	-	-	-	-
Cs2g09940	69.9048	136.651	4.76617	9.78889	1.03831	4.18e-06	1.77e-05	yes	-	-	-	-	-	-
Cs2g09980	76.608	35.4281	5.53412	2.57983	-1.10108	9.39e-05	0.000329312	yes	-	-	-	-	-	-
Cs2g10040	2.8728	78.954	0.174621	5.50018	4.97718	4.38e-20	5.11e-19	yes	-	-	-	-	-	-
Cs2g10090	69.9048	301.645	5.16016	23.8041	2.20572	7.08e-35	1.44e-33	yes	-	-	-	-	-	-
Cs2g10120	334.203	97.1741	11.169	3.60298	-1.63224	5.96e-31	1.08e-29	yes	-	-	-	-	-	-
Cs2g10140	159.919	0	8.04149	0.001	-12.9732	2.57e-48	7.23e-47	yes	Cs2g10140	PREDICTED: cannabidiolic acid synthase-like 2-like [Cicer arietinum]	-	-	GO:0000166//nucleotide binding;GO:0016616//oxidoreductase activity, acting on the CH-OH group of donors, NAD or NADP as acceptor	GO:0044710
Cs2g10150	7.6608	0	0.568246	0.001	-9.15037	0.00782344	0.019228	yes	Cs2g10150	PREDICTED: cannabidiolic acid synthase-like 2-like [Cicer arietinum]	-	-	GO:0016614//oxidoreductase activity, acting on CH-OH group of donors	-
Cs2g10160	4711.39	982.876	408.689	90.4079	-2.17648	0	0	yes	Cs2g10160	FAD-binding Berberine family protein [Theobroma cacao]	-	-	GO:0016614//oxidoreductase activity, acting on CH-OH group of donors	-
Cs2g10210	102.463	3.03669	7.03252	0.215063	-5.03121	1.21e-26	1.88e-25	yes	Cs2g10210	FAD-binding Berberine family protein [Theobroma cacao]	-	-	GO:0000166//nucleotide binding;GO:0016616//oxidoreductase activity, acting on the CH-OH group of donors, NAD or NADP as acceptor	GO:0044710
Cs2g10220	16.2792	1.01223	1.04828	0.0665973	-3.97642	0.000276113	0.000897495	yes	Cs2g10220	FAD-binding Berberine family protein [Theobroma cacao]	-	-	GO:0000166//nucleotide binding;GO:0046993;GO:0016616//oxidoreductase activity, acting on the CH-OH group of donors, NAD or NADP as acceptor	GO:0044710
Cs2g10240	0	22.2691	0.001	0.986227	9.94578	4.82e-07	2.28e-06	yes	Cs2g10240	PREDICTED: patellin-4 isoform 1 [Vitis vinifera]	-	GO:0044444//cytoplasmic part;GO:0031224//intrinsic component of membrane;GO:0043231//intracellular membrane-bounded organelle	-	GO:0051234//establishment of localization
Cs2g10300	17.2368	46.5626	0.546663	1.58397	1.53482	0.00023202	0.000767594	yes	Cs2g10300	PREDICTED: pentatricopeptide repeat-containing protein At4g20770-like [Vitis vinifera]	-	GO:0043231//intracellular membrane-bounded organelle	-	-
Cs2g10310	6.7032	0	0.41318	0.001	-8.69063	0.0156414	0.0357501	yes	-	-	-	-	-	-
Cs2g10440	7.6608	42.5137	3.88645	22.914	2.5597	7.08e-07	3.29e-06	yes	-	-	-	-	-	-
Cs2g10450	403.15	907.971	13.316	31.7049	1.25155	1.52e-42	3.77e-41	yes	Cs2g10450	Subtilase family protein isoform 2 [Theobroma cacao]	-	GO:0005911//cell-cell junction;GO:0005618//cell wall	GO:0004175//endopeptidase activity;GO:0005515//protein binding;GO:0005515//protein binding;GO:0004175//endopeptidase activity	GO:0016485//protein processing;GO:0044092//negative regulation of molecular function;GO:0016485//protein processing;GO:0044092//negative regulation of molecular function
Cs2g10480	1.9152	68.8317	0.14949	5.07082	5.0841	2.42e-18	2.6e-17	yes	Cs2g10480	PREDICTED: patatin group A-3-like [Cucumis sativus]	-	-	-	GO:0044238
Cs2g10525	761.292	225.727	158.251	48.1875	-1.71548	2.55e-65	1.02e-63	yes	-	-	-	-	-	-
Cs2g10530	5429.59	2507.29	209.358	102.502	-1.03032	6.85e-182	8.33e-180	yes	Cs2g10530	Leucine-rich repeat transmembrane protein kinase [Theobroma cacao]	-	-	GO:0004713//protein tyrosine kinase activity;GO:0016628//oxidoreductase activity, acting on the CH-CH group of donors, NAD or NADP as acceptor;GO:0032550	GO:0006468//protein phosphorylation;GO:0044710
Cs2g10540	415.599	84.0151	12.6134	2.69009	-2.22923	1.07e-52	3.33e-51	yes	Cs2g10540	Leucine-rich repeat transmembrane protein kinase [Theobroma cacao]	-	-	GO:0004713//protein tyrosine kinase activity;GO:0016628//oxidoreductase activity, acting on the CH-CH group of donors, NAD or NADP as acceptor;GO:0032550	GO:0006468//protein phosphorylation;GO:0044710
Cs2g10580	109.166	49.5993	4.47509	2.0004	-1.16163	3.61e-06	1.54e-05	yes	Cs2g10580	Zinc finger (C3HC4-type RING finger) family protein [Theobroma cacao]	-	-	GO:0046872//metal ion binding	-
Cs2g10630	64.1592	175.116	8.70012	24.0374	1.46617	5.69e-13	4.48e-12	yes	-	-	-	-	-	-
Cs2g10640	18.1944	39.477	5.17861	11.124	1.10304	0.0075924	0.0187833	yes	-	-	-	-	-	-
Cs2g10740	119.7	229.776	4.23541	9.34999	1.14246	5.75e-09	3.31e-08	yes	Cs2g10740	GDP-fucose protein O-fucosyltransferase 1 isoform 1 [Theobroma cacao]	-	-	GO:0016740//transferase activity;GO:0016740//transferase activity	-
Cs2g10820	0	8.09784	0.001	0.295804	8.2085	0.00782344	0.019228	yes	Cs2g10820	PREDICTED: probable LRR receptor-like serine/threonine-protein kinase At3g47570-like [Fragaria vesca subsp. vesca]	-	-	GO:0016301//kinase activity	GO:0008152//metabolic process
Cs2g10890	28.728	63.7705	3.22158	7.44169	1.20786	0.000377248	0.00119621	yes	Cs2g10890	PREDICTED: ribonuclease H2 subunit C-like [Fragaria vesca subsp. vesca]	-	-	GO:0016740//transferase activity	-
Cs2g10910	0	36.4403	0.001	4.17203	12.0265	3e-11	2.09e-10	yes	-	-	-	-	-	-
Cs2g11050	37.3464	7.08561	4.00041	0.76318	-2.39005	5.42e-06	2.27e-05	yes	Cs2g11050	Glycosyl hydrolases family 31 protein isoform 1 [Theobroma cacao]	ko01100//Metabolic pathways;ko00500//Starch and sucrose metabolism;ko00052//Galactose metabolism	GO:0005576//extracellular region;GO:0005618//cell wall;GO:0043231//intracellular membrane-bounded organelle	GO:0004558//alpha-glucosidase activity;GO:0005488//binding	GO:0044238
Cs2g11060	205.884	90.0885	7.28344	3.35402	-1.11873	1.78e-11	1.27e-10	yes	Cs2g11060	Glycosyl hydrolases family 31 protein isoform 1 [Theobroma cacao]	ko01100//Metabolic pathways;ko00500//Starch and sucrose metabolism;ko00052//Galactose metabolism	GO:0005576//extracellular region;GO:0005618//cell wall;GO:0043231//intracellular membrane-bounded organelle	GO:0004558//alpha-glucosidase activity;GO:0005488//binding	GO:0044238
Cs2g11290	0	10.1223	0.001	5.09702	12.3154	0.00195752	0.00545956	yes	Cs2g11290	PREDICTED: patatin group A-3-like [Fragaria vesca subsp. vesca]	-	-	-	GO:0008152//metabolic process
Cs2g11460	1.9152	15.1835	0.114118	0.930854	3.02803	0.0023592	0.00649176	yes	Cs2g11460	PREDICTED: poly(A) polymerase-like [Vitis vinifera]	ko03015//mRNA surveillance pathway	-	GO:0016779//nucleotidyltransferase activity	GO:0031123//RNA 3'-end processing
Cs2g11740	4.788	54.6604	0.28204	3.60514	3.67608	1.1e-11	7.98e-11	yes	Cs2g11740	20S proteasome alpha subunit C1 [Theobroma cacao]	ko03050//Proteasome	GO:0005840//ribosome;GO:0005839//proteasome core complex;GO:0043231//intracellular membrane-bounded organelle	GO:0004175//endopeptidase activity;GO:0097159//organic cyclic compound binding	GO:0019941//modification-dependent protein catabolic process;GO:0010038//response to metal ion
Cs2g11750	66.0744	342.134	5.25525	29.1487	2.4716	3.42e-45	9.03e-44	yes	Cs2g11750	PREDICTED: haloacid dehalogenase-like hydrolase domain-containing protein 3-like [Cucumis sativus]	-	-	GO:0003824//catalytic activity	-
Cs2g11770	480.715	172.079	25.5317	9.89121	-1.36807	9.74e-34	1.93e-32	yes	Cs2g11770	Cationic amino acid transporter 5 [Theobroma cacao]	-	GO:0031224//intrinsic component of membrane	GO:0005310//dicarboxylic acid transmembrane transporter activity;GO:0008324//cation transmembrane transporter activity	GO:0006812//cation transport;GO:0043092;GO:0015813//L-glutamate transport
Cs2g12140	0	15.1835	0.001	0.725062	9.50196	6.14e-05	0.000221498	yes	Cs2g12140	BAK1-interacting receptor-like kinase 1 isoform 1 [Theobroma cacao]	-	GO:0031224//intrinsic component of membrane	GO:0016301//kinase activity;GO:0032550	GO:0006796//phosphate-containing compound metabolic process;GO:0006464//cellular protein modification process
Cs2g12180	9.576	32.3914	0.583049	2.03792	1.80541	0.00095196	0.00282849	yes	Cs2g12180	endo-1,4-beta-glucanase [Dimocarpus longan]	-	-	GO:0004553//hydrolase activity, hydrolyzing O-glycosyl compounds	GO:0044238
Cs2g12500	4.788	44.5381	0.527607	4.73668	3.16634	4.38e-09	2.54e-08	yes	-	-	-	-	-	-
Cs2g12520	85.2264	247.996	11.9157	35.1411	1.5603	2.35e-19	2.65e-18	yes	Cs2g12520	COSII [Medicago truncatula]	-	GO:0043231//intracellular membrane-bounded organelle;GO:0043231//intracellular membrane-bounded organelle	-	-
Cs2g12530	314.093	113.37	7.77963	2.87808	-1.43459	1.52e-22	1.97e-21	yes	-	-	-	-	-	-
Cs2g12570	19.152	77.9417	5.70312	22.4122	1.97446	1.26e-09	7.64e-09	yes	Cs2g12570	C2H2 and C2HC zinc fingers superfamily protein [Theobroma cacao]	-	-	-	GO:0009908//flower development;GO:0048513//organ development
Cs2g12580	123.53	281.4	7.69997	18.8298	1.29009	7.54e-15	6.74e-14	yes	-	-	-	-	-	-
Cs2g12630	64.1592	8.09784	9.31628	1.18801	-2.97121	6.23e-12	4.59e-11	yes	-	-	-	-	-	-
Cs2g12670	2597.97	4819.23	244.127	489.241	1.00291	1.87e-112	1.38e-110	yes	Cs2g12670	Adenine nucleotide alpha hydrolases-like superfamily protein [Theobroma cacao]	-	-	-	GO:0050896//response to stimulus
Cs2g12810	37.3464	76.9295	2.04869	4.34728	1.08541	0.00023615	0.000779809	yes	Cs2g12810	PREDICTED: probable receptor-like protein kinase At1g67000-like [Vitis vinifera]	-	-	GO:0004672//protein kinase activity;GO:0097159//organic cyclic compound binding;GO:1901363;GO:0036094//small molecule binding	GO:0006464//cellular protein modification process;GO:0006796//phosphate-containing compound metabolic process
Cs2g12850	383.998	73.8928	23.058	4.84534	-2.2506	1.64e-50	4.85e-49	yes	Cs2g12850	Core-2/I-branching beta-1,6-N-acetylglucosaminyltransferase family protein isoform 1 [Theobroma cacao]	-	-	GO:0008194//UDP-glycosyltransferase activity	-
Cs2g12870	58.4136	19.2324	2.83724	0.984364	-1.52722	1.02e-05	4.1e-05	yes	Cs2g12870	PREDICTED: probable receptor-like protein kinase At1g67000-like [Solanum lycopersicum]	-	-	GO:0036094//small molecule binding;GO:0004672//protein kinase activity;GO:1901363;GO:0097159//organic cyclic compound binding	GO:0006796//phosphate-containing compound metabolic process
Cs2g12880	2.8728	19.2324	0.247851	1.71996	2.79483	0.000860688	0.0025752	yes	Cs2g12880	Phosphatase 2C family protein [Theobroma cacao]	-	-	GO:0016791//phosphatase activity;GO:0004672//protein kinase activity;GO:0032550	GO:0006796//phosphate-containing compound metabolic process;GO:0006464//cellular protein modification process
Cs2g12910	296.856	573.935	11.1029	22.9796	1.04942	2.54e-20	3e-19	yes	Cs2g12910	Phosphatase 2C family protein [Theobroma cacao]	-	GO:0016020//membrane	GO:0016791//phosphatase activity;GO:0004672//protein kinase activity;GO:0032550	GO:0006796//phosphate-containing compound metabolic process;GO:0006464//cellular protein modification process
Cs2g12930	0	9.11007	0.001	0.939449	9.87567	0.00391328	0.010314	yes	-	-	-	-	-	-
Cs2g12960	75.6504	149.81	19.5993	39.5437	1.01265	1.11e-06	5.05e-06	yes	Cs2g12960	PREDICTED: thioredoxin-like 3-3-like [Cucumis sativus]	-	-	GO:0015036//disulfide oxidoreductase activity;GO:0015036//disulfide oxidoreductase activity;GO:0015036//disulfide oxidoreductase activity	GO:0018904;GO:0019725//cellular homeostasis;GO:0018904;GO:0019725//cellular homeostasis;GO:0018904;GO:0019725//cellular homeostasis
Cs2g12980	22.9824	9.11007	1.28843	0.561251	-1.1989	0.0201593	0.0451021	yes	Cs2g12980	Class I glutamine amidotransferase-like superfamily protein [Theobroma cacao]	-	-	GO:0003824//catalytic activity	GO:0060688//regulation of morphogenesis of a branching structure;GO:0009064//glutamine family amino acid metabolic process
Cs2g13050	47.88	162.969	3.00148	11.0736	1.88338	1.06e-15	9.95e-15	yes	Cs2g13050	Nucleotidylyl transferase superfamily protein [Theobroma cacao]	-	GO:0009526//plastid envelope;GO:0009526//plastid envelope;GO:0009526//plastid envelope;GO:0009526//plastid envelope	GO:0003824//catalytic activity;GO:0003824//catalytic activity;GO:0003824//catalytic activity;GO:0003824//catalytic activity	GO:0008152//metabolic process;GO:0008152//metabolic process;GO:0008152//metabolic process;GO:0008152//metabolic process
Cs2g13170	59.3712	0	22.5818	0.001	-14.4629	3.78e-18	4.03e-17	yes	-	-	-	-	-	-
Cs2g13180	50.7528	7.08561	19.5774	2.65558	-2.88209	2.52e-09	1.49e-08	yes	-	-	-	-	-	-
Cs2g13285	476.885	204.471	68.1564	30.1217	-1.17805	2.52e-25	3.72e-24	yes	-	-	-	-	-	-
Cs2g13320	13.4064	3.03669	0.83417	0.200701	-2.05529	0.0213208	0.0474671	yes	Cs2g13320	PREDICTED: probable receptor-like protein kinase At1g67000-like [Setaria italica]	-	GO:0043231//intracellular membrane-bounded organelle	GO:0005488//binding;GO:0016301//kinase activity	-
Cs2g13450	0	7.08561	0.001	0.359548	8.49004	0.0156414	0.0357501	yes	Cs2g13450	PREDICTED: myristoyl-acyl carrier protein thioesterase, chloroplastic [Vitis vinifera]	-	-	GO:0016297//acyl-[acyl-carrier-protein] hydrolase activity;GO:0016297//acyl-[acyl-carrier-protein] hydrolase activity	GO:0006631//fatty acid metabolic process;GO:0006631//fatty acid metabolic process
Cs2g13670	54.5832	14.1712	5.13011	1.30195	-1.97832	7.22e-07	3.35e-06	yes	Cs2g13670	RING/FYVE/PHD zinc finger superfamily protein isoform 1 [Theobroma cacao]	-	-	GO:0046914//transition metal ion binding;GO:0016874//ligase activity;GO:0046914//transition metal ion binding;GO:0016874//ligase activity;GO:0046914//transition metal ion binding;GO:0016874//ligase activity	GO:0008152//metabolic process;GO:0008152//metabolic process;GO:0008152//metabolic process
Cs2g13770	18.1944	37.4525	1.10159	2.40981	1.12933	0.0145873	0.033723	yes	-	-	-	-	-	-
Cs2g13810	0	7.08561	0.001	1.23107	10.2657	0.0156414	0.0357501	yes	Cs2g13810	PREDICTED: glutaredoxin-C1 [Vitis vinifera]	-	-	GO:0016746//transferase activity, transferring acyl groups;GO:0015036//disulfide oxidoreductase activity	GO:0048446//petal morphogenesis;GO:0044710;GO:0019725//cellular homeostasis;GO:0048443//stamen development;GO:0006351//transcription, DNA-templated
Cs2g13900	1.9152	11.1345	0.121703	0.786861	2.69274	0.0225028	0.0497464	yes	-	-	-	-	-	-
Cs2g13910	35.4312	162.969	2.47691	11.7675	2.24819	9.05e-21	1.09e-19	yes	Cs2g13910	Senescence-related gene 3 isoform 1 [Theobroma cacao]	-	GO:0043231//intracellular membrane-bounded organelle	GO:0008081//phosphoric diester hydrolase activity	GO:0019400;GO:0072502
Cs2g14060	80.4384	159.932	3.26759	6.88731	1.07571	3.13e-07	1.52e-06	yes	Cs2g14060	Esterase/lipase/thioesterase family protein isoform 1 [Theobroma cacao]	-	-	GO:0016411//acylglycerol O-acyltransferase activity;GO:0016747//transferase activity, transferring acyl groups other than amino-acyl groups	GO:0016101//diterpenoid metabolic process;GO:0006641//triglyceride metabolic process;GO:0044255//cellular lipid metabolic process
Cs2g14090	20.1096	51.6237	1.75946	4.63044	1.39602	0.000213092	0.000708924	yes	Cs2g14090	PREDICTED: acyltransferase-like protein At1g54570, chloroplastic [Vitis vinifera]	-	-	GO:0016411//acylglycerol O-acyltransferase activity	GO:0016101//diterpenoid metabolic process;GO:0006641//triglyceride metabolic process
Cs2g14320	83.3112	312.779	5.93367	23.3668	1.97746	6.01e-32	1.13e-30	yes	Cs2g14320	AP2/B3-like transcriptional factor family protein isoform 1 [Theobroma cacao]	-	-	-	GO:0044699;GO:0006351//transcription, DNA-templated
Cs2g14330	417.514	828.004	25.8509	54.4713	1.07528	7.2e-30	1.26e-28	yes	Cs2g14330	Vacuolar ATP synthase subunit C (VATC) / V-ATPase C subunit / vacuolar proton pump C subunit (DET3) [Theobroma cacao]	ko01100//Metabolic pathways;ko00190//Oxidative phosphorylation;ko04145//Phagosome	GO:0016471//vacuolar proton-transporting V-type ATPase complex;GO:0009536//plastid;GO:0016471//vacuolar proton-transporting V-type ATPase complex;GO:0009536//plastid;GO:0016471//vacuolar proton-transporting V-type ATPase complex;GO:0009536//plastid;GO:0016471//vacuolar proton-transporting V-type ATPase complex;GO:0009536//plastid;GO:0016471//vacuolar proton-transporting V-type ATPase complex;GO:0…	GO:0015078//hydrogen ion transmembrane transporter activity;GO:0003824//catalytic activity;GO:0015078//hydrogen ion transmembrane transporter activity;GO:0003824//catalytic activity;GO:0015078//hydrogen ion transmembrane transporter activity;GO:0003824//catalytic activity;GO:0015078//hydrogen ion transmembrane transporter activity;GO:0003824//catalytic activity;GO:0015078//hydrogen ion transmembr…	GO:0000902//cell morphogenesis;GO:0009699//phenylpropanoid biosynthetic process;GO:0015988//energy coupled proton transmembrane transport, against electrochemical gradient;GO:0006109//regulation of carbohydrate metabolic process;GO:0000902//cell morphogenesis;GO:0009699//phenylpropanoid biosynthetic process;GO:0015988//energy coupled proton transmembrane transport, against electrochemical gradien…
Cs2g14410	0	15.1835	0.001	0.852039	9.73478	6.14e-05	0.000221498	yes	Cs2g14410	Clp ATPase [Theobroma cacao]	-	GO:0016020//membrane;GO:0044434;GO:0009526//plastid envelope	GO:1901363;GO:0036094//small molecule binding;GO:0097159//organic cyclic compound binding;GO:0016887//ATPase activity	GO:0044763;GO:0034641//cellular nitrogen compound metabolic process;GO:0006605//protein targeting;GO:0044710;GO:0016043//cellular component organization;GO:0006725//cellular aromatic compound metabolic process;GO:0046483//heterocycle metabolic process;GO:1901360//organic cyclic compound metabolic process;GO:1901564;GO:0019538//protein metabolic process
Cs2g14550	134.064	285.449	6.12644	13.6896	1.15996	2.24e-13	1.81e-12	yes	Cs2g14550	SET domain protein [Theobroma cacao]	-	GO:0043231//intracellular membrane-bounded organelle;GO:0043232	GO:0003690//double-stranded DNA binding;GO:0046914//transition metal ion binding;GO:0018024//histone-lysine N-methyltransferase activity;GO:0005515//protein binding;GO:0000166//nucleotide binding	GO:0034968//histone lysine methylation;GO:0006259//DNA metabolic process
Cs2g14640	35.4312	83.0029	0.94508	2.293	1.27873	1.23e-05	4.92e-05	yes	Cs2g14640	PREDICTED: LRR receptor-like serine/threonine-protein kinase RPK2 [Vitis vinifera]	-	GO:0031224//intrinsic component of membrane	GO:0032550;GO:0004674//protein serine/threonine kinase activity;GO:0016491//oxidoreductase activity	GO:0006464//cellular protein modification process;GO:0006796//phosphate-containing compound metabolic process;GO:0007275//multicellular organismal development;GO:0022414//reproductive process
Cs2g14650	26.8128	52.636	3.61695	7.33322	1.01967	0.00495282	0.0127858	yes	Cs2g14650	maternal effect embryo arrest 21, partial [Dimocarpus longan]	-	GO:0030684//preribosome	-	GO:0003006//developmental process involved in reproduction
Cs2g14760	4.788	44.5381	0.358802	4.09324	3.51198	4.38e-09	2.54e-08	yes	Cs2g14760	PREDICTED: LOW QUALITY PROTEIN: nudix hydrolase 12, mitochondrial [Vitis vinifera]	-	-	GO:0004551//nucleotide diphosphatase activity;GO:0004551//nucleotide diphosphatase activity	-
Cs2g14860	289.195	119.443	16.3496	7.21915	-1.17935	4.11e-17	4.14e-16	yes	Cs2g14860	PREDICTED: uncharacterized LOC101223129 [Cucumis sativus]	-	-	GO:0046873//metal ion transmembrane transporter activity;GO:0046873//metal ion transmembrane transporter activity;GO:0046873//metal ion transmembrane transporter activity;GO:0046873//metal ion transmembrane transporter activity;GO:0046873//metal ion transmembrane transporter activity	GO:0070838//divalent metal ion transport;GO:0070838//divalent metal ion transport;GO:0070838//divalent metal ion transport;GO:0070838//divalent metal ion transport;GO:0070838//divalent metal ion transport
Cs2g14920	25.8552	318.853	1.53486	20.0964	3.71076	2.26e-64	8.83e-63	yes	Cs2g14920	Xyloglucan endotransglucosylase/hydrolase 4 [Theobroma cacao]	-	GO:0005618//cell wall;GO:0009536//plastid;GO:0005911//cell-cell junction;GO:0005576//extracellular region	GO:0016798//hydrolase activity, acting on glycosyl bonds;GO:0016758//transferase activity, transferring hexosyl groups	GO:0009642//response to light intensity;GO:0044042//glucan metabolic process;GO:0000902//cell morphogenesis;GO:0009725//response to hormone;GO:0009605//response to external stimulus
Cs2g15000	54.5832	110.333	4.97598	10.601	1.09115	2.4e-05	9.22e-05	yes	-	-	-	-	-	-
Cs2g15010	30.6432	134.627	2.12876	9.95889	2.22597	1.47e-16	1.45e-15	yes	-	-	-	-	-	-
Cs2g15090	8.6184	28.3424	1.88552	6.23519	1.72547	0.00258608	0.00705789	yes	Cs2g15090	ras-related protein rab11b [Oryza sativa Indica Group]	-	GO:0044444//cytoplasmic part	GO:0003824//catalytic activity;GO:0032550	GO:0035556//intracellular signal transduction;GO:0045184//establishment of protein localization;GO:0010038//response to metal ion
Cs2g15260	0.9576	41.5014	0.231843	9.09298	5.29353	1.04e-11	7.54e-11	yes	-	-	-	-	-	-
Cs2g15310	466.351	233.825	47.7658	22.2869	-1.09978	4.52e-18	4.78e-17	yes	Cs2g15310	peroxidase [Populus alba x Populus glandulosa]	-	-	GO:0003824//catalytic activity;GO:0016209//antioxidant activity;GO:0043169//cation binding;GO:0046906//tetrapyrrole binding	GO:0044710;GO:0006950//response to stress
Cs2g15360	12.4488	35.4281	0.99229	2.55136	1.36243	0.00110289	0.00323025	yes	Cs2g15360	Alpha/beta-Hydrolases superfamily protein [Theobroma cacao]	-	GO:0009536//plastid	GO:0004620//phospholipase activity	GO:0010224//response to UV-B;GO:0044238
Cs2g15450	29.6856	56.6849	1.47811	3.00207	1.0222	0.00510798	0.0131498	yes	-	-	-	-	-	-
Cs2g15470	264.298	123.492	15.4224	6.33706	-1.28314	1.01e-12	7.8e-12	yes	Cs2g15470	RNI-like superfamily protein [Theobroma cacao]	-	-	-	GO:0065007//biological regulation;GO:0009628//response to abiotic stimulus;GO:0009653//anatomical structure morphogenesis;GO:0044767
Cs2g15550	764.165	1732.94	58.0255	134.41	1.21188	1.06e-76	4.92e-75	yes	Cs2g15550	PREDICTED: 14-3-3-like protein D-like [Cucumis sativus]	-	GO:0005911//cell-cell junction;GO:0016020//membrane;GO:0009536//plastid;GO:0005911//cell-cell junction;GO:0016020//membrane;GO:0030312;GO:0009536//plastid;GO:0030312;GO:0009536//plastid;GO:0005911//cell-cell junction;GO:0016020//membrane;GO:0005911//cell-cell junction;GO:0016020//membrane;GO:0030312;GO:0009536//plastid	GO:0046872//metal ion binding;GO:0005515//protein binding;GO:0046872//metal ion binding;GO:0005515//protein binding;GO:0032550;GO:0032550;GO:0046872//metal ion binding;GO:0005515//protein binding;GO:0046872//metal ion binding;GO:0005515//protein binding;GO:0032550	GO:0009791//post-embryonic development;GO:0009791//post-embryonic development;GO:0043401//steroid hormone mediated signaling pathway;GO:0001101//response to acid;GO:0009791//post-embryonic development;GO:0009791//post-embryonic development
Cs2g15720	30665.2	16131.9	1220.12	592.037	-1.04326	5.98953173719145e-311	0	yes	-	-	-	-	-	-
Cs2g15730	0.9576	10.1223	0.274915	2.86945	3.38372	0.0117402	0.0277352	yes	Cs2g15730	PREDICTED: phospholipase A1-IIgamma-like [Glycine max]	-	-	GO:0016298//lipase activity	GO:0006629//lipid metabolic process
Cs2g15735	44.0496	109.321	10.8155	28.3946	1.39252	1.67e-07	8.3e-07	yes	-	-	-	-	-	-
Cs2g15850	8.6184	38.4648	0.921911	3.95431	2.10073	2.54e-05	9.72e-05	yes	Cs2g15850	Plasmodesmata callose-binding protein 5 [Theobroma cacao]	-	-	GO:0003824//catalytic activity	-
Cs2g16030	19.152	49.5993	1.83802	5.06535	1.46251	0.000250325	0.00082154	yes	-	-	-	-	-	-
Cs2g16080	18.1944	67.8194	1.99496	7.84767	1.9759	5.63e-08	2.94e-07	yes	Cs2g16080	PREDICTED: 60S ribosomal protein L6, mitochondrial-like [Cucumis sativus]	ko03010//Ribosome	GO:0030529//ribonucleoprotein complex	GO:0003723//RNA binding;GO:0005198//structural molecule activity	GO:0010467//gene expression
Cs2g16135	1037.08	2834.24	106.237	260.104	1.2918	5.69e-173	6.51e-171	yes	-	-	-	-	-	-
Cs2g16390	2.8728	24.2935	2.06585	17.5535	3.08695	4.98e-05	0.000182309	yes	-	-	-	-	-	-
Cs2g16450	22.0248	5.06115	2.35848	0.428307	-2.46114	0.00152433	0.00435014	yes	-	-	-	-	-	-
Cs2g16560	1228.6	3936.56	92.3629	310.991	1.75149	1.4e-288	2.91e-286	yes	-	-	-	-	-	-
Cs2g16570	258.552	124.504	32.1392	15.6307	-1.03995	1.1e-11	7.94e-11	yes	-	-	-	-	-	-
Cs2g16660	86.184	160.945	9.80166	20.4907	1.06387	2.42e-06	1.06e-05	yes	-	-	-	-	-	-
Cs2g16740	234.612	671.109	10.4304	31.9236	1.61383	2.73e-47	7.56e-46	yes	-	-	-	-	-	-
Cs2g16860	22.0248	49.5993	3.40894	7.95668	1.22284	0.00131935	0.00381458	yes	-	-	-	-	-	-
Cs2g16870	29.6856	3.03669	4.50081	0.478564	-3.2334	1.43e-06	6.4e-06	yes	-	-	-	-	-	-
Cs2g16940	139.81	52.636	6.71104	2.37307	-1.49978	3.63e-10	2.32e-09	yes	-	-	-	-	-	-
Cs2g17160	536.256	8.09784	121.656	1.95987	-5.95591	5.57e-144	5.36e-142	yes	-	-	-	-	-	-
Cs2g17170	6.7032	0	0.822191	0.001	-9.68333	0.0156414	0.0357501	yes	-	-	-	-	-	-
Cs2g17190	19.152	44.5381	3.19303	8.49158	1.41111	0.00158952	0.0045193	yes	-	-	-	-	-	-
Cs2g17240	130.234	385.66	6.07768	18.7897	1.62835	8.68e-30	1.52e-28	yes	-	-	-	-	-	-
Cs2g17260	139.81	30.3669	11.907	2.48997	-2.25761	4.64e-18	4.91e-17	yes	-	-	-	-	-	-
Cs2g17370	63.2016	6.07338	6.55427	0.656048	-3.32056	4.85e-13	3.83e-12	yes	-	-	-	-	-	-
Cs2g17450	11.4912	34.4158	1.58017	4.85577	1.61962	0.000834919	0.002503	yes	-	-	-	-	-	-
Cs2g17470	35.4312	154.871	2.31804	10.7245	2.20993	4.57e-19	5.11e-18	yes	-	-	-	-	-	-
Cs2g17480	242.273	653.901	7.45735	20.8435	1.48286	1.04e-42	2.59e-41	yes	-	-	-	-	-	-
Cs2g17490	178.114	475.748	7.46125	20.5857	1.46415	2.4e-31	4.41e-30	yes	-	-	-	-	-	-
Cs2g17680	108.209	601.265	20.4763	113.662	2.47272	3.29e-81	1.62e-79	yes	-	-	-	-	-	-
Cs2g17690	40.2192	234.837	22.6713	123.613	2.44689	2.35e-34	4.73e-33	yes	-	-	-	-	-	-
Cs2g17710	220.248	533.445	11.1626	29.1344	1.38405	8.59e-30	1.5e-28	yes	-	-	-	-	-	-
Cs2g17750	8.6184	1.01223	1.74971	0.208032	-3.07224	0.0215151	0.0477655	yes	-	-	-	-	-	-
Cs2g17770	0.9576	10.1223	0.0843865	0.965789	3.51662	0.0117402	0.0277352	yes	-	-	-	-	-	-
Cs2g17810	561.154	59.7216	36.4015	3.76548	-3.27309	2.73e-100	1.74e-98	yes	-	-	-	-	-	-
Cs2g17820	117.785	52.636	8.27438	3.73883	-1.14606	8.17e-07	3.78e-06	yes	-	-	-	-	-	-
Cs2g17920	486.461	1287.56	22.3467	66.0286	1.56303	3.9e-77	1.82e-75	yes	-	-	-	-	-	-
Cs2g17960	36.3888	81.9907	3.8956	9.16239	1.23388	2.91e-05	0.000110115	yes	-	-	-	-	-	-
Cs2g18070	60.3288	6.07338	2.74293	0.302559	-3.18043	2.93e-12	2.21e-11	yes	-	-	-	-	-	-
Cs2g18250	719.158	325.938	40.3533	19.2814	-1.06548	4.86e-33	9.42e-32	yes	-	-	-	-	-	-
Cs2g18260	0.9576	10.1223	0.0876327	0.978446	3.48095	0.0117402	0.0277352	yes	-	-	-	-	-	-
Cs2g18270	3.8304	15.1835	0.335797	1.39192	2.05142	0.0192663	0.0432581	yes	-	-	-	-	-	-
Cs2g18290	1.9152	16.1957	0.139233	1.24774	3.16374	0.00131833	0.00381215	yes	-	-	-	-	-	-
Cs2g18380	189.605	586.081	20.4358	66.5619	1.7036	4.11e-46	1.11e-44	yes	-	-	-	-	-	-
Cs2g18430	99.5904	192.324	5.39081	11.1746	1.05165	9.8e-08	4.98e-07	yes	-	-	-	-	-	-
Cs2g18630	0.9576	16.1957	0.117205	2.1112	4.17096	0.000276113	0.000897495	yes	-	-	-	-	-	-
Cs2g18670	108.209	288.486	3.59805	10.3289	1.5214	1.16e-19	1.33e-18	yes	-	-	-	-	-	-
Cs2g18830	241.315	25.3058	27.1921	2.82217	-3.26831	4.99e-45	1.31e-43	yes	-	-	-	-	-	-
Cs2g19140	398.362	943.399	22.777	54.7367	1.26493	2.65e-48	7.45e-47	yes	-	-	-	-	-	-
Cs2g19180	399.319	846.225	24.1356	51.4303	1.09146	2.33e-35	4.79e-34	yes	-	-	-	-	-	-
Cs2g19220	22.0248	54.6604	0.88625	2.44286	1.46279	0.000222787	0.000738765	yes	-	-	-	-	-	-
Cs2g19230	54.5832	1.01223	3.8016	0.0726926	-5.70865	1.7e-15	1.58e-14	yes	-	-	-	-	-	-
Cs2g19240	1031.34	2304.85	95.6036	192.695	1.01118	9.58e-100	6.07e-98	yes	-	-	-	-	-	-
Cs2g19300	201.096	21.2568	12.2741	1.41093	-3.1209	1.02e-37	2.25e-36	yes	-	-	-	-	-	-
Cs2g19320	142.682	28.3424	9.49518	2.04167	-2.21745	1.21e-19	1.38e-18	yes	-	-	-	-	-	-
Cs2g19330	269.086	16.1957	33.9966	2.19509	-3.95304	9.71e-60	3.47e-58	yes	-	-	-	-	-	-
Cs2g19340	57.456	4.04892	6.27311	0.467197	-3.74708	5.2e-13	4.1e-12	yes	-	-	-	-	-	-
Cs2g19360	951.855	214.593	62.7673	14.6613	-2.098	1.97e-105	1.35e-103	yes	-	-	-	-	-	-
Cs2g19430	55.5408	14.1712	5.85654	1.69507	-1.7887	4.49e-07	2.14e-06	yes	-	-	-	-	-	-
Cs2g19600	1.9152	11.1345	0.0806743	0.501996	2.63749	0.0225028	0.0497464	yes	-	-	-	-	-	-
Cs2g19630	145.555	402.868	5.8189	17.1405	1.55859	4.03e-28	6.61e-27	yes	-	-	-	-	-	-
Cs2g19750	4.788	33.4036	1.49935	10.7438	2.8411	4.34e-06	1.84e-05	yes	-	-	-	-	-	-
Cs2g19770	0	7.08561	0.001	0.557071	9.12172	0.0156414	0.0357501	yes	-	-	-	-	-	-
Cs2g19780	55.5408	198.397	11.1688	41.093	1.87942	1.47e-19	1.67e-18	yes	-	-	-	-	-	-
Cs2g19920	18.1944	4.04892	0.465207	0.114264	-2.0255	0.00436394	0.0113866	yes	-	-	-	-	-	-
Cs2g19930	1101.24	374.525	57.6597	21.4074	-1.42945	1.48e-77	7e-76	yes	-	-	-	-	-	-
Cs2g19970	44.0496	4.04892	2.46599	0.255803	-3.26906	1.57e-09	9.48e-09	yes	-	-	-	-	-	-
Cs2g20010	1.9152	118.431	0.101543	6.73464	6.05144	1.52e-32	2.91e-31	yes	-	-	-	-	-	-
Cs2g20030	28.728	89.0763	2.80249	9.16589	1.70957	3.09e-08	1.65e-07	yes	-	-	-	-	-	-
Cs2g20080	25.8552	63.7705	0.859927	2.33097	1.43864	7.94e-05	0.000281266	yes	-	-	-	-	-	-
Cs2g20100	34.4736	196.373	6.12613	35.5314	2.53605	1.38e-28	2.3e-27	yes	-	-	-	-	-	-
Cs2g20200	903.017	298.608	153.592	49.4382	-1.6354	4.29e-67	1.78e-65	yes	-	-	-	-	-	-
Cs2g20250	42.1344	316.828	10.634	83.8865	2.97975	1.51e-52	4.67e-51	yes	-	-	-	-	-	-
Cs2g20260	213.545	646.815	8.84548	28.9427	1.71019	2.58e-49	7.42e-48	yes	-	-	-	-	-	-
Cs2g20270	14.364	45.5504	0.843148	2.79664	1.72984	4.33e-05	0.000160064	yes	-	-	-	-	-	-
Cs2g20280	2704.26	5493.37	278.753	561.959	1.01148	1.93e-157	1.97e-155	yes	-	-	-	-	-	-
Cs2g20300	14.364	42.5137	4.42729	13.469	1.60515	0.000157128	0.000534045	yes	-	-	-	-	-	-
Cs2g20310	86.184	168.03	4.3109	9.33783	1.1151	3.51e-07	1.69e-06	yes	-	-	-	-	-	-
Cs2g20410	41.1768	14.1712	4.92965	1.72166	-1.51768	0.000361763	0.00115001	yes	-	-	-	-	-	-
Cs2g20490	154.174	396.794	13.0934	37.3194	1.51109	4.2e-25	6.12e-24	yes	-	-	-	-	-	-
Cs2g20580	30.6432	108.309	3.0355	11.1357	1.87519	4.07e-11	2.81e-10	yes	-	-	-	-	-	-
Cs2g20590	2815.35	1327.03	212.168	102.939	-1.04342	5.32e-105	3.58e-103	yes	-	-	-	-	-	-
Cs2g20630	8.6184	1.01223	0.517097	0.0650325	-2.9912	0.0215151	0.0477655	yes	-	-	-	-	-	-
Cs2g20640	58.4136	153.859	3.78881	9.52119	1.3294	3.94e-11	2.72e-10	yes	-	-	-	-	-	-
Cs2g20650	1009.31	1876.68	20.3706	42.5774	1.0636	1.01e-53	3.22e-52	yes	-	-	-	-	-	-
Cs2g20670	28.728	87.0518	2.28488	7.25274	1.66641	7.04e-08	3.63e-07	yes	-	-	-	-	-	-
Cs2g20700	25.8552	57.6971	1.82202	4.2881	1.2348	0.000644341	0.00196782	yes	-	-	-	-	-	-
Cs2g20720	62.244	9.11007	3.00081	0.450276	-2.73647	7.86e-11	5.31e-10	yes	-	-	-	-	-	-
Cs2g20730	33.516	63.7705	6.27822	12.8093	1.02876	0.00326287	0.00874093	yes	-	-	-	-	-	-
Cs2g20780	286.323	110.333	15.3212	6.24149	-1.29557	7.86e-19	8.68e-18	yes	-	-	-	-	-	-
Cs2g21010	346.651	759.173	30.9847	68.1457	1.13707	3.83e-34	7.67e-33	yes	-	-	-	-	-	-
Cs2g21100	605.203	1862.5	23.8361	78.0205	1.71071	1.58e-132	1.37e-130	yes	-	-	-	-	-	-
Cs2g21110	31.6008	66.8072	2.28192	5.18546	1.18422	0.000579873	0.00178265	yes	-	-	-	-	-	-
Cs2g21220	154.174	1063.85	5.25547	39.6636	2.91592	3.14e-159	3.27e-157	yes	-	-	-	-	-	-
Cs2g21260	10.5336	52.636	0.522103	2.65249	2.34494	1.05e-07	5.33e-07	yes	-	-	-	-	-	-
Cs2g21390	127.361	322.901	5.81518	15.8004	1.44207	2.35e-20	2.78e-19	yes	-	-	-	-	-	-
Cs2g21460	1496.73	690.341	90.4327	40.4343	-1.16126	9.95e-62	3.67e-60	yes	-	-	-	-	-	-
Cs2g21640	64.1592	131.59	2.06731	4.40328	1.09082	1.52e-06	6.78e-06	yes	-	-	-	-	-	-
Cs2g21970	9.576	32.3914	0.406512	1.50314	1.88661	0.00095196	0.00282849	yes	-	-	-	-	-	-
Cs2g22030	34.4736	81.9907	2.78117	6.62004	1.25115	1.03e-05	4.14e-05	yes	-	-	-	-	-	-
Cs2g22140	62.244	113.37	2.91592	5.84571	1.00343	0.000151894	0.000517654	yes	-	-	-	-	-	-
Cs2g22180	9.576	0	0.493983	0.001	-8.94832	0.00195752	0.00545956	yes	-	-	-	-	-	-
Cs2g22200	110.124	1285.53	6.68491	80.862	3.59648	9.04e-241	1.41e-238	yes	-	-	-	-	-	-
Cs2g22220	2.8728	41.5014	0.246956	3.90479	3.98292	8.98e-10	5.52e-09	yes	-	-	-	-	-	-
Cs2g22340	37.3464	12.1468	7.65014	2.26521	-1.75584	0.000477073	0.00149282	yes	-	-	-	-	-	-
Cs2g22360	169.495	75.9173	29.4982	14.0175	-1.0734	3.36e-09	1.96e-08	yes	-	-	-	-	-	-
Cs2g22380	0	15.1835	0.001	0.69099	9.43252	6.14e-05	0.000221498	yes	-	-	-	-	-	-
Cs2g22470	62.244	13.159	2.15406	0.512329	-2.07192	8.91e-09	5.03e-08	yes	-	-	-	-	-	-
Cs2g22510	33.516	5.06115	1.94566	0.318295	-2.61182	2.48e-06	1.08e-05	yes	-	-	-	-	-	-
Cs2g22640	16.2792	86.0396	1.08173	6.41262	2.56757	1.03e-12	7.97e-12	yes	-	-	-	-	-	-
Cs2g22660	702.879	289.498	52.9538	20.1391	-1.39474	1.14e-38	2.62e-37	yes	-	-	-	-	-	-
Cs2g22680	117.785	348.207	8.65226	23.5303	1.44337	8.03e-27	1.26e-25	yes	-	-	-	-	-	-
Cs2g22770	207.799	558.751	20.2586	64.058	1.66084	1.23e-36	2.63e-35	yes	-	-	-	-	-	-
Cs2g22790	8.6184	205.483	1.38613	36.3794	4.71399	4.47e-49	1.28e-47	yes	-	-	-	-	-	-
Cs2g22800	36.3888	1142.81	4.87072	170.854	5.13249	5.37e-274	1.02e-271	yes	-	-	-	-	-	-
Cs2g22810	18.1944	754.112	2.28827	106.675	5.54282	4.54e-191	5.88e-189	yes	-	-	-	-	-	-
Cs2g22820	26.8128	296.583	3.77363	46.4195	3.62071	7.06e-58	2.46e-56	yes	-	-	-	-	-	-
Cs2g22830	52.668	143.737	3.69068	10.8346	1.55369	8.06e-11	5.44e-10	yes	-	-	-	-	-	-
Cs2g22890	48.8376	110.333	5.00216	11.768	1.23425	1.61e-06	7.2e-06	yes	-	-	-	-	-	-
Cs2g22900	71.82	174.104	3.34398	8.58246	1.35983	8.3e-11	5.6e-10	yes	-	-	-	-	-	-
Cs2g22920	78.5232	160.945	5.77967	12.06	1.06117	1.54e-07	7.67e-07	yes	-	-	-	-	-	-
Cs2g23200	13.4064	36.4403	6.41666	15.5465	1.2767	0.00142124	0.0040832	yes	-	-	-	-	-	-
Cs2g23350	2.8728	27.3302	0.203542	2.0304	3.31837	8.55e-06	3.49e-05	yes	-	-	-	-	-	-
Cs2g23510	0.9576	22.2691	0.0991205	2.55339	4.68709	5.78e-06	2.41e-05	yes	-	-	-	-	-	-
Cs2g23520	1746.66	4167.35	118.374	299.508	1.33924	7.79e-184	9.63e-182	yes	-	-	-	-	-	-
Cs2g23840	3.8304	23.2813	0.431585	2.64245	2.61416	0.000313464	0.00100771	yes	-	-	-	-	-	-
Cs2g23850	37.3464	163.981	2.30535	10.7199	2.21723	4.17e-20	4.88e-19	yes	-	-	-	-	-	-
Cs2g24040	1.9152	12.1468	0.357414	2.14333	2.58419	0.0129695	0.0303273	yes	-	-	-	-	-	-
Cs2g24070	15.3216	2.02446	2.82862	0.385497	-2.87531	0.0023592	0.00649176	yes	-	-	-	-	-	-
Cs2g24290	174.283	445.381	35.9351	97.3552	1.43786	1.53e-27	2.45e-26	yes	-	-	-	-	-	-
Cs2g24300	79.4808	16.1957	25.7795	4.50119	-2.51785	3.82e-11	2.64e-10	yes	-	-	-	-	-	-
Cs2g24410	7.6608	28.3424	0.579141	2.19998	1.9255	0.00120499	0.00350384	yes	-	-	-	-	-	-
Cs2g24740	67.9896	515.225	2.27102	19.3113	3.08803	7.43e-84	3.79e-82	yes	-	-	-	-	-	-
Cs2g24900	56.4984	120.455	2.35417	4.99738	1.08595	1.76e-06	7.82e-06	yes	-	-	-	-	-	-
Cs2g24910	79.4808	224.715	5.50242	16.27	1.56408	3.61e-17	3.64e-16	yes	-	-	-	-	-	-
Cs2g25040	1505.35	3485.11	131.107	310.702	1.24479	1.47e-150	1.45e-148	yes	-	-	-	-	-	-
Cs2g25050	1.9152	53.6482	0.371885	10.1535	4.77098	4.74e-14	4.03e-13	yes	-	-	-	-	-	-
Cs2g25080	54.5832	8.09784	1.98692	0.313089	-2.66589	1.03e-09	6.3e-09	yes	-	-	-	-	-	-
Cs2g25110	29.6856	6.07338	1.02474	0.226793	-2.17581	7.06e-05	0.000252341	yes	-	-	-	-	-	-
Cs2g25150	62.244	19.2324	2.17843	0.693245	-1.65185	1.86e-06	8.22e-06	yes	-	-	-	-	-	-
Cs2g25210	19.152	41.5014	0.937402	2.1407	1.19134	0.00450375	0.0117199	yes	-	-	-	-	-	-
Cs2g25250	367.719	773.344	24.1024	51.7416	1.10215	5.8e-32	1.09e-30	yes	-	-	-	-	-	-
Cs2g25290	19.152	37.4525	1.68209	3.40031	1.01541	0.022427	0.0496764	yes	-	-	-	-	-	-
Cs2g25310	17.2368	77.9417	1.0556	5.89001	2.48021	1.8e-10	1.18e-09	yes	-	-	-	-	-	-
Cs2g25500	25.8552	59.7216	5.82311	14.2121	1.28726	0.000326333	0.00104547	yes	-	-	-	-	-	-
Cs2g25580	38.304	81.9907	2.43952	5.43732	1.1563	7.66e-05	0.000271896	yes	-	-	-	-	-	-
Cs2g25670	10.5336	1.01223	5.91101	0.591037	-3.32208	0.00636217	0.0160291	yes	-	-	-	-	-	-
Cs2g25720	0.9576	14.1712	0.0502054	0.773551	3.94558	0.000980413	0.00289332	yes	-	-	-	-	-	-
Cs2g26080	0.9576	14.1712	0.0756677	1.17389	3.95548	0.000980413	0.00289332	yes	-	-	-	-	-	-
Cs2g26230	48.8376	114.382	3.83643	10.0007	1.38226	4.23e-07	2.02e-06	yes	-	-	-	-	-	-
Cs2g26250	18.1944	3.03669	1.35956	0.236391	-2.52389	0.00149764	0.0042797	yes	-	-	-	-	-	-
Cs2g26290	20.1096	1.01223	0.562474	0.0320599	-4.13294	2.12e-05	8.19e-05	yes	-	-	-	-	-	-
Cs2g26340	155.131	338.085	12.6122	28.6907	1.18576	2.5e-16	2.43e-15	yes	-	-	-	-	-	-
Cs2g26590	0.9576	42.5137	0.0965832	3.5871	5.2149	5.34e-12	3.95e-11	yes	-	-	-	-	-	-
Cs2g26840	191.52	485.871	10.6731	29.1327	1.44866	2.16e-29	3.71e-28	yes	-	-	-	-	-	-
Cs2g26850	57.456	120.455	3.60527	8.10758	1.16916	2.77e-06	1.2e-05	yes	-	-	-	-	-	-
Cs2g26930	33.516	89.0763	2.00912	5.89178	1.55214	8.01e-07	3.71e-06	yes	-	-	-	-	-	-
Cs2g26960	0	12.1468	0.001	1.08711	10.0863	0.000489894	0.00152757	yes	-	-	-	-	-	-
Cs2g27040	0.9576	29.3547	0.518745	16.4584	4.98765	5.88e-08	3.07e-07	yes	-	-	-	-	-	-
Cs2g27090	73.7352	233.825	4.46001	15.1163	1.76099	3.16e-20	3.71e-19	yes	-	-	-	-	-	-
Cs2g27100	90.0144	259.131	7.67659	23.1482	1.59236	8.65e-20	9.98e-19	yes	-	-	-	-	-	-
Cs2g27220	1.9152	15.1835	0.109934	0.923397	3.07031	0.0023592	0.00649176	yes	-	-	-	-	-	-
Cs2g27230	43.092	99.1986	2.57084	6.40065	1.31598	3.2e-06	1.38e-05	yes	-	-	-	-	-	-
Cs2g27260	0.9576	28.3424	0.11621	3.46397	4.89762	1.14e-07	5.74e-07	yes	-	-	-	-	-	-
Cs2g27440	25.8552	61.7461	1.41729	3.60042	1.34503	0.000162334	0.000550165	yes	-	-	-	-	-	-
Cs2g27610	103.421	270.266	4.13653	10.2127	1.30387	4.38e-18	4.64e-17	yes	-	-	-	-	-	-
Cs2g27630	96.7176	188.275	8.62071	17.8085	1.04669	9.39e-08	4.78e-07	yes	-	-	-	-	-	-
Cs2g27660	3.8304	19.2324	0.0914731	0.502352	2.45728	0.00261354	0.00712193	yes	-	-	-	-	-	-
Cs2g27680	0.9576	11.1345	0.0459735	0.547924	3.5751	0.00636217	0.0160291	yes	-	-	-	-	-	-
Cs2g27790	93.8448	13.159	8.05548	1.09034	-2.88519	3.03e-16	2.93e-15	yes	-	-	-	-	-	-
Cs2g27810	16.2792	1.01223	2.19203	0.131575	-4.05831	0.000276113	0.000897495	yes	-	-	-	-	-	-
Cs2g27820	8.6184	1.01223	1.06031	0.120846	-3.13324	0.0215151	0.0477655	yes	-	-	-	-	-	-
Cs2g27940	10.5336	0	1.34414	0.001	-10.3925	0.00097925	0.00289332	yes	-	-	-	-	-	-
Cs2g28010	30.6432	75.9173	3.1553	8.52077	1.43321	1.69e-05	6.61e-05	yes	-	-	-	-	-	-
Cs2g28020	486.461	893.799	17.0803	34.2252	1.00273	1.25e-26	1.94e-25	yes	-	-	-	-	-	-
Cs2g28110	2.8728	15.1835	0.228607	1.2291	2.42666	0.00756354	0.0187292	yes	-	-	-	-	-	-
Cs2g28140	230.782	596.204	18.1459	49.0193	1.43371	1.5e-36	3.22e-35	yes	-	-	-	-	-	-
Cs2g28180	5.7456	26.318	0.457779	2.22464	2.28085	0.000540282	0.00166934	yes	-	-	-	-	-	-
Cs2g28190	7.6608	31.3791	0.366734	1.61928	2.14255	0.000297911	0.000961909	yes	-	-	-	-	-	-
Cs2g28250	3.8304	43.5259	0.200297	2.33568	3.54363	1.57e-09	9.48e-09	yes	-	-	-	-	-	-
Cs2g28330	131.191	64.7827	10.0679	4.89593	-1.04011	3.12e-06	1.35e-05	yes	-	-	-	-	-	-
Cs2g28350	35.4312	90.0885	2.55544	6.95732	1.44496	9.96e-07	4.56e-06	yes	-	-	-	-	-	-
Cs2g28360	202.054	6.07338	6.34816	0.198562	-4.99868	1.35e-51	4.07e-50	yes	-	-	-	-	-	-
Cs2g28510	34.4736	90.0885	1.05057	3.21598	1.61409	5.5e-07	2.59e-06	yes	-	-	-	-	-	-
Cs2g28680	189.605	20.2446	8.9711	0.947169	-3.24359	1.24e-35	2.58e-34	yes	-	-	-	-	-	-
Cs2g28790	7.6608	0	0.748071	0.001	-9.54703	0.00782344	0.019228	yes	-	-	-	-	-	-
Cs2g28850	61.2864	159.932	3.92767	11.1703	1.50792	2.55e-11	1.79e-10	yes	-	-	-	-	-	-
Cs2g29360	33.516	333.024	5.41665	54.0563	3.31899	7.31e-62	2.71e-60	yes	-	-	-	-	-	-
Cs2g29460	0	9.11007	0.001	1.8927	10.8862	0.00391328	0.010314	yes	-	-	-	-	-	-
Cs2g29630	19.152	192.324	0.57582	5.51099	3.25862	7.28e-37	1.57e-35	yes	Cs2g29630	Non-specific phospholipase C2 [Theobroma cacao]	-	-	GO:0016787//hydrolase activity	-
Cs2g29660	15.3216	38.4648	2.05785	4.68872	1.18806	0.00221931	0.00613763	yes	-	-	-	-	-	-
Cs2g30110	0	7.08561	0.001	0.340579	8.41185	0.0156414	0.0357501	yes	-	-	-	-	-	-
Cs2g30140	1407.67	634.668	29.1074	13.9969	-1.05628	4.11e-61	1.5e-59	yes	Cs2g30140	xanthine dehydrogenase [Populus trichocarpa]	ko01100//Metabolic pathways;ko01110//Biosynthesis of secondary metabolites;ko00230//Purine metabolism;ko04146//Peroxisome;ko00232//Caffeine metabolism	GO:0044444//cytoplasmic part;GO:0044444//cytoplasmic part;GO:0044444//cytoplasmic part	GO:0051536//iron-sulfur cluster binding;GO:0046914//transition metal ion binding;GO:0016727;GO:0016616//oxidoreductase activity, acting on the CH-OH group of donors, NAD or NADP as acceptor;GO:0000166//nucleotide binding;GO:0051536//iron-sulfur cluster binding;GO:0046914//transition metal ion binding;GO:0016727;GO:0016616//oxidoreductase activity, acting on the CH-OH group of donors, NAD or NADP …	GO:0006979//response to oxidative stress;GO:0006144//purine nucleobase metabolic process;GO:0006801//superoxide metabolic process;GO:0006979//response to oxidative stress;GO:0006144//purine nucleobase metabolic process;GO:0006801//superoxide metabolic process;GO:0006979//response to oxidative stress;GO:0006144//purine nucleobase metabolic process;GO:0006801//superoxide metabolic process
Cs2g30240	49.7952	101.223	2.24795	4.83311	1.10434	4.31e-05	0.000159344	yes	Cs2g30240	Kinetochore protein nuf2 isoform 1 [Theobroma cacao]	-	GO:0032993//protein-DNA complex;GO:0016020//membrane;GO:0044446	-	GO:0000278//mitotic cell cycle
Cs2g30320	74.6928	140.7	5.88238	11.8016	1.00451	9.34e-06	3.79e-05	yes	Cs2g30320	Chaperonin-like RbcX protein isoform 1 [Theobroma cacao]	-	GO:0009532//plastid stroma	GO:0005515//protein binding	GO:0006457//protein folding
Cs2g30350	258.552	104.26	15.9891	6.27325	-1.3498	3.97e-16	3.8e-15	yes	Cs2g30350	PREDICTED: nuclear transcription factor Y subunit A-1-like [Glycine max]	-	GO:0044798//nuclear transcription factor complex;GO:0044798//nuclear transcription factor complex;GO:0044798//nuclear transcription factor complex;GO:0044798//nuclear transcription factor complex	GO:0003676//nucleic acid binding;GO:0001071//nucleic acid binding transcription factor activity;GO:0003676//nucleic acid binding;GO:0001071//nucleic acid binding transcription factor activity;GO:0003676//nucleic acid binding;GO:0001071//nucleic acid binding transcription factor activity;GO:0003676//nucleic acid binding;GO:0001071//nucleic acid binding transcription factor activity	GO:0048316//seed development;GO:0050789//regulation of biological process;GO:0009555//pollen development;GO:0006351//transcription, DNA-templated;GO:0009790//embryo development;GO:0048316//seed development;GO:0050789//regulation of biological process;GO:0009555//pollen development;GO:0006351//transcription, DNA-templated;GO:0009790//embryo development;GO:0048316//seed development;GO:0050789//regu…
Cs2g30400	34.4736	13.159	3.83568	1.56025	-1.29771	0.00312177	0.00838789	yes	Cs2g30400	PREDICTED: photosystem II 5 kDa protein, chloroplastic-like [Fragaria vesca subsp. vesca]	-	GO:0009534//chloroplast thylakoid;GO:0009534//chloroplast thylakoid	-	GO:0000302//response to reactive oxygen species;GO:0009411//response to UV;GO:0000302//response to reactive oxygen species;GO:0009411//response to UV
Cs2g30460	50.7528	202.446	3.40245	14.5581	2.09718	3.36e-22	4.31e-21	yes	Cs2g30460	cinnamoyl CoA reductase-like protein [Populus trichocarpa]	-	GO:0005911//cell-cell junction;GO:0043231//intracellular membrane-bounded organelle;GO:0044444//cytoplasmic part;GO:0016020//membrane	GO:0016616//oxidoreductase activity, acting on the CH-OH group of donors, NAD or NADP as acceptor;GO:0048037//cofactor binding	GO:0044710
Cs2g30550	1.9152	11.1345	0.169569	1.06392	2.64945	0.0225028	0.0497464	yes	-	-	-	-	-	-
Cs2g30580	31.6008	1.01223	1.03984	0.0359944	-4.85245	8.1e-09	4.6e-08	yes	-	-	-	-	-	-
Cs2g30650	31.6008	104.26	1.23953	4.75165	1.93864	5.03e-10	3.15e-09	yes	Cs2g30650	ABC-2 type transporter family protein isoform 2 [Theobroma cacao]	-	-	GO:0032550;GO:0017111//nucleoside-triphosphatase activity;GO:0015604//organic phosphonate transmembrane transporter activity;GO:0032550;GO:0017111//nucleoside-triphosphatase activity;GO:0015604//organic phosphonate transmembrane transporter activity;GO:0032550;GO:0017111//nucleoside-triphosphatase activity;GO:0015604//organic phosphonate transmembrane transporter activity;GO:0032550;GO:0017111//n…	GO:0009058//biosynthetic process;GO:0006970//response to osmotic stress;GO:0001101//response to acid;GO:0044765;GO:0009154//purine ribonucleotide catabolic process;GO:0009058//biosynthetic process;GO:0006970//response to osmotic stress;GO:0001101//response to acid;GO:0044765;GO:0009154//purine ribonucleotide catabolic process;GO:0009058//biosynthetic process;GO:0006970//response to osmotic stress…
Cs2g30750	18.1944	37.4525	0.693911	1.58143	1.18841	0.0145873	0.033723	yes	Cs2g30750	PREDICTED: zinc finger CCCH domain-containing protein 53-like [Vitis vinifera]	-	-	GO:0097159//organic cyclic compound binding;GO:1901363;GO:0097159//organic cyclic compound binding;GO:1901363;GO:0097159//organic cyclic compound binding;GO:1901363;GO:0097159//organic cyclic compound binding;GO:1901363	-
Cs2g30760	195.35	380.599	6.8712	14.7844	1.10544	1.74e-14	1.52e-13	yes	Cs2g30760	PREDICTED: zinc finger CCCH domain-containing protein 46-like [Fragaria vesca subsp. vesca]	-	-	GO:0003676//nucleic acid binding;GO:0097159//organic cyclic compound binding;GO:1901363;GO:0097159//organic cyclic compound binding;GO:1901363;GO:0097159//organic cyclic compound binding;GO:1901363	-
Cs2g30860	8.6184	1.01223	1.22268	0.159914	-2.93468	0.0215151	0.0477655	yes	Cs2g30860	Saccharopine dehydrogenase isoform 1 [Theobroma cacao]	-	GO:0031976	GO:0003824//catalytic activity	GO:0044710
Cs2g31010	23.94	9.11007	9.13988	3.31465	-1.46332	0.0136065	0.0316887	yes	-	-	-	-	-	-
Cs2g31050	2.8728	93.1252	1.16629	35.72	4.93673	4.55e-24	6.29e-23	yes	-	-	-	-	-	-
Cs2g31060	288.238	727.794	134.558	319.211	1.24628	1.53e-42	3.8e-41	yes	-	-	-	-	-	-
Cs2g31200	79.4808	373.513	3.87709	20.2354	2.38384	4.99e-46	1.34e-44	yes	Cs2g31200	Scarecrow-like 3 [Theobroma cacao]	-	-	-	GO:0006351//transcription, DNA-templated;GO:0001101//response to acid;GO:0006351//transcription, DNA-templated;GO:0001101//response to acid
Cs2g31260	133.106	46.5626	14.9716	5.54732	-1.43237	1.25e-10	8.3e-10	yes	-	-	-	-	-	-
Cs2g31270	90.0144	184.226	5.46331	12.1603	1.15433	1.75e-08	9.6e-08	yes	Cs2g31270	PREDICTED: magnesium transporter NIPA2-like [Glycine max]	-	-	GO:0046873//metal ion transmembrane transporter activity;GO:0046873//metal ion transmembrane transporter activity;GO:0046873//metal ion transmembrane transporter activity	GO:0070838//divalent metal ion transport;GO:0070838//divalent metal ion transport;GO:0070838//divalent metal ion transport
Cs3g01110	390.701	756.136	16.2753	32.571	1.0009	5.21e-26	7.89e-25	yes	Cs3g01110	Cel9A [Populus tremula x Populus tremuloides]	-	GO:0005768//endosome	GO:0004553//hydrolase activity, hydrolyzing O-glycosyl compounds	GO:0051707//response to other organism;GO:0044238;GO:0000902//cell morphogenesis;GO:0009725//response to hormone;GO:0030865//cortical cytoskeleton organization;GO:0006972//hyperosmotic response
Cs3g01170	44.0496	97.1741	2.4999	5.64988	1.17635	1.02e-05	4.11e-05	yes	-	-	-	-	-	-
Cs3g01280	66.0744	21.2568	2.73353	0.936475	-1.54545	1.48e-06	6.64e-06	yes	-	-	-	-	-	-
Cs3g01410	14.364	32.3914	0.287262	0.631433	1.13626	0.0114445	0.0271415	yes	Cs3g01410	trichome branching-like protein [Gossypium arboreum]	-	GO:0042575;GO:0042575	GO:0032550;GO:0003676//nucleic acid binding;GO:0034061;GO:0016462//pyrophosphatase activity;GO:0032550;GO:0003676//nucleic acid binding;GO:0034061;GO:0016462//pyrophosphatase activity	GO:0006260//DNA replication;GO:0009913//epidermal cell differentiation;GO:0006260//DNA replication;GO:0009913//epidermal cell differentiation
Cs3g01585	6.7032	20.2446	3.18	10.0179	1.65548	0.0192368	0.0432145	yes	-	-	-	-	-	-
Cs3g01870	8.6184	67.8194	0.218427	1.82045	3.05907	2.67e-12	2.02e-11	yes	Cs3g01870	Regulator of chromosome condensation (RCC1) family with FYVE zinc finger domain isoform 1 [Theobroma cacao]	-	GO:0044444//cytoplasmic part;GO:0016020//membrane	GO:0043169//cation binding;GO:0008289//lipid binding	GO:0051220//cytoplasmic sequestering of protein
Cs3g01890	0	7.08561	0.001	1.4916	10.5426	0.0156414	0.0357501	yes	Cs3g01890	Two-component response regulator ARR8 [Theobroma cacao]	ko04075//Plant hormone signal transduction	-	GO:0004871//signal transducer activity	GO:0048511//rhythmic process;GO:0007165//signal transduction
Cs3g01980	290.153	574.947	13.2827	27.2551	1.03698	1.36e-21	1.69e-20	yes	Cs3g01980	Amidohydrolase family, ISF2 isoform 1 [Theobroma cacao]	-	GO:0044444//cytoplasmic part;GO:0043231//intracellular membrane-bounded organelle	GO:0016787//hydrolase activity	-
Cs3g02020	489.334	130.578	36.6606	10.8167	-1.76097	3.87e-48	1.08e-46	yes	Cs3g02020	MYBR domain class transcription factor [Malus domestica]	-	-	GO:0003676//nucleic acid binding;GO:0003676//nucleic acid binding;GO:0003676//nucleic acid binding;GO:0003676//nucleic acid binding	-
Cs3g02030	122.573	343.146	7.1975	21.7642	1.59639	1.42e-24	2.02e-23	yes	-	-	-	-	-	-
Cs3g02520	292.068	129.565	16.6593	7.70066	-1.11327	3.97e-15	3.62e-14	yes	-	-	-	-	-	-
Cs3g02640	3.8304	23.2813	0.135583	0.798766	2.5586	0.000313464	0.00100771	yes	Cs3g02640	Leucine-rich repeat protein kinase family protein isoform 1 [Theobroma cacao]	-	GO:0031224//intrinsic component of membrane;GO:0031224//intrinsic component of membrane;GO:0031224//intrinsic component of membrane;GO:0031224//intrinsic component of membrane	GO:0016301//kinase activity;GO:0016628//oxidoreductase activity, acting on the CH-CH group of donors, NAD or NADP as acceptor;GO:0032550;GO:0016301//kinase activity;GO:0016628//oxidoreductase activity, acting on the CH-CH group of donors, NAD or NADP as acceptor;GO:0032550;GO:0016301//kinase activity;GO:0016628//oxidoreductase activity, acting on the CH-CH group of donors, NAD or NADP as acceptor…	GO:0006796//phosphate-containing compound metabolic process;GO:0006464//cellular protein modification process;GO:0044710;GO:0006796//phosphate-containing compound metabolic process;GO:0006464//cellular protein modification process;GO:0044710;GO:0006796//phosphate-containing compound metabolic process;GO:0006464//cellular protein modification process;GO:0044710;GO:0006796//phosphate-containing com…
Cs3g02920	15.3216	61.7461	1.87563	7.33753	1.96792	6.42e-08	3.34e-07	yes	-	-	-	-	-	-
Cs3g03040	14.364	42.5137	9.67141	28.9051	1.57953	0.000157128	0.000534045	yes	Cs3g03040	PREDICTED: ras-related protein RABD1-like isoform 1 [Cucumis sativus]	-	GO:0043231//intracellular membrane-bounded organelle	GO:0005488//binding	-
Cs3g03050	1.9152	31.3791	0.219254	3.75708	4.09894	1.34e-07	6.7e-07	yes	Cs3g03050	PREDICTED: 22.7 kDa class IV heat shock protein-like [Solanum lycopersicum]	-	-	-	GO:0050896//response to stimulus
Cs3g03080	0	19.2324	0.001	2.76744	11.4343	3.85e-06	1.64e-05	yes	Cs3g03080	S-adenosyl-L-methionine-dependent methyltransferase mraW [Theobroma cacao]	-	-	-	GO:0010410
Cs3g03110	360.058	1050.7	19.0706	60.2892	1.66055	9.31e-74	4.25e-72	yes	-	-	-	-	-	-
Cs3g03130	584.136	132.602	35.4322	7.83124	-2.17775	4.34e-66	1.76e-64	yes	Cs3g03130	Alkaline-phosphatase-like family protein isoform 1 [Theobroma cacao]	-	GO:0043231//intracellular membrane-bounded organelle	GO:0004527//exonuclease activity	GO:0090304
Cs3g03139	8.6184	37.4525	5.68194	23.7397	2.06285	4.13e-05	0.000153414	yes	Cs3g03139	PREDICTED: gamma-interferon-inducible lysosomal thiol reductase isoform 1 [Vitis vinifera]	-	GO:0043231//intracellular membrane-bounded organelle;GO:0043231//intracellular membrane-bounded organelle;GO:0043231//intracellular membrane-bounded organelle	-	-
Cs3g03140	43.092	119.443	5.27787	15.5687	1.56062	2.23e-09	1.32e-08	yes	Cs3g03140	PREDICTED: formimidoyltransferase-cyclodeaminase-like [Vitis vinifera]	-	-	GO:0003824//catalytic activity;GO:0019842//vitamin binding	-
Cs3g03335	0	22.2691	0.001	14.9166	13.8646	4.82e-07	2.28e-06	yes	-	-	-	-	-	-
Cs3g03350	18.1944	5.06115	7.46657	2.05952	-1.85814	0.0106654	0.0254775	yes	-	-	-	-	-	-
Cs3g03470	80.4384	164.994	5.08779	10.8678	1.09495	7.15e-08	3.68e-07	yes	Cs3g03470	Acyl-CoA N-acyltransferase isoform 1 [Theobroma cacao]	-	GO:0043231//intracellular membrane-bounded organelle	-	-
Cs3g03480	5.7456	25.3058	0.142536	0.598525	2.07009	0.000885647	0.00264506	yes	Cs3g03480	PREDICTED: DNA (cytosine-5)-methyltransferase 1B-like [Vitis vinifera]	ko01100//Metabolic pathways;ko00270//Cysteine and methionine metabolism	-	GO:0016740//transferase activity;GO:0016740//transferase activity	GO:0006306//DNA methylation;GO:0006306//DNA methylation
Cs3g03590	503.698	50.6115	34.2068	3.63116	-3.23578	1.51e-92	8.79e-91	yes	Cs3g03590	FAD-binding Berberine family protein [Theobroma cacao]	-	-	GO:0016614//oxidoreductase activity, acting on CH-OH group of donors	-
Cs3g03620	81.396	15.1835	9.99066	1.90342	-2.39199	4.48e-12	3.33e-11	yes	Cs3g03620	Aldolase-type TIM barrel family protein [Theobroma cacao]	ko01100//Metabolic pathways;ko01110//Biosynthesis of secondary metabolites;ko00260//Glycine, serine and threonine metabolism;ko00400//Phenylalanine, tyrosine and tryptophan biosynthesis	-	GO:0016836//hydro-lyase activity	GO:0006952//defense response;GO:0009617//response to bacterium;GO:0006568//tryptophan metabolic process;GO:0009606//tropism
Cs3g03820	49.7952	108.309	7.07357	17.3286	1.29264	4.97e-06	2.09e-05	yes	Cs3g03820	Ribosomal L18p/L5e family protein isoform 1 [Theobroma cacao]	-	GO:0030529//ribonucleoprotein complex;GO:0030529//ribonucleoprotein complex	GO:0005198//structural molecule activity;GO:0005198//structural molecule activity	GO:0010467//gene expression;GO:0010467//gene expression
Cs3g03960	1036.12	151.835	69.8978	11.1002	-2.65466	4.17e-154	4.17e-152	yes	Cs3g03960	PREDICTED: probable homogentisate phytyltransferase 1, chloroplastic-like [Fragaria vesca subsp. vesca]	-	-	GO:0016740//transferase activity	-
Cs3g03970	1527.37	35.4281	126.475	2.97581	-5.40943	0	0	yes	Cs3g03970	PREDICTED: salutaridinol 7-O-acetyltransferase-like [Fragaria vesca subsp. vesca]	-	-	GO:0016740//transferase activity	-
Cs3g04090	0.9576	19.2324	0.0432474	0.965233	4.48019	4.04e-05	0.000150046	yes	Cs3g04090	F-box/RNI-like superfamily protein isoform 3 [Theobroma cacao]	-	GO:0005911//cell-cell junction;GO:0005911//cell-cell junction	-	-
Cs3g04140	10.5336	2.02446	0.640781	0.127534	-2.32895	0.0225028	0.0497464	yes	Cs3g04140	PREDICTED: RNA demethylase ALKBH5-like [Cicer arietinum]	-	-	GO:0016705//oxidoreductase activity, acting on paired donors, with incorporation or reduction of molecular oxygen	GO:0044710
Cs3g04300	7.6608	0	7.80096	0.001	-12.9294	0.00782344	0.019228	yes	-	-	-	-	-	-
Cs3g04530	32.5584	12.1468	3.04833	0.929651	-1.71326	0.00248597	0.00681512	yes	Cs3g04530	PREDICTED: probable 3-hydroxyisobutyrate dehydrogenase-like 3, mitochondrial-like [Fragaria vesca subsp. vesca]	-	-	GO:0016616//oxidoreductase activity, acting on the CH-OH group of donors, NAD or NADP as acceptor;GO:0048037//cofactor binding	GO:0006007//glucose catabolic process
Cs3g04540	644.465	167.018	74.6045	20.0834	-1.89326	2.03e-64	7.96e-63	yes	-	-	-	-	-	-
Cs3g04670	5210.3	2061.91	351.958	153.402	-1.19809	1.58e-242	2.5e-240	yes	Cs3g04670	PREDICTED: probable homogentisate phytyltransferase 1, chloroplastic-like [Fragaria vesca subsp. vesca]	ko01100//Metabolic pathways;ko01110//Biosynthesis of secondary metabolites;ko00130//Ubiquinone and other terpenoid-quinone biosynthesis	-	GO:0016765//transferase activity, transferring alkyl or aryl (other than methyl) groups;GO:0016765//transferase activity, transferring alkyl or aryl (other than methyl) groups	-
Cs3g04730	78.5232	155.883	6.76974	13.9374	1.04179	6.62e-07	3.09e-06	yes	Cs3g04730	Glycine cleavage T-protein family isoform 1 [Theobroma cacao]	-	GO:0009536//plastid	GO:0008168//methyltransferase activity	GO:0009058//biosynthetic process;GO:0006544//glycine metabolic process
Cs3g04800	79.4808	6.07338	3.98218	0.338487	-3.55639	2.78e-17	2.83e-16	yes	Cs3g04800	PREDICTED: tyrosine-sulfated glycopeptide receptor 1-like [Vitis vinifera]	-	-	GO:0016301//kinase activity	GO:0008152//metabolic process
Cs3g05115	7.6608	0	6.49572	0.001	-12.6653	0.00782344	0.019228	yes	-	-	-	-	-	-
Cs3g05180	37.3464	93.1252	2.30335	6.37036	1.46764	1.05e-06	4.78e-06	yes	-	-	-	-	-	-
Cs3g05240	47.88	187.263	7.18943	31.8102	2.14554	2.34e-20	2.76e-19	yes	-	-	-	-	-	-
Cs3g05470	7.6608	26.318	0.540904	1.8717	1.7909	0.00295847	0.00798349	yes	Cs3g05470	Transcriptional factor B3 family protein / auxin-responsive factor AUX/IAA-related isoform 4 [Theobroma cacao]	ko04075//Plant hormone signal transduction	GO:0043231//intracellular membrane-bounded organelle	GO:0003676//nucleic acid binding	GO:0009755//hormone-mediated signaling pathway;GO:0009791//post-embryonic development;GO:0001708//cell fate specification;GO:0006351//transcription, DNA-templated
Cs3g05810	6.7032	0	0.356396	0.001	-8.47734	0.0156414	0.0357501	yes	Cs3g05810	cytochrome P450 [Populus trichocarpa]	-	-	GO:0016491//oxidoreductase activity;GO:0005488//binding	-
Cs3g06070	24.8976	6.07338	4.66404	1.18231	-1.97997	0.000885647	0.00264506	yes	-	-	-	-	-	-
Cs3g06100	0	8.09784	0.001	0.379381	8.5675	0.00782344	0.019228	yes	Cs3g06100	Phospholipase D [Theobroma cacao]	ko01100//Metabolic pathways;ko04144//Endocytosis;ko00564//Glycerophospholipid metabolism;ko00565//Ether lipid metabolism	GO:0016020//membrane	GO:0004620//phospholipase activity;GO:0046872//metal ion binding	GO:0010038//response to metal ion;GO:0042742//defense response to bacterium;GO:0006650//glycerophospholipid metabolic process;GO:0003006//developmental process involved in reproduction
Cs3g06360	80.4384	172.079	7.28571	16.4629	1.17608	8.39e-09	4.75e-08	yes	-	-	-	-	-	-
Cs3g07110	4.788	95.1497	0.191208	3.92558	4.35969	1.53e-22	1.98e-21	yes	-	-	-	-	-	-
Cs3g07120	835.985	1696.5	37.4142	81.1511	1.11702	1.79e-59	6.34e-58	yes	Cs3g07120	PREDICTED: cytochrome P450 734A1 [Vitis vinifera]	-	-	GO:0046872//metal ion binding;GO:0004497//monooxygenase activity;GO:0016705//oxidoreductase activity, acting on paired donors, with incorporation or reduction of molecular oxygen;GO:1901363;GO:0097159//organic cyclic compound binding;GO:0046872//metal ion binding;GO:0004497//monooxygenase activity;GO:0016705//oxidoreductase activity, acting on paired donors, with incorporation or reduction of mol…	GO:0008152//metabolic process;GO:0008152//metabolic process;GO:0008152//metabolic process;GO:0008152//metabolic process;GO:0008152//metabolic process;GO:0008152//metabolic process;GO:0008152//metabolic process
Cs3g07190	159.919	79.9662	16.02	7.06216	-1.18169	3.13e-07	1.52e-06	yes	-	-	-	-	-	-
Cs3g07290	317.923	686.292	27.3237	58.2006	1.09088	2.64e-30	4.69e-29	yes	-	-	-	-	-	-
Cs3g07310	11.4912	100.211	0.837958	7.17562	3.09815	4.97e-19	5.53e-18	yes	Cs3g07310	AP2/EREBP transcriptional factor WRI1 [Jatropha curcas]	-	-	GO:0016491//oxidoreductase activity	GO:0006351//transcription, DNA-templated
Cs3g07440	47.88	112.358	3.89996	9.70356	1.31505	4.99e-07	2.36e-06	yes	Cs3g07440	cytochrome P450 [Populus trichocarpa]	-	GO:0043227//membrane-bounded organelle	GO:0046906//tetrapyrrole binding;GO:0046914//transition metal ion binding;GO:0016713;GO:0016712//oxidoreductase activity, acting on paired donors, with incorporation or reduction of molecular oxygen, reduced flavin or flavoprotein as one donor, and incorporation of one atom of oxygen	GO:0006950//response to stress;GO:0044710
Cs3g07720	0	8.09784	0.001	1.01238	9.98354	0.00782344	0.019228	yes	Cs3g07720	Stress responsive A/B Barrel Domain [Theobroma cacao]	-	GO:0009536//plastid	-	-
Cs3g07760	89.0568	302.657	4.66918	14.9536	1.67925	6.47e-28	1.05e-26	yes	Cs3g07760	nucleobase ascorbate transporter [Populus trichocarpa]	-	-	-	GO:0051234//establishment of localization;GO:0044763;GO:0051234//establishment of localization;GO:0044763
Cs3g07780	8.6184	29.3547	1.83602	6.93407	1.91712	0.00167444	0.00474055	yes	Cs3g07780	Phytosulfokine 3 precursor [Arabidopsis thaliana]	-	-	GO:0005102//receptor binding	GO:0044699
Cs3g07840	19.152	4.04892	3.37514	0.726189	-2.21653	0.00261354	0.00712193	yes	Cs3g07840	polynucleotidyl transferase, ribonuclease H-like superfamily protein [Arabidopsis thaliana]	-	-	GO:0097159//organic cyclic compound binding	-
Cs3g07950	16.2792	42.5137	3.57334	9.69057	1.43931	0.00059507	0.00182675	yes	Cs3g07950	Enhanced disease resistance 2 isoform 2, partial [Theobroma cacao]	-	GO:0016020//membrane	GO:0005488//binding	-
Cs3g08100	4.788	19.2324	4.26819	17.0794	2.00056	0.00664208	0.0166558	yes	Cs3g08100	Enhanced disease resistance 2 isoform 2, partial [Theobroma cacao]	-	GO:0016020//membrane	GO:0003676//nucleic acid binding;GO:0034061	GO:0006260//DNA replication;GO:0006796//phosphate-containing compound metabolic process
Cs3g08160	21.0672	45.5504	30.6086	62.2419	1.02395	0.00311407	0.00836958	yes	Cs3g08160	PREDICTED: glutathione S-transferase L3 [Vitis vinifera]	ko00480//Glutathione metabolism	GO:0009532//plastid stroma	GO:0016765//transferase activity, transferring alkyl or aryl (other than methyl) groups	GO:0006464//cellular protein modification process;GO:0010038//response to metal ion
Cs3g08340	47.88	104.26	4.93259	11.5179	1.22346	7.02e-06	2.9e-05	yes	-	-	-	-	-	-
Cs3g08400	27.7704	12.1468	1.62734	0.603548	-1.43098	0.0166959	0.0379815	yes	Cs3g08400	PREDICTED: UDP-glycosyltransferase 83A1 [Vitis vinifera]	-	-	GO:0035251//UDP-glucosyltransferase activity;GO:0035251//UDP-glucosyltransferase activity	-
Cs3g08450	0.9576	16.1957	0.0371414	0.662059	4.15586	0.000276113	0.000897495	yes	Cs3g08450	PREDICTED: UDP-glycosyltransferase 83A1 [Vitis vinifera]	-	-	GO:0035251//UDP-glucosyltransferase activity	-
Cs3g08470	488.376	1134.71	38.7686	96.9765	1.32275	3.11e-55	1.03e-53	yes	Cs3g08470	SCAMP family protein isoform 1 [Theobroma cacao]	-	GO:0031224//intrinsic component of membrane;GO:0043231//intracellular membrane-bounded organelle;GO:0031224//intrinsic component of membrane;GO:0043231//intracellular membrane-bounded organelle	-	GO:0045184//establishment of protein localization;GO:0045184//establishment of protein localization
Cs3g08480	195.35	1142.81	9.9523	61.6564	2.63115	3.4e-154	3.42e-152	yes	Cs3g08480	PREDICTED: phosphoribulokinase, chloroplastic-like [Glycine max]	ko01100//Metabolic pathways;ko00710//Carbon fixation in photosynthetic organisms	GO:0009532//plastid stroma;GO:0009526//plastid envelope;GO:0009534//chloroplast thylakoid;GO:0005576//extracellular region;GO:0009532//plastid stroma;GO:0009526//plastid envelope;GO:0009534//chloroplast thylakoid;GO:0005576//extracellular region	GO:0032550;GO:0016301//kinase activity;GO:0032550;GO:0016301//kinase activity	GO:0044238;GO:0015977//carbon fixation;GO:0009617//response to bacterium;GO:0006796//phosphate-containing compound metabolic process;GO:0006950//response to stress;GO:0044238;GO:0015977//carbon fixation;GO:0009617//response to bacterium;GO:0006796//phosphate-containing compound metabolic process;GO:0006950//response to stress
Cs3g08510	43.092	20.2446	2.30848	1.05535	-1.12922	0.00522183	0.0134078	yes	Cs3g08510	Acyl:coa ligase [Theobroma cacao]	-	-	GO:0003824//catalytic activity;GO:0003824//catalytic activity	-
Cs3g08530	80.4384	181.189	6.58395	14.9739	1.18542	4.72e-10	2.97e-09	yes	-	-	-	-	-	-
Cs3g08550	8.6184	24.2935	0.218944	0.650745	1.57153	0.0136065	0.0316887	yes	Cs3g08550	ATPase E1-E2 type family protein / haloacid dehalogenase-like hydrolase family protein [Theobroma cacao]	-	GO:0031224//intrinsic component of membrane	GO:0043169//cation binding;GO:0032550;GO:0019829//cation-transporting ATPase activity	GO:0006816//calcium ion transport
Cs3g08620	29.6856	74.905	1.31599	3.50587	1.41362	1.38e-05	5.49e-05	yes	-	-	-	-	-	-
Cs3g08820	51.7104	142.724	2.8565	7.65461	1.42208	6.33e-11	4.3e-10	yes	Cs3g08820	PREDICTED: phosphomevalonate kinase [Vitis vinifera]	ko01100//Metabolic pathways;ko01110//Biosynthesis of secondary metabolites;ko00900//Terpenoid backbone biosynthesis	-	GO:0016301//kinase activity;GO:0032550;GO:0016301//kinase activity;GO:0032550;GO:0016301//kinase activity;GO:0032550;GO:0016301//kinase activity;GO:0032550	GO:0006796//phosphate-containing compound metabolic process;GO:0006796//phosphate-containing compound metabolic process;GO:0006796//phosphate-containing compound metabolic process;GO:0006796//phosphate-containing compound metabolic process
Cs3g08950	95.76	20.2446	9.28003	1.93136	-2.26451	4.9e-13	3.87e-12	yes	Cs3g08950	PREDICTED: probable xyloglucan endotransglucosylase/hydrolase protein 30-like [Cucumis sativus]	-	GO:0005576//extracellular region;GO:0030312	GO:0016798//hydrolase activity, acting on glycosyl bonds;GO:0016758//transferase activity, transferring hexosyl groups	GO:0044042//glucan metabolic process
Cs3g09230	37.3464	74.905	2.19034	4.85014	1.14687	0.00043662	0.00137368	yes	Cs3g09230	NAD(P)-binding Rossmann-fold superfamily protein isoform 1 [Theobroma cacao]	-	GO:0044424	GO:0003824//catalytic activity	GO:0006950//response to stress
Cs3g09320	1.9152	12.1468	0.186484	1.17647	2.65734	0.0129695	0.0303273	yes	Cs3g09320	PREDICTED: probable calcium-binding protein CML17-like isoform 1 [Solanum lycopersicum]	ko04626//Plant-pathogen interaction	GO:0005773//vacuole	GO:0046872//metal ion binding;GO:0016628//oxidoreductase activity, acting on the CH-CH group of donors, NAD or NADP as acceptor	GO:0006811//ion transport;GO:0044710
Cs3g09330	110.124	220.666	13.4669	28.1826	1.06539	1.42e-09	8.57e-09	yes	-	-	-	-	-	-
Cs3g09390	5.7456	19.2324	0.486263	1.74396	1.84256	0.0146935	0.0339189	yes	-	-	-	-	-	-
Cs3g09720	338.991	70.8561	16.5901	3.55835	-2.22104	3.34e-42	8.19e-41	yes	Cs3g09720	mitochondrial alternative oxidase precursor [Citrus sinensis]	-	GO:0031224//intrinsic component of membrane	GO:0043169//cation binding;GO:0016682//oxidoreductase activity, acting on diphenols and related substances as donors, oxygen as acceptor	GO:0006950//response to stress;GO:0007165//signal transduction;GO:0015980//energy derivation by oxidation of organic compounds
Cs3g09750	34.4736	74.905	2.4608	5.48697	1.15688	0.000111929	0.000388518	yes	Cs3g09750	Heteroglycan glucosidase 1 isoform 1 [Theobroma cacao]	ko01100//Metabolic pathways;ko00500//Starch and sucrose metabolism;ko00052//Galactose metabolism	GO:0009536//plastid;GO:0009536//plastid	GO:0004558//alpha-glucosidase activity;GO:0005488//binding;GO:0004558//alpha-glucosidase activity;GO:0005488//binding	GO:0044238;GO:0044238
Cs3g09900	18.1944	53.6482	1.87949	5.39074	1.52014	2.65e-05	0.00010109	yes	-	-	-	-	-	-
Cs3g09950	0	9.11007	0.001	1.82947	10.8372	0.00391328	0.010314	yes	-	-	-	-	-	-
Cs3g10170	92.8872	173.091	4.40589	9.61688	1.12614	1.25e-06	5.65e-06	yes	Cs3g10170	neutral amino acid transport protein [Populus trichocarpa]	-	GO:0031224//intrinsic component of membrane;GO:0031224//intrinsic component of membrane	GO:0046943//carboxylic acid transmembrane transporter activity;GO:0046943//carboxylic acid transmembrane transporter activity	GO:0006865//amino acid transport;GO:0015846//polyamine transport;GO:0006865//amino acid transport;GO:0015846//polyamine transport
Cs3g10420	78.5232	13.159	7.26528	1.28263	-2.50191	1.2e-12	9.2e-12	yes	-	-	-	-	-	-
Cs3g10430	194.393	31.3791	84.4384	14.0186	-2.59056	9.76e-30	1.7e-28	yes	-	-	-	-	-	-
Cs3g10520	8.6184	37.4525	4.97903	21.5609	2.11448	4.13e-05	0.000153414	yes	Cs3g10520	DNAJ heat shock family protein isoform 1 [Theobroma cacao]	ko04141//Protein processing in endoplasmic reticulum	GO:0044432;GO:0016020//membrane	GO:0005515//protein binding	GO:0044267//cellular protein metabolic process;GO:0052166
Cs3g10560	11.4912	46.5626	0.43241	1.89924	2.13495	2.1e-06	9.22e-06	yes	Cs3g10560	NAD(P)-linked oxidoreductase superfamily protein [Theobroma cacao]	-	-	GO:0004033//aldo-keto reductase (NADP) activity	GO:0044710
Cs3g10580	53.6256	137.663	7.57894	19.9246	1.39448	1.37e-09	8.28e-09	yes	-	-	-	-	-	-
Cs3g10590	246.103	456.516	17.4702	35.1042	1.00675	4.31e-15	3.92e-14	yes	Cs3g10590	Aldo/keto-reductase family protein [Medicago truncatula]	-	-	GO:0003824//catalytic activity	GO:0044710
Cs3g10620	0.9576	15.1835	0.105069	1.76715	4.07202	0.000521183	0.00161547	yes	Cs3g10620	NAD(P)-linked oxidoreductase superfamily protein [Theobroma cacao]	-	GO:0009526//plastid envelope;GO:0016020//membrane	GO:0004033//aldo-keto reductase (NADP) activity	GO:0044710
Cs3g10630	7.6608	38.4648	0.537599	2.89509	2.42901	9.45e-06	3.84e-05	yes	Cs3g10630	NAD(P)-linked oxidoreductase superfamily protein [Theobroma cacao]	-	GO:0044444//cytoplasmic part;GO:0044444//cytoplasmic part	GO:0004033//aldo-keto reductase (NADP) activity;GO:0004033//aldo-keto reductase (NADP) activity	GO:0044710;GO:0010038//response to metal ion;GO:0044710;GO:0010038//response to metal ion
Cs3g10670	304.517	1139.77	21.4058	86.7018	2.01806	2.21e-106	1.54e-104	yes	Cs3g10670	NAD(P)-linked oxidoreductase superfamily protein [Theobroma cacao]	-	GO:0044444//cytoplasmic part;GO:0044444//cytoplasmic part	GO:0004033//aldo-keto reductase (NADP) activity;GO:0004033//aldo-keto reductase (NADP) activity	GO:0044710;GO:0010038//response to metal ion;GO:0044710;GO:0010038//response to metal ion
Cs3g10900	7.6608	28.3424	0.458961	1.71938	1.90544	0.00120499	0.00350384	yes	-	-	-	-	-	-
Cs3g10910	4105.23	1295.65	44.463	15.8051	-1.49222	1.63e-293	3.42e-291	yes	Cs3g10910	Mediator of RNA polymerase II transcription subunit 14 [Theobroma cacao]	-	GO:0043234//protein complex;GO:0043234//protein complex;GO:0043234//protein complex	GO:0001076//RNA polymerase II transcription factor binding transcription factor activity;GO:0001076//RNA polymerase II transcription factor binding transcription factor activity;GO:0001076//RNA polymerase II transcription factor binding transcription factor activity	GO:0006366//transcription from RNA polymerase II promoter;GO:0006366//transcription from RNA polymerase II promoter;GO:0006366//transcription from RNA polymerase II promoter
Cs3g10950	21.0672	59.7216	0.957719	2.7283	1.51033	1.76e-05	6.88e-05	yes	Cs3g10950	FAD-binding Berberine family protein isoform 1 [Theobroma cacao]	-	-	GO:0000166//nucleotide binding;GO:0046993;GO:0016616//oxidoreductase activity, acting on the CH-OH group of donors, NAD or NADP as acceptor;GO:0000166//nucleotide binding;GO:0046993;GO:0016616//oxidoreductase activity, acting on the CH-OH group of donors, NAD or NADP as acceptor	GO:0044710;GO:0044710
Cs3g11210	34.4736	8.09784	0.614337	0.156484	-1.97302	6.99e-05	0.000250338	yes	Cs3g11210	PREDICTED: disease resistance protein At4g27190-like [Vitis vinifera]	-	GO:0030312;GO:0031981//nuclear lumen;GO:0005911//cell-cell junction;GO:0044444//cytoplasmic part;GO:0012505//endomembrane system	GO:0022892	GO:0003006//developmental process involved in reproduction;GO:0006886//intracellular protein transport
Cs3g11270	7.6608	40.4892	0.659608	3.88785	2.55929	3.39e-06	1.46e-05	yes	-	-	-	-	-	-
Cs3g11290	28.728	106.284	1.97029	7.71577	1.9694	1.93e-11	1.37e-10	yes	Cs3g11290	PREDICTED: pollen-specific protein SF21 [Vitis vinifera]	-	-	-	GO:0009914//hormone transport
Cs3g11590	162.792	25.3058	50.8023	7.45119	-2.76935	8.33e-26	1.25e-24	yes	Cs3g11590	PREDICTED: uncharacterized N-acetyltransferase YoaA-like [Fragaria vesca subsp. vesca]	-	-	GO:0016740//transferase activity	-
Cs3g11620	5.7456	41.5014	0.182453	1.38262	2.92181	1.04e-07	5.28e-07	yes	Cs3g11620	P-loop containing nucleoside triphosphate hydrolases superfamily protein isoform 1 [Theobroma cacao]	-	-	GO:0036094//small molecule binding;GO:1901363;GO:0017111//nucleoside-triphosphatase activity;GO:0097159//organic cyclic compound binding;GO:0036094//small molecule binding;GO:1901363;GO:0017111//nucleoside-triphosphatase activity;GO:0097159//organic cyclic compound binding	GO:0008152//metabolic process;GO:0008152//metabolic process
Cs3g11700	0	17.2079	0.001	1.38585	10.4366	1.54e-05	6.05e-05	yes	-	-	-	-	-	-
Cs3g12080	0	10.1223	0.001	3.89431	11.9272	0.00195752	0.00545956	yes	Cs3g12080	Cu/Zn superoxide dismutase [Citrus sinensis]	-	-	-	GO:0008152//metabolic process
Cs3g12100	106.294	216.617	15.6983	32.9207	1.06839	8.66e-10	5.33e-09	yes	Cs3g12100	PREDICTED: trafficking protein particle complex subunit 6B [Vitis vinifera]	-	-	-	GO:0003006//developmental process involved in reproduction;GO:0001101//response to acid;GO:0003006//developmental process involved in reproduction;GO:0001101//response to acid;GO:0003006//developmental process involved in reproduction;GO:0001101//response to acid
Cs3g12110	209.714	434.247	6.29086	14.738	1.22821	2.3e-18	2.48e-17	yes	-	-	-	-	-	-
Cs3g12210	615.737	261.155	24.8269	11.4046	-1.12229	1.6e-32	3.05e-31	yes	-	-	-	-	-	-
Cs3g12230	427.09	66.8072	20.6258	3.61548	-2.51219	8.26e-64	3.19e-62	yes	Cs3g12230	PREDICTED: bifunctional 3-dehydroquinate dehydratase/shikimate dehydrogenase, chloroplastic [Vitis vinifera]	ko01100//Metabolic pathways;ko01110//Biosynthesis of secondary metabolites;ko00400//Phenylalanine, tyrosine and tryptophan biosynthesis	-	GO:0016616//oxidoreductase activity, acting on the CH-OH group of donors, NAD or NADP as acceptor;GO:0016836//hydro-lyase activity;GO:0016616//oxidoreductase activity, acting on the CH-OH group of donors, NAD or NADP as acceptor;GO:0016836//hydro-lyase activity;GO:0016616//oxidoreductase activity, acting on the CH-OH group of donors, NAD or NADP as acceptor;GO:0016836//hydro-lyase activity;GO:001…	GO:0044710;GO:0044710;GO:0044710;GO:0044710;GO:0044710;GO:0032787//monocarboxylic acid metabolic process;GO:0044710;GO:0044710
Cs3g12285	59.3712	24.2935	37.0222	16.4788	-1.16778	0.000159369	0.000540888	yes	-	-	-	-	-	-
Cs3g12300	15.3216	36.4403	5.93987	13.7194	1.20771	0.00465245	0.012057	yes	-	-	-	-	-	-
Cs3g12490	3.8304	18.2201	0.51851	2.68756	2.37385	0.00436394	0.0113866	yes	Cs3g12490	PREDICTED: sugar transporter ERD6-like 10-like [Fragaria vesca subsp. vesca]	-	GO:0016020//membrane	GO:0016491//oxidoreductase activity;GO:0022857//transmembrane transporter activity	GO:0044765
Cs3g12580	24.8976	10.1223	1.59313	0.720689	-1.14442	0.0167675	0.03812	yes	-	-	-	-	-	-
Cs3g12680	349.524	645.803	27.9867	59.5912	1.09036	3.77e-20	4.41e-19	yes	-	-	-	-	-	-
Cs3g12850	20.1096	6.07338	0.513274	0.16696	-1.62023	0.00939996	0.0227187	yes	-	-	-	-	-	-
Cs3g12930	283.45	514.213	10.219	21.1174	1.04718	8.42e-16	7.94e-15	yes	-	-	-	-	-	-
Cs3g13090	386.871	1510.25	25.9825	104.693	2.01055	1.09e-143	1.04e-141	yes	Cs3g13090	PREDICTED: bifunctional dihydroflavonol 4-reductase/flavanone 4-reductase isoform 1 [Vitis vinifera]	-	-	GO:0016616//oxidoreductase activity, acting on the CH-OH group of donors, NAD or NADP as acceptor;GO:0048037//cofactor binding;GO:0016491//oxidoreductase activity;GO:0048037//cofactor binding	GO:0006950//response to stress;GO:0044710;GO:0001101//response to acid;GO:0010038//response to metal ion;GO:0006950//response to stress;GO:0008152//metabolic process;GO:0001101//response to acid;GO:0010038//response to metal ion
Cs3g13130	15.3216	34.4158	1.81985	4.18297	1.20071	0.00948508	0.0229028	yes	-	-	-	-	-	-
Cs3g13300	755.547	188.275	78.9003	16.3293	-2.27257	5.99e-78	2.83e-76	yes	Cs3g13300	RING finger family protein [Medicago truncatula]	-	-	GO:0046872//metal ion binding	GO:0009987//cellular process;GO:0009719;GO:0098542;GO:0045087//innate immune response;GO:0010033//response to organic substance
Cs3g13340	32.5584	9.11007	0.879612	0.267252	-1.71867	0.000275406	0.000896969	yes	-	-	-	-	-	-
Cs3g13450	15.3216	68.8317	1.81098	8.58181	2.24451	2.08e-09	1.24e-08	yes	Cs3g13450	PREDICTED: basic 7S globulin [Vitis vinifera]	-	GO:0044464	-	-
Cs3g13480	127.361	310.755	6.13385	15.8381	1.36853	1.56e-18	1.69e-17	yes	Cs3g13480	PREDICTED: cation/calcium exchanger 5-like [Cucumis sativus]	-	GO:0031224//intrinsic component of membrane;GO:0031981//nuclear lumen	GO:0046873//metal ion transmembrane transporter activity	GO:0071805//potassium ion transmembrane transport;GO:0006814//sodium ion transport
Cs3g13530	55.5408	131.59	6.44898	17.3587	1.42852	3.4e-08	1.82e-07	yes	Cs3g13530	alpha-crystallin domain of heat shock protein-containing protein [Arabidopsis thaliana]	-	GO:0031981//nuclear lumen;GO:0031981//nuclear lumen	-	-
Cs3g13660	432.835	794.601	16.0208	32.5691	1.02356	6.96e-24	9.59e-23	yes	Cs3g13660	Seryl-tRNA synthetase / serine--tRNA ligase isoform 1 [Theobroma cacao]	ko00970//Aminoacyl-tRNA biosynthesis	GO:0044424;GO:0044424	GO:0032550;GO:0004812//aminoacyl-tRNA ligase activity;GO:0032550;GO:0004812//aminoacyl-tRNA ligase activity	GO:0010038//response to metal ion;GO:0006418//tRNA aminoacylation for protein translation;GO:0010038//response to metal ion;GO:0006418//tRNA aminoacylation for protein translation
Cs3g13710	2.8728	13.159	0.0853286	0.423426	2.31101	0.0213208	0.0474671	yes	-	-	-	-	-	-
Cs3g13810	84.2688	9.11007	3.64073	0.416754	-3.12696	2.49e-16	2.42e-15	yes	Cs3g13810	P-loop containing nucleoside triphosphate hydrolases superfamily protein isoform 2 [Theobroma cacao]	-	GO:0005875//microtubule associated complex	GO:0015631//tubulin binding;GO:0003774//motor activity;GO:0032550	GO:0007017//microtubule-based process
Cs3g13930	462.521	135.639	14.389	4.51797	-1.67122	1.6e-41	3.86e-40	yes	Cs3g13930	lipoxygenase [Corylus avellana]	ko01100//Metabolic pathways;ko00592//alpha-Linolenic acid metabolism;ko00591//Linoleic acid metabolism	-	GO:0046914//transition metal ion binding;GO:0016702//oxidoreductase activity, acting on single donors with incorporation of molecular oxygen, incorporation of two atoms of oxygen	GO:0006633//fatty acid biosynthetic process
Cs3g14035	25.8552	64.7827	4.98502	13.5524	1.44288	5.52e-05	0.000200948	yes	-	-	-	-	-	-
Cs3g14110	160.877	51.6237	10.6218	3.71056	-1.51732	4.92e-14	4.17e-13	yes	-	-	-	-	-	-
Cs3g14140	447.199	867.481	16.5416	33.6801	1.0258	1.3e-29	2.25e-28	yes	Cs3g14140	Acyl-CoA binding protein 4 isoform 1 [Theobroma cacao]	-	GO:0044444//cytoplasmic part	GO:0043168//anion binding	GO:0010876//lipid localization
Cs3g14180	11.4912	43.5259	0.794569	3.26811	2.04021	8.94e-06	3.64e-05	yes	Cs3g14180	Trypsin family protein with PDZ domain isoform 2, partial [Theobroma cacao]	-	-	GO:0016491//oxidoreductase activity;GO:0004175//endopeptidase activity;GO:0016491//oxidoreductase activity;GO:0004175//endopeptidase activity	GO:0016485//protein processing;GO:0016485//protein processing
Cs3g14240	189.605	5.06115	6.83976	0.184864	-5.20941	2.12e-49	6.14e-48	yes	Cs3g14240	Respiratory burst oxidase B [Theobroma cacao]	ko04626//Plant-pathogen interaction	GO:0031224//intrinsic component of membrane	GO:0046872//metal ion binding;GO:0016209//antioxidant activity;GO:0050664//oxidoreductase activity, acting on NAD(P)H, oxygen as acceptor	GO:0044707;GO:0006950//response to stress;GO:0044710
Cs3g14250	8.6184	69.8439	0.440226	3.77322	3.09948	8.52e-13	6.64e-12	yes	-	-	-	-	-	-
Cs3g14260	1782.09	3473.97	88.5335	199.467	1.17185	7.09e-101	4.58e-99	yes	Cs3g14260	PREDICTED: 40S ribosomal protein S21-2 isoform 1 [Vitis vinifera]	ko03010//Ribosome	GO:0015935//small ribosomal subunit;GO:0015935//small ribosomal subunit	GO:0005198//structural molecule activity;GO:0005198//structural molecule activity	GO:0010467//gene expression;GO:0010467//gene expression
Cs3g14280	19.152	39.477	2.7572	5.64143	1.03286	0.0120502	0.0283921	yes	-	-	-	-	-	-
Cs3g14380	264.298	585.069	18.6492	42.6488	1.19339	1.21e-27	1.95e-26	yes	Cs3g14380	PREDICTED: 26S protease regulatory subunit 6A homolog A-like [Glycine max]	ko03050//Proteasome	GO:0016020//membrane;GO:0043231//intracellular membrane-bounded organelle;GO:0043234//protein complex;GO:0044444//cytoplasmic part;GO:0043231//intracellular membrane-bounded organelle;GO:0043234//protein complex;GO:0044444//cytoplasmic part;GO:0016020//membrane;GO:0016020//membrane;GO:0043231//intracellular membrane-bounded organelle;GO:0043234//protein complex;GO:0044444//cytoplasmic part	GO:0032550;GO:0042623//ATPase activity, coupled;GO:0032550;GO:0016462//pyrophosphatase activity;GO:0032550;GO:0042623//ATPase activity, coupled	GO:0051603//proteolysis involved in cellular protein catabolic process;GO:0009757//hexose mediated signaling;GO:0009154//purine ribonucleotide catabolic process;GO:0048229//gametophyte development;GO:0009757//hexose mediated signaling;GO:0048229//gametophyte development;GO:0051603//proteolysis involved in cellular protein catabolic process;GO:0051603//proteolysis involved in cellular protein cata…
Cs3g14390	68.9472	292.535	7.90891	34.6198	2.13005	1.92e-33	3.78e-32	yes	Cs3g14390	translationally controlled tumor protein [Hevea brasiliensis]	-	GO:0005911//cell-cell junction;GO:0009536//plastid;GO:0016020//membrane;GO:0005576//extracellular region;GO:0042995//cell projection;GO:0044437	GO:0015631//tubulin binding	GO:0000278//mitotic cell cycle;GO:0010119//regulation of stomatal movement;GO:0009414//response to water deprivation;GO:0009617//response to bacterium;GO:0048878//chemical homeostasis;GO:0000904//cell morphogenesis involved in differentiation;GO:0010038//response to metal ion;GO:0007019//microtubule depolymerization;GO:0016049//cell growth;GO:0035264//multicellular organism growth;GO:0048528//pos…
Cs3g14400	612.864	1268.32	38.0366	77.241	1.02198	3.66e-48	1.03e-46	yes	Cs3g14400	RING/U-box superfamily protein isoform 1 [Theobroma cacao]	-	-	GO:0046914//transition metal ion binding;GO:0019787//small conjugating protein ligase activity;GO:0046914//transition metal ion binding;GO:0019787//small conjugating protein ligase activity;GO:0046914//transition metal ion binding;GO:0019787//small conjugating protein ligase activity	GO:0032446//protein modification by small protein conjugation;GO:0032446//protein modification by small protein conjugation;GO:0032446//protein modification by small protein conjugation
Cs3g14420	1321.49	2750.23	195.773	422.756	1.11064	1.66e-98	1.04e-96	yes	Cs3g14420	hypoxia-responsive family protein [Citrus sinensis]	-	GO:0031224//intrinsic component of membrane;GO:0031224//intrinsic component of membrane	-	-
Cs3g14590	0.9576	9.11007	0.0761517	0.723718	3.24848	0.0215151	0.0477655	yes	Cs3g14590	Alpha/beta-Hydrolases superfamily protein [Theobroma cacao]	-	GO:0042579//microbody	GO:0016803;GO:0004713//protein tyrosine kinase activity;GO:0016803;GO:0004713//protein tyrosine kinase activity	GO:0006468//protein phosphorylation;GO:0006468//protein phosphorylation
Cs3g14790	1981.28	661.999	50.2921	17.8848	-1.4916	7.42e-135	6.5e-133	yes	-	-	-	-	-	-
Cs3g14850	131.191	324.926	6.60094	16.7187	1.34072	1.08e-19	1.23e-18	yes	Cs3g14850	Phosphatase 2C family protein [Theobroma cacao]	-	GO:0016020//membrane;GO:0016020//membrane;GO:0016020//membrane	GO:0016791//phosphatase activity;GO:0016791//phosphatase activity;GO:0016791//phosphatase activity	GO:0006796//phosphate-containing compound metabolic process;GO:0006796//phosphate-containing compound metabolic process;GO:0006796//phosphate-containing compound metabolic process
Cs3g14880	5492.8	10791.4	353.814	766.379	1.11507	2.47e-220	3.64e-218	yes	-	-	-	-	-	-
Cs3g14960	146.513	281.4	6.36139	13.2021	1.05335	1.42e-10	9.37e-10	yes	Cs3g14960	Polynucleotidyl transferase isoform 1 [Theobroma cacao]	-	-	GO:0097159//organic cyclic compound binding;GO:0004527//exonuclease activity;GO:0097159//organic cyclic compound binding;GO:0004527//exonuclease activity	GO:0090304;GO:0090304
Cs3g15030	339.948	766.258	32.8493	80.1139	1.28619	1.87e-36	3.97e-35	yes	Cs3g15030	PREDICTED: GTP-binding protein SAR1A [Vitis vinifera]	ko04141//Protein processing in endoplasmic reticulum	GO:0044425//membrane part;GO:0009536//plastid	GO:0032550	GO:0015031//protein transport
Cs3g15040	244.188	1057.78	6.39565	30.0611	2.23273	2.97e-114	2.25e-112	yes	Cs3g15040	histidine kinase cytokinin receptor [Populus trichocarpa]	-	-	GO:0004871//signal transducer activity;GO:0016301//kinase activity;GO:0004871//signal transducer activity;GO:0016301//kinase activity	GO:0016310//phosphorylation;GO:0007165//signal transduction;GO:0016310//phosphorylation;GO:0007165//signal transduction
Cs3g15060	1523.54	3460.82	72.3767	171.415	1.2439	6.06e-144	5.81e-142	yes	Cs3g15060	calreticulin [Nicotiana tabacum]	ko04141//Protein processing in endoplasmic reticulum;ko04145//Phagosome	GO:0005911//cell-cell junction;GO:0005576//extracellular region;GO:0044437;GO:0009536//plastid;GO:0044432;GO:0009536//plastid;GO:0044437;GO:0005911//cell-cell junction;GO:0005576//extracellular region;GO:0044432;GO:0009536//plastid;GO:0044437;GO:0005911//cell-cell junction;GO:0005576//extracellular region	GO:0046872//metal ion binding;GO:0005515//protein binding;GO:0046872//metal ion binding;GO:0005515//protein binding;GO:0046872//metal ion binding;GO:0005515//protein binding	GO:0055065//metal ion homeostasis;GO:0006970//response to osmotic stress;GO:0044267//cellular protein metabolic process;GO:0010038//response to metal ion;GO:0010038//response to metal ion;GO:0044267//cellular protein metabolic process;GO:0055065//metal ion homeostasis;GO:0006970//response to osmotic stress;GO:0010038//response to metal ion;GO:0044267//cellular protein metabolic process;GO:0055065…
Cs3g15080	34.4736	68.8317	2.04202	4.38982	1.10416	0.000750484	0.00226576	yes	Cs3g15080	Pseudouridine synthase family protein isoform 2 [Theobroma cacao]	-	-	GO:0008233//peptidase activity;GO:0003676//nucleic acid binding;GO:0004553//hydrolase activity, hydrolyzing O-glycosyl compounds;GO:0016866//intramolecular transferase activity;GO:0016462//pyrophosphatase activity	GO:0009451//RNA modification;GO:0044699
Cs3g15440	193.435	461.577	18.4205	48.2591	1.38949	1.31e-25	1.94e-24	yes	Cs3g15440	PREDICTED: protein ECHIDNA-like [Fragaria vesca subsp. vesca]	-	GO:0031224//intrinsic component of membrane;GO:0043231//intracellular membrane-bounded organelle	-	GO:0000902//cell morphogenesis;GO:0006996//organelle organization;GO:0015031//protein transport
Cs3g15460	2649.68	5823.36	179.269	397.561	1.14905	1.65e-197	2.18e-195	yes	Cs3g15460	galactinol synthase 3 [Populus trichocarpa]	-	GO:0044424	GO:0043169//cation binding;GO:0016759//cellulose synthase activity;GO:0035250//UDP-galactosyltransferase activity	GO:0009642//response to light intensity;GO:0006970//response to osmotic stress;GO:0001101//response to acid;GO:0000302//response to reactive oxygen species;GO:0019318//hexose metabolic process
Cs3g15520	75.6504	162.969	2.26409	5.45236	1.26795	2.25e-08	1.23e-07	yes	Cs3g15520	JHL23J11.8 [Jatropha curcas]	-	-	-	GO:0031497//chromatin assembly;GO:0048731;GO:0009888//tissue development;GO:0006310//DNA recombination;GO:0050789//regulation of biological process;GO:0044763;GO:0031497//chromatin assembly;GO:0048731;GO:0009888//tissue development;GO:0006310//DNA recombination;GO:0050789//regulation of biological process;GO:0044763
Cs3g15530	1.9152	12.1468	0.0928289	0.603427	2.70053	0.0129695	0.0303273	yes	Cs3g15530	stearoyl-acyl-carrier protein desaturase [Ricinus communis]	ko00061//Fatty acid biosynthesis;ko01040//Biosynthesis of unsaturated fatty acids	GO:0009536//plastid	GO:0043169//cation binding;GO:0016717//oxidoreductase activity, acting on paired donors, with oxidation of a pair of donors resulting in the reduction of molecular oxygen to two molecules of water	GO:0006631//fatty acid metabolic process
Cs3g15550	6.7032	0	2.29407	0.001	-11.1637	0.0156414	0.0357501	yes	-	-	-	-	-	-
Cs3g15660	50.7528	112.358	2.73534	6.52027	1.25321	2.2e-06	9.65e-06	yes	Cs3g15660	NRAMP metal ion transporter 2 isoform 1 [Theobroma cacao]	-	GO:0043231//intracellular membrane-bounded organelle;GO:0005911//cell-cell junction;GO:0043231//intracellular membrane-bounded organelle;GO:0005911//cell-cell junction	-	GO:0010038//response to metal ion;GO:0000041//transition metal ion transport;GO:0046916//cellular transition metal ion homeostasis;GO:0072593//reactive oxygen species metabolic process;GO:0009617//response to bacterium;GO:0010038//response to metal ion;GO:0000041//transition metal ion transport;GO:0046916//cellular transition metal ion homeostasis;GO:0072593//reactive oxygen species metabolic pro…
Cs3g15690	3.8304	43.5259	0.331561	4.44735	3.7456	1.57e-09	9.48e-09	yes	-	-	-	-	-	-
Cs3g15840	80.4384	140.7	5.21868	10.7795	1.04653	5.39e-05	0.000196549	yes	Cs3g15840	casein kinase II catalytic subunit [Arabidopsis thaliana]	ko03008//Ribosome biogenesis in eukaryotes;ko04712//Circadian rhythm - plant	-	GO:0032550;GO:0004672//protein kinase activity;GO:0032550;GO:0004672//protein kinase activity;GO:0032550;GO:0004672//protein kinase activity;GO:0032550;GO:0004672//protein kinase activity;GO:0001071//nucleic acid binding transcription factor activity	GO:0009411//response to UV;GO:0006259//DNA metabolic process;GO:0007049//cell cycle;GO:0010212//response to ionizing radiation;GO:0051276//chromosome organization;GO:0006464//cellular protein modification process;GO:0048511//rhythmic process;GO:0080135//regulation of cellular response to stress;GO:0006796//phosphate-containing compound metabolic process;GO:0009411//response to UV;GO:0006259//DNA …
Cs3g16090	215.46	91.1007	13.8826	6.53595	-1.08681	1.47e-12	1.12e-11	yes	-	-	-	-	-	-
Cs3g16100	22.0248	44.5381	0.690411	1.49943	1.11889	0.00683275	0.0170799	yes	Cs3g16100	PREDICTED: pollen-specific protein SF3 [Vitis vinifera]	-	GO:0016020//membrane	GO:0046914//transition metal ion binding;GO:0003779//actin binding;GO:0046872//metal ion binding	GO:0022607//cellular component assembly
Cs3g16110	39.2616	86.0396	2.69177	5.87442	1.12589	3.36e-05	0.000126083	yes	-	-	-	-	-	-
Cs3g16130	3.8304	15.1835	1.35652	5.22153	1.94456	0.0192663	0.0432581	yes	Cs3g16130	PREDICTED: NADH dehydrogenase [ubiquinone] iron-sulfur protein 4, mitochondrial-like [Brachypodium distachyon]	ko01100//Metabolic pathways;ko00190//Oxidative phosphorylation	GO:0005746//mitochondrial respiratory chain	GO:0046914//transition metal ion binding;GO:0016491//oxidoreductase activity	GO:0009409//response to cold;GO:0006091//generation of precursor metabolites and energy
Cs3g16140	403.15	1419.15	46.3187	157.93	1.76962	5.18e-122	4.14e-120	yes	-	-	-	-	-	-
Cs3g16250	259.51	62.7583	21.4186	4.98539	-2.10309	3.72e-29	6.32e-28	yes	Cs3g16250	Alpha/beta-Hydrolases superfamily protein [Theobroma cacao]	ko00564//Glycerophospholipid metabolism	GO:0044437	GO:0008374//O-acyltransferase activity	GO:0044238
Cs3g16270	90.0144	21.2568	3.44267	0.910317	-1.91909	2.6e-11	1.83e-10	yes	-	-	-	-	-	-
Cs3g16290	8.6184	0	2.45005	0.001	-11.2586	0.00391328	0.010314	yes	-	-	-	-	-	-
Cs3g16440	271.001	72.8806	19.9239	5.57815	-1.83664	1.73e-27	2.77e-26	yes	Cs3g16440	Branched-chain-amino-acid aminotransferase [Theobroma cacao]	ko01100//Metabolic pathways;ko01110//Biosynthesis of secondary metabolites;ko00280//Valine, leucine and isoleucine degradation;ko00770//Pantothenate and CoA biosynthesis;ko00290//Valine, leucine and isoleucine biosynthesis;ko00966//Glucosinolate biosynthesis	GO:0009532//plastid stroma;GO:0009532//plastid stroma	GO:0004084//branched-chain-amino-acid transaminase activity;GO:0004084//branched-chain-amino-acid transaminase activity	GO:0006520//cellular amino acid metabolic process;GO:0006520//cellular amino acid metabolic process
Cs3g16525	16.2792	48.5871	4.01091	12.7264	1.66582	5.22e-05	0.000190809	yes	Cs3g16525	PREDICTED: ergosterol biosynthetic protein 28-like isoform 1 [Cucumis sativus]	-	GO:0043231//intracellular membrane-bounded organelle;GO:0031224//intrinsic component of membrane;GO:0031224//intrinsic component of membrane	-	-
Cs3g16620	35.4312	118.431	5.04282	16.3209	1.69442	1.21e-11	8.72e-11	yes	-	-	-	-	-	-
Cs3g16640	153.216	434.247	8.84525	23.3492	1.4004	2.84e-31	5.21e-30	yes	Cs3g16640	Sucrose proton symporter [Theobroma cacao]	-	GO:0043231//intracellular membrane-bounded organelle;GO:0016021//integral component of membrane;GO:0043231//intracellular membrane-bounded organelle;GO:0016021//integral component of membrane;GO:0043231//intracellular membrane-bounded organelle;GO:0016021//integral component of membrane;GO:0043231//intracellular membrane-bounded organelle;GO:0016021//integral component of membrane	GO:0015154;GO:0015154;GO:0015154;GO:0015154	GO:0015766;GO:0044763;GO:0015766;GO:0044763;GO:0015766;GO:0044763;GO:0015766;GO:0044763
Cs3g16740	211.63	63.7705	7.25884	2.14263	-1.76036	1.87e-19	2.11e-18	yes	Cs3g16740	Zinc finger family protein [Theobroma cacao]	-	-	GO:0046872//metal ion binding	-
Cs3g16896	41.1768	90.0885	2.15757	5.71513	1.40538	2.37e-05	9.1e-05	yes	-	-	-	-	-	-
Cs3g17035	35.4312	6.07338	11.5542	2.03359	-2.50632	4.97e-06	2.09e-05	yes	-	-	-	-	-	-
Cs3g17220	96.7176	36.4403	1.87811	0.765041	-1.29567	1.31e-07	6.57e-07	yes	Cs3g17220	P-loop containing nucleoside triphosphate hydrolases superfamily protein isoform 1 [Theobroma cacao]	-	GO:0005875//microtubule associated complex;GO:0005911//cell-cell junction;GO:0005875//microtubule associated complex;GO:0005911//cell-cell junction;GO:0005875//microtubule associated complex;GO:0005911//cell-cell junction;GO:0005875//microtubule associated complex	GO:0015631//tubulin binding;GO:0003774//motor activity;GO:0032550;GO:0015631//tubulin binding;GO:0003774//motor activity;GO:0032550;GO:0015631//tubulin binding;GO:0003774//motor activity;GO:0032550;GO:0015631//tubulin binding;GO:0003774//motor activity;GO:0032550	GO:0007017//microtubule-based process;GO:0007017//microtubule-based process;GO:0007017//microtubule-based process;GO:0007017//microtubule-based process
Cs3g17270	164.707	416.027	11.0896	26.4587	1.25453	2.56e-25	3.77e-24	yes	-	-	-	-	-	-
Cs3g17290	15.3216	48.5871	1.27485	4.5091	1.82251	2.51e-05	9.59e-05	yes	-	-	-	-	-	-
Cs3g17330	2258.98	1154.95	405.733	171.055	-1.24607	6.9e-72	3.09e-70	yes	-	-	-	-	-	-
Cs3g17390	513.274	146.773	38.0658	9.74965	-1.96507	5.74e-47	1.58e-45	yes	Cs3g17390	PREDICTED: mitochondrial uncoupling protein 5-like [Cucumis sativus]	-	GO:0031224//intrinsic component of membrane;GO:0005740//mitochondrial envelope	GO:0046943//carboxylic acid transmembrane transporter activity	GO:0044763;GO:1902582;GO:0046942//carboxylic acid transport;GO:0006818//hydrogen transport
Cs3g17520	157.046	62.7583	13.3589	5.95323	-1.16606	2.39e-10	1.55e-09	yes	-	-	-	-	-	-
Cs3g17720	12.4488	28.3424	2.3512	5.68179	1.27295	0.0166959	0.0379815	yes	Cs3g17720	PREDICTED: 5'-nucleotidase surE [Vitis vinifera]	ko01100//Metabolic pathways;ko01110//Biosynthesis of secondary metabolites;ko00230//Purine metabolism;ko00240//Pyrimidine metabolism;ko00760//Nicotinate and nicotinamide metabolism	-	GO:0016787//hydrolase activity	GO:0008152//metabolic process
Cs3g17890	42.1344	14.1712	4.90964	1.95528	-1.32824	0.000239046	0.000788397	yes	-	-	-	-	-	-
Cs3g17940	13.4064	38.4648	0.735116	2.02408	1.46122	0.000630739	0.00192904	yes	Cs3g17940	GroES-like zinc-binding dehydrogenase family protein isoform 4 [Theobroma cacao]	ko01100//Metabolic pathways;ko01110//Biosynthesis of secondary metabolites;ko00010//Glycolysis / Gluconeogenesis;ko00071//Fatty acid metabolism;ko00350//Tyrosine metabolism	GO:0044444//cytoplasmic part	GO:0046914//transition metal ion binding;GO:0003824//catalytic activity	GO:0044710
Cs3g18030	4215.36	2200.59	237.369	118.065	-1.00755	1.44e-111	1.05e-109	yes	Cs3g18030	2-dehydro-3-deoxyphosphoheptonate aldolase/ 3-deoxy-d-arabino-heptulosonate 7-phosphate synthetase [Populus trichocarpa]	ko01100//Metabolic pathways;ko01110//Biosynthesis of secondary metabolites;ko00400//Phenylalanine, tyrosine and tryptophan biosynthesis	GO:0009536//plastid;GO:0009536//plastid;GO:0009536//plastid	GO:0016765//transferase activity, transferring alkyl or aryl (other than methyl) groups;GO:0016765//transferase activity, transferring alkyl or aryl (other than methyl) groups;GO:0016765//transferase activity, transferring alkyl or aryl (other than methyl) groups	GO:0008652//cellular amino acid biosynthetic process;GO:0006950//response to stress;GO:0043650;GO:0008652//cellular amino acid biosynthetic process;GO:0006950//response to stress;GO:0043650;GO:0008652//cellular amino acid biosynthetic process;GO:0006950//response to stress;GO:0043650
Cs3g18060	67.9896	210.544	7.18209	19.961	1.47471	5.4e-18	5.68e-17	yes	Cs3g18060	EXORDIUM like 2 [Theobroma cacao]	-	GO:0005911//cell-cell junction;GO:0005618//cell wall;GO:0043231//intracellular membrane-bounded organelle;GO:0044444//cytoplasmic part	-	GO:0009620//response to fungus
Cs3g18070	305.475	1925.26	17.3673	117.35	2.75637	3.97e-261	7.01e-259	yes	Cs3g18070	Phosphate-responsive 1 family protein [Theobroma cacao]	-	GO:0005618//cell wall;GO:0043231//intracellular membrane-bounded organelle	-	GO:0006950//response to stress;GO:0009725//response to hormone
Cs3g18080	367.719	168.03	19.7805	9.45683	-1.06465	8.97e-18	9.33e-17	yes	Cs3g18080	PREDICTED: UDP-glycosyltransferase 85A2 [Vitis vinifera]	-	-	GO:0035251//UDP-glucosyltransferase activity	-
Cs3g18240	996.862	316.828	27.0463	8.74847	-1.62833	2.16e-77	1.01e-75	yes	Cs3g18240	cryptochrome 1.2 [Populus tremula]	ko04712//Circadian rhythm - plant	-	GO:0016301//kinase activity;GO:0003913//DNA photolyase activity;GO:0046983//protein dimerization activity;GO:0009881//photoreceptor activity;GO:0016301//kinase activity;GO:0003913//DNA photolyase activity;GO:0046983//protein dimerization activity;GO:0009881//photoreceptor activity;GO:0016301//kinase activity;GO:0003913//DNA photolyase activity;GO:0046983//protein dimerization activity;GO:0009881/…	GO:0009639//response to red or far red light;GO:0071452//cellular response to singlet oxygen;GO:0001558//regulation of cell growth;GO:0006259//DNA metabolic process;GO:0006468//protein phosphorylation;GO:0044710;GO:0030522//intracellular receptor signaling pathway;GO:0010073//meristem maintenance;GO:0007623//circadian rhythm;GO:0009812//flavonoid metabolic process;GO:0009639//response to red or f…
Cs3g18340	30.6432	8.09784	1.18749	0.345187	-1.78247	0.000297911	0.000961909	yes	Cs3g18340	PREDICTED: probable LRR receptor-like serine/threonine-protein kinase At4g08850-like [Fragaria vesca subsp. vesca]	-	-	GO:0016772//transferase activity, transferring phosphorus-containing groups	GO:0008152//metabolic process
Cs3g18420	34.4736	12.1468	1.13624	0.423984	-1.42219	0.00166131	0.00470649	yes	-	-	-	-	-	-
Cs3g18430	175.241	71.8684	8.74481	3.88649	-1.16996	5.87e-11	3.99e-10	yes	-	-	-	-	-	-
Cs3g18435	16.2792	35.4281	2.34023	5.61163	1.26177	0.0110741	0.0263567	yes	-	-	-	-	-	-
Cs3g18470	778.529	1956.64	37.6512	96.9071	1.36391	1.56e-102	1.02e-100	yes	Cs3g18470	ethylene-responsive element binding-factor [Jatropha curcas]	-	-	GO:0003676//nucleic acid binding	GO:0009628//response to abiotic stimulus;GO:0050794//regulation of cellular process;GO:0006950//response to stress;GO:0006351//transcription, DNA-templated
Cs3g18540	352.397	53.6482	36.3663	5.76801	-2.65646	9.82e-54	3.14e-52	yes	Cs3g18540	Phosphoglycerate mutase family protein isoform 2, partial [Theobroma cacao]	ko01100//Metabolic pathways;ko01110//Biosynthesis of secondary metabolites;ko00010//Glycolysis / Gluconeogenesis;ko00260//Glycine, serine and threonine metabolism	GO:0043231//intracellular membrane-bounded organelle	GO:0016868//intramolecular transferase activity, phosphotransferases	GO:0001101//response to acid;GO:0006091//generation of precursor metabolites and energy
Cs3g18550	826.409	1862.5	88.7718	205.617	1.21179	1.18e-80	5.74e-79	yes	Cs3g18550	pollen-specific protein [Vitis pseudoreticulata]	-	GO:0044421	-	-
Cs3g18630	1368.41	606.326	15.7808	7.40214	-1.09216	1.06e-61	3.91e-60	yes	Cs3g18630	Acetyl-CoA carboxylase 1 isoform 1 [Theobroma cacao]	ko01100//Metabolic pathways;ko00620//Pyruvate metabolism;ko00061//Fatty acid biosynthesis;ko00640//Propanoate metabolism	-	GO:0016421//CoA carboxylase activity;GO:0043169//cation binding;GO:0016879//ligase activity, forming carbon-nitrogen bonds;GO:0032550	GO:0006631//fatty acid metabolic process
Cs3g18710	0.9576	11.1345	0.0867795	1.02087	3.5563	0.00636217	0.0160291	yes	-	-	-	-	-	-
Cs3g18980	13.4064	41.5014	0.798328	2.79328	1.80691	0.000115997	0.00040179	yes	-	-	-	-	-	-
Cs3g19270	23.94	58.7094	1.49652	3.73075	1.31785	0.000159369	0.000540888	yes	Cs3g19270	PREDICTED: UPF0695 membrane protein C977.11/PB8B6.06c-like [Fragaria vesca subsp. vesca]	-	GO:0031224//intrinsic component of membrane	-	-
Cs3g19290	153.216	355.293	29.5554	67.2349	1.18579	4.25e-19	4.75e-18	yes	-	-	-	-	-	-
Cs3g19420	13.4064	65.795	1.23985	6.80485	2.4564	1.16e-09	7.05e-09	yes	Cs3g19420	AP2/ERF domain-containing transcription factor [Populus trichocarpa]	-	-	-	GO:0080090//regulation of primary metabolic process;GO:0001101//response to acid;GO:0010468//regulation of gene expression;GO:0009266//response to temperature stimulus;GO:2000112;GO:0006950//response to stress;GO:0006351//transcription, DNA-templated
Cs3g19440	171.41	349.219	15.898	32.1503	1.01599	9.87e-15	8.77e-14	yes	Cs3g19440	Emp24/gp25L/p24 family/GOLD family protein isoform 1 [Theobroma cacao]	-	GO:0031224//intrinsic component of membrane;GO:0030133//transport vesicle;GO:0031224//intrinsic component of membrane;GO:0030133//transport vesicle;GO:0031224//intrinsic component of membrane;GO:0030133//transport vesicle	-	GO:0051234//establishment of localization;GO:0051234//establishment of localization;GO:0051234//establishment of localization
Cs3g19720	62.244	155.883	4.66698	11.9492	1.35635	1.95e-10	1.27e-09	yes	Cs3g19720	PREDICTED: BTB/POZ domain-containing protein At1g21780 [Vitis vinifera]	-	GO:0031461//cullin-RING ubiquitin ligase complex	-	-
Cs3g19740	185.774	394.77	40.9615	91.7026	1.16269	7.74e-18	8.08e-17	yes	Cs3g19740	Acyl-CoA N-acyltransferases (NAT) superfamily protein isoform 1 [Theobroma cacao]	-	GO:0042579//microbody	GO:0008080//N-acetyltransferase activity	GO:0016570//histone modification
Cs3g19870	539.129	1210.63	39.9322	92.8003	1.21658	7.67e-55	2.51e-53	yes	Cs3g19870	PREDICTED: replication factor C subunit 5 [Vitis vinifera]	ko03420//Nucleotide excision repair;ko03030//DNA replication;ko03430//Mismatch repair	GO:0043231//intracellular membrane-bounded organelle;GO:0043231//intracellular membrane-bounded organelle;GO:0043231//intracellular membrane-bounded organelle;GO:0043231//intracellular membrane-bounded organelle;GO:0043231//intracellular membrane-bounded organelle	GO:0032550;GO:0003676//nucleic acid binding;GO:0034061;GO:0016462//pyrophosphatase activity;GO:0032550;GO:0003676//nucleic acid binding;GO:0034061;GO:0016462//pyrophosphatase activity;GO:0032550;GO:0003676//nucleic acid binding;GO:0034061;GO:0016462//pyrophosphatase activity;GO:0032550;GO:0003676//nucleic acid binding;GO:0034061;GO:0016462//pyrophosphatase activity;GO:0032550;GO:0003676//nucleic …	GO:0006952//defense response;GO:0006260//DNA replication;GO:0006952//defense response;GO:0006260//DNA replication;GO:0006952//defense response;GO:0006260//DNA replication;GO:0006952//defense response;GO:0006260//DNA replication;GO:0006952//defense response;GO:0006260//DNA replication
Cs3g19890	1681.55	5599.66	126.111	388.659	1.62381	0	0	yes	Cs3g19890	NAC domain protein, IPR003441 [Populus trichocarpa]	-	GO:0043231//intracellular membrane-bounded organelle	GO:0003676//nucleic acid binding	GO:0009738//abscisic acid-activated signaling pathway;GO:0006950//response to stress;GO:0006351//transcription, DNA-templated
Cs3g20050	74.6928	31.3791	14.4004	6.55929	-1.1345	2.41e-05	9.23e-05	yes	-	-	-	-	-	-
Cs3g20070	65.1168	21.2568	5.86019	2.09187	-1.48615	2.26e-06	9.9e-06	yes	Cs3g20070	amino acid permease [Populus trichocarpa]	-	GO:0031224//intrinsic component of membrane	GO:0015171//amino acid transmembrane transporter activity;GO:0022804	GO:0006865//amino acid transport
Cs3g20100	98.6328	50.6115	7.26444	3.468	-1.06675	0.000116358	0.000402843	yes	Cs3g20100	AMP-dependent synthetase and ligase family protein [Theobroma cacao]	-	-	GO:0016405//CoA-ligase activity	-
Cs3g20180	56.4984	135.639	4.73732	12.1507	1.3589	8.53e-09	4.82e-08	yes	Cs3g20180	JMS09K11.8 [Jatropha curcas]	-	GO:0000229;GO:0009536//plastid	-	GO:0006351//transcription, DNA-templated
Cs3g20270	86.184	194.348	2.95804	7.2146	1.28628	1.27e-10	8.41e-10	yes	-	-	-	-	-	-
Cs3g20280	274.831	524.335	9.11162	18.8954	1.05226	4.07e-18	4.33e-17	yes	Cs3g20280	PREDICTED: UDP-sugar pyrophospharylase-like [Fragaria vesca subsp. vesca]	ko01100//Metabolic pathways;ko01110//Biosynthesis of secondary metabolites;ko00520//Amino sugar and nucleotide sugar metabolism	GO:0042995//cell projection;GO:0044444//cytoplasmic part;GO:0042995//cell projection;GO:0044444//cytoplasmic part;GO:0042995//cell projection;GO:0044444//cytoplasmic part;GO:0042995//cell projection;GO:0044444//cytoplasmic part;GO:0042995//cell projection;GO:0044444//cytoplasmic part	GO:0051748//UTP-monosaccharide-1-phosphate uridylyltransferase activity;GO:0051748//UTP-monosaccharide-1-phosphate uridylyltransferase activity;GO:0051748//UTP-monosaccharide-1-phosphate uridylyltransferase activity;GO:0051748//UTP-monosaccharide-1-phosphate uridylyltransferase activity;GO:0051748//UTP-monosaccharide-1-phosphate uridylyltransferase activity	GO:0010038//response to metal ion;GO:0048229//gametophyte development;GO:0009165//nucleotide biosynthetic process;GO:0009225//nucleotide-sugar metabolic process;GO:0010038//response to metal ion;GO:0048229//gametophyte development;GO:0009165//nucleotide biosynthetic process;GO:0009225//nucleotide-sugar metabolic process;GO:0010038//response to metal ion;GO:0048229//gametophyte development;GO:0009…
Cs3g20290	43.092	14.1712	5.00915	1.77114	-1.49989	0.000157128	0.000534045	yes	-	-	-	-	-	-
Cs3g20300	31.6008	4.04892	3.43469	0.473173	-2.85974	1.98e-06	8.71e-06	yes	-	-	-	-	-	-
Cs3g20440	150.343	293.547	4.33277	8.79272	1.02102	1.26e-11	9.09e-11	yes	Cs3g20440	S-adenosyl-L-methionine-dependent methyltransferases superfamily protein [Theobroma cacao]	-	GO:0005911//cell-cell junction;GO:0043231//intracellular membrane-bounded organelle;GO:0005911//cell-cell junction;GO:0043231//intracellular membrane-bounded organelle;GO:0005911//cell-cell junction;GO:0043231//intracellular membrane-bounded organelle;GO:0043231//intracellular membrane-bounded organelle	GO:0016741;GO:0016741;GO:0016741	GO:0008152//metabolic process;GO:0008152//metabolic process;GO:0008152//metabolic process
Cs3g20510	45.9648	99.1986	2.14175	4.54858	1.08663	1.37e-05	5.44e-05	yes	Cs3g20510	ACT domain repeat 3 isoform 1 [Theobroma cacao]	-	-	GO:0031406//carboxylic acid binding	-
Cs3g20540	93.8448	200.422	7.79038	17.1172	1.13568	7.94e-10	4.9e-09	yes	Cs3g20540	Phosphatase 2C family protein [Theobroma cacao]	-	-	GO:0043169//cation binding;GO:0032550;GO:0004620//phospholipase activity;GO:0004721//phosphoprotein phosphatase activity;GO:0043169//cation binding;GO:0032550;GO:0004620//phospholipase activity;GO:0004721//phosphoprotein phosphatase activity;GO:0043169//cation binding;GO:0032550;GO:0004620//phospholipase activity;GO:0004721//phosphoprotein phosphatase activity	GO:0035556//intracellular signal transduction;GO:0045184//establishment of protein localization;GO:0006464//cellular protein modification process;GO:0035556//intracellular signal transduction;GO:0045184//establishment of protein localization;GO:0006464//cellular protein modification process;GO:0035556//intracellular signal transduction;GO:0045184//establishment of protein localization;GO:0006464/…
Cs3g20560	12.4488	36.4403	1.40063	4.12649	1.55884	0.000727566	0.00220404	yes	Cs3g20560	flavine-containing monoxygenase [Populus trichocarpa]	-	GO:0043231//intracellular membrane-bounded organelle	GO:0016709//oxidoreductase activity, acting on paired donors, with incorporation or reduction of molecular oxygen, NAD(P)H as one donor, and incorporation of one atom of oxygen;GO:0000166//nucleotide binding	GO:0009653//anatomical structure morphogenesis;GO:0044710
Cs3g20570	463.479	25.3058	36.2056	2.04311	-4.14737	1.59e-103	1.05e-101	yes	-	-	-	-	-	-
Cs3g20640	8.6184	0	0.86729	0.001	-9.76037	0.00391328	0.010314	yes	Cs3g20640	Chalcone and stilbene synthase family protein [Theobroma cacao]	ko01100//Metabolic pathways;ko01110//Biosynthesis of secondary metabolites;ko00941//Flavonoid biosynthesis;ko04712//Circadian rhythm - plant	GO:0000325//plant-type vacuole	GO:0016747//transferase activity, transferring acyl groups other than amino-acyl groups	GO:0009411//response to UV;GO:0060918//auxin transport;GO:0001101//response to acid;GO:0009718//anthocyanin-containing compound biosynthetic process;GO:0009725//response to hormone;GO:0006950//response to stress
Cs3g20650	95.76	1.01223	7.44874	0.0814828	-6.51436	1.54e-27	2.48e-26	yes	Cs3g20650	Caffeic acid 3-O-methyltransferase 1 [Theobroma cacao]	ko00944//Flavone and flavonol biosynthesis	-	GO:0005515//protein binding;GO:0008171//O-methyltransferase activity	GO:0019760//glucosinolate metabolic process
Cs3g20680	11.4912	0	0.985301	0.001	-9.94442	0.00097925	0.00289332	yes	Cs3g20680	Chalcone and stilbene synthase family protein [Theobroma cacao]	ko01100//Metabolic pathways;ko01110//Biosynthesis of secondary metabolites;ko00941//Flavonoid biosynthesis;ko04712//Circadian rhythm - plant	GO:0000325//plant-type vacuole	GO:0016747//transferase activity, transferring acyl groups other than amino-acyl groups	GO:0009411//response to UV;GO:0060918//auxin transport;GO:0001101//response to acid;GO:0009718//anthocyanin-containing compound biosynthetic process;GO:0009725//response to hormone;GO:0006950//response to stress
Cs3g20695	1.9152	48.5871	0.431221	10.8655	4.65518	1.24e-12	9.56e-12	yes	-	-	-	-	-	-
Cs3g20770	21.0672	401.855	1.73005	33.783	4.28741	5.68e-91	3.25e-89	yes	Cs3g20770	peroxidase [Gossypium hirsutum]	-	-	GO:0003824//catalytic activity;GO:0016209//antioxidant activity;GO:0043169//cation binding;GO:0046906//tetrapyrrole binding	GO:0044710;GO:0006950//response to stress
Cs3g20780	8684.48	3709.82	236.147	102.186	-1.20849	3.88e-294	8.21e-292	yes	Cs3g20780	Global transcription factor group A2 isoform 1 [Theobroma cacao]	-	GO:0043231//intracellular membrane-bounded organelle;GO:0030529//ribonucleoprotein complex	GO:0005198//structural molecule activity	GO:0006354//DNA-templated transcription, elongation;GO:0006366//transcription from RNA polymerase II promoter
Cs3g20790	7562.17	3078.19	574.802	227.041	-1.34011	4.18e-297	9.11e-295	yes	Cs3g20790	boron transporter [Citrus trifoliata]	-	GO:0031224//intrinsic component of membrane;GO:0044459	GO:0015563;GO:0005372//water transmembrane transporter activity;GO:0015103//inorganic anion transmembrane transporter activity	GO:0015698//inorganic anion transport;GO:0034220//ion transmembrane transport;GO:0010036//response to boron-containing substance;GO:0042044//fluid transport
Cs3g20800	564.984	3570.14	40.4765	252.745	2.64253	0	0	yes	Cs3g20800	alcohol dehydrogenase [Citrus x paradisi]	ko01100//Metabolic pathways;ko01110//Biosynthesis of secondary metabolites;ko00010//Glycolysis / Gluconeogenesis;ko00071//Fatty acid metabolism;ko00350//Tyrosine metabolism	GO:0044444//cytoplasmic part;GO:0016020//membrane	GO:0046914//transition metal ion binding;GO:0016616//oxidoreductase activity, acting on the CH-OH group of donors, NAD or NADP as acceptor	GO:0006970//response to osmotic stress;GO:0044710;GO:0010038//response to metal ion
Cs3g20810	38.304	240.911	3.05156	18.947	2.63435	7.85e-37	1.69e-35	yes	Cs3g20810	alcohol dehydrogenase [Citrus x paradisi]	ko01100//Metabolic pathways;ko01110//Biosynthesis of secondary metabolites;ko00010//Glycolysis / Gluconeogenesis;ko00071//Fatty acid metabolism;ko00350//Tyrosine metabolism	GO:0044444//cytoplasmic part;GO:0016020//membrane	GO:0046914//transition metal ion binding;GO:0016616//oxidoreductase activity, acting on the CH-OH group of donors, NAD or NADP as acceptor	GO:0006970//response to osmotic stress;GO:0044710;GO:0010038//response to metal ion
Cs3g20830	2799.07	17325.3	167.741	1079.36	2.68587	0	0	yes	Cs3g20830	alcohol dehydrogenase [Citrus x paradisi]	ko01100//Metabolic pathways;ko01110//Biosynthesis of secondary metabolites;ko00010//Glycolysis / Gluconeogenesis;ko00071//Fatty acid metabolism;ko00350//Tyrosine metabolism	-	GO:0046914//transition metal ion binding;GO:0016616//oxidoreductase activity, acting on the CH-OH group of donors, NAD or NADP as acceptor;GO:0046914//transition metal ion binding;GO:0016616//oxidoreductase activity, acting on the CH-OH group of donors, NAD or NADP as acceptor;GO:0046914//transition metal ion binding;GO:0016616//oxidoreductase activity, acting on the CH-OH group of donors, NAD or…	GO:0044710;GO:0044710;GO:0044710;GO:0044710;GO:0044710;GO:0044710;GO:0044710
Cs3g20840	163.75	1798.73	14.9181	145.712	3.28798	2.30234590962021e-321	5.34919934095859e-319	yes	Cs3g20840	stearoyl-ACP desaturase [Ricinus communis]	ko00061//Fatty acid biosynthesis;ko01040//Biosynthesis of unsaturated fatty acids	GO:0009536//plastid;GO:0009536//plastid	GO:0043169//cation binding;GO:0016717//oxidoreductase activity, acting on paired donors, with oxidation of a pair of donors resulting in the reduction of molecular oxygen to two molecules of water;GO:0043169//cation binding;GO:0016717//oxidoreductase activity, acting on paired donors, with oxidation of a pair of donors resulting in the reduction of molecular oxygen to two molecules of water	GO:0006631//fatty acid metabolic process;GO:0006631//fatty acid metabolic process
Cs3g20890	177.156	323.914	10.2355	21.1218	1.04515	8.6e-11	5.79e-10	yes	Cs3g20890	Serine carboxypeptidase-like 42 isoform 3, partial [Theobroma cacao]	-	GO:0030312;GO:0030312;GO:0030312;GO:0030312;GO:0030312;GO:0030312	GO:0004180//carboxypeptidase activity;GO:0004180//carboxypeptidase activity;GO:0004180//carboxypeptidase activity;GO:0004180//carboxypeptidase activity;GO:0004180//carboxypeptidase activity;GO:0004180//carboxypeptidase activity	GO:0016485//protein processing;GO:0016485//protein processing;GO:0016485//protein processing;GO:0016485//protein processing;GO:0016485//protein processing;GO:0016485//protein processing
Cs3g21010	25.8552	52.636	1.16918	2.78546	1.25242	0.00324248	0.00868849	yes	Cs3g21010	PREDICTED: pleckstrin homology domain-containing family A member 8-like [Vitis vinifera]	-	GO:0044424	GO:0005319//lipid transporter activity;GO:0008289//lipid binding	GO:0006869//lipid transport
Cs3g21020	54.5832	132.602	5.7994	14.3128	1.30333	1.42e-08	7.86e-08	yes	Cs3g21020	V(D)J recombination-activating protein 2 isoform 1 [Theobroma cacao]	-	GO:0009536//plastid	GO:0003824//catalytic activity	GO:0044710
Cs3g21100	33.516	61.7461	1.1094	2.37148	1.09601	0.00568638	0.0144784	yes	-	-	-	-	-	-
Cs3g21130	617.652	124.504	38.9405	7.642	-2.34925	1.17e-76	5.41e-75	yes	Cs3g21130	PREDICTED: U-box domain-containing protein 29-like [Fragaria vesca subsp. vesca]	-	-	GO:0016874//ligase activity	-
Cs3g21140	1557.06	715.647	34.1443	16.3109	-1.06581	3.35e-64	1.31e-62	yes	Cs3g21140	Regulator of chromosome condensation (RCC1) family with FYVE zinc finger domain isoform 1 [Theobroma cacao]	-	-	GO:0043169//cation binding;GO:0043169//cation binding;GO:0043169//cation binding	-
Cs3g21160	8.6184	326.95	1.13821	43.2028	5.24629	2.37e-83	1.2e-81	yes	-	-	-	-	-	-
Cs3g21170	16.2792	291.522	2.41404	42.5229	4.13872	5.55e-66	2.24e-64	yes	-	-	-	-	-	-
Cs3g21500	25.8552	182.201	2.25655	16.1386	2.83832	9.31e-30	1.63e-28	yes	Cs3g21500	abscisic acid stress ripening-related protein [Citrus sinensis]	-	-	-	GO:0050896//response to stimulus
Cs3g21510	12.4488	41.5014	1.74707	5.71904	1.71084	5.33e-05	0.000194305	yes	Cs3g21510	abscisic acid stress ripening-related protein [Citrus sinensis]	-	-	-	GO:0050896//response to stimulus
Cs3g21810	90.0144	207.507	6.17345	15.1787	1.2979	9.19e-12	6.68e-11	yes	Cs3g21810	Nucleotide-sugar transporter family protein isoform 1 [Theobroma cacao]	-	GO:0031224//intrinsic component of membrane;GO:0044431//Golgi apparatus part	GO:0015215//nucleotide transmembrane transporter activity	GO:0006862//nucleotide transport
Cs3g21900	191.52	761.197	12.9928	60.1846	2.21168	2.27e-77	1.06e-75	yes	Cs3g21900	Choline kinase 1 isoform 1 [Theobroma cacao]	ko01100//Metabolic pathways;ko00564//Glycerophospholipid metabolism	-	GO:0016301//kinase activity;GO:0016301//kinase activity;GO:0016301//kinase activity;GO:0016301//kinase activity	GO:0006656//phosphatidylcholine biosynthetic process;GO:0006656//phosphatidylcholine biosynthetic process;GO:0006656//phosphatidylcholine biosynthetic process;GO:0006656//phosphatidylcholine biosynthetic process
Cs3g21980	69.9048	140.7	6.25229	12.9591	1.05151	1.31e-06	5.9e-06	yes	Cs3g21980	PREDICTED: DEAD-box ATP-dependent RNA helicase 39-like [Glycine max]	-	GO:0043231//intracellular membrane-bounded organelle	GO:0003676//nucleic acid binding;GO:0016887//ATPase activity;GO:0036094//small molecule binding	GO:0006139//nucleobase-containing compound metabolic process
Cs3g22010	18.1944	57.6971	0.988528	3.19646	1.69312	4.9e-06	2.06e-05	yes	Cs3g22010	PREDICTED: polyadenylate-binding protein 5-like isoform 1 [Glycine max]	-	-	GO:0003676//nucleic acid binding;GO:0036094//small molecule binding	GO:0006397//mRNA processing
Cs3g22070	80.4384	170.055	2.39875	5.70784	1.25066	1.56e-08	8.6e-08	yes	Cs3g22070	PREDICTED: probable F-actin-capping protein subunit beta [Vitis vinifera]	-	GO:0043234//protein complex;GO:0015629//actin cytoskeleton	GO:0008092//cytoskeletal protein binding	GO:0006950//response to stress;GO:0030036//actin cytoskeleton organization
Cs3g22340	367.719	1297.68	16.4643	61.5802	1.90313	1.05e-112	7.79e-111	yes	Cs3g22340	ATP-binding casette family G25 [Theobroma cacao]	-	GO:0016020//membrane	GO:0032550;GO:0017111//nucleoside-triphosphatase activity;GO:0015405;GO:0015098//molybdate ion transmembrane transporter activity	GO:0015718//monocarboxylic acid transport;GO:0015698//inorganic anion transport;GO:0001101//response to acid;GO:0009154//purine ribonucleotide catabolic process
Cs3g22370	167.58	368.452	7.53877	18.0156	1.25685	8.97e-18	9.33e-17	yes	Cs3g22370	Calcium-dependent protein kinase 2 isoform 2 [Theobroma cacao]	ko04626//Plant-pathogen interaction	GO:0016020//membrane;GO:0044444//cytoplasmic part;GO:0016020//membrane;GO:0044444//cytoplasmic part;GO:0016020//membrane;GO:0044444//cytoplasmic part;GO:0016020//membrane;GO:0044444//cytoplasmic part	GO:0032550;GO:0046872//metal ion binding;GO:0004674//protein serine/threonine kinase activity;GO:0032550;GO:0046872//metal ion binding;GO:0004674//protein serine/threonine kinase activity;GO:0032550;GO:0046872//metal ion binding;GO:0004674//protein serine/threonine kinase activity;GO:0032550;GO:0046872//metal ion binding;GO:0004674//protein serine/threonine kinase activity	GO:0010769//regulation of cell morphogenesis involved in differentiation;GO:1901016//regulation of potassium ion transmembrane transporter activity;GO:0006468//protein phosphorylation;GO:0009738//abscisic acid-activated signaling pathway;GO:0010769//regulation of cell morphogenesis involved in differentiation;GO:1901016//regulation of potassium ion transmembrane transporter activity;GO:0006468//p…
Cs3g22430	22.0248	44.5381	5.04883	10.7465	1.08985	0.00683275	0.0170799	yes	Cs3g22430	Mitochondrial transcription termination factor family protein isoform 2 [Theobroma cacao]	-	GO:0009536//plastid	-	-
Cs3g22450	113.954	216.617	6.28353	12.8017	1.02669	2.08e-08	1.13e-07	yes	Cs3g22450	PREDICTED: histidinol-phosphate aminotransferase, chloroplastic-like [Glycine max]	ko01100//Metabolic pathways;ko01110//Biosynthesis of secondary metabolites;ko00360//Phenylalanine metabolism;ko00350//Tyrosine metabolism;ko00400//Phenylalanine, tyrosine and tryptophan biosynthesis;ko00960//Tropane, piperidine and pyridine alkaloid biosynthesis;ko00340//Histidine metabolism	GO:0009532//plastid stroma;GO:0009532//plastid stroma;GO:0009532//plastid stroma;GO:0009532//plastid stroma;GO:0009532//plastid stroma	GO:0043168//anion binding;GO:0070546;GO:0043168//anion binding;GO:0070546;GO:0043168//anion binding;GO:0070546;GO:0043168//anion binding;GO:0070546;GO:0043168//anion binding;GO:0070546	GO:0006547//histidine metabolic process;GO:0006547//histidine metabolic process;GO:0006547//histidine metabolic process;GO:0006547//histidine metabolic process;GO:0006547//histidine metabolic process
Cs3g22490	58.4136	115.394	3.74479	8.02596	1.09979	1.9e-05	7.41e-05	yes	Cs3g22490	5\'-3\' exonuclease family protein isoform 2 [Theobroma cacao]	-	GO:0043231//intracellular membrane-bounded organelle;GO:0043231//intracellular membrane-bounded organelle;GO:0043231//intracellular membrane-bounded organelle	GO:0003676//nucleic acid binding;GO:0003676//nucleic acid binding;GO:0003676//nucleic acid binding	-
Cs3g22870	1.9152	13.159	0.1112	0.832638	2.90453	0.0074061	0.0183755	yes	Cs3g22870	Major facilitator superfamily protein isoform 1 [Theobroma cacao]	-	GO:0031224//intrinsic component of membrane;GO:0031224//intrinsic component of membrane	-	GO:0015833//peptide transport;GO:0015833//peptide transport
Cs3g22900	13.4064	3.03669	0.982067	0.255617	-1.94184	0.0213208	0.0474671	yes	-	-	-	-	-	-
Cs3g22910	1432.57	107.296	83.9244	6.39246	-3.71465	6.5e-279	1.27e-276	yes	Cs3g22910	tyrosine decarboxylase [Citrus reshni]	ko01100//Metabolic pathways;ko01110//Biosynthesis of secondary metabolites;ko00350//Tyrosine metabolism;ko00950//Isoquinoline alkaloid biosynthesis	-	GO:0016831//carboxy-lyase activity;GO:0043168//anion binding	GO:0019752//carboxylic acid metabolic process
Cs3g23050	438.581	65.795	56.4065	8.09954	-2.79995	3.75e-67	1.56e-65	yes	-	-	-	-	-	-
Cs3g23120	238.443	539.519	11.5346	27.9711	1.27797	7.26e-27	1.14e-25	yes	Cs3g23120	D3-type cyclin isoform 1 [Theobroma cacao]	ko04075//Plant hormone signal transduction	-	-	GO:0051726//regulation of cell cycle;GO:0009725//response to hormone;GO:1901700
Cs3g23150	150.343	458.54	13.8057	45.3161	1.71476	2.35e-36	4.98e-35	yes	-	-	-	-	-	-
Cs3g23250	75.6504	29.3547	5.98994	2.35716	-1.34549	5.34e-06	2.24e-05	yes	-	-	-	-	-	-
Cs3g23300	7.6608	23.2813	0.265837	1.35453	2.34918	0.0107331	0.0256048	yes	-	-	-	-	-	-
Cs3g23380	9.576	61.7461	0.702365	4.59192	2.7088	2.87e-10	1.85e-09	yes	Cs3g23380	OSJNBa0039K24.20 [Oryza sativa Japonica Group]	-	GO:0016020//membrane	-	-
Cs3g23450	0	19.2324	0.001	0.795634	9.63596	3.85e-06	1.64e-05	yes	Cs3g23450	remorin-1 protein [Dimocarpus longan]	-	GO:0016020//membrane;GO:0016020//membrane;GO:0016020//membrane	-	-
Cs3g23520	51.7104	121.468	4.32179	10.6641	1.30306	1.83e-07	9.04e-07	yes	-	-	-	-	-	-
Cs3g23650	82.3536	18.2201	21.0094	4.63463	-2.18051	6.8e-11	4.61e-10	yes	-	-	-	-	-	-
Cs3g23670	24.8976	85.0273	1.34044	5.16675	1.94655	8.56e-09	4.84e-08	yes	-	-	-	-	-	-
Cs3g23690	3.8304	18.2201	0.305742	1.50293	2.29739	0.00436394	0.0113866	yes	Cs3g23690	PREDICTED: B3 domain-containing protein At5g42700-like [Glycine max]	-	-	-	GO:0006351//transcription, DNA-templated
Cs3g23810	41.1768	0	3.53194	0.001	-11.7862	9.47e-13	7.35e-12	yes	Cs3g23810	patatin-like protein [Gossypium hirsutum]	-	GO:0044424	GO:0004620//phospholipase activity	GO:0001666//response to hypoxia;GO:0006633//fatty acid biosynthetic process;GO:0010038//response to metal ion;GO:0033554//cellular response to stress;GO:0016265//death;GO:0002252
Cs3g23930	233.655	929.227	9.20727	38.0318	2.04636	2.16e-93	1.27e-91	yes	Cs3g23930	Acyl-peptide hydrolase-like protein [Medicago truncatula]	-	GO:0009536//plastid;GO:0009536//plastid	GO:0008238//exopeptidase activity;GO:0008238//exopeptidase activity	GO:0016485//protein processing;GO:0016485//protein processing
Cs3g23960	55.5408	123.492	6.21418	13.5988	1.12984	6.77e-07	3.16e-06	yes	Cs3g23960	thioredoxin-related protein [Arabidopsis thaliana]	-	-	GO:0015036//disulfide oxidoreductase activity;GO:0015036//disulfide oxidoreductase activity;GO:0015036//disulfide oxidoreductase activity;GO:0015036//disulfide oxidoreductase activity	GO:0019725//cellular homeostasis;GO:0018904;GO:0044710;GO:0019725//cellular homeostasis;GO:0018904;GO:0019725//cellular homeostasis;GO:0018904;GO:0019725//cellular homeostasis;GO:0018904
Cs3g24050	21.0672	7.08561	3.29319	1.16129	-1.50376	0.0126012	0.0296088	yes	Cs3g24050	serpin-like protein, partial [Citrus x paradisi]	-	GO:0044424	-	GO:0044238;GO:0033554//cellular response to stress;GO:0043170
Cs3g24120	66.0744	172.079	4.29941	11.3122	1.39567	5.86e-12	4.32e-11	yes	-	-	-	-	-	-
Cs3g24160	27.7704	60.7338	1.77237	4.15627	1.22961	0.000627239	0.00191916	yes	Cs3g24160	PREDICTED: probable transcription factor KAN4-like [Vitis vinifera]	-	-	GO:0003676//nucleic acid binding	-
Cs3g24210	56.4984	253.058	11.2708	50.7777	2.17161	1.21e-30	2.19e-29	yes	-	-	-	-	-	-
Cs3g24280	27.7704	71.8684	5.50146	13.9559	1.34299	1.32e-05	5.25e-05	yes	Cs3g24280	Disease resistance-responsive family protein [Theobroma cacao]	-	-	GO:0046872//metal ion binding	-
Cs3g24300	52.668	148.798	2.1025	7.03007	1.74143	1.18e-11	8.5e-11	yes	Cs3g24300	RING/U-box superfamily protein isoform 1 [Theobroma cacao]	-	-	GO:0046872//metal ion binding;GO:0046872//metal ion binding;GO:0046872//metal ion binding;GO:0046872//metal ion binding;GO:0046872//metal ion binding	-
Cs3g24430	157.046	476.76	10.0395	30.3281	1.59497	2.38e-37	5.21e-36	yes	-	-	-	-	-	-
Cs3g24440	13.4064	202.446	0.903109	14.3581	3.99082	2.27e-44	5.9e-43	yes	-	-	-	-	-	-
Cs3g24450	184.817	456.516	9.37599	25.7659	1.45842	1.03e-26	1.6e-25	yes	-	-	-	-	-	-
Cs3g24480	61.2864	131.59	3.91123	8.6498	1.14504	3.97e-07	1.9e-06	yes	Cs3g24480	PREDICTED: probable GMP synthase [glutamine-hydrolyzing]-like [Vitis vinifera]	ko03410//Base excision repair	-	GO:0043733;GO:0016798//hydrolase activity, acting on glycosyl bonds	GO:0006281//DNA repair;GO:0006281//DNA repair
Cs3g24670	5289.78	2049.77	80.0289	32.5709	-1.29694	6.88e-255	1.19e-252	yes	-	-	-	-	-	-
Cs3g24700	828.324	2577.14	39.8982	132.217	1.72851	2.3e-178	2.74e-176	yes	Cs3g24700	PREDICTED: glucose-6-phosphate isomerase, cytosolic 1 [Vitis vinifera]	ko01100//Metabolic pathways;ko01110//Biosynthesis of secondary metabolites;ko00500//Starch and sucrose metabolism;ko00010//Glycolysis / Gluconeogenesis;ko00520//Amino sugar and nucleotide sugar metabolism;ko00030//Pentose phosphate pathway	GO:0044444//cytoplasmic part;GO:0044444//cytoplasmic part;GO:0044444//cytoplasmic part;GO:0044444//cytoplasmic part	GO:0016861//intramolecular oxidoreductase activity, interconverting aldoses and ketoses;GO:0016861//intramolecular oxidoreductase activity, interconverting aldoses and ketoses;GO:0016861//intramolecular oxidoreductase activity, interconverting aldoses and ketoses;GO:0016861//intramolecular oxidoreductase activity, interconverting aldoses and ketoses	GO:0050832//defense response to fungus;GO:0006006//glucose metabolic process;GO:0010038//response to metal ion;GO:0006091//generation of precursor metabolites and energy;GO:0050832//defense response to fungus;GO:0006006//glucose metabolic process;GO:0010038//response to metal ion;GO:0006091//generation of precursor metabolites and energy;GO:0050832//defense response to fungus;GO:0006006//glucose …
Cs3g24740	180.029	355.293	16.2767	34.7087	1.09249	6.75e-14	5.66e-13	yes	Cs3g24740	Sec14p-like phosphatidylinositol transfer family protein isoform 1 [Theobroma cacao]	-	GO:0044464;GO:0044464;GO:0044464;GO:0044464	-	GO:0051234//establishment of localization;GO:0051234//establishment of localization;GO:0051234//establishment of localization;GO:0051234//establishment of localization
Cs3g24850	115.87	238.886	5.47106	12.1564	1.15182	8.94e-11	6e-10	yes	Cs3g24850	Ribosomal protein L27 family protein isoform 1 [Theobroma cacao]	ko03010//Ribosome	GO:0030529//ribonucleoprotein complex;GO:0030529//ribonucleoprotein complex	GO:0005198//structural molecule activity;GO:0005198//structural molecule activity	GO:0010467//gene expression;GO:0010467//gene expression
Cs3g24900	77.5656	338.085	5.63052	26.3181	2.22472	6.14e-39	1.42e-37	yes	Cs3g24900	PREDICTED: sugar transporter ERD6-like 6-like [Fragaria vesca subsp. vesca]	-	GO:0031224//intrinsic component of membrane;GO:0000325//plant-type vacuole;GO:0044437;GO:0031224//intrinsic component of membrane;GO:0000325//plant-type vacuole;GO:0044437	GO:0016628//oxidoreductase activity, acting on the CH-CH group of donors, NAD or NADP as acceptor;GO:0022857//transmembrane transporter activity;GO:0016628//oxidoreductase activity, acting on the CH-CH group of donors, NAD or NADP as acceptor;GO:0022857//transmembrane transporter activity	GO:0044763;GO:0044710;GO:0009845//seed germination;GO:0044765;GO:0033500//carbohydrate homeostasis;GO:0044763;GO:0044710;GO:0009845//seed germination;GO:0044765;GO:0033500//carbohydrate homeostasis
Cs3g24940	16.2792	0	0.668499	0.001	-9.38478	3.07e-05	0.0001158	yes	-	-	-	-	-	-
Cs3g24970	44.0496	106.284	2.03157	5.01279	1.30302	4.84e-07	2.29e-06	yes	-	-	-	-	-	-
Cs3g25000	3165.83	9251.79	362.255	1132.93	1.64498	0	0	yes	-	-	-	-	-	-
Cs3g25010	7.6608	175.116	0.595689	13.8981	4.54418	9.07e-42	2.2e-40	yes	Cs3g25010	phenylcoumaran benzylic ether reductase [Eucalyptus pyrocarpa]	-	GO:0016020//membrane	-	GO:0006950//response to stress;GO:0010038//response to metal ion
Cs3g25020	0	8.09784	0.001	1.87628	10.8737	0.00782344	0.019228	yes	-	-	-	-	-	-
Cs3g25050	37.3464	86.0396	2.56418	5.79515	1.17635	1.24e-05	4.96e-05	yes	Cs3g25050	PfkB-like carbohydrate kinase family protein isoform 1 [Theobroma cacao]	-	-	GO:0016772//transferase activity, transferring phosphorus-containing groups	GO:0006796//phosphate-containing compound metabolic process
Cs3g25070	3256.8	1431.29	54.169	25.5557	-1.08382	1.17e-137	1.05e-135	yes	-	-	-	-	-	-
Cs3g25100	19.152	72.8806	0.863777	3.58357	2.05267	1.33e-08	7.37e-08	yes	Cs3g25100	Glycosyl hydrolase superfamily protein [Theobroma cacao]	-	GO:0044464;GO:0044464	GO:0016798//hydrolase activity, acting on glycosyl bonds;GO:0004553//hydrolase activity, hydrolyzing O-glycosyl compounds	GO:0044238;GO:0044707;GO:0044238;GO:0044707
Cs3g25290	110.124	227.752	5.38517	11.7948	1.13109	1.82e-10	1.19e-09	yes	Cs3g25290	UDP-Glycosyltransferase superfamily protein [Theobroma cacao]	-	GO:0043231//intracellular membrane-bounded organelle	GO:0003824//catalytic activity	GO:0008152//metabolic process
Cs3g25300	0	12.1468	0.001	1.05218	10.0392	0.000489894	0.00152757	yes	Cs3g25300	Peroxidase superfamily protein [Theobroma cacao]	ko01100//Metabolic pathways;ko01110//Biosynthesis of secondary metabolites;ko00940//Phenylpropanoid biosynthesis;ko00360//Phenylalanine metabolism	GO:0043231//intracellular membrane-bounded organelle	GO:0046906//tetrapyrrole binding;GO:0016209//antioxidant activity;GO:0043169//cation binding;GO:0003824//catalytic activity	GO:0006950//response to stress;GO:0044710
Cs3g25370	41.1768	87.0518	1.58451	3.50207	1.14417	6.2e-05	0.000223693	yes	Cs3g25370	cytokinin oxidase [Populus trichocarpa]	ko00908//Zeatin biosynthesis	-	GO:0016645//oxidoreductase activity, acting on the CH-NH group of donors;GO:0016616//oxidoreductase activity, acting on the CH-OH group of donors, NAD or NADP as acceptor;GO:0000166//nucleotide binding	GO:0006725//cellular aromatic compound metabolic process;GO:0044710
Cs3g25470	24.8976	48.5871	1.65861	3.41822	1.04327	0.00718924	0.0179228	yes	Cs3g25470	Purple acid phosphatase 12 isoform 1 [Theobroma cacao]	-	GO:0005618//cell wall;GO:0044444//cytoplasmic part	GO:0043169//cation binding;GO:0016791//phosphatase activity	GO:0006796//phosphate-containing compound metabolic process;GO:0009267//cellular response to starvation
Cs3g25645	32.5584	65.795	11.082	22.7077	1.03496	0.00121843	0.00353953	yes	-	-	-	-	-	-
Cs3g25690	1.9152	21.2568	0.0516021	0.61139	3.56659	6.66e-05	0.000239306	yes	Cs3g25690	Leucine-rich receptor-like protein kinase family protein [Theobroma cacao]	-	GO:0031224//intrinsic component of membrane	GO:0004672//protein kinase activity;GO:0016628//oxidoreductase activity, acting on the CH-CH group of donors, NAD or NADP as acceptor;GO:0032550	GO:0006796//phosphate-containing compound metabolic process;GO:0006464//cellular protein modification process;GO:0044710
Cs3g25730	0	45.5504	0.001	3.33331	11.7027	2.99e-14	2.58e-13	yes	Cs3g25730	galactose oxidase [Ziziphus jujuba]	-	-	GO:0016899//oxidoreductase activity, acting on the CH-OH group of donors, oxygen as acceptor	GO:0044710
Cs3g25755	11.4912	30.3669	1.60293	4.63358	1.53142	0.0043629	0.0113866	yes	-	-	-	-	-	-
Cs3g25820	121.615	297.596	16.8735	41.352	1.2932	9.29e-18	9.66e-17	yes	-	-	-	-	-	-
Cs3g25890	94.8024	245.972	1.93015	5.71057	1.56492	2.51e-16	2.44e-15	yes	Cs3g25890	PREDICTED: filament-like plant protein 4-like [Vitis vinifera]	-	GO:0016020//membrane;GO:0016020//membrane;GO:0016020//membrane;GO:0016020//membrane;GO:0016020//membrane	-	-
Cs3g26010	97.6752	194.348	6.74804	14.0229	1.05524	2.56e-08	1.38e-07	yes	Cs3g26010	Eukaryotic initiation factor 3 gamma subunit family protein [Theobroma cacao]	-	-	GO:0008135//translation factor activity, nucleic acid binding;GO:0016741;GO:0008135//translation factor activity, nucleic acid binding;GO:0016741;GO:0008135//translation factor activity, nucleic acid binding;GO:0016741;GO:0008135//translation factor activity, nucleic acid binding;GO:0016741;GO:0008135//translation factor activity, nucleic acid binding;GO:0016741	GO:0006413//translational initiation;GO:0006413//translational initiation;GO:0006413//translational initiation;GO:0006413//translational initiation;GO:0006413//translational initiation
Cs3g26020	23.94	60.7338	1.92206	4.65665	1.27664	7.65e-05	0.000271896	yes	Cs3g26020	C2H2-like zinc finger protein [Theobroma cacao]	-	-	GO:0016763//transferase activity, transferring pentosyl groups;GO:0043169//cation binding	-
Cs3g26090	117.785	422.1	19.3812	72.1228	1.8958	4.07e-40	9.55e-39	yes	Cs3g26090	gast1-like protein [Jatropha curcas]	-	GO:0005618//cell wall	-	GO:0001101//response to acid;GO:0009725//response to hormone
Cs3g26100	23.94	107.296	5.16944	22.7308	2.13657	1.24e-13	1.02e-12	yes	Cs3g26100	gast1-like protein [Jatropha curcas]	-	GO:0005618//cell wall	-	GO:0001101//response to acid;GO:0009725//response to hormone
Cs3g26110	57.456	130.578	6.91784	17.17	1.3115	7.97e-08	4.08e-07	yes	Cs3g26110	PREDICTED: ER lumen protein retaining receptor-like [Cucumis sativus]	-	GO:0031224//intrinsic component of membrane;GO:0031224//intrinsic component of membrane;GO:0043231//intracellular membrane-bounded organelle	GO:0005048//signal sequence binding;GO:0005048//signal sequence binding	GO:0035437//maintenance of protein localization in endoplasmic reticulum;GO:0035437//maintenance of protein localization in endoplasmic reticulum
Cs3g26240	674.151	236.862	59.804	18.8419	-1.6663	3.17e-47	8.77e-46	yes	-	-	-	-	-	-
Cs3g26410	771.826	338.085	36.4425	17.3981	-1.06669	1.14e-37	2.52e-36	yes	Cs3g26410	JHL20J20.14 [Jatropha curcas]	-	-	GO:0016301//kinase activity	-
Cs3g26440	0.9576	16.1957	0.074546	1.40453	4.23581	0.000276113	0.000897495	yes	-	-	-	-	-	-
Cs3g26500	38.304	95.1497	2.04724	5.37014	1.39128	8.95e-07	4.12e-06	yes	-	-	-	-	-	-
Cs3g26520	0	15.1835	0.001	0.651838	9.34837	6.14e-05	0.000221498	yes	Cs3g26520	Subtilisin-like serine endopeptidase family protein isoform 1 [Theobroma cacao]	-	-	GO:0005515//protein binding;GO:0004175//endopeptidase activity	GO:0016485//protein processing;GO:0044092//negative regulation of molecular function
Cs3g26675	65.1168	138.676	12.2475	27.1673	1.14938	2.74e-07	1.34e-06	yes	Cs3g26675	LYR family of Fe/S cluster biogenesis protein [Theobroma cacao]	-	GO:0043231//intracellular membrane-bounded organelle;GO:0043231//intracellular membrane-bounded organelle;GO:0043231//intracellular membrane-bounded organelle;GO:0043231//intracellular membrane-bounded organelle	-	-
Cs3g26680	81.396	14.1712	7.31475	1.3388	-2.44987	1.39e-12	1.06e-11	yes	-	-	-	-	-	-
Cs3g26700	1400.97	607.338	78.5673	30.7658	-1.3526	9.7e-66	3.91e-64	yes	Cs3g26700	Sterol methyltransferase 2 [Theobroma cacao]	ko01110//Biosynthesis of secondary metabolites;ko00100//Steroid biosynthesis	GO:0043231//intracellular membrane-bounded organelle;GO:0043231//intracellular membrane-bounded organelle	GO:0008757//S-adenosylmethionine-dependent methyltransferase activity;GO:0008757//S-adenosylmethionine-dependent methyltransferase activity	GO:0003002//regionalization;GO:0016049//cell growth;GO:0008202//steroid metabolic process;GO:0010948;GO:0003002//regionalization;GO:0016049//cell growth;GO:0008202//steroid metabolic process;GO:0010948
Cs3g26710	2.8728	20.2446	0.195609	1.46423	2.9041	0.000491667	0.00153243	yes	Cs3g26710	Major facilitator superfamily protein isoform 2 [Theobroma cacao]	-	GO:0031224//intrinsic component of membrane	-	GO:0044763;GO:0003006//developmental process involved in reproduction
Cs3g26780	0	11.1345	0.001	0.63833	9.31816	0.00097925	0.00289332	yes	Cs3g26780	High mobility group family isoform 1 [Theobroma cacao]	-	GO:0043231//intracellular membrane-bounded organelle;GO:0043231//intracellular membrane-bounded organelle	GO:0003676//nucleic acid binding;GO:0003676//nucleic acid binding	-
Cs3g26800	38.304	97.1741	2.2403	6.28542	1.48832	4.32e-07	2.06e-06	yes	-	-	-	-	-	-
Cs3g26810	112.039	332.012	6.31735	18.9864	1.58757	7.61e-26	1.14e-24	yes	Cs3g26810	Pseudouridine synthase [Theobroma cacao]	-	-	GO:0003676//nucleic acid binding;GO:0016866//intramolecular transferase activity	GO:0009451//RNA modification
Cs3g26870	52.668	172.079	3.32533	11.875	1.83636	1.04e-15	9.76e-15	yes	-	-	-	-	-	-
Cs3g26900	10.5336	80.9784	0.763124	6.02159	2.98016	2.82e-14	2.44e-13	yes	Cs3g26900	SKU5 similar 5 isoform 1 [Theobroma cacao]	-	GO:0005911//cell-cell junction;GO:0005576//extracellular region;GO:0005618//cell wall	GO:0046914//transition metal ion binding;GO:0016682//oxidoreductase activity, acting on diphenols and related substances as donors, oxygen as acceptor	GO:0044710
Cs3g27050	37.3464	77.9417	1.58338	3.3929	1.09951	0.000172683	0.000583113	yes	-	-	-	-	-	-
Cs3g27080	134.064	290.51	8.39331	18.6483	1.15173	3.54e-14	3.04e-13	yes	Cs3g27080	Transducin/WD40 repeat-like superfamily protein [Theobroma cacao]	-	-	-	GO:0009738//abscisic acid-activated signaling pathway
Cs3g27090	678.939	257.107	37.3645	13.7134	-1.44608	9.5e-43	2.38e-41	yes	-	-	-	-	-	-
Cs3g27170	12.4488	2.02446	1.01328	0.172228	-2.55664	0.0129695	0.0303273	yes	Cs3g27170	PREDICTED: vinorine synthase-like [Solanum lycopersicum]	-	-	GO:0016413//O-acetyltransferase activity	-
Cs3g27310	156.089	318.853	4.08563	9.13628	1.16105	1.16e-13	9.58e-13	yes	Cs3g27310	PREDICTED: niemann-Pick C1 protein-like [Vitis vinifera]	-	GO:0005911//cell-cell junction;GO:0031224//intrinsic component of membrane;GO:0005911//cell-cell junction;GO:0031224//intrinsic component of membrane	GO:0004888//transmembrane signaling receptor activity;GO:0004888//transmembrane signaling receptor activity	GO:0015918//sterol transport;GO:0007154//cell communication;GO:0015918//sterol transport;GO:0007154//cell communication
Cs3g27330	67.9896	321.889	4.90711	21.1292	2.10629	6.14e-40	1.44e-38	yes	Cs3g27330	Kinase superfamily protein [Theobroma cacao]	-	GO:0009526//plastid envelope;GO:0009526//plastid envelope;GO:0009526//plastid envelope;GO:0009526//plastid envelope;GO:0009526//plastid envelope	GO:0032550;GO:0004702//receptor signaling protein serine/threonine kinase activity;GO:0032550;GO:0004702//receptor signaling protein serine/threonine kinase activity;GO:0032550;GO:0004702//receptor signaling protein serine/threonine kinase activity;GO:0032550;GO:0004702//receptor signaling protein serine/threonine kinase activity;GO:0032550;GO:0004702//receptor signaling protein serine/threonine …	GO:0035556//intracellular signal transduction;GO:0032147//activation of protein kinase activity;GO:0035556//intracellular signal transduction;GO:0032147//activation of protein kinase activity;GO:0035556//intracellular signal transduction;GO:0032147//activation of protein kinase activity;GO:0035556//intracellular signal transduction;GO:0032147//activation of protein kinase activity;GO:0035556//int…
Cs3g27360	1214.24	3994.26	45.9289	166.602	1.85893	5.63e-303	1.25e-300	yes	-	-	-	-	-	-
Cs3g27370	106.294	215.605	7.83469	16.5817	1.08164	1.16e-09	7.09e-09	yes	-	-	-	-	-	-
Cs3g27390	140.767	450.443	6.25255	21.7775	1.80032	1.48e-37	3.25e-36	yes	Cs3g27390	homeodomain protein HB1 [Populus tomentosa]	-	-	GO:0003677//DNA binding	-
Cs3g27660	27.7704	10.1223	1.71331	0.629907	-1.44358	0.00513866	0.0132161	yes	Cs3g27660	phosphate transporter [Citrus trifoliata]	-	GO:0031224//intrinsic component of membrane	GO:0015114//phosphate ion transmembrane transporter activity	GO:0044763;GO:0006817//phosphate ion transport
Cs3g27750	9.576	35.4281	0.63216	2.66062	2.0734	0.000250917	0.000823231	yes	-	-	-	-	-	-
Cs3g27840	684.684	4002.36	25.1045	158.383	2.6574	0	0	yes	Cs3g27840	pyrophosphate-dependent phosphofructokinase alpha subunit [Citrus sinensis x Citrus trifoliata]	ko00051//Fructose and mannose metabolism	GO:0044445;GO:0044445;GO:0044445;GO:0044445;GO:0044445;GO:0044445;GO:0044445;GO:0044445	GO:0032550;GO:0008443//phosphofructokinase activity;GO:0032550;GO:0008443//phosphofructokinase activity;GO:0032550;GO:0008443//phosphofructokinase activity;GO:0032550;GO:0008443//phosphofructokinase activity;GO:0032550;GO:0008443//phosphofructokinase activity;GO:0032550;GO:0008443//phosphofructokinase activity;GO:0032550;GO:0008443//phosphofructokinase activity;GO:0032550;GO:0008443//phosphofruct…	GO:0006091//generation of precursor metabolites and energy;GO:0016310//phosphorylation;GO:0034285;GO:0009746;GO:0006091//generation of precursor metabolites and energy;GO:0016310//phosphorylation;GO:0034285;GO:0009746;GO:0006091//generation of precursor metabolites and energy;GO:0016310//phosphorylation;GO:0034285;GO:0009746;GO:0006091//generation of precursor metabolites and energy;GO:0016310//p…
Cs3g27880	81.396	161.957	9.82078	21.2691	1.11485	2.64e-07	1.29e-06	yes	Cs3g27880	PREDICTED: outer envelope pore protein 21B, chloroplastic-like [Fragaria vesca subsp. vesca]	-	GO:0009526//plastid envelope	-	-
Cs4g01010	570.73	1080.05	30.5137	63.1154	1.04853	8.11e-34	1.61e-32	yes	Cs4g01010	PREDICTED: probable protein phosphatase 2C 44 isoform 1 [Vitis vinifera]	-	GO:0016020//membrane;GO:0043231//intracellular membrane-bounded organelle;GO:0016020//membrane;GO:0043231//intracellular membrane-bounded organelle	GO:0016791//phosphatase activity;GO:0043169//cation binding;GO:0016791//phosphatase activity;GO:0043169//cation binding	GO:0006796//phosphate-containing compound metabolic process;GO:0006796//phosphate-containing compound metabolic process
Cs4g01140	3.8304	19.2324	0.37375	1.90026	2.34605	0.00261354	0.00712193	yes	Cs4g01140	PREDICTED: probable protein phosphatase 2C 27-like [Cicer arietinum]	-	GO:0043231//intracellular membrane-bounded organelle	GO:0043169//cation binding;GO:0003676//nucleic acid binding;GO:0004721//phosphoprotein phosphatase activity	GO:0001101//response to acid;GO:0006464//cellular protein modification process;GO:0061392//regulation of transcription from RNA polymerase II promoter in response to osmotic stress
Cs4g01230	25.8552	11.1345	15.3198	6.27835	-1.28694	0.0201872	0.0451456	yes	-	-	-	-	-	-
Cs4g01430	168.538	57.6971	5.74224	2.21101	-1.37691	1.22e-13	1.01e-12	yes	Cs4g01430	Cysteine-rich RLK 34 [Theobroma cacao]	-	-	GO:0016301//kinase activity	GO:0071704
Cs4g01450	686.6	237.874	28.0292	9.85273	-1.50834	4.66e-49	1.33e-47	yes	Cs4g01450	SOS3-interacting protein 3 [Theobroma cacao]	-	-	GO:0032550;GO:0004674//protein serine/threonine kinase activity	GO:0009926//auxin polar transport;GO:0006464//cellular protein modification process;GO:0006972//hyperosmotic response;GO:0006796//phosphate-containing compound metabolic process;GO:0007154//cell communication;GO:0044707
Cs4g01470	143.64	327.963	18.504	37.8262	1.03155	3.26e-17	3.3e-16	yes	Cs4g01470	Cytochrome c oxidase, subunit Vib family protein isoform 1 [Theobroma cacao]	-	GO:0043231//intracellular membrane-bounded organelle;GO:0043231//intracellular membrane-bounded organelle;GO:0043231//intracellular membrane-bounded organelle	GO:0009055//electron carrier activity;GO:0009055//electron carrier activity;GO:0009055//electron carrier activity	GO:0015992//proton transport;GO:0015992//proton transport;GO:0015992//proton transport
Cs4g01480	125.446	247.996	6.55532	14.4038	1.13571	2.68e-10	1.72e-09	yes	Cs4g01480	PREDICTED: AP2/ERF and B3 domain-containing transcription factor At1g51120-like [Vitis vinifera]	-	-	-	GO:0006351//transcription, DNA-templated
Cs4g01520	154.174	366.427	15.2523	36.806	1.27091	1.86e-20	2.21e-19	yes	-	-	-	-	-	-
Cs4g01550	46.9224	98.1863	3.38231	7.6067	1.16926	2.94e-05	0.000111296	yes	Cs4g01550	Non-intrinsic ABC protein 10 [Theobroma cacao]	-	GO:0030313;GO:0030313	GO:0032550;GO:0042626//ATPase activity, coupled to transmembrane movement of substances;GO:0032550;GO:0042626//ATPase activity, coupled to transmembrane movement of substances	GO:0051181//cofactor transport;GO:0043623//cellular protein complex assembly;GO:0009154//purine ribonucleotide catabolic process;GO:0051181//cofactor transport;GO:0043623//cellular protein complex assembly;GO:0009154//purine ribonucleotide catabolic process
Cs4g01560	45.0072	112.358	3.38054	9.17998	1.44124	9.98e-08	5.07e-07	yes	-	-	-	-	-	-
Cs4g01620	229.824	479.797	20.6052	44.8908	1.12341	1.63e-20	1.95e-19	yes	Cs4g01620	Os04g0501800 [Oryza sativa Japonica Group]	-	GO:0043231//intracellular membrane-bounded organelle	-	GO:0006972//hyperosmotic response;GO:0006883//cellular sodium ion homeostasis
Cs4g01670	147.47	300.632	11.3917	23.7005	1.05693	5.13e-13	4.05e-12	yes	Cs4g01670	Calcineurin-like metallo-phosphoesterase superfamily protein isoform 2 [Theobroma cacao]	-	-	GO:0046872//metal ion binding;GO:0003824//catalytic activity	-
Cs4g01910	14.364	47.5748	0.745743	3.36473	2.17374	1.79e-05	7e-05	yes	Cs4g01910	hydroxycinnamoyl-CoA:quinate hydroxycinnamoyltransferase [Erythroxylum coca]	ko01110//Biosynthesis of secondary metabolites;ko00940//Phenylpropanoid biosynthesis;ko00941//Flavonoid biosynthesis;ko00945//Stilbenoid, diarylheptanoid and gingerol biosynthesis	-	GO:0016747//transferase activity, transferring acyl groups other than amino-acyl groups;GO:0016747//transferase activity, transferring acyl groups other than amino-acyl groups	-
Cs4g02060	29.6856	5.06115	1.25193	0.228863	-2.4516	2.27e-05	8.75e-05	yes	-	-	-	-	-	-
Cs4g02090	119.7	50.6115	3.3234	1.56014	-1.09098	1.53e-07	7.64e-07	yes	Cs4g02090	Tetratricopeptide repeat (TPR)-like superfamily protein [Theobroma cacao]	-	GO:0043231//intracellular membrane-bounded organelle;GO:0043231//intracellular membrane-bounded organelle	-	GO:0044763;GO:0044763
Cs4g02110	361.015	758.161	23.2847	54.2286	1.21967	2.24e-31	4.12e-30	yes	Cs4g02110	PREDICTED: V-type proton ATPase subunit D isoform 1 [Vitis vinifera]	ko01100//Metabolic pathways;ko00190//Oxidative phosphorylation;ko04145//Phagosome	GO:0005773//vacuole;GO:0016020//membrane	GO:0015405;GO:0003824//catalytic activity	GO:0044763
Cs4g02140	2.8728	37.4525	0.297628	3.91078	3.71587	2e-08	1.09e-07	yes	-	-	-	-	-	-
Cs4g02170	90.972	253.058	7.71905	16.6163	1.1061	1.66e-18	1.79e-17	yes	Cs4g02170	Transducin/WD40 repeat-like superfamily protein isoform 1 [Theobroma cacao]	ko03013//RNA transport	GO:0043231//intracellular membrane-bounded organelle;GO:0043231//intracellular membrane-bounded organelle;GO:0043231//intracellular membrane-bounded organelle	-	-
Cs4g02270	19.152	50.6115	0.790191	2.21737	1.48858	0.000170333	0.000575539	yes	Cs4g02270	Leucine-rich repeat protein kinase family protein isoform 1 [Theobroma cacao]	-	GO:0031224//intrinsic component of membrane	GO:0004672//protein kinase activity;GO:0032550	GO:0010260//organ senescence;GO:0006796//phosphate-containing compound metabolic process;GO:0006464//cellular protein modification process
Cs4g02290	0	11.1345	0.001	1.01006	9.98023	0.00097925	0.00289332	yes	Cs4g02290	RING/FYVE/PHD zinc finger superfamily protein [Theobroma cacao]	-	-	GO:0046914//transition metal ion binding	-
Cs4g02410	0	7.08561	0.001	0.501731	8.97077	0.0156414	0.0357501	yes	Cs4g02410	NAD(P)-binding Rossmann-fold superfamily protein [Theobroma cacao]	-	-	GO:0048037//cofactor binding;GO:0033764//steroid dehydrogenase activity, acting on the CH-OH group of donors, NAD or NADP as acceptor;GO:0048037//cofactor binding;GO:0033764//steroid dehydrogenase activity, acting on the CH-OH group of donors, NAD or NADP as acceptor;GO:0048037//cofactor binding;GO:0033764//steroid dehydrogenase activity, acting on the CH-OH group of donors, NAD or NADP as accept…	GO:0008202//steroid metabolic process;GO:0009628//response to abiotic stimulus;GO:0008202//steroid metabolic process;GO:0009628//response to abiotic stimulus;GO:0008202//steroid metabolic process;GO:0009628//response to abiotic stimulus
Cs4g02450	845.561	2202.61	45.5571	119.777	1.3946	1.67e-120	1.32e-118	yes	Cs4g02450	UDP-D-glucuronate 4-epimerase 1 [Theobroma cacao]	ko01100//Metabolic pathways;ko00500//Starch and sucrose metabolism;ko00520//Amino sugar and nucleotide sugar metabolism	GO:0043231//intracellular membrane-bounded organelle	GO:0048037//cofactor binding;GO:0016857//racemase and epimerase activity, acting on carbohydrates and derivatives	GO:0044238
Cs4g02530	11.4912	87.0518	1.87897	14.887	2.98604	9.3e-16	8.76e-15	yes	Cs4g02530	Tetraspanin8 [Theobroma cacao]	-	GO:0016020//membrane	-	-
Cs4g02570	10.5336	79.9662	0.696943	5.75095	3.04469	4.96e-14	4.21e-13	yes	-	-	-	-	-	-
Cs4g02630	349.524	766.258	13.5377	32.4092	1.25942	1.81e-34	3.67e-33	yes	Cs4g02630	PREDICTED: probable E3 ubiquitin-protein ligase XBOS32 [Vitis vinifera]	-	GO:0043231//intracellular membrane-bounded organelle	GO:0046914//transition metal ion binding;GO:0019787//small conjugating protein ligase activity	GO:0009693//ethylene biosynthetic process;GO:0019941//modification-dependent protein catabolic process;GO:0009725//response to hormone;GO:0016567//protein ubiquitination;GO:0009791//post-embryonic development
Cs4g02840	6.7032	0	0.267553	0.001	-8.06368	0.0156414	0.0357501	yes	Cs4g02840	PREDICTED: glutamate receptor 2.7-like [Cucumis sativus]	-	-	GO:0005215//transporter activity	GO:0044763;GO:0006810//transport
Cs4g02855	109.166	237.874	24.796	57.0279	1.20156	5.44e-12	4.03e-11	yes	Cs4g02855	PREDICTED: small nuclear ribonucleoprotein E-like isoform 2 [Fragaria vesca subsp. vesca]	ko03040//Spliceosome	GO:0044444//cytoplasmic part;GO:0030529//ribonucleoprotein complex;GO:0019028//viral capsid	-	GO:0000377
Cs4g02930	11.4912	31.3791	1.60271	4.63913	1.53334	0.002916	0.0078868	yes	Cs4g02930	ADP-ribosylation factor 3 isoform 1 [Theobroma cacao]	-	GO:0044431//Golgi apparatus part;GO:0016020//membrane	GO:0032550	GO:0035556//intracellular signal transduction;GO:0010038//response to metal ion
Cs4g02970	19.152	137.663	2.94219	20.0129	2.76597	2.5e-23	3.36e-22	yes	Cs4g02970	CAP [Theobroma cacao]	-	GO:0043231//intracellular membrane-bounded organelle	-	-
Cs4g02995	14.364	45.5504	3.94641	13.1805	1.73979	4.33e-05	0.000160064	yes	-	-	-	-	-	-
Cs4g03050	49.7952	285.449	4.34901	26.1471	2.58789	1.67e-40	3.97e-39	yes	Cs4g03050	Xyloglucan endotransglucosylase/hydrolase family protein [Theobroma cacao]	-	GO:0005618//cell wall;GO:0009536//plastid;GO:0005911//cell-cell junction;GO:0005576//extracellular region;GO:0005618//cell wall;GO:0005576//extracellular region;GO:0005737//cytoplasm	GO:0016798//hydrolase activity, acting on glycosyl bonds;GO:0046527//glucosyltransferase activity;GO:0016798//hydrolase activity, acting on glycosyl bonds;GO:0016758//transferase activity, transferring hexosyl groups	GO:0009642//response to light intensity;GO:0006073//cellular glucan metabolic process;GO:0000902//cell morphogenesis;GO:0009725//response to hormone;GO:0009605//response to external stimulus;GO:0006073//cellular glucan metabolic process;GO:0009628//response to abiotic stimulus
Cs4g03060	27.7704	180.177	2.72526	18.8525	2.79029	4e-28	6.56e-27	yes	Cs4g03060	Xyloglucan endotransglucosylase/hydrolase family protein [Theobroma cacao]	-	GO:0005618//cell wall;GO:0009536//plastid;GO:0005911//cell-cell junction;GO:0005576//extracellular region;GO:0016020//membrane	GO:0016798//hydrolase activity, acting on glycosyl bonds;GO:0046527//glucosyltransferase activity	GO:0009642//response to light intensity;GO:0006073//cellular glucan metabolic process;GO:0000902//cell morphogenesis;GO:0009725//response to hormone;GO:0009605//response to external stimulus
Cs4g03080	0.9576	31.3791	0.138538	4.86894	5.13525	1.57e-08	8.65e-08	yes	Cs4g03080	Xyloglucan endotransglucosylase/hydrolase family protein [Theobroma cacao]	-	GO:0005618//cell wall;GO:0009536//plastid;GO:0005911//cell-cell junction;GO:0005576//extracellular region;GO:0016020//membrane	GO:0016798//hydrolase activity, acting on glycosyl bonds;GO:0046527//glucosyltransferase activity	GO:0009642//response to light intensity;GO:0006073//cellular glucan metabolic process;GO:0000902//cell morphogenesis;GO:0009725//response to hormone;GO:0009605//response to external stimulus
Cs4g03120	604.246	1539.6	99.2323	258.893	1.38347	4.03e-85	2.11e-83	yes	Cs4g03120	Xyloglucan endotransglycosylase 6 isoform 1 [Theobroma cacao]	-	GO:0005618//cell wall;GO:0043231//intracellular membrane-bounded organelle;GO:0005576//extracellular region;GO:0016020//membrane	GO:0016798//hydrolase activity, acting on glycosyl bonds;GO:0016758//transferase activity, transferring hexosyl groups	GO:0044042//glucan metabolic process
Cs4g03130	103.421	404.892	8.54734	36.1768	2.08152	2.24e-42	5.51e-41	yes	Cs4g03130	Xyloglucan endotransglucosylase/hydrolase family protein [Theobroma cacao]	-	GO:0005618//cell wall;GO:0009536//plastid;GO:0005911//cell-cell junction;GO:0005576//extracellular region;GO:0016020//membrane	GO:0016798//hydrolase activity, acting on glycosyl bonds;GO:0046527//glucosyltransferase activity	GO:0009642//response to light intensity;GO:0006073//cellular glucan metabolic process;GO:0000902//cell morphogenesis;GO:0009725//response to hormone;GO:0009605//response to external stimulus
Cs4g03140	36.3888	310.755	3.54522	32.2973	3.18747	5.84e-55	1.91e-53	yes	Cs4g03140	Xyloglucan endotransglucosylase/hydrolase family protein [Theobroma cacao]	-	GO:0005618//cell wall;GO:0009536//plastid;GO:0005911//cell-cell junction;GO:0005576//extracellular region	GO:0016798//hydrolase activity, acting on glycosyl bonds;GO:0046527//glucosyltransferase activity	GO:0009642//response to light intensity;GO:0006073//cellular glucan metabolic process;GO:0000902//cell morphogenesis;GO:0009725//response to hormone;GO:0009605//response to external stimulus
Cs4g03150	1.9152	36.4403	0.202508	4.13915	4.35328	5.55e-09	3.2e-08	yes	Cs4g03150	Xyloglucan endotransglucosylase/hydrolase family protein [Theobroma cacao]	-	GO:0005618//cell wall;GO:0009536//plastid;GO:0005911//cell-cell junction;GO:0005576//extracellular region;GO:0016020//membrane	GO:0016798//hydrolase activity, acting on glycosyl bonds;GO:0016758//transferase activity, transferring hexosyl groups	GO:0009642//response to light intensity;GO:0006073//cellular glucan metabolic process;GO:0000902//cell morphogenesis;GO:0009725//response to hormone;GO:0009605//response to external stimulus
Cs4g03190	1090.71	4963.98	113.697	537.701	2.24161	0	0	yes	Cs4g03190	Xyloglucan endotransglycosylase 6 isoform 1 [Theobroma cacao]	-	GO:0005618//cell wall;GO:0009536//plastid;GO:0005911//cell-cell junction;GO:0005576//extracellular region;GO:0016020//membrane	GO:0016798//hydrolase activity, acting on glycosyl bonds;GO:0046527//glucosyltransferase activity	GO:0009642//response to light intensity;GO:0006073//cellular glucan metabolic process;GO:0000902//cell morphogenesis;GO:0009725//response to hormone;GO:0009605//response to external stimulus
Cs4g03200	157.046	787.515	16.4873	86.026	2.38342	1.43e-97	8.87e-96	yes	Cs4g03200	Xyloglucan endotransglucosylase/hydrolase family protein [Theobroma cacao]	-	GO:0005576//extracellular region;GO:0030312;GO:0044424	GO:0016798//hydrolase activity, acting on glycosyl bonds;GO:0046527//glucosyltransferase activity	GO:0006073//cellular glucan metabolic process
Cs4g03210	0.9576	429.186	0.0991597	47.0445	8.89006	2.72e-125	2.23e-123	yes	Cs4g03210	Xyloglucan endotransglucosylase/hydrolase family protein [Theobroma cacao]	-	GO:0005618//cell wall;GO:0009536//plastid;GO:0005911//cell-cell junction;GO:0005576//extracellular region;GO:0016020//membrane	GO:0016798//hydrolase activity, acting on glycosyl bonds;GO:0046527//glucosyltransferase activity	GO:0009642//response to light intensity;GO:0006073//cellular glucan metabolic process;GO:0000902//cell morphogenesis;GO:0009725//response to hormone;GO:0009605//response to external stimulus
Cs4g03220	8.6184	64.7827	0.916824	7.49373	3.03097	1.46e-11	1.04e-10	yes	Cs4g03220	probable xyloglucan endotransglucosylase/hydrolase protein 23-like precursor [Cucumis sativus]	ko04075//Plant hormone signal transduction	GO:0043231//intracellular membrane-bounded organelle;GO:0005576//extracellular region;GO:0030312	GO:0016798//hydrolase activity, acting on glycosyl bonds;GO:0046527//glucosyltransferase activity	GO:0006950//response to stress;GO:0009725//response to hormone;GO:0006073//cellular glucan metabolic process
Cs4g03320	0	8.09784	0.001	0.582606	9.18638	0.00782344	0.019228	yes	Cs4g03320	PREDICTED: zinc finger protein 2-like [Vitis vinifera]	-	-	GO:0043169//cation binding	-
Cs4g03330	33.516	71.8684	1.85872	3.88496	1.06359	0.000295076	0.000953478	yes	Cs4g03330	4-Coumarate:CoA ligase [Populus trichocarpa]	ko01100//Metabolic pathways;ko01110//Biosynthesis of secondary metabolites;ko00940//Phenylpropanoid biosynthesis;ko00360//Phenylalanine metabolism;ko00130//Ubiquinone and other terpenoid-quinone biosynthesis	-	GO:0016405//CoA-ligase activity;GO:0016703	GO:0044710
Cs4g03340	237.485	505.103	19.0309	42.4523	1.1575	2.1e-22	2.71e-21	yes	Cs4g03340	Voltage dependent anion channel 4 [Theobroma cacao]	-	GO:0031966//mitochondrial membrane;GO:0031966//mitochondrial membrane	GO:0005244//voltage-gated ion channel activity;GO:0005244//voltage-gated ion channel activity	GO:0044763;GO:0006820//anion transport;GO:0051707//response to other organism;GO:0044763;GO:0006820//anion transport;GO:0051707//response to other organism
Cs4g03370	72.7776	27.3302	8.84613	3.54439	-1.31951	4.95e-06	2.08e-05	yes	-	-	-	-	-	-
Cs4g03450	158.004	380.599	24.8801	55.8563	1.16673	9.67e-22	1.21e-20	yes	Cs4g03450	TPA: histone H4.3 [Zea mays]	-	GO:0031981//nuclear lumen;GO:0009536//plastid;GO:0044437;GO:0000785//chromatin;GO:0005911//cell-cell junction;GO:0016020//membrane	GO:0003676//nucleic acid binding;GO:0046983//protein dimerization activity	GO:0034728//nucleosome organization;GO:0006950//response to stress
Cs4g03490	6.7032	27.3302	1.00817	4.26312	2.08017	0.000829453	0.00248941	yes	Cs4g03490	PREDICTED: auxin-responsive protein IAA33-like [Fragaria vesca subsp. vesca]	-	GO:0043231//intracellular membrane-bounded organelle	GO:0005515//protein binding	GO:0009755//hormone-mediated signaling pathway;GO:0006351//transcription, DNA-templated
Cs4g03520	28.728	103.247	1.59184	6.18926	1.95907	7.4e-11	5.01e-10	yes	-	-	-	-	-	-
Cs4g03700	539.129	2526.53	14.5885	72.5804	2.31475	1.23e-268	2.23e-266	yes	Cs4g03700	Plasma membrane ATPase 4 isoform 1 [Theobroma cacao]	ko00190//Oxidative phosphorylation	GO:0005911//cell-cell junction;GO:0043231//intracellular membrane-bounded organelle;GO:0031224//intrinsic component of membrane;GO:0005911//cell-cell junction;GO:0043231//intracellular membrane-bounded organelle;GO:0031224//intrinsic component of membrane;GO:0005911//cell-cell junction;GO:0043231//intracellular membrane-bounded organelle;GO:0031224//intrinsic component of membrane;GO:0005911//cel…	GO:0032550;GO:0046872//metal ion binding;GO:0015662//ATPase activity, coupled to transmembrane movement of ions, phosphorylative mechanism;GO:0008324//cation transmembrane transporter activity;GO:0032550;GO:0046872//metal ion binding;GO:0015662//ATPase activity, coupled to transmembrane movement of ions, phosphorylative mechanism;GO:0008324//cation transmembrane transporter activity;GO:0032550;GO…	GO:0015988//energy coupled proton transmembrane transport, against electrochemical gradient;GO:0009152//purine ribonucleotide biosynthetic process;GO:0010118//stomatal movement;GO:0001101//response to acid;GO:0009154//purine ribonucleotide catabolic process;GO:0006950//response to stress;GO:0015988//energy coupled proton transmembrane transport, against electrochemical gradient;GO:0009152//purine…
Cs4g03720	27.7704	11.1345	2.29109	0.990403	-1.20995	0.00954371	0.0230271	yes	Cs4g03720	PREDICTED: nifU-like protein 3, chloroplastic-like [Fragaria vesca subsp. vesca]	-	-	GO:0046914//transition metal ion binding;GO:0051540	GO:0009058//biosynthetic process
Cs4g03740	16.2792	41.5014	1.5515	4.13911	1.41566	0.000876429	0.00262009	yes	Cs4g03740	PREDICTED: peroxidase 45-like [Fragaria vesca subsp. vesca]	ko01100//Metabolic pathways;ko01110//Biosynthesis of secondary metabolites;ko00940//Phenylpropanoid biosynthesis;ko00360//Phenylalanine metabolism	-	GO:0003824//catalytic activity;GO:0016209//antioxidant activity;GO:0043169//cation binding;GO:0046906//tetrapyrrole binding	GO:0044710;GO:0006950//response to stress
Cs4g03750	220.248	574.947	18.0804	45.7517	1.3394	4.54e-36	9.51e-35	yes	Cs4g03750	Galactose mutarotase-like superfamily protein isoform 1 [Theobroma cacao]	ko01100//Metabolic pathways;ko01110//Biosynthesis of secondary metabolites;ko00010//Glycolysis / Gluconeogenesis	GO:0016020//membrane;GO:0044444//cytoplasmic part;GO:0005618//cell wall;GO:0016020//membrane;GO:0044444//cytoplasmic part;GO:0005618//cell wall;GO:0016020//membrane;GO:0044444//cytoplasmic part;GO:0005618//cell wall;GO:0016020//membrane;GO:0044444//cytoplasmic part;GO:0005618//cell wall	GO:0003824//catalytic activity;GO:0005488//binding;GO:0003824//catalytic activity;GO:0005488//binding;GO:0003824//catalytic activity;GO:0005488//binding;GO:0003824//catalytic activity;GO:0005488//binding	GO:0044238;GO:0001101//response to acid;GO:0044238;GO:0001101//response to acid;GO:0044238;GO:0001101//response to acid;GO:0044238;GO:0001101//response to acid
Cs4g03860	45.0072	118.431	3.6225	9.46165	1.38511	1.11e-08	6.21e-08	yes	Cs4g03860	PREDICTED: gibberellin 3-beta-dioxygenase 4-like [Vitis vinifera]	-	GO:0043231//intracellular membrane-bounded organelle;GO:0043231//intracellular membrane-bounded organelle;GO:0043231//intracellular membrane-bounded organelle	GO:0016706//oxidoreductase activity, acting on paired donors, with incorporation or reduction of molecular oxygen, 2-oxoglutarate as one donor, and incorporation of one atom each of oxygen into both donors;GO:0016706//oxidoreductase activity, acting on paired donors, with incorporation or reduction of molecular oxygen, 2-oxoglutarate as one donor, and incorporation of one atom each of oxygen into…	GO:0044710;GO:0044710;GO:0044710
Cs4g03870	0	8.09784	0.001	0.293176	8.19562	0.00782344	0.019228	yes	Cs4g03870	Cadmium/zinc-transporting ATPase 3 isoform 1 [Theobroma cacao]	-	GO:0031224//intrinsic component of membrane;GO:0044437;GO:0005911//cell-cell junction	GO:0043169//cation binding;GO:0032550;GO:0019829//cation-transporting ATPase activity;GO:0046915//transition metal ion transmembrane transporter activity	GO:0010038//response to metal ion;GO:0006829//zinc ion transport;GO:0015691//cadmium ion transport;GO:0072507//divalent inorganic cation homeostasis
Cs4g03990	24.8976	10.1223	3.11509	1.31199	-1.24752	0.0167675	0.03812	yes	-	-	-	-	-	-
Cs4g04310	12.4488	43.5259	1.05742	3.93194	1.89469	2.14e-05	8.28e-05	yes	Cs4g04310	PREDICTED: choline monooxygenase, chloroplastic [Vitis vinifera]	-	GO:0043231//intracellular membrane-bounded organelle	GO:0046914//transition metal ion binding;GO:0051536//iron-sulfur cluster binding;GO:0016713	GO:0006725//cellular aromatic compound metabolic process;GO:0044710
Cs4g04380	26.8128	56.6849	1.61735	3.50829	1.11714	0.00143682	0.00412464	yes	-	-	-	-	-	-
Cs4g04390	235.57	79.9662	10.4448	3.86281	-1.43506	9.37e-19	1.03e-17	yes	-	-	-	-	-	-
Cs4g04410	7.6608	46.5626	0.425328	2.48217	2.54495	8.37e-08	4.28e-07	yes	-	-	-	-	-	-
Cs4g04440	141.725	303.669	8.03897	18.4585	1.1992	2.42e-14	2.09e-13	yes	Cs4g04440	GALK [Morus alba var. multicaulis]	ko01100//Metabolic pathways;ko01110//Biosynthesis of secondary metabolites;ko00520//Amino sugar and nucleotide sugar metabolism;ko00052//Galactose metabolism	GO:0044444//cytoplasmic part;GO:0044444//cytoplasmic part;GO:0044444//cytoplasmic part;GO:0044444//cytoplasmic part;GO:0044444//cytoplasmic part	GO:0016773//phosphotransferase activity, alcohol group as acceptor;GO:0032550;GO:0016773//phosphotransferase activity, alcohol group as acceptor;GO:0032550;GO:0016773//phosphotransferase activity, alcohol group as acceptor;GO:0032550;GO:0016773//phosphotransferase activity, alcohol group as acceptor;GO:0032550;GO:0016773//phosphotransferase activity, alcohol group as acceptor;GO:0032550	GO:0016310//phosphorylation;GO:0019586;GO:0019318//hexose metabolic process;GO:0016310//phosphorylation;GO:0019586;GO:0019318//hexose metabolic process;GO:0016310//phosphorylation;GO:0019586;GO:0019318//hexose metabolic process;GO:0016310//phosphorylation;GO:0019586;GO:0019318//hexose metabolic process;GO:0016310//phosphorylation;GO:0019586;GO:0019318//hexose metabolic process
Cs4g04520	288.238	119.443	6.85404	2.99605	-1.19389	5.78e-17	5.8e-16	yes	Cs4g04520	Transcriptional factor B3 family protein / auxin-responsive factor AUX/IAA-related isoform 1 [Theobroma cacao]	-	GO:0043231//intracellular membrane-bounded organelle;GO:0043231//intracellular membrane-bounded organelle;GO:0043231//intracellular membrane-bounded organelle;GO:0043231//intracellular membrane-bounded organelle;GO:0043231//intracellular membrane-bounded organelle;GO:0043231//intracellular membrane-bounded organelle	GO:0003676//nucleic acid binding;GO:0005515//protein binding;GO:0003676//nucleic acid binding;GO:0005515//protein binding;GO:0003676//nucleic acid binding;GO:0005515//protein binding;GO:0003676//nucleic acid binding;GO:0005515//protein binding;GO:0003676//nucleic acid binding;GO:0005515//protein binding;GO:0003676//nucleic acid binding;GO:0005515//protein binding	GO:0009755//hormone-mediated signaling pathway;GO:0006351//transcription, DNA-templated;GO:0009755//hormone-mediated signaling pathway;GO:0006351//transcription, DNA-templated;GO:0009755//hormone-mediated signaling pathway;GO:0006351//transcription, DNA-templated;GO:0009755//hormone-mediated signaling pathway;GO:0006351//transcription, DNA-templated;GO:0009755//hormone-mediated signaling pathway;…
Cs4g04530	125.446	8.09784	9.06366	0.623986	-3.86051	5.38e-28	8.79e-27	yes	Cs4g04530	cinnamate 4-hydroxylase CYP73 [Citrus sinensis]	ko01100//Metabolic pathways;ko01110//Biosynthesis of secondary metabolites;ko00940//Phenylpropanoid biosynthesis;ko00360//Phenylalanine metabolism;ko00941//Flavonoid biosynthesis;ko00945//Stilbenoid, diarylheptanoid and gingerol biosynthesis	GO:0005618//cell wall;GO:0031224//intrinsic component of membrane;GO:0044437;GO:0005911//cell-cell junction	GO:0046906//tetrapyrrole binding;GO:0046914//transition metal ion binding;GO:0005515//protein binding;GO:0016709//oxidoreductase activity, acting on paired donors, with incorporation or reduction of molecular oxygen, NAD(P)H as one donor, and incorporation of one atom of oxygen	GO:0009628//response to abiotic stimulus;GO:0048229//gametophyte development;GO:0009698//phenylpropanoid metabolic process
Cs4g04550	6.7032	22.2691	0.550732	1.98672	1.85097	0.00817489	0.0200113	yes	-	-	-	-	-	-
Cs4g04600	94.8024	182.201	9.89106	20.3781	1.04282	2.3e-07	1.13e-06	yes	Cs4g04600	Os06g0702800 [Oryza sativa Japonica Group]	-	GO:0043231//intracellular membrane-bounded organelle	-	-
Cs4g04740	0.9576	11.1345	0.0978181	1.13288	3.53375	0.00636217	0.0160291	yes	Cs4g04740	PREDICTED: cycloartenol synthase-like [Fragaria vesca subsp. vesca]	ko01100//Metabolic pathways;ko01110//Biosynthesis of secondary metabolites;ko00100//Steroid biosynthesis	GO:0043231//intracellular membrane-bounded organelle	GO:0031559//oxidosqualene cyclase activity	GO:0009668;GO:0048229//gametophyte development
Cs4g04760	92.8872	208.519	4.37359	10.5739	1.27362	2.91e-11	2.03e-10	yes	Cs4g04760	Kinase superfamily protein isoform 1 [Theobroma cacao]	-	-	GO:0004672//protein kinase activity;GO:0032550;GO:0004672//protein kinase activity;GO:0032550	GO:0006796//phosphate-containing compound metabolic process;GO:0006464//cellular protein modification process;GO:0006796//phosphate-containing compound metabolic process;GO:0006464//cellular protein modification process
Cs4g04780	22.0248	51.6237	1.4881	3.61499	1.28052	0.000657485	0.0020034	yes	Cs4g04780	PREDICTED: hydroxycinnamoyl-Coenzyme A shikimate/quinate hydroxycinnamoyltransferase-like [Glycine max]	ko01110//Biosynthesis of secondary metabolites;ko00940//Phenylpropanoid biosynthesis;ko00941//Flavonoid biosynthesis;ko00945//Stilbenoid, diarylheptanoid and gingerol biosynthesis	-	GO:0016747//transferase activity, transferring acyl groups other than amino-acyl groups	GO:0008152//metabolic process
Cs4g04850	88.0992	224.715	13.6322	34.9151	1.35683	8.73e-15	7.78e-14	yes	Cs4g04850	Nucleic acid-binding, OB-fold-like protein isoform 1 [Theobroma cacao]	ko03010//Ribosome	GO:0030529//ribonucleoprotein complex	GO:0005198//structural molecule activity	GO:0010467//gene expression
Cs4g04880	22.9824	7.08561	1.29368	0.418299	-1.62887	0.00525564	0.0134796	yes	Cs4g04880	PREDICTED: 3-ketoacyl-CoA synthase 10-like [Vitis vinifera]	-	-	GO:0016746//transferase activity, transferring acyl groups	GO:0009628//response to abiotic stimulus;GO:0006631//fatty acid metabolic process
Cs4g04910	0	41.5014	0.001	3.14608	11.6193	4.75e-13	3.76e-12	yes	Cs4g04910	MFS [Gossypium hirsutum]	-	GO:0016020//membrane;GO:0016020//membrane	GO:0005215//transporter activity;GO:0005215//transporter activity	GO:0044765;GO:0071702;GO:0044765;GO:0071702
Cs4g05070	8.6184	1.01223	0.601627	0.0712987	-3.07692	0.0215151	0.0477655	yes	-	-	-	-	-	-
Cs4g05160	6.7032	22.2691	0.36454	1.30701	1.84212	0.00817489	0.0200113	yes	Cs4g05160	Glucuronidase 3 isoform 1 [Theobroma cacao]	ko01100//Metabolic pathways;ko00531//Glycosaminoglycan degradation	GO:0005618//cell wall;GO:0005618//cell wall	GO:0016787//hydrolase activity;GO:0016787//hydrolase activity	GO:0044238;GO:0044238
Cs4g05170	35.4312	97.1741	1.98305	5.70783	1.52522	7e-08	3.61e-07	yes	Cs4g05170	PREDICTED: probable anion transporter 6, chloroplastic-like [Vitis vinifera]	-	GO:0031224//intrinsic component of membrane;GO:0031224//intrinsic component of membrane	GO:0015291//secondary active transmembrane transporter activity;GO:0015291//secondary active transmembrane transporter activity	GO:0044763;GO:0044763
Cs4g05200	1589.62	154.871	62.8524	6.13521	-3.35678	2.25e-279	4.45e-277	yes	Cs4g05200	arogenate dehydrogenase [Populus trichocarpa]	ko01100//Metabolic pathways;ko00400//Phenylalanine, tyrosine and tryptophan biosynthesis	-	GO:0016628//oxidoreductase activity, acting on the CH-CH group of donors, NAD or NADP as acceptor	GO:0006570//tyrosine metabolic process
Cs4g05230	130.234	256.094	12.6216	26.43	1.06628	2.03e-10	1.32e-09	yes	Cs4g05230	RING/U-box superfamily protein [Theobroma cacao]	-	-	GO:0046872//metal ion binding;GO:0046872//metal ion binding;GO:0046872//metal ion binding;GO:0046872//metal ion binding	-
Cs4g05260	82.3536	136.651	5.01566	10.5857	1.07761	0.000265597	0.00086674	yes	Cs4g05260	Actin-related protein C3 isoform 1 [Theobroma cacao]	-	GO:0015629//actin cytoskeleton;GO:0015629//actin cytoskeleton	-	GO:0045010//actin nucleation;GO:0045010//actin nucleation
Cs4g05390	7.6608	35.4281	0.662292	3.20501	2.27479	4.27e-05	0.000158006	yes	Cs4g05390	Heptahelical transmembrane protein1 isoform 1 [Theobroma cacao]	-	GO:0031224//intrinsic component of membrane	-	GO:0010033//response to organic substance
Cs4g05470	1.9152	23.2813	0.149095	1.92364	3.68954	1.96e-05	7.62e-05	yes	Cs4g05470	PREDICTED: repetitive proline-rich cell wall protein 1 [Vitis vinifera]	-	GO:0009507//chloroplast;GO:0009507//chloroplast	-	-
Cs4g05530	2.8728	14.1712	0.153543	0.814904	2.40799	0.0127622	0.0299113	yes	Cs4g05530	Receptor serine/threonine-protein kinase [Theobroma cacao]	-	-	GO:0004713//protein tyrosine kinase activity;GO:0032550	GO:0006468//protein phosphorylation
Cs4g05540	3.8304	23.2813	0.256009	2.52628	3.30275	0.000313464	0.00100771	yes	Cs4g05540	PREDICTED: UDP-sugar transporter sqv-7 [Vitis vinifera]	-	GO:0031224//intrinsic component of membrane;GO:0031224//intrinsic component of membrane	-	-
Cs4g05630	0	10.1223	0.001	1.56263	10.6098	0.00195752	0.00545956	yes	-	-	-	-	-	-
Cs4g05870	0	77.9417	0.001	22.0362	14.4276	7.69e-24	1.06e-22	yes	-	-	-	-	-	-
Cs4g05880	326.542	1240.99	33.7982	130.881	1.95324	7.92e-117	6.05e-115	yes	Cs4g05880	heat shock protein [Citrus unshiu]	ko04141//Protein processing in endoplasmic reticulum	-	GO:0005515//protein binding	GO:0044267//cellular protein metabolic process;GO:0000302//response to reactive oxygen species;GO:0006970//response to osmotic stress;GO:0009642//response to light intensity
Cs4g05890	43.092	0	3.10581	0.001	-11.6008	2.38e-13	1.92e-12	yes	-	-	-	-	-	-
Cs4g05920	124.488	574.947	6.57869	32.2765	2.29461	4.08e-68	1.74e-66	yes	Cs4g05920	mitochondrial carrier protein [Citrus unshiu]	-	GO:0031224//intrinsic component of membrane	-	GO:0051234//establishment of localization;GO:0044763
Cs4g06010	381.125	725.769	12.1656	25.2391	1.05285	3.24e-24	4.52e-23	yes	Cs4g06010	mechanosensitive ion channel domain-containing protein [Citrus unshiu]	-	-	-	GO:0044763;GO:0009628//response to abiotic stimulus;GO:0006811//ion transport
Cs4g06030	113.954	50.6115	5.40883	2.62095	-1.04523	1.15e-06	5.21e-06	yes	Cs4g06030	spermidine synthase [Citrus unshiu]	ko01100//Metabolic pathways;ko00270//Cysteine and methionine metabolism;ko00480//Glutathione metabolism;ko00330//Arginine and proline metabolism;ko00410//beta-Alanine metabolism	-	GO:0016765//transferase activity, transferring alkyl or aryl (other than methyl) groups;GO:0016765//transferase activity, transferring alkyl or aryl (other than methyl) groups;GO:0016765//transferase activity, transferring alkyl or aryl (other than methyl) groups	GO:0000902//cell morphogenesis;GO:0060918//auxin transport;GO:0010089//xylem development;GO:0000902//cell morphogenesis;GO:0060918//auxin transport;GO:0010089//xylem development;GO:0000902//cell morphogenesis;GO:0060918//auxin transport;GO:0010089//xylem development
Cs4g06040	93.8448	40.4892	59.6455	25.8335	-1.20717	3.77e-06	1.61e-05	yes	Cs4g06040	Photosystem II subunit X [Theobroma cacao]	-	GO:0009521;GO:0009534//chloroplast thylakoid	-	GO:0044237//cellular metabolic process
Cs4g06140	25.8552	71.8684	2.4068	7.13645	1.56809	3.89e-06	1.65e-05	yes	Cs4g06140	MADS-box protein (CitMADS8) [Citrus unshiu]	-	GO:0043231//intracellular membrane-bounded organelle;GO:0043231//intracellular membrane-bounded organelle;GO:0043231//intracellular membrane-bounded organelle;GO:0043231//intracellular membrane-bounded organelle	GO:0003676//nucleic acid binding;GO:0001071//nucleic acid binding transcription factor activity;GO:0005515//protein binding;GO:0003676//nucleic acid binding;GO:0001071//nucleic acid binding transcription factor activity;GO:0005515//protein binding;GO:0003676//nucleic acid binding;GO:0001071//nucleic acid binding transcription factor activity;GO:0005515//protein binding;GO:0003676//nucleic acid bi…	GO:0006351//transcription, DNA-templated;GO:0006351//transcription, DNA-templated;GO:0006351//transcription, DNA-templated;GO:0006351//transcription, DNA-templated
Cs4g06220	226.951	115.394	8.37521	4.11457	-1.02538	1.91e-09	1.14e-08	yes	Cs4g06220	P-type ATPase [Citrus unshiu]	-	GO:0031224//intrinsic component of membrane;GO:0009536//plastid;GO:0031224//intrinsic component of membrane;GO:0009536//plastid;GO:0031224//intrinsic component of membrane;GO:0009536//plastid;GO:0031224//intrinsic component of membrane;GO:0009536//plastid;GO:0031224//intrinsic component of membrane;GO:0009536//plastid;GO:0031224//intrinsic component of membrane;GO:0009536//plastid;GO:0031224//int…	GO:0043169//cation binding;GO:0032550;GO:0043682//copper-transporting ATPase activity;GO:0043169//cation binding;GO:0032550;GO:0043682//copper-transporting ATPase activity;GO:0043169//cation binding;GO:0032550;GO:0043682//copper-transporting ATPase activity;GO:0043169//cation binding;GO:0032550;GO:0043682//copper-transporting ATPase activity;GO:0043169//cation binding;GO:0032550;GO:0043682//coppe…	GO:0035434//copper ion transmembrane transport;GO:0035434//copper ion transmembrane transport;GO:0035434//copper ion transmembrane transport;GO:0035434//copper ion transmembrane transport;GO:0035434//copper ion transmembrane transport;GO:0035434//copper ion transmembrane transport;GO:0035434//copper ion transmembrane transport
Cs4g06290	170.453	71.8684	9.72252	4.53809	-1.09925	3.28e-10	2.1e-09	yes	-	-	-	-	-	-
Cs4g06340	0	16.1957	0.001	2.31347	11.1758	3.07e-05	0.0001158	yes	-	-	-	-	-	-
Cs4g06410	71.82	14.1712	14.4401	2.62401	-2.46024	1.57e-10	1.03e-09	yes	-	-	-	-	-	-
Cs4g06540	133.106	372.501	15.1234	45.9721	1.60398	1.35e-26	2.08e-25	yes	-	-	-	-	-	-
Cs4g06590	26.8128	67.8194	2.14176	6.11929	1.51457	3.25e-05	0.000122105	yes	-	-	-	-	-	-
Cs4g06610	80.4384	147.786	5.06762	10.1735	1.00544	8.85e-06	3.61e-05	yes	Cs4g06610	Haloacid dehalogenase-like hydrolase superfamily protein [Theobroma cacao]	-	-	GO:0042578//phosphoric ester hydrolase activity	GO:0006796//phosphate-containing compound metabolic process
Cs4g06650	4.788	17.2079	0.254549	0.938721	1.88275	0.0169593	0.0384906	yes	Cs4g06650	Pectinesterase/pectinesterase inhibitor PPE8B [Theobroma cacao]	ko01100//Metabolic pathways;ko00500//Starch and sucrose metabolism;ko00040//Pentose and glucuronate interconversions	GO:0005618//cell wall	GO:0030234//enzyme regulator activity;GO:0052689//carboxylic ester hydrolase activity	GO:0071555//cell wall organization;GO:0000272//polysaccharide catabolic process;GO:0044092//negative regulation of molecular function
Cs4g06840	110.124	35.4281	3.19293	1.09408	-1.54516	3.66e-10	2.33e-09	yes	Cs4g06840	ATP binding microtubule motor family protein isoform 1 [Theobroma cacao]	-	GO:0005875//microtubule associated complex;GO:0005911//cell-cell junction	GO:0032550;GO:0003774//motor activity;GO:0015631//tubulin binding	GO:0007349//cellularization;GO:0048229//gametophyte development;GO:0000226//microtubule cytoskeleton organization;GO:0033206//meiotic cytokinesis
Cs4g06880	1652.82	621.509	25.9895	10.3882	-1.32298	7.85e-97	4.82e-95	yes	-	-	-	-	-	-
Cs4g06950	21.0672	6.07338	1.29177	0.380698	-1.76263	0.00595708	0.015119	yes	Cs4g06950	Flavin-dependent monooxygenase 1 [Theobroma cacao]	-	-	GO:0000166//nucleotide binding;GO:0016709//oxidoreductase activity, acting on paired donors, with incorporation or reduction of molecular oxygen, NAD(P)H as one donor, and incorporation of one atom of oxygen	GO:0001666//response to hypoxia;GO:0044710;GO:0009620//response to fungus;GO:0033554//cellular response to stress;GO:0002218//activation of innate immune response;GO:0009617//response to bacterium;GO:0009814//defense response, incompatible interaction
Cs4g07010	139.81	316.828	10.5243	26.9682	1.35753	1.62e-16	1.59e-15	yes	-	-	-	-	-	-
Cs4g07040	82.3536	37.4525	10.908	4.67701	-1.22173	4.76e-05	0.000175158	yes	Cs4g07040	AP2/ERF domain-containing transcription factor [Theobroma cacao]	-	-	-	GO:0006351//transcription, DNA-templated
Cs4g07100	94.8024	401.855	6.39583	28.7946	2.17059	5.85e-45	1.53e-43	yes	-	-	-	-	-	-
Cs4g07110	1662.39	3646.05	108.47	244.692	1.17367	4.67e-139	4.3e-137	yes	Cs4g07110	Oligouridylate binding protein 1B isoform 1 [Theobroma cacao]	-	GO:0043231//intracellular membrane-bounded organelle;GO:0016020//membrane;GO:0043231//intracellular membrane-bounded organelle;GO:0016020//membrane;GO:0043231//intracellular membrane-bounded organelle;GO:0016020//membrane;GO:0044464;GO:0016020//membrane	GO:0003676//nucleic acid binding;GO:0036094//small molecule binding;GO:0003676//nucleic acid binding;GO:0036094//small molecule binding;GO:0003676//nucleic acid binding;GO:0036094//small molecule binding;GO:0003676//nucleic acid binding;GO:0036094//small molecule binding	GO:0006396//RNA processing;GO:0006396//RNA processing;GO:0006396//RNA processing
Cs4g07180	10.5336	58.7094	0.574951	3.61372	2.65197	4.73e-09	2.74e-08	yes	Cs4g07180	RmlC-like jelly roll fold [Theobroma cacao]	-	GO:0044444//cytoplasmic part	-	-
Cs4g07230	209.714	422.1	7.97307	17.6634	1.14756	7.13e-17	7.12e-16	yes	Cs4g07230	Trichome birefringence-like 16 [Theobroma cacao]	-	GO:0043231//intracellular membrane-bounded organelle;GO:0043231//intracellular membrane-bounded organelle;GO:0043231//intracellular membrane-bounded organelle;GO:0043231//intracellular membrane-bounded organelle	-	-
Cs4g07320	0.9576	11.1345	0.0982012	0.959167	3.28797	0.00636217	0.0160291	yes	-	-	-	-	-	-
Cs4g07340	178.114	652.889	7.62896	25.5069	1.74133	4.33e-62	1.61e-60	yes	Cs4g07340	Subtilase family protein [Theobroma cacao]	-	GO:0005911//cell-cell junction;GO:0005618//cell wall;GO:0043231//intracellular membrane-bounded organelle	GO:0004175//endopeptidase activity;GO:0005515//protein binding	GO:0016485//protein processing;GO:0044092//negative regulation of molecular function
Cs4g07350	40.2192	139.688	4.88159	14.6929	1.5897	4.25e-14	3.62e-13	yes	Cs4g07350	Subtilase family protein [Theobroma cacao]	-	GO:0005911//cell-cell junction;GO:0005618//cell wall;GO:0043231//intracellular membrane-bounded organelle	GO:0004175//endopeptidase activity;GO:0005515//protein binding	GO:0016485//protein processing;GO:0044092//negative regulation of molecular function
Cs4g07400	53.6256	17.2079	3.28765	1.06852	-1.62144	1.3e-05	5.16e-05	yes	Cs4g07400	Kinase superfamily protein [Theobroma cacao]	-	-	GO:0004713//protein tyrosine kinase activity;GO:0032550	GO:0009617//response to bacterium;GO:0006468//protein phosphorylation
Cs4g07410	404.107	1083.09	22.334	61.2222	1.45481	4.42e-67	1.83e-65	yes	Cs4g07410	cysteine protease Cp [Citrus sinensis]	-	GO:0043231//intracellular membrane-bounded organelle;GO:0043231//intracellular membrane-bounded organelle	GO:0070011//peptidase activity, acting on L-amino acid peptides;GO:0070011//peptidase activity, acting on L-amino acid peptides	GO:0044767;GO:0016485//protein processing;GO:0044767;GO:0016485//protein processing
Cs4g07530	149.386	336.06	5.23082	12.8973	1.30196	2.81e-17	2.85e-16	yes	-	-	-	-	-	-
Cs4g07550	849.392	333.024	16.8146	6.99072	-1.2662	1.15e-49	3.34e-48	yes	Cs4g07550	BRI1 like [Theobroma cacao]	-	GO:0031224//intrinsic component of membrane;GO:0043231//intracellular membrane-bounded organelle	GO:0004672//protein kinase activity;GO:0032550	GO:0006796//phosphate-containing compound metabolic process;GO:0006464//cellular protein modification process
Cs4g07630	2.8728	13.159	0.113629	0.593871	2.38582	0.0213208	0.0474671	yes	Cs4g07630	tapetum-specific zinc finger protein 1 [Petunia x hybrida]	-	-	GO:0005488//binding	-
Cs4g07650	338.033	57.6971	44.3652	7.83419	-2.50157	2.48e-48	6.99e-47	yes	Cs4g07650	PREDICTED: photosystem I reaction center subunit V, chloroplastic-like [Fragaria vesca subsp. vesca]	ko01100//Metabolic pathways;ko00195//Photosynthesis	GO:0009522//photosystem I;GO:0009526//plastid envelope;GO:0031976	GO:0046906//tetrapyrrole binding	GO:0009767//photosynthetic electron transport chain;GO:0031647//regulation of protein stability;GO:0042548//regulation of photosynthesis, light reaction;GO:0006740//NADPH regeneration
Cs4g07680	59.3712	157.908	4.66493	13.8107	1.56586	1.62e-11	1.15e-10	yes	Cs4g07680	Lorelei-like-gpi-anchored protein 1 [Theobroma cacao]	-	GO:0042995//cell projection	-	GO:0048868//pollen tube development;GO:0009566//fertilization
Cs4g07690	26.8128	114.382	5.90536	26.4878	2.16523	7.72e-14	6.45e-13	yes	Cs4g07690	Lorelei-like-gpi-anchored protein 1 [Theobroma cacao]	-	GO:0042995//cell projection;GO:0042995//cell projection	-	GO:0048868//pollen tube development;GO:0009566//fertilization;GO:0048868//pollen tube development;GO:0009566//fertilization
Cs4g07780	10.5336	49.5993	0.582802	2.87929	2.30464	4.76e-07	2.26e-06	yes	Cs4g07780	PREDICTED: transcription repressor MYB4 [Vitis vinifera]	-	GO:0043231//intracellular membrane-bounded organelle	GO:0003677//DNA binding	GO:0003006//developmental process involved in reproduction;GO:0000904//cell morphogenesis involved in differentiation
Cs4g07840	61.2864	23.2813	1.98372	0.793487	-1.32193	4.23e-05	0.000156519	yes	Cs4g07840	PREDICTED: probable galactinol--sucrose galactosyltransferase 1-like [Fragaria vesca subsp. vesca]	-	-	GO:0008378//galactosyltransferase activity;GO:0008378//galactosyltransferase activity	-
Cs4g07860	53.6256	289.498	33.5794	154.694	2.20377	2.26e-39	5.25e-38	yes	-	-	-	-	-	-
Cs4g08100	28.728	11.1345	1.4453	0.568022	-1.34735	0.00647851	0.0162916	yes	-	-	-	-	-	-
Cs4g08150	17.2368	59.7216	1.47334	4.77569	1.69662	9.33e-07	4.29e-06	yes	Cs4g08150	Aldolase superfamily protein [Theobroma cacao]	ko01100//Metabolic pathways;ko01110//Biosynthesis of secondary metabolites;ko00010//Glycolysis / Gluconeogenesis;ko00710//Carbon fixation in photosynthetic organisms;ko00051//Fructose and mannose metabolism;ko00030//Pentose phosphate pathway	GO:0009536//plastid;GO:0009536//plastid	GO:0016832//aldehyde-lyase activity;GO:0016832//aldehyde-lyase activity	GO:0006950//response to stress;GO:0006091//generation of precursor metabolites and energy;GO:0006950//response to stress;GO:0006091//generation of precursor metabolites and energy
Cs4g08360	0.9576	17.2079	0.0442004	0.771839	4.12617	0.000145836	0.00049771	yes	-	-	-	-	-	-
Cs4g08530	0	11.1345	0.001	2.3834	11.2188	0.00097925	0.00289332	yes	-	-	-	-	-	-
Cs4g08560	213.545	86.0396	8.16637	3.54072	-1.20565	1.43e-13	1.17e-12	yes	-	-	-	-	-	-
Cs4g08590	16.2792	4.04892	3.20417	0.734433	-2.12525	0.0118586	0.0279808	yes	-	-	-	-	-	-
Cs4g08610	12.4488	32.3914	0.714066	2.02763	1.50567	0.00369432	0.00980944	yes	-	-	-	-	-	-
Cs4g08710	29.6856	51.6237	1.16421	2.43707	1.0658	0.0200784	0.0449352	yes	-	-	-	-	-	-
Cs4g08810	57.456	139.688	3.35336	8.12394	1.27657	3.6e-09	2.1e-08	yes	-	-	-	-	-	-
Cs4g08850	40.2192	90.0885	3.50029	9.09711	1.37793	1.46e-05	5.77e-05	yes	-	-	-	-	-	-
Cs4g08910	0	13.159	0.001	3.35777	11.7133	0.000245094	0.000805734	yes	-	-	-	-	-	-
Cs4g09010	19.152	0	0.99799	0.001	-9.96288	3.85e-06	1.64e-05	yes	-	-	-	-	-	-
Cs4g09090	43.092	127.541	2.78949	9.15762	1.71497	6.34e-11	4.3e-10	yes	-	-	-	-	-	-
Cs4g09250	51.7104	3.03669	14.0969	0.900479	-3.96854	1.64e-12	1.25e-11	yes	-	-	-	-	-	-
Cs4g09300	0	8.09784	0.001	0.676537	9.40203	0.00782344	0.019228	yes	-	-	-	-	-	-
Cs4g09360	67.032	288.486	1.22776	5.61643	2.19362	3.03e-33	5.93e-32	yes	-	-	-	-	-	-
Cs4g09380	119.7	27.3302	2.58055	0.672559	-1.93995	4.22e-15	3.84e-14	yes	-	-	-	-	-	-
Cs4g09460	373.464	704.512	15.162	31.4287	1.05162	4.02e-23	5.35e-22	yes	-	-	-	-	-	-
Cs4g09520	55.5408	20.2446	6.43006	2.38595	-1.43027	4.51e-05	0.000166372	yes	-	-	-	-	-	-
Cs4g09530	35.4312	71.8684	4.01992	8.69432	1.11291	0.000460975	0.00144562	yes	-	-	-	-	-	-
Cs4g09690	469.224	898.861	33.3563	66.8261	1.00245	1.02e-29	1.77e-28	yes	-	-	-	-	-	-
Cs4g09720	32.5584	107.296	0.97365	3.75418	1.94702	2.97e-10	1.91e-09	yes	-	-	-	-	-	-
Cs4g09750	180.029	369.464	9.71589	21.8333	1.16811	1.27e-15	1.19e-14	yes	-	-	-	-	-	-
Cs4g09780	1628.88	5029.77	120.437	339.357	1.49453	0	0	yes	-	-	-	-	-	-
Cs4g09790	3.8304	20.2446	0.286563	1.39609	2.28447	0.0015534	0.00442483	yes	-	-	-	-	-	-
Cs4g09940	1239.13	2609.53	76.1973	169.474	1.15325	5.37e-97	3.31e-95	yes	-	-	-	-	-	-
Cs4g10020	4.788	20.2446	0.259809	1.17219	2.17368	0.00409952	0.0107703	yes	-	-	-	-	-	-
Cs4g10160	6.7032	0	0.616484	0.001	-9.26792	0.0156414	0.0357501	yes	-	-	-	-	-	-
Cs4g10300	10.5336	63.7705	0.711661	4.42171	2.63534	3.33e-10	2.13e-09	yes	-	-	-	-	-	-
Cs4g10310	1095.49	2001.18	66.0729	138.187	1.06449	5.97e-54	1.92e-52	yes	-	-	-	-	-	-
Cs4g10460	37.3464	17.2079	1.9861	0.989199	-1.00561	0.00916558	0.0221924	yes	-	-	-	-	-	-
Cs4g10620	179.071	330.999	18.4449	37.9695	1.04162	2.88e-11	2.01e-10	yes	-	-	-	-	-	-
Cs4g10690	155.131	397.807	7.86842	21.4821	1.44899	5.21e-25	7.55e-24	yes	-	-	-	-	-	-
Cs4g10740	27.7704	103.247	3.90394	15.0694	1.94862	3.22e-11	2.24e-10	yes	-	-	-	-	-	-
Cs4g10760	73.7352	176.128	4.11094	10.9623	1.41501	1.2e-10	7.99e-10	yes	-	-	-	-	-	-
Cs4g10800	659.787	1397.89	24.1434	55.1118	1.19073	2.85e-55	9.45e-54	yes	-	-	-	-	-	-
Cs4g10980	84.2688	156.896	2.63801	5.29169	1.00428	3.41e-06	1.46e-05	yes	-	-	-	-	-	-
Cs4g11010	286.323	143.737	59.7154	29.4755	-1.01859	1.12e-11	8.07e-11	yes	-	-	-	-	-	-
Cs4g11070	1.9152	15.1835	0.0993641	0.789867	2.99081	0.0023592	0.00649176	yes	-	-	-	-	-	-
Cs4g11090	8120.45	17359.8	441.628	952.068	1.10823	0	0	yes	-	-	-	-	-	-
Cs4g11100	2872.8	6719.18	347.036	866.389	1.31993	5.77e-249	9.48e-247	yes	-	-	-	-	-	-
Cs4g11110	1143.37	14286.6	112.295	1323.79	3.55931	0	0	yes	-	-	-	-	-	-
Cs4g11130	14898.3	42532.9	1831.54	4993.93	1.44712	0	0	yes	-	-	-	-	-	-
Cs4g11150	2651.6	10855.2	109.034	452.654	2.05363	0	0	yes	-	-	-	-	-	-
Cs4g11160	2477.31	7525.93	154.84	483.521	1.6428	0	0	yes	-	-	-	-	-	-
Cs4g11190	18792	52775.7	894.558	2578.6	1.52734	0	0	yes	-	-	-	-	-	-
Cs4g11250	48.8376	16.1957	7.55205	2.68848	-1.49008	5.22e-05	0.000190809	yes	-	-	-	-	-	-
Cs4g11350	22.9824	46.5626	0.792329	1.89879	1.26091	0.00566502	0.0144345	yes	-	-	-	-	-	-
Cs4g11410	125.446	12.1468	5.41961	0.567253	-3.25612	9.65e-25	1.38e-23	yes	-	-	-	-	-	-
Cs4g11440	112.039	18.2201	8.36932	1.47161	-2.50772	1.11e-17	1.15e-16	yes	-	-	-	-	-	-
Cs4g11450	44.0496	9.11007	1.65786	0.375621	-2.14197	1.26e-06	5.68e-06	yes	-	-	-	-	-	-
Cs4g11700	1.9152	19.2324	0.106481	1.16088	3.44655	0.000222778	0.000738765	yes	Cs4g11700	S-locus lectin protein kinase family protein [Theobroma cacao]	-	-	GO:0036094//small molecule binding;GO:0004672//protein kinase activity;GO:1901363;GO:0097159//organic cyclic compound binding	GO:0006796//phosphate-containing compound metabolic process
Cs4g11860	237.485	123.492	24.8704	12.3253	-1.01281	2.64e-09	1.56e-08	yes	Cs4g11860	PREDICTED: flavoprotein wrbA isoform 1 [Vitis vinifera]	-	GO:0005911//cell-cell junction;GO:0016020//membrane;GO:0005911//cell-cell junction;GO:0016020//membrane	GO:0032553;GO:0016655//oxidoreductase activity, acting on NAD(P)H, quinone or similar compound as acceptor;GO:0032553;GO:0016655//oxidoreductase activity, acting on NAD(P)H, quinone or similar compound as acceptor	GO:0044710;GO:0006351//transcription, DNA-templated;GO:0044710;GO:0006351//transcription, DNA-templated
Cs4g11890	27.7704	54.6604	1.17717	2.50783	1.09112	0.00411496	0.0108042	yes	Cs4g11890	Auxin-responsive GH3 family protein [Theobroma cacao]	ko04075//Plant hormone signal transduction	GO:0009536//plastid	GO:0016881//acid-amino acid ligase activity	GO:0009700//indole phytoalexin biosynthetic process;GO:0000902//cell morphogenesis;GO:0051173//positive regulation of nitrogen compound metabolic process;GO:0009755//hormone-mediated signaling pathway
Cs4g11920	12.4488	83.0029	3.02604	20.9479	2.7913	3.64e-14	3.11e-13	yes	-	-	-	-	-	-
Cs4g11930	150.343	57.6971	16.5229	6.64791	-1.31349	1.73e-10	1.13e-09	yes	Cs4g11930	polyubuquitin 10, partial [Cornus kousa]	-	-	-	GO:0050896//response to stimulus
Cs4g12260	0	12.1468	0.001	0.860512	9.74905	0.000489894	0.00152757	yes	Cs4g12260	heat shock protein [Corchorus olitorius]	-	-	-	GO:0050896//response to stimulus
Cs4g12320	51.7104	17.2079	2.79141	0.980031	-1.51009	3.02e-05	0.000114081	yes	Cs4g12320	PREDICTED: probable galacturonosyltransferase 12-like [Glycine max]	ko01110//Biosynthesis of secondary metabolites;ko00500//Starch and sucrose metabolism;ko00520//Amino sugar and nucleotide sugar metabolism	-	GO:0016740//transferase activity	GO:0045229//external encapsulating structure organization;GO:0010413//glucuronoxylan metabolic process
Cs4g12450	446.242	46.5626	24.9126	2.8582	-3.1237	6.2e-81	3.06e-79	yes	Cs4g12450	(E)-beta-farnesene synthase [Citrus reticulata]	-	-	GO:0046872//metal ion binding;GO:0010334//sesquiterpene synthase activity	GO:0051762//sesquiterpene biosynthetic process
Cs4g12500	10.5336	1.01223	1.37774	0.132333	-3.38006	0.00636217	0.0160291	yes	Cs4g12500	NAC domain protein, IPR003441 [Populus trichocarpa]	-	-	-	GO:0044238;GO:0044763;GO:0019438//aromatic compound biosynthetic process;GO:0044711;GO:1901362;GO:0018130;GO:0044271//cellular nitrogen compound biosynthetic process
Cs4g12710	541.044	219.654	18.1636	7.61858	-1.25346	5.83e-31	1.06e-29	yes	Cs4g12710	PREDICTED: probable LRR receptor-like serine/threonine-protein kinase At1g56130-like [Vitis vinifera]	-	-	GO:0032550;GO:0004702//receptor signaling protein serine/threonine kinase activity	GO:0035556//intracellular signal transduction;GO:0032147//activation of protein kinase activity
Cs4g12920	472.097	142.724	18.0303	6.20822	-1.53817	7.73e-41	1.85e-39	yes	Cs4g12920	PREDICTED: probable LRR receptor-like serine/threonine-protein kinase At4g08850-like [Vitis vinifera]	-	-	GO:0016772//transferase activity, transferring phosphorus-containing groups	GO:0008152//metabolic process
Cs4g12970	2.8728	16.1957	1.88911	10.1175	2.42107	0.00444281	0.0115656	yes	Cs4g12970	pollen profilin variant 7 [Corylus avellana]	-	GO:0005576//extracellular region;GO:0044444//cytoplasmic part;GO:0043231//intracellular membrane-bounded organelle;GO:0043232	GO:0008092//cytoskeletal protein binding	GO:0007010//cytoskeleton organization
Cs4g13140	3.8304	21.2568	0.413248	2.187	2.40387	0.000916869	0.00273258	yes	Cs4g13140	Myo-inositol oxygenase 1 isoform 1 [Theobroma cacao]	ko00562//Inositol phosphate metabolism;ko00053//Ascorbate and aldarate metabolism	GO:0044424	GO:0046914//transition metal ion binding;GO:0016701//oxidoreductase activity, acting on single donors with incorporation of molecular oxygen	GO:0006020//inositol metabolic process
Cs4g13160	3869.66	8487.55	208.859	420.151	1.00838	1.09e-251	1.86e-249	yes	-	-	-	-	-	-
Cs4g13210	3.8304	15.1835	0.301523	1.30027	2.10847	0.0192663	0.0432581	yes	Cs4g13210	PREDICTED: meiotic nuclear division protein 1 homolog [Vitis vinifera]	-	-	-	GO:0009314//response to radiation;GO:0048229//gametophyte development;GO:0006281//DNA repair
Cs4g13380	387.828	712.61	14.6524	29.5727	1.01313	9.68e-22	1.21e-20	yes	Cs4g13380	Ribonuclease P protein component 3 [Theobroma cacao]	-	GO:0043231//intracellular membrane-bounded organelle;GO:0043231//intracellular membrane-bounded organelle	-	-
Cs4g13440	34.4736	169.042	3.52205	17.3946	2.30415	1.57e-22	2.03e-21	yes	Cs4g13440	PREDICTED: probable caffeoyl-CoA O-methyltransferase At4g26220-like [Fragaria vesca subsp. vesca]	-	GO:0044444//cytoplasmic part;GO:0044444//cytoplasmic part;GO:0044444//cytoplasmic part;GO:0044444//cytoplasmic part;GO:0044444//cytoplasmic part;GO:0044444//cytoplasmic part;GO:0044444//cytoplasmic part;GO:0044444//cytoplasmic part;GO:0044444//cytoplasmic part	GO:0008171//O-methyltransferase activity;GO:0008171//O-methyltransferase activity;GO:0008171//O-methyltransferase activity;GO:0008171//O-methyltransferase activity;GO:0008171//O-methyltransferase activity;GO:0008171//O-methyltransferase activity;GO:0008171//O-methyltransferase activity;GO:0008171//O-methyltransferase activity;GO:0008171//O-methyltransferase activity	GO:0008152//metabolic process;GO:0008152//metabolic process;GO:0008152//metabolic process;GO:0008152//metabolic process;GO:0008152//metabolic process;GO:0008152//metabolic process;GO:0008152//metabolic process;GO:0008152//metabolic process;GO:0008152//metabolic process
Cs4g13510	733.522	1727.88	42.6613	106.171	1.31539	4.62e-82	2.3e-80	yes	Cs4g13510	PREDICTED: xaa-Pro dipeptidase-like [Vitis vinifera]	-	-	GO:0046914//transition metal ion binding;GO:0008238//exopeptidase activity	GO:0016485//protein processing
Cs4g13570	60.3288	27.3302	4.23115	2.03321	-1.05729	0.000538925	0.00166611	yes	Cs4g13570	PREDICTED: pollen-specific protein SF21-like [Cucumis sativus]	-	-	-	GO:0009914//hormone transport
Cs4g13640	29.6856	67.8194	1.56838	3.65206	1.21944	0.000161924	0.000548948	yes	-	-	-	-	-	-
Cs4g13870	123.53	280.388	8.26184	20.4997	1.31107	1.04e-14	9.23e-14	yes	Cs4g13870	1-aminocyclopropane-1-carboxylate [Theobroma cacao]	ko01100//Metabolic pathways;ko01110//Biosynthesis of secondary metabolites;ko00270//Cysteine and methionine metabolism	-	GO:0016705//oxidoreductase activity, acting on paired donors, with incorporation or reduction of molecular oxygen;GO:0016641//oxidoreductase activity, acting on the CH-NH2 group of donors, oxygen as acceptor	GO:0070542//response to fatty acid;GO:0010039//response to iron ion;GO:0034614//cellular response to reactive oxygen species;GO:0044710;GO:0009267//cellular response to starvation
Cs4g13880	6.7032	60.7338	0.483576	4.49716	3.2172	7.94e-12	5.81e-11	yes	-	-	-	-	-	-
Cs4g13990	1.9152	13.159	1.07881	7.60765	2.81801	0.0074061	0.0183755	yes	-	-	-	-	-	-
Cs4g14140	28.728	6.07338	1.87704	0.405457	-2.21084	0.000118356	0.000409362	yes	Cs4g14140	cytochrome P450 [Populus trichocarpa]	-	-	GO:0046914//transition metal ion binding;GO:0016705//oxidoreductase activity, acting on paired donors, with incorporation or reduction of molecular oxygen;GO:0004497//monooxygenase activity;GO:0046906//tetrapyrrole binding	GO:0044710
Cs4g14500	191.52	474.736	14.7533	39.1632	1.40846	9.57e-28	1.55e-26	yes	Cs4g14500	Alpha/beta-Hydrolases superfamily protein [Theobroma cacao]	-	GO:0044444//cytoplasmic part;GO:0044444//cytoplasmic part;GO:0044444//cytoplasmic part;GO:0044444//cytoplasmic part	GO:0003824//catalytic activity;GO:0003824//catalytic activity;GO:0003824//catalytic activity;GO:0003824//catalytic activity	-
Cs4g14510	27.7704	0	1.74211	0.001	-10.7666	7.59e-09	4.32e-08	yes	Cs4g14510	Transcription factor MYC4 [Medicago truncatula]	-	-	GO:0005488//binding	-
Cs4g14535	137.894	333.024	19.2459	41.861	1.12106	2.96e-19	3.33e-18	yes	-	-	-	-	-	-
Cs4g14600	56.4984	136.651	2.39987	6.23778	1.37808	6e-09	3.44e-08	yes	Cs4g14600	Regulatory protein isoform 1 [Theobroma cacao]	ko04075//Plant hormone signal transduction	-	-	GO:0002831;GO:0009620//response to fungus;GO:0042742//defense response to bacterium;GO:0016265//death;GO:0010243//response to organonitrogen compound;GO:0009966//regulation of signal transduction;GO:0006351//transcription, DNA-templated
Cs4g14630	526.68	140.7	26.6354	7.53545	-1.82158	1.01e-51	3.07e-50	yes	Cs4g14630	Calmodulin-binding family protein [Theobroma cacao]	-	GO:0044424	-	GO:0044763
Cs4g14760	28.728	72.8806	8.1576	20.9582	1.3613	1.63e-05	6.39e-05	yes	Cs4g14760	DWD hypersensitive to ABA 1 [Theobroma cacao]	ko03013//RNA transport	GO:0031461//cullin-RING ubiquitin ligase complex	GO:0032550;GO:0042623//ATPase activity, coupled	GO:0030422//production of siRNA involved in RNA interference;GO:0009154//purine ribonucleotide catabolic process;GO:0009738//abscisic acid-activated signaling pathway
Cs4g14770	52.668	115.394	6.63763	14.9898	1.17524	2.15e-06	9.44e-06	yes	Cs4g14770	DWD hypersensitive to ABA 1 [Theobroma cacao]	ko03013//RNA transport	GO:0031461//cullin-RING ubiquitin ligase complex;GO:0031461//cullin-RING ubiquitin ligase complex;GO:0031461//cullin-RING ubiquitin ligase complex	GO:0032550;GO:0042623//ATPase activity, coupled;GO:0032550;GO:0042623//ATPase activity, coupled	GO:0030422//production of siRNA involved in RNA interference;GO:0009154//purine ribonucleotide catabolic process;GO:0009738//abscisic acid-activated signaling pathway;GO:0030422//production of siRNA involved in RNA interference;GO:0009154//purine ribonucleotide catabolic process;GO:0009738//abscisic acid-activated signaling pathway;GO:0009738//abscisic acid-activated signaling pathway;GO:0030422/…
Cs4g14780	27.7704	72.8806	7.04413	16.982	1.26951	9.08e-06	3.7e-05	yes	Cs4g14780	cystatin-like protein [Citrus x paradisi]	-	GO:0044444//cytoplasmic part	GO:0004866//endopeptidase inhibitor activity	GO:0010466//negative regulation of peptidase activity
Cs4g14810	22.0248	63.7705	10.336	30.0889	1.54155	6.84e-06	2.83e-05	yes	Cs4g14810	single myb histone [Populus trichocarpa]	-	GO:0043231//intracellular membrane-bounded organelle;GO:0000785//chromatin	GO:0003676//nucleic acid binding	GO:0001101//response to acid;GO:0009725//response to hormone;GO:0034728//nucleosome organization
Cs4g14870	71.82	139.688	1.84277	3.99618	1.11675	3.92e-06	1.67e-05	yes	Cs4g14870	PREDICTED: U-box domain-containing protein 34-like [Vitis vinifera]	-	GO:0043231//intracellular membrane-bounded organelle;GO:0044424;GO:0043231//intracellular membrane-bounded organelle	GO:0032550;GO:0004672//protein kinase activity;GO:0019787//small conjugating protein ligase activity;GO:0004672//protein kinase activity;GO:0019787//small conjugating protein ligase activity;GO:0032550;GO:0032550;GO:0004672//protein kinase activity;GO:0019787//small conjugating protein ligase activity	GO:0050896//response to stimulus;GO:0032446//protein modification by small protein conjugation;GO:0006796//phosphate-containing compound metabolic process;GO:0050896//response to stimulus;GO:0006796//phosphate-containing compound metabolic process;GO:0032446//protein modification by small protein conjugation;GO:0050896//response to stimulus;GO:0032446//protein modification by small protein conjug…
Cs4g14890	1897.96	859.384	93.6204	43.5305	-1.1048	8.46e-79	4.04e-77	yes	Cs4g14890	salt responsive protein 2 [Solanum lycopersicum]	-	GO:0044437;GO:0016020//membrane;GO:0009536//plastid	-	-
Cs4g15000	157.046	301.645	12.8523	26.632	1.05113	2.06e-11	1.45e-10	yes	Cs4g15000	CFIM-25 isoform 2, partial [Theobroma cacao]	-	GO:0043234//protein complex;GO:0043234//protein complex;GO:0043234//protein complex	GO:0003824//catalytic activity;GO:0003824//catalytic activity;GO:0003824//catalytic activity	GO:0031124//mRNA 3'-end processing;GO:0031124//mRNA 3'-end processing;GO:0031124//mRNA 3'-end processing
Cs4g15050	94.8024	194.348	4.25885	9.24259	1.11783	7.48e-09	4.26e-08	yes	-	-	-	-	-	-
Cs4g15100	256.637	621.509	20.9582	49.2379	1.23225	2.88e-34	5.79e-33	yes	Cs4g15100	PREDICTED: WD repeat-containing protein 61 [Vitis vinifera]	ko03018//RNA degradation	GO:0031461//cullin-RING ubiquitin ligase complex;GO:0044444//cytoplasmic part	-	GO:0034968//histone lysine methylation;GO:0009908//flower development
Cs4g15440	0	10.1223	0.001	0.7504	9.55152	0.00195752	0.00545956	yes	-	-	-	-	-	-
Cs4g15460	54.5832	150.822	5.62954	16.8819	1.58439	1.94e-11	1.38e-10	yes	Cs4g15460	Cytochrome B5-like protein, n5,ATCB5LP,CB5LP [Theobroma cacao]	-	-	GO:0043169//cation binding;GO:0046906//tetrapyrrole binding;GO:0043169//cation binding;GO:0046906//tetrapyrrole binding;GO:0043169//cation binding;GO:0046906//tetrapyrrole binding;GO:0043169//cation binding;GO:0046906//tetrapyrrole binding;GO:0043169//cation binding;GO:0046906//tetrapyrrole binding;GO:0043169//cation binding;GO:0046906//tetrapyrrole binding;GO:0043169//cation binding;GO:0046906//…	-
Cs4g15510	979.625	405.904	20.7567	9.16557	-1.17928	1.11e-51	3.36e-50	yes	Cs4g15510	PREDICTED: receptor-like protein kinase HSL1-like [Vitis vinifera]	-	GO:0016020//membrane	GO:0004674//protein serine/threonine kinase activity;GO:0097159//organic cyclic compound binding;GO:0016491//oxidoreductase activity;GO:1901363;GO:0036094//small molecule binding	GO:0006468//protein phosphorylation;GO:0035556//intracellular signal transduction;GO:0044710
Cs4g15530	29.6856	12.1468	8.16083	3.67705	-1.15017	0.00798014	0.0195637	yes	Cs4g15530	Uncharacterized protein TCM_037774 [Theobroma cacao]	-	GO:0043231//intracellular membrane-bounded organelle;GO:0043231//intracellular membrane-bounded organelle	-	-
Cs4g15550	29.6856	210.544	1.62985	11.6598	2.83873	2.44e-34	4.92e-33	yes	-	-	-	-	-	-
Cs4g15690	51.7104	112.358	4.43856	10.0719	1.18217	3.51e-06	1.51e-05	yes	Cs4g15690	Ras-related small GTP-binding family protein [Theobroma cacao]	-	GO:0005768//endosome;GO:0005768//endosome	GO:0032550;GO:0016787//hydrolase activity;GO:0003824//catalytic activity;GO:0032550	GO:1902582;GO:0045184//establishment of protein localization;GO:0008152//metabolic process;GO:0035556//intracellular signal transduction;GO:0035556//intracellular signal transduction;GO:1902582;GO:0045184//establishment of protein localization
Cs4g15735	139.81	65.795	38.2375	17.8086	-1.10241	3.15e-07	1.53e-06	yes	-	-	-	-	-	-
Cs4g15750	43.092	78.954	7.73981	15.5572	1.00721	0.00147608	0.0042246	yes	Cs4g15750	PREDICTED: probable U3 small nucleolar RNA-associated protein 11 [Vitis vinifera]	-	GO:0030684//preribosome;GO:0031981//nuclear lumen	-	GO:0009553//embryo sac development;GO:0042254//ribosome biogenesis
Cs4g15770	6.7032	23.2813	0.438731	1.5486	1.81956	0.00525564	0.0134796	yes	Cs4g15770	Polyol/monosaccharide transporter 5 isoform 1 [Theobroma cacao]	-	GO:0031224//intrinsic component of membrane	GO:0016628//oxidoreductase activity, acting on the CH-CH group of donors, NAD or NADP as acceptor;GO:0022857//transmembrane transporter activity	GO:0044710;GO:0044765;GO:0044763
Cs4g15820	43.092	12.1468	3.74642	1.04926	-1.83614	3.38e-05	0.000126969	yes	Cs4g15820	PREDICTED: heat stress transcription factor C-1-like [Fragaria vesca subsp. vesca]	-	GO:0043231//intracellular membrane-bounded organelle	GO:0003677//DNA binding;GO:0001071//nucleic acid binding transcription factor activity	GO:0006351//transcription, DNA-templated
Cs4g15870	39.2616	96.1619	1.26191	3.35476	1.4106	1.09e-06	4.97e-06	yes	-	-	-	-	-	-
Cs4g15890	1071.55	409.953	46.5917	19.0874	-1.28745	5.85e-64	2.26e-62	yes	Cs4g15890	PREDICTED: probable chlorophyll(ide) b reductase NYC1, chloroplastic-like [Glycine max]	ko01100//Metabolic pathways;ko01110//Biosynthesis of secondary metabolites;ko00860//Porphyrin and chlorophyll metabolism	GO:0009526//plastid envelope;GO:0009579//thylakoid;GO:0009507//chloroplast;GO:0016020//membrane;GO:0031224//intrinsic component of membrane;GO:0009526//plastid envelope;GO:0009534//chloroplast thylakoid;GO:0031224//intrinsic component of membrane;GO:0009526//plastid envelope;GO:0009534//chloroplast thylakoid;GO:0031224//intrinsic component of membrane;GO:0009526//plastid envelope;GO:0009534//chlo…	GO:0016616//oxidoreductase activity, acting on the CH-OH group of donors, NAD or NADP as acceptor;GO:0016616//oxidoreductase activity, acting on the CH-OH group of donors, NAD or NADP as acceptor;GO:0016616//oxidoreductase activity, acting on the CH-OH group of donors, NAD or NADP as acceptor;GO:0016616//oxidoreductase activity, acting on the CH-OH group of donors, NAD or NADP as acceptor;GO:0016…	GO:0044710;GO:0044257//cellular protein catabolic process;GO:0006787;GO:0044710;GO:0044257//cellular protein catabolic process;GO:0006787;GO:0044710;GO:0044257//cellular protein catabolic process;GO:0006787;GO:0044710;GO:0044257//cellular protein catabolic process;GO:0006787;GO:0044710;GO:0044257//cellular protein catabolic process;GO:0006787;GO:0044710;GO:0044257//cellular protein catabolic proc…
Cs4g15960	107.251	197.385	4.46041	9.07858	1.02529	3.35e-07	1.62e-06	yes	Cs4g15960	tRNA(Ile)-lysidine synthase [Medicago truncatula]	-	GO:0044424	GO:0097159//organic cyclic compound binding;GO:1901363;GO:0036094//small molecule binding;GO:0032550;GO:0016874//ligase activity	GO:0009987//cellular process;GO:0048856//anatomical structure development;GO:0048856//anatomical structure development;GO:0006399//tRNA metabolic process;GO:0009657//plastid organization;GO:0003006//developmental process involved in reproduction
Cs4g15990	67.9896	170.055	3.62966	8.92023	1.29725	3.8e-11	2.62e-10	yes	Cs4g15990	Plastidic type i signal peptidase 1 isoform 2 [Theobroma cacao]	ko03060//Protein export	GO:0031224//intrinsic component of membrane;GO:0031967;GO:0031976;GO:0031224//intrinsic component of membrane;GO:0031967;GO:0031976;GO:0031224//intrinsic component of membrane;GO:0031967;GO:0031976	GO:0070011//peptidase activity, acting on L-amino acid peptides;GO:0070011//peptidase activity, acting on L-amino acid peptides;GO:0070011//peptidase activity, acting on L-amino acid peptides	GO:0009668;GO:0016485//protein processing;GO:0009668;GO:0016485//protein processing;GO:0009668;GO:0016485//protein processing
Cs4g16040	7.6608	24.2935	0.294316	0.967047	1.71622	0.00704452	0.0175764	yes	Cs4g16040	PREDICTED: rho guanine nucleotide exchange factor 8-like [Glycine max]	-	GO:0016020//membrane;GO:0042995//cell projection;GO:0016020//membrane;GO:0044424;GO:0042995//cell projection	GO:0005088//Ras guanyl-nucleotide exchange factor activity;GO:0005088//Ras guanyl-nucleotide exchange factor activity	GO:0048731;GO:0032318//regulation of Ras GTPase activity;GO:0003006//developmental process involved in reproduction;GO:0010769//regulation of cell morphogenesis involved in differentiation;GO:0032318//regulation of Ras GTPase activity;GO:0003006//developmental process involved in reproduction;GO:0022622//root system development;GO:0010769//regulation of cell morphogenesis involved in differentiat…
Cs4g16060	231.739	91.1007	6.87876	2.97628	-1.20864	3.92e-15	3.57e-14	yes	-	-	-	-	-	-
Cs4g16110	997.82	1868.58	40.4607	85.4335	1.07828	1.37e-54	4.45e-53	yes	Cs4g16110	sugar transporter [Citrus unshiu]	-	GO:0031224//intrinsic component of membrane;GO:0043231//intracellular membrane-bounded organelle;GO:0031224//intrinsic component of membrane;GO:0043231//intracellular membrane-bounded organelle;GO:0031224//intrinsic component of membrane;GO:0043231//intracellular membrane-bounded organelle;GO:0031224//intrinsic component of membrane;GO:0043231//intracellular membrane-bounded organelle	GO:0022857//transmembrane transporter activity;GO:0016628//oxidoreductase activity, acting on the CH-CH group of donors, NAD or NADP as acceptor;GO:0022857//transmembrane transporter activity;GO:0016628//oxidoreductase activity, acting on the CH-CH group of donors, NAD or NADP as acceptor;GO:0022857//transmembrane transporter activity;GO:0016628//oxidoreductase activity, acting on the CH-CH group…	GO:0044765;GO:0044763;GO:0044710;GO:0044765;GO:0044763;GO:0044710;GO:0044765;GO:0044763;GO:0044710;GO:0044765;GO:0044763;GO:0044710
Cs4g16180	209.714	6.07338	5.25641	0.161767	-5.02209	7.16e-54	2.29e-52	yes	Cs4g16180	Transducin/WD40 repeat-like superfamily protein [Theobroma cacao]	-	GO:0044424	GO:0019787//small conjugating protein ligase activity	GO:0032446//protein modification by small protein conjugation;GO:0055086//nucleobase-containing small molecule metabolic process
Cs4g16260	89.0568	38.4648	4.07799	1.84439	-1.14471	7.44e-06	3.06e-05	yes	Cs4g16260	Elongation factor Ts isoform 2 [Theobroma cacao]	-	GO:0009526//plastid envelope;GO:0009532//plastid stroma	GO:0008135//translation factor activity, nucleic acid binding	GO:0006412//translation;GO:0010038//response to metal ion
Cs4g16270	203.969	87.0518	5.73046	2.58597	-1.14795	7.63e-12	5.59e-11	yes	Cs4g16270	Elongation factor Ts isoform 2 [Theobroma cacao]	-	GO:0009526//plastid envelope;GO:0009532//plastid stroma	GO:0008135//translation factor activity, nucleic acid binding	GO:0006412//translation;GO:0010038//response to metal ion
Cs4g16640	188.647	29.3547	13.1986	2.09546	-2.65505	1.11e-29	1.92e-28	yes	Cs4g16640	JHL06B08.4 [Jatropha curcas]	-	-	GO:0035251//UDP-glucosyltransferase activity	-
Cs4g16650	386.871	989.961	22.039	57.2835	1.37806	1.82e-57	6.32e-56	yes	Cs4g16650	PREDICTED: aldehyde dehydrogenase family 2 member C4-like [Glycine max]	ko00940//Phenylpropanoid biosynthesis	-	GO:0004030//aldehyde dehydrogenase [NAD(P)+] activity;GO:0004030//aldehyde dehydrogenase [NAD(P)+] activity	GO:0009698//phenylpropanoid metabolic process;GO:0009698//phenylpropanoid metabolic process
Cs4g16710	70.8624	143.737	1.97907	4.2408	1.09951	8.21e-07	3.8e-06	yes	Cs4g16710	MUTS isoform 2 [Theobroma cacao]	-	-	GO:0003690//double-stranded DNA binding;GO:0032550	GO:0006281//DNA repair
Cs4g16740	0	13.159	0.001	0.998436	9.96353	0.000245094	0.000805734	yes	-	-	-	-	-	-
Cs4g16840	45.0072	111.345	1.67672	4.40775	1.3944	1.43e-07	7.13e-07	yes	Cs4g16840	Fibronectin type III domain-containing protein isoform 1 [Theobroma cacao]	-	GO:0043234//protein complex	-	GO:0009409//response to cold;GO:0031062//positive regulation of histone methylation;GO:0048572//short-day photoperiodism;GO:0009908//flower development;GO:0010629//negative regulation of gene expression
Cs4g16900	214.502	493.968	12.781	30.0957	1.23556	2.4e-25	3.54e-24	yes	Cs4g16900	ATP-dependent caseinolytic (Clp) protease/crotonase family protein isoform 2 [Theobroma cacao]	-	GO:0044444//cytoplasmic part	GO:0016836//hydro-lyase activity;GO:0016829//lyase activity	-
Cs4g16910	178.114	367.44	6.74696	15.4704	1.1972	9.84e-16	9.25e-15	yes	Cs4g16910	PREDICTED: nudix hydrolase 20, chloroplastic-like [Fragaria vesca subsp. vesca]	-	GO:0043231//intracellular membrane-bounded organelle	GO:0003824//catalytic activity;GO:0003824//catalytic activity;GO:0003824//catalytic activity	-
Cs4g16990	0	14.1712	0.001	0.886993	9.79278	0.000122627	0.000422629	yes	Cs4g16990	PREDICTED: omega-hydroxypalmitate O-feruloyl transferase [Vitis vinifera]	-	-	GO:0016413//O-acetyltransferase activity	-
Cs4g17050	81.396	341.122	10.0165	40.3886	2.01157	2.62e-38	5.96e-37	yes	Cs4g17050	AUX/IAA transcriptional regulator family protein [Theobroma cacao]	-	-	-	GO:0009987//cellular process
Cs4g17095	33.516	8.09784	5.06531	1.20591	-2.07053	6.99e-05	0.000250338	yes	-	-	-	-	-	-
Cs4g17140	22.9824	63.7705	0.993484	2.63243	1.40583	1.32e-05	5.25e-05	yes	Cs4g17140	protein kinase [Malus domestica]	-	GO:0031224//intrinsic component of membrane;GO:0031224//intrinsic component of membrane	GO:0004672//protein kinase activity;GO:0032550;GO:0004672//protein kinase activity;GO:0032550	GO:0006796//phosphate-containing compound metabolic process;GO:0006464//cellular protein modification process;GO:0006796//phosphate-containing compound metabolic process;GO:0006464//cellular protein modification process
Cs4g17160	0	7.08561	0.001	0.386747	8.59525	0.0156414	0.0357501	yes	Cs4g17160	Homeodomain-like superfamily protein [Theobroma cacao]	-	-	GO:0005488//binding	-
Cs4g17220	26.8128	8.09784	7.62386	2.30104	-1.72824	0.00189492	0.00531268	yes	-	-	-	-	-	-
Cs4g17340	13.4064	51.6237	10.2162	34.0178	1.73543	1.21e-06	5.49e-06	yes	-	-	-	-	-	-
Cs4g17370	13.4064	2.02446	0.791206	0.120164	-2.71905	0.0074061	0.0183755	yes	Cs4g17370	Cytochrome P450 [Theobroma cacao]	-	-	GO:0046906//tetrapyrrole binding;GO:0046914//transition metal ion binding;GO:0004497//monooxygenase activity;GO:0016634	GO:0055088//lipid homeostasis;GO:0009314//response to radiation;GO:0016128;GO:0009725//response to hormone
Cs4g17400	57.456	3.03669	3.21212	0.180677	-4.15204	6.72e-14	5.64e-13	yes	Cs4g17400	Receptor protein kinase [Theobroma cacao]	-	GO:0043231//intracellular membrane-bounded organelle	GO:0004672//protein kinase activity;GO:0032550	GO:0006796//phosphate-containing compound metabolic process;GO:0006464//cellular protein modification process
Cs4g17410	218.333	625.558	17.6205	50.1662	1.50946	1.1e-44	2.87e-43	yes	Cs4g17410	Alpha/beta-Hydrolases superfamily protein isoform 2 [Theobroma cacao]	ko00564//Glycerophospholipid metabolism	-	GO:0016788//hydrolase activity, acting on ester bonds;GO:0016788//hydrolase activity, acting on ester bonds;GO:0016788//hydrolase activity, acting on ester bonds	-
Cs4g17490	134.064	2374.69	21.3373	404.555	4.24489	0	0	yes	Cs4g17490	Early nodulin-93 isoform 1 [Theobroma cacao]	-	GO:0031224//intrinsic component of membrane	-	GO:0044403//symbiosis, encompassing mutualism through parasitism
Cs4g17540	4.788	29.3547	0.498906	3.10821	2.63924	3.91e-05	0.000145698	yes	Cs4g17540	Amino-acid racemase isoform 2 [Theobroma cacao]	-	-	GO:0016855//racemase and epimerase activity, acting on amino acids and derivatives	GO:0008152//metabolic process
Cs4g17560	10.5336	33.4036	0.436832	1.42389	1.70469	0.0012752	0.00369491	yes	-	-	-	-	-	-
Cs4g17600	157.046	35.4281	32.8823	7.77689	-2.08005	1.73e-19	1.96e-18	yes	Cs4g17600	PREDICTED: metallothiol transferase FosB-like isoform 2 [Fragaria vesca subsp. vesca]	-	-	GO:0003824//catalytic activity	-
Cs4g17780	17.2368	5.06115	1.17034	0.360604	-1.69844	0.0169593	0.0384906	yes	Cs4g17780	PREDICTED: NADP-dependent alkenal double bond reductase P1-like [Fragaria vesca subsp. vesca]	-	-	GO:0016628//oxidoreductase activity, acting on the CH-CH group of donors, NAD or NADP as acceptor;GO:0046914//transition metal ion binding	GO:0044710
Cs4g17870	323.669	1069.93	25.827	88.1219	1.77062	1.31e-87	7.24e-86	yes	Cs4g17870	SPX domain gene 2 [Theobroma cacao]	-	-	-	GO:0010647//positive regulation of cell communication;GO:0009267//cellular response to starvation
Cs4g18000	165.665	408.941	21.4297	47.7663	1.15638	4.98e-24	6.88e-23	yes	-	-	-	-	-	-
Cs4g18090	88.0992	5.06115	16.4954	0.809744	-4.34845	1.32e-20	1.58e-19	yes	-	-	-	-	-	-
Cs4g18120	4449.01	570.898	382.315	45.6335	-3.0666	0	0	yes	-	-	-	-	-	-
Cs4g18150	109.166	220.666	4.29856	9.34755	1.12073	9.39e-10	5.76e-09	yes	-	-	-	-	-	-
Cs4g18300	53.6256	173.091	1.2476	4.47137	1.84156	1.44e-15	1.34e-14	yes	Cs4g18300	Thromboxane-A synthase [Theobroma cacao]	-	-	GO:0046906//tetrapyrrole binding;GO:0046914//transition metal ion binding;GO:0016712//oxidoreductase activity, acting on paired donors, with incorporation or reduction of molecular oxygen, reduced flavin or flavoprotein as one donor, and incorporation of one atom of oxygen	GO:0060918//auxin transport;GO:0044710;GO:0009813//flavonoid biosynthetic process;GO:0009933//meristem structural organization;GO:0001763//morphogenesis of a branching structure
Cs4g18310	406.98	1719.78	20.4207	86.2288	2.07814	2.2e-174	2.54e-172	yes	Cs4g18310	Heat shock transcription factor A2 isoform 1 [Theobroma cacao]	-	GO:0043231//intracellular membrane-bounded organelle;GO:0043231//intracellular membrane-bounded organelle	GO:0001071//nucleic acid binding transcription factor activity;GO:0003677//DNA binding;GO:0001071//nucleic acid binding transcription factor activity;GO:0003677//DNA binding	GO:0001666//response to hypoxia;GO:0009408//response to heat;GO:1901700;GO:0010033//response to organic substance;GO:0006351//transcription, DNA-templated;GO:0001666//response to hypoxia;GO:0009408//response to heat;GO:1901700;GO:0010033//response to organic substance;GO:0006351//transcription, DNA-templated
Cs4g18370	38.304	6.07338	7.26528	1.19062	-2.60931	9.67e-07	4.43e-06	yes	-	-	-	-	-	-
Cs4g18380	127.361	14.1712	4.57133	0.558845	-3.03209	7.97e-24	1.09e-22	yes	Cs4g18380	PREDICTED: probable LRR receptor-like serine/threonine-protein kinase At4g08850-like [Vitis vinifera]	-	-	GO:0016772//transferase activity, transferring phosphorus-containing groups	-
Cs4g18390	37.3464	76.9295	2.03721	4.50175	1.14389	0.00023615	0.000779809	yes	Cs4g18390	Alpha/beta-Hydrolases superfamily protein isoform 1 [Theobroma cacao]	-	GO:0042579//microbody	GO:0003824//catalytic activity	-
Cs4g18420	0	14.1712	0.001	0.685647	9.42132	0.000122627	0.000422629	yes	Cs4g18420	Fatty acid/sphingolipid desaturase [Theobroma cacao]	-	-	GO:0046906//tetrapyrrole binding;GO:0046914//transition metal ion binding;GO:0016705//oxidoreductase activity, acting on paired donors, with incorporation or reduction of molecular oxygen	GO:0006631//fatty acid metabolic process
Cs4g18450	113.954	320.877	7.40914	20.1512	1.44349	2.01e-23	2.71e-22	yes	Cs4g18450	zinc transporter 4 [Gossypium hirsutum]	-	GO:0031224//intrinsic component of membrane;GO:0044437;GO:0031224//intrinsic component of membrane;GO:0044437	GO:0016628//oxidoreductase activity, acting on the CH-CH group of donors, NAD or NADP as acceptor;GO:0046915//transition metal ion transmembrane transporter activity;GO:0016628//oxidoreductase activity, acting on the CH-CH group of donors, NAD or NADP as acceptor;GO:0046915//transition metal ion transmembrane transporter activity	GO:0051707//response to other organism;GO:0010038//response to metal ion;GO:0044763;GO:0044710;GO:0006829//zinc ion transport;GO:0006826//iron ion transport;GO:0051707//response to other organism;GO:0010038//response to metal ion;GO:0044763;GO:0044710;GO:0006829//zinc ion transport;GO:0006826//iron ion transport
Cs4g18460	1.9152	12.1468	0.262338	1.80617	2.78343	0.0129695	0.0303273	yes	Cs4g18460	Beta-1,3-galactosyltransferase 12 [Theobroma cacao]	-	GO:0031224//intrinsic component of membrane;GO:0043231//intracellular membrane-bounded organelle	GO:0035250//UDP-galactosyltransferase activity	GO:0006464//cellular protein modification process
Cs4g18510	16.2792	1.01223	0.878665	0.0593383	-3.88828	0.000276113	0.000897495	yes	Cs4g18510	GATA domain class transcription factor [Malus domestica]	-	-	GO:0005488//binding;GO:0005488//binding	GO:0071704;GO:0044699;GO:0006807//nitrogen compound metabolic process;GO:0050789//regulation of biological process;GO:0009987//cellular process;GO:0071704;GO:0044699;GO:0006807//nitrogen compound metabolic process;GO:0050789//regulation of biological process;GO:0009987//cellular process
Cs4g18560	18.1944	56.6849	3.16853	9.4942	1.58323	7.52e-06	3.09e-05	yes	-	-	-	-	-	-
Cs4g18600	66.0744	12.1468	17.6702	3.43674	-2.36221	3.75e-10	2.38e-09	yes	Cs4g18600	Ribosomal RNA adenine dimethylase family protein [Theobroma cacao]	-	-	GO:0008649//rRNA methyltransferase activity	GO:0006364//rRNA processing
Cs4g18740	10039.5	2980.01	158.549	55.4319	-1.51614	0	0	yes	-	-	-	-	-	-
Cs4g18790	461.563	1052.72	23.5486	54.9207	1.22171	1.03e-49	2.99e-48	yes	Cs4g18790	vacuolar processing enzyme [Malus hupehensis var. mengshanensis]	-	GO:0005773//vacuole;GO:0005773//vacuole;GO:0005773//vacuole;GO:0005773//vacuole;GO:0005773//vacuole	GO:0004175//endopeptidase activity;GO:0004175//endopeptidase activity;GO:0004175//endopeptidase activity;GO:0004175//endopeptidase activity;GO:0004175//endopeptidase activity	GO:0016485//protein processing;GO:0016485//protein processing;GO:0016485//protein processing;GO:0016485//protein processing;GO:0016485//protein processing
Cs4g18820	5.7456	25.3058	115.516	487.182	2.07637	0.000885647	0.00264506	yes	-	-	-	-	-	-
Cs4g18900	308.347	626.571	14.3102	31.3501	1.13143	9.54e-25	1.36e-23	yes	Cs4g18900	PREDICTED: clathrin interactor EPSIN 1-like isoform 1 [Vitis vinifera]	-	GO:0015629//actin cytoskeleton;GO:0015629//actin cytoskeleton;GO:0044424;GO:0044424;GO:0015629//actin cytoskeleton;GO:0015629//actin cytoskeleton;GO:0015629//actin cytoskeleton	GO:0019899//enzyme binding;GO:0019899//enzyme binding;GO:0005515//protein binding;GO:0005515//protein binding;GO:0019899//enzyme binding;GO:0019899//enzyme binding;GO:0019899//enzyme binding	GO:0006605//protein targeting;GO:0006605//protein targeting;GO:0006605//protein targeting;GO:0006605//protein targeting;GO:0006605//protein targeting
Cs4g18910	30.6432	9.11007	2.12422	0.692201	-1.61767	0.000687676	0.00209001	yes	Cs4g18910	PREDICTED: transcription factor RAX2-like [Cicer arietinum]	-	-	GO:0003676//nucleic acid binding	GO:0001101//response to acid;GO:0030522//intracellular receptor signaling pathway
Cs4g18920	42.1344	85.0273	1.55361	3.39344	1.12712	0.000178219	0.000600857	yes	Cs4g18920	PREDICTED: RNA polymerase sigma factor rpoD [Vitis vinifera]	-	-	GO:0000996;GO:0000996;GO:0000996;GO:0000996	GO:0006351//transcription, DNA-templated;GO:0006351//transcription, DNA-templated;GO:0006351//transcription, DNA-templated;GO:0006351//transcription, DNA-templated
Cs4g18960	12228.6	3776.63	1758.49	528.507	-1.73434	0	0	yes	Cs4g18960	15.8 kDa oleosin [Theobroma cacao]	-	GO:0031224//intrinsic component of membrane;GO:0005811//lipid particle	-	GO:0010876//lipid localization;GO:0009409//response to cold;GO:0044707;GO:0044085
Cs4g18980	901.102	2081.15	45.978	113.003	1.29735	6.57e-98	4.09e-96	yes	Cs4g18980	PREDICTED: 6-phosphofructokinase 3-like [Glycine max]	ko01100//Metabolic pathways;ko01110//Biosynthesis of secondary metabolites;ko00010//Glycolysis / Gluconeogenesis;ko00052//Galactose metabolism;ko00051//Fructose and mannose metabolism;ko00030//Pentose phosphate pathway	GO:0044445;GO:0044445	GO:0008443//phosphofructokinase activity;GO:0032550;GO:0032550;GO:0008443//phosphofructokinase activity	GO:0016310//phosphorylation;GO:0006091//generation of precursor metabolites and energy;GO:0006091//generation of precursor metabolites and energy;GO:0016310//phosphorylation
Cs4g19070	0.9576	56.6849	0.076745	4.79395	5.965	4.42e-16	4.23e-15	yes	Cs4g19070	amino acid permease [Populus trichocarpa]	-	GO:0031224//intrinsic component of membrane	GO:0015171//amino acid transmembrane transporter activity	GO:0006865//amino acid transport
Cs4g19080	16.2792	134.627	1.08386	9.68042	3.15889	1.72e-24	2.44e-23	yes	Cs4g19080	amino acid permease [Populus trichocarpa]	-	GO:0031224//intrinsic component of membrane;GO:0031224//intrinsic component of membrane	GO:0015171//amino acid transmembrane transporter activity;GO:0015171//amino acid transmembrane transporter activity	GO:0006865//amino acid transport;GO:0006865//amino acid transport;GO:0051707//response to other organism
Cs4g19090	106.294	241.923	6.15582	14.096	1.19526	3.6e-13	2.88e-12	yes	Cs4g19090	Translocase inner membrane subunit 17-2 isoform 1 [Theobroma cacao]	-	GO:0031224//intrinsic component of membrane;GO:0005743//mitochondrial inner membrane	GO:0008320//protein transmembrane transporter activity	GO:0015031//protein transport
Cs4g19200	558.281	116.406	20.0148	4.46437	-2.16454	3.84e-68	1.64e-66	yes	Cs4g19200	NADP-malic enzyme 4 [Theobroma cacao]	ko01100//Metabolic pathways;ko00620//Pyruvate metabolism;ko00710//Carbon fixation in photosynthetic organisms	GO:0030312;GO:0009536//plastid;GO:0044437;GO:0005911//cell-cell junction;GO:0005576//extracellular region;GO:0016020//membrane;GO:0030312;GO:0009536//plastid;GO:0044437;GO:0005911//cell-cell junction;GO:0005576//extracellular region;GO:0016020//membrane;GO:0030312;GO:0009536//plastid;GO:0044437;GO:0005911//cell-cell junction;GO:0005576//extracellular region;GO:0016020//membrane	GO:0046914//transition metal ion binding;GO:0004470//malic enzyme activity;GO:0046983//protein dimerization activity;GO:0000166//nucleotide binding;GO:0016831//carboxy-lyase activity;GO:0046914//transition metal ion binding;GO:0004470//malic enzyme activity;GO:0046983//protein dimerization activity;GO:0000166//nucleotide binding;GO:0016831//carboxy-lyase activity;GO:0046914//transition metal ion …	GO:0010038//response to metal ion;GO:0043648//dicarboxylic acid metabolic process;GO:0051260//protein homooligomerization;GO:0010038//response to metal ion;GO:0043648//dicarboxylic acid metabolic process;GO:0051260//protein homooligomerization;GO:0010038//response to metal ion;GO:0043648//dicarboxylic acid metabolic process;GO:0051260//protein homooligomerization
Cs4g19270	67.9896	31.3791	11.6403	4.15388	-1.4866	0.000264295	0.000862752	yes	Cs4g19270	plasma membrane intrinsic protein 1-1 [Pyrus communis]	-	GO:0031224//intrinsic component of membrane;GO:0009536//plastid	GO:0005372//water transmembrane transporter activity	GO:0006950//response to stress;GO:0042044//fluid transport
Cs4g19320	28.728	83.0029	3.13638	9.72394	1.63244	3.54e-07	1.7e-06	yes	-	-	-	-	-	-
Cs4g19360	21.0672	73.8928	2.01745	7.02115	1.79917	4.56e-08	2.4e-07	yes	Cs4g19360	Peptidyl-tRNA hydrolase II (PTH2) family protein isoform 1 [Theobroma cacao]	-	-	GO:0052689//carboxylic ester hydrolase activity;GO:0052689//carboxylic ester hydrolase activity	-
Cs4g19450	4.788	22.2691	0.315083	1.62408	2.36582	0.00152433	0.00435014	yes	-	-	-	-	-	-
Cs4g19470	56.4984	193.336	4.03964	13.2965	1.71875	1.31e-18	1.43e-17	yes	Cs4g19470	Carotenoid cleavage dioxygenase 8 [Theobroma cacao]	-	GO:0009532//plastid stroma	GO:0016491//oxidoreductase activity	GO:0060918//auxin transport;GO:0016106//sesquiterpenoid biosynthetic process;GO:0009725//response to hormone;GO:0009887//organ morphogenesis;GO:0001763//morphogenesis of a branching structure;GO:0016118//carotenoid catabolic process;GO:0016119//carotene metabolic process
Cs4g19490	28.728	100.211	2.52347	9.40917	1.89866	2.8e-10	1.8e-09	yes	-	-	-	-	-	-
Cs4g19540	7.6608	0	0.493446	0.001	-8.94675	0.00782344	0.019228	yes	-	-	-	-	-	-
Cs4g19620	4873.23	2111.51	123.522	52.4327	-1.23623	3.06e-193	3.99e-191	yes	Cs4g19620	PREDICTED: splicing factor 3B subunit 1-like [Cucumis sativus]	-	GO:0009536//plastid	-	-
Cs4g19640	3.8304	17.2079	0.22348	1.02826	2.20199	0.00722652	0.0179947	yes	Cs4g19640	Major facilitator superfamily protein [Theobroma cacao]	-	GO:0016020//membrane	-	GO:0006810//transport
Cs4g19660	0	8.09784	0.001	0.440312	8.78238	0.00782344	0.019228	yes	Cs4g19660	Major facilitator superfamily protein [Theobroma cacao]	-	GO:0016020//membrane;GO:0016020//membrane;GO:0016020//membrane	-	GO:0006810//transport
Cs4g19720	724.904	294.559	14.7654	6.59494	-1.16279	1.81e-40	4.28e-39	yes	Cs4g19720	PREDICTED: protein EMBRYONIC FLOWER 1-like [Cucumis sativus]	-	-	-	GO:0044699;GO:0044699
Cs4g19830	3446.4	8819.56	189.534	486.206	1.35911	0	0	yes	Cs4g19830	Aspartate aminotransferase 3 [Theobroma cacao]	-	GO:0030312;GO:0042579//microbody;GO:0044437;GO:0005911//cell-cell junction;GO:0016020//membrane;GO:0030312;GO:0042579//microbody;GO:0044437;GO:0005911//cell-cell junction;GO:0016020//membrane;GO:0030312;GO:0042579//microbody;GO:0044437;GO:0005911//cell-cell junction;GO:0016020//membrane	GO:0043168//anion binding;GO:0070546;GO:0046914//transition metal ion binding;GO:0043168//anion binding;GO:0070546;GO:0046914//transition metal ion binding;GO:0043168//anion binding;GO:0070546;GO:0046914//transition metal ion binding	GO:0043648//dicarboxylic acid metabolic process;GO:0009064//glutamine family amino acid metabolic process;GO:0009078;GO:0009060//aerobic respiration;GO:0009066//aspartate family amino acid metabolic process;GO:0010260//organ senescence;GO:0019752//carboxylic acid metabolic process;GO:0010260//organ senescence;GO:0019752//carboxylic acid metabolic process;GO:0010260//organ senescence
Cs4g19980	260.467	491.944	11.6418	24.1242	1.05117	7.52e-17	7.5e-16	yes	Cs4g19980	PREDICTED: dehydration-responsive protein RD22-like [Fragaria vesca subsp. vesca]	-	GO:0043231//intracellular membrane-bounded organelle;GO:0043231//intracellular membrane-bounded organelle	-	-
Cs4g19990	582.221	147.786	8.13624	2.23853	-1.86181	1.13e-59	4.04e-58	yes	Cs4g19990	PREDICTED: LOW QUALITY PROTEIN: DNA polymerase theta-like [Vitis vinifera]	-	GO:0043231//intracellular membrane-bounded organelle	GO:0016779//nucleotidyltransferase activity;GO:0017111//nucleoside-triphosphatase activity;GO:0003676//nucleic acid binding	GO:0044699;GO:0006260//DNA replication
Cs4g20020	79.4808	4.04892	21.3227	1.09482	-4.28362	4.59e-19	5.12e-18	yes	-	-	-	-	-	-
Cs4g20120	139.81	307.718	6.15293	15.207	1.30539	2.81e-15	2.59e-14	yes	-	-	-	-	-	-
Cs4g20170	7.6608	23.2813	0.503154	1.60637	1.67473	0.0107331	0.0256048	yes	Cs4g20170	PREDICTED: molybdate transporter 1-like [Fragaria vesca subsp. vesca]	-	GO:0031224//intrinsic component of membrane;GO:0043231//intracellular membrane-bounded organelle	GO:0015103//inorganic anion transmembrane transporter activity	GO:0044763;GO:0008272//sulfate transport
Cs4g20330	11.4912	36.4403	0.995713	3.19353	1.68135	0.000351377	0.00111983	yes	-	-	-	-	-	-
Cs4g20360	31.6008	113.37	2.48745	9.73001	1.96777	9.99e-12	7.25e-11	yes	-	-	-	-	-	-
Cs4g20430	667.447	320.877	35.7872	17.5496	-1.02801	2.4e-27	3.83e-26	yes	Cs4g20430	DNA-binding protein phosphatase 1 isoform 3 [Theobroma cacao]	-	GO:0043231//intracellular membrane-bounded organelle;GO:0044444//cytoplasmic part;GO:0043231//intracellular membrane-bounded organelle;GO:0044444//cytoplasmic part;GO:0043231//intracellular membrane-bounded organelle;GO:0044444//cytoplasmic part;GO:0043231//intracellular membrane-bounded organelle;GO:0044444//cytoplasmic part	GO:0043169//cation binding;GO:0004721//phosphoprotein phosphatase activity;GO:0043169//cation binding;GO:0004721//phosphoprotein phosphatase activity;GO:0043169//cation binding;GO:0004721//phosphoprotein phosphatase activity;GO:0043169//cation binding;GO:0004721//phosphoprotein phosphatase activity	GO:0002697;GO:0006464//cellular protein modification process;GO:0002697;GO:0006464//cellular protein modification process;GO:0002697;GO:0006464//cellular protein modification process;GO:0002697;GO:0006464//cellular protein modification process
Cs5g01070	288.238	557.739	19.2385	42.4548	1.14193	6.22e-20	7.21e-19	yes	-	-	-	-	-	-
Cs5g01090	67.9896	213.581	9.29261	31.4067	1.75692	1.57e-18	1.71e-17	yes	Cs5g01090	PREDICTED: RING-H2 finger protein ATL79 [Vitis vinifera]	-	-	GO:0005488//binding	-
Cs5g01110	57.456	137.663	3.02932	8.35145	1.46303	7.27e-09	4.14e-08	yes	Cs5g01110	PREDICTED: probable cinnamyl alcohol dehydrogenase 1-like [Vitis vinifera]	-	GO:0044444//cytoplasmic part;GO:0044444//cytoplasmic part	GO:0046914//transition metal ion binding;GO:0016616//oxidoreductase activity, acting on the CH-OH group of donors, NAD or NADP as acceptor;GO:0046914//transition metal ion binding;GO:0016616//oxidoreductase activity, acting on the CH-OH group of donors, NAD or NADP as acceptor	GO:0044710;GO:0044710
Cs5g01150	0	7.08561	0.001	0.736755	9.52504	0.0156414	0.0357501	yes	-	-	-	-	-	-
Cs5g01190	0	21.2568	0.001	4.90006	12.2586	9.64e-07	4.42e-06	yes	Cs5g01190	Heavy metal transport/detoxification superfamily protein [Theobroma cacao]	-	-	GO:0043169//cation binding;GO:0043169//cation binding	GO:0006812//cation transport;GO:0006812//cation transport
Cs5g01280	2.8728	42.5137	0.16424	2.45327	3.90083	4.81e-10	3.02e-09	yes	Cs5g01280	GBSSII-1 [Citrus sinensis]	-	GO:0009536//plastid	GO:0046527//glucosyltransferase activity	GO:0005982//starch metabolic process
Cs5g01290	7.6608	27.3302	0.553552	2.06284	1.89784	0.00189492	0.00531268	yes	Cs5g01290	Glucan endo-1,3-beta-glucosidase 11 isoform 2 [Theobroma cacao]	-	GO:0005911//cell-cell junction;GO:0005618//cell wall;GO:0043231//intracellular membrane-bounded organelle;GO:0031225//anchored component of membrane;GO:0005911//cell-cell junction;GO:0005618//cell wall;GO:0043231//intracellular membrane-bounded organelle;GO:0031225//anchored component of membrane;GO:0005911//cell-cell junction;GO:0005618//cell wall;GO:0043231//intracellular membrane-bounded organ…	GO:0008422//beta-glucosidase activity;GO:0008422//beta-glucosidase activity;GO:0008422//beta-glucosidase activity	GO:0044763;GO:0044238;GO:0044763;GO:0044238;GO:0044763;GO:0044238
Cs5g01420	3.8304	20.2446	0.675562	3.74831	2.47208	0.0015534	0.00442483	yes	Cs5g01420	PREDICTED: tRNA (guanine-N(7)-)-methyltransferase [Vitis vinifera]	-	-	GO:0016423//tRNA (guanine) methyltransferase activity	GO:0001510//RNA methylation;GO:0008033//tRNA processing
Cs5g01480	0	7.08561	0.001	1.2832	10.3255	0.0156414	0.0357501	yes	Cs5g01480	Homeobox-leucine zipper protein ATHB-7 [Medicago truncatula]	-	-	GO:0003677//DNA binding	GO:0050896//response to stimulus;GO:0006351//transcription, DNA-templated
Cs5g01510	1229.56	612.399	77.9361	36.3037	-1.10218	6.15e-44	1.58e-42	yes	Cs5g01510	Methionine gamma-lyase [Theobroma cacao]	ko00270//Cysteine and methionine metabolism;ko00450//Selenocompound metabolism	GO:0044444//cytoplasmic part;GO:0044444//cytoplasmic part	GO:0016765//transferase activity, transferring alkyl or aryl (other than methyl) groups;GO:0043168//anion binding;GO:0016765//transferase activity, transferring alkyl or aryl (other than methyl) groups;GO:0043168//anion binding	GO:0009414//response to water deprivation;GO:0051260//protein homooligomerization;GO:0009267//cellular response to starvation;GO:0009414//response to water deprivation;GO:0051260//protein homooligomerization;GO:0009267//cellular response to starvation
Cs5g01570	280.577	1951.58	34.2908	225.934	2.72001	6.72e-280	1.34e-277	yes	-	-	-	-	-	-
Cs5g01630	51.7104	157.908	3.48051	11.1042	1.67373	1.68e-13	1.37e-12	yes	Cs5g01630	PREDICTED: major facilitator superfamily domain-containing protein 5 [Vitis vinifera]	-	GO:0044437;GO:0016020//membrane	-	-
Cs5g01760	574.56	236.862	32.1461	13.5272	-1.24878	5.14e-32	9.66e-31	yes	Cs5g01760	PREDICTED: methyltransferase-like protein 17, mitochondrial [Vitis vinifera]	-	-	GO:0016741;GO:0046914//transition metal ion binding	GO:0010467//gene expression
Cs5g01770	25.8552	76.9295	2.30336	6.73303	1.54752	5.28e-07	2.48e-06	yes	Cs5g01770	PREDICTED: short-chain dehydrogenase TIC 32, chloroplastic [Vitis vinifera]	-	-	GO:0016628//oxidoreductase activity, acting on the CH-CH group of donors, NAD or NADP as acceptor	GO:0044710
Cs5g01930	431.878	849.261	37.306	79.9505	1.0997	5.48e-30	9.66e-29	yes	Cs5g01930	26S proteasome non-ATPase regulatory subunit [Medicago truncatula]	ko03050//Proteasome	GO:0022624//proteasome accessory complex;GO:0009526//plastid envelope;GO:0022624//proteasome accessory complex;GO:0009526//plastid envelope	-	GO:0009646//response to absence of light;GO:0048827//phyllome development;GO:0006511//ubiquitin-dependent protein catabolic process;GO:0009718//anthocyanin-containing compound biosynthetic process;GO:0009725//response to hormone;GO:0043623//cellular protein complex assembly;GO:0009793//embryo development ending in seed dormancy;GO:0035966//response to topologically incorrect protein;GO:0009646//r…
Cs5g01960	17.2368	52.636	0.785083	2.50277	1.67261	1.98e-05	7.69e-05	yes	Cs5g01960	cellulose synthase-like protein [Populus tomentosa]	-	GO:0031224//intrinsic component of membrane	GO:0016759//cellulose synthase activity	GO:0030243//cellulose metabolic process
Cs5g01970	3636.97	1548.71	185.879	79.7565	-1.22069	2.7e-160	2.84e-158	yes	Cs5g01970	cellulose synthase-like protein [Populus tomentosa]	-	GO:0031224//intrinsic component of membrane;GO:0031224//intrinsic component of membrane	GO:0016759//cellulose synthase activity;GO:0016759//cellulose synthase activity	GO:0030243//cellulose metabolic process;GO:0030243//cellulose metabolic process
Cs5g02330	110.124	209.532	5.62152	11.6406	1.05013	3.11e-08	1.66e-07	yes	Cs5g02330	PREDICTED: uncharacterized LOC101224558, partial [Cucumis sativus]	-	GO:0044444//cytoplasmic part;GO:0043231//intracellular membrane-bounded organelle;GO:0044444//cytoplasmic part;GO:0043231//intracellular membrane-bounded organelle	-	-
Cs5g02340	5.7456	22.2691	0.335036	1.45999	2.12357	0.00374236	0.00992346	yes	Cs5g02340	AP2/ERF domain-containing transcription factor [Populus trichocarpa]	-	GO:0043231//intracellular membrane-bounded organelle	GO:0003676//nucleic acid binding;GO:0001071//nucleic acid binding transcription factor activity	GO:0010243//response to organonitrogen compound;GO:0006351//transcription, DNA-templated
Cs5g02410	168.538	371.489	16.7872	38.2064	1.18645	5.6e-18	5.89e-17	yes	Cs5g02410	Alpha/beta-Hydrolases superfamily protein isoform 2, partial [Theobroma cacao]	-	GO:0043231//intracellular membrane-bounded organelle;GO:0043231//intracellular membrane-bounded organelle;GO:0043231//intracellular membrane-bounded organelle	-	-
Cs5g02440	110.124	24.2935	3.2311	0.793224	-2.02623	2.83e-14	2.45e-13	yes	-	-	-	-	-	-
Cs5g02450	1162.53	335.048	44.0549	14.1438	-1.63913	3.82e-100	2.43e-98	yes	-	-	-	-	-	-
Cs5g02530	411.768	924.166	25.4119	56.6462	1.15647	7.66e-43	1.92e-41	yes	Cs5g02530	PREDICTED: mitochondrial substrate carrier family protein B [Vitis vinifera]	-	GO:0031224//intrinsic component of membrane;GO:0031224//intrinsic component of membrane;GO:0031224//intrinsic component of membrane	-	GO:0051234//establishment of localization;GO:0044763;GO:0051234//establishment of localization;GO:0044763;GO:0051234//establishment of localization;GO:0044763
Cs5g02600	109.166	256.094	6.94925	17.752	1.35305	1.58e-14	1.39e-13	yes	Cs5g02600	PREDICTED: CMP-sialic acid transporter [Vitis vinifera]	-	GO:0031224//intrinsic component of membrane;GO:0044431//Golgi apparatus part;GO:0031224//intrinsic component of membrane;GO:0044431//Golgi apparatus part	GO:0005402//cation:sugar symporter activity;GO:0015215//nucleotide transmembrane transporter activity;GO:0046943//carboxylic acid transmembrane transporter activity;GO:0005402//cation:sugar symporter activity;GO:0015215//nucleotide transmembrane transporter activity;GO:0046943//carboxylic acid transmembrane transporter activity	GO:0006818//hydrogen transport;GO:0006862//nucleotide transport;GO:0046942//carboxylic acid transport;GO:0006818//hydrogen transport;GO:0006862//nucleotide transport;GO:0046942//carboxylic acid transport
Cs5g02610	71.82	146.773	9.39139	20.5588	1.13035	5.13e-07	2.42e-06	yes	-	-	-	-	-	-
Cs5g02630	21.0672	62.7583	1.38623	4.0953	1.5628	5.19e-06	2.18e-05	yes	-	-	-	-	-	-
Cs5g02660	64.1592	25.3058	3.4666	1.49266	-1.21564	4.49e-05	0.000165597	yes	Cs5g02660	Galactose mutarotase-like superfamily protein [Theobroma cacao]	ko01100//Metabolic pathways;ko01110//Biosynthesis of secondary metabolites;ko00010//Glycolysis / Gluconeogenesis	-	GO:0005488//binding;GO:0003824//catalytic activity	GO:0044238
Cs5g02670	18.1944	37.4525	1.17815	2.53937	1.10795	0.0145873	0.033723	yes	Cs5g02670	Galactosyltransferase family protein [Theobroma cacao]	-	GO:0031224//intrinsic component of membrane;GO:0043231//intracellular membrane-bounded organelle;GO:0031224//intrinsic component of membrane;GO:0043231//intracellular membrane-bounded organelle	GO:0035250//UDP-galactosyltransferase activity;GO:0035250//UDP-galactosyltransferase activity	GO:0006464//cellular protein modification process;GO:0006464//cellular protein modification process
Cs5g02720	630.101	1363.47	30.7573	63.0103	1.03466	1.69e-56	5.72e-55	yes	Cs5g02720	PREDICTED: 6-phosphogluconate dehydrogenase, decarboxylating-like [Vitis vinifera]	ko01100//Metabolic pathways;ko01110//Biosynthesis of secondary metabolites;ko00480//Glutathione metabolism;ko00030//Pentose phosphate pathway	GO:0009532//plastid stroma;GO:0005911//cell-cell junction	GO:0016616//oxidoreductase activity, acting on the CH-OH group of donors, NAD or NADP as acceptor;GO:0000166//nucleotide binding;GO:0048037//cofactor binding	GO:0006007//glucose catabolic process;GO:0010038//response to metal ion;GO:0006970//response to osmotic stress;GO:0034285;GO:0009746
Cs5g02740	8.6184	26.318	7.49106	21.1087	1.4946	0.00603095	0.0152847	yes	Cs5g02740	Lactoylglutathione lyase / glyoxalase I family protein [Theobroma cacao]	-	-	GO:0003824//catalytic activity	-
Cs5g03010	45.0072	19.2324	4.97027	2.11715	-1.2312	0.00158952	0.0045193	yes	-	-	-	-	-	-
Cs5g03060	30.6432	4.04892	1.46575	0.20415	-2.84394	3.53e-06	1.51e-05	yes	Cs5g03060	ACC synthase [Citrus sinensis]	ko01100//Metabolic pathways;ko01110//Biosynthesis of secondary metabolites;ko00270//Cysteine and methionine metabolism	-	GO:0043168//anion binding;GO:0005515//protein binding;GO:0016846//carbon-sulfur lyase activity	GO:0001101//response to acid;GO:0010039//response to iron ion;GO:0009692;GO:0009725//response to hormone;GO:0018871;GO:0003006//developmental process involved in reproduction;GO:0006950//response to stress;GO:0009605//response to external stimulus
Cs5g03210	77.5656	159.932	8.90187	18.3269	1.04178	1.36e-07	6.8e-07	yes	-	-	-	-	-	-
Cs5g03340	77.5656	220.666	5.79265	18.0394	1.63886	8.9e-17	8.85e-16	yes	-	-	-	-	-	-
Cs5g03350	388.786	751.075	28.8989	59.6323	1.04508	9.2e-26	1.38e-24	yes	Cs5g03350	PREDICTED: E3 ubiquitin-protein ligase At3g02290-like [Vitis vinifera]	-	-	GO:0046914//transition metal ion binding;GO:0046914//transition metal ion binding;GO:0046914//transition metal ion binding;GO:0046914//transition metal ion binding;GO:0046914//transition metal ion binding;GO:0046914//transition metal ion binding;GO:0046914//transition metal ion binding;GO:0046914//transition metal ion binding;GO:0046914//transition metal ion binding	-
Cs5g03380	6.7032	24.2935	1.21849	4.63986	1.92899	0.00335045	0.00894975	yes	Cs5g03380	Disease resistance protein (TIR-NBS class) [Theobroma cacao]	-	GO:0031224//intrinsic component of membrane	GO:0016462//pyrophosphatase activity;GO:0032550	GO:0007154//cell communication
Cs5g03390	37.3464	137.663	0.936755	3.72123	1.99004	8.61e-15	7.68e-14	yes	Cs5g03390	Disease resistance protein (TIR-NBS class) [Theobroma cacao]	-	GO:0031224//intrinsic component of membrane	GO:0016462//pyrophosphatase activity;GO:0032550	GO:0050896//response to stimulus;GO:0007154//cell communication
Cs5g03580	5.7456	30.3669	0.137584	0.809251	2.55627	7.06e-05	0.000252341	yes	-	-	-	-	-	-
Cs5g03620	24.8976	188.275	1.63403	12.9172	2.98279	8.11e-32	1.52e-30	yes	Cs5g03620	beta-tubulin 10 [Salix arbutifolia]	ko04145//Phagosome	GO:0032991//macromolecular complex;GO:0016020//membrane;GO:0015630//microtubule cytoskeleton;GO:0009532//plastid stroma;GO:0030312;GO:0044437	GO:0005198//structural molecule activity;GO:0032550;GO:0017111//nucleoside-triphosphatase activity	GO:0006970//response to osmotic stress;GO:0043623//cellular protein complex assembly;GO:0009154//purine ribonucleotide catabolic process
Cs5g03730	1.9152	11.1345	0.0635925	0.406795	2.67737	0.0225028	0.0497464	yes	Cs5g03730	PREDICTED: probable LRR receptor-like serine/threonine-protein kinase At1g63430 isoform 2 [Vitis vinifera]	-	GO:0031224//intrinsic component of membrane	GO:0016301//kinase activity;GO:0016628//oxidoreductase activity, acting on the CH-CH group of donors, NAD or NADP as acceptor;GO:0032550	GO:0006796//phosphate-containing compound metabolic process;GO:0006464//cellular protein modification process;GO:0044710
Cs5g04190	67.9896	131.59	5.72728	11.6377	1.02288	7.85e-06	3.22e-05	yes	Cs5g04190	PREDICTED: nuclear ribonuclease Z-like [Solanum lycopersicum]	-	-	GO:0016891//endoribonuclease activity, producing 5'-phosphomonoesters;GO:0016891//endoribonuclease activity, producing 5'-phosphomonoesters	GO:0090501//RNA phosphodiester bond hydrolysis;GO:0008033//tRNA processing;GO:0090501//RNA phosphodiester bond hydrolysis;GO:0008033//tRNA processing
Cs5g04300	8.6184	74.905	0.723099	5.54896	2.93995	4.8e-14	4.07e-13	yes	Cs5g04300	Integral membrane HPP family protein [Theobroma cacao]	-	GO:0009528//plastid inner membrane;GO:0009528//plastid inner membrane;GO:0009528//plastid inner membrane;GO:0009528//plastid inner membrane	-	-
Cs5g04390	757.462	343.146	23.9233	11.008	-1.11986	1.15e-34	2.34e-33	yes	-	-	-	-	-	-
Cs5g04410	2.8728	13.159	0.505074	2.40759	2.25302	0.0213208	0.0474671	yes	Cs5g04410	PREDICTED: LOB domain-containing protein 27-like isoform X1 [Cicer arietinum]	-	-	-	GO:0044699
Cs5g04420	40.2192	16.1957	0.951535	0.418718	-1.18428	0.00186826	0.00524552	yes	-	-	-	-	-	-
Cs5g04520	38.304	89.0763	2.43124	6.05578	1.31662	7.44e-06	3.06e-05	yes	Cs5g04520	PREDICTED: transcription initiation factor IIB-like [Fragaria vesca subsp. vesca]	ko03022//Basal transcription factors	GO:0043231//intracellular membrane-bounded organelle	GO:0046914//transition metal ion binding;GO:0008135//translation factor activity, nucleic acid binding;GO:0008134//transcription factor binding	GO:0006949//syncytium formation;GO:0006351//transcription, DNA-templated;GO:0006412//translation;GO:0048868//pollen tube development;GO:0010769//regulation of cell morphogenesis involved in differentiation;GO:0010038//response to metal ion
Cs5g04530	4.788	24.2935	1.14626	6.22734	2.44168	0.000550905	0.0016975	yes	Cs5g04530	Cyclin-like family protein [Theobroma cacao]	ko03022//Basal transcription factors	GO:0043231//intracellular membrane-bounded organelle	GO:0046914//transition metal ion binding;GO:0008135//translation factor activity, nucleic acid binding;GO:0008134//transcription factor binding	GO:0006949//syncytium formation;GO:0006351//transcription, DNA-templated;GO:0006412//translation;GO:0048868//pollen tube development;GO:0010769//regulation of cell morphogenesis involved in differentiation;GO:0010038//response to metal ion
Cs5g04540	38.304	1.01223	7.7679	0.207984	-5.22298	1.5e-10	9.92e-10	yes	Cs5g04540	PREDICTED: germin-like protein subfamily T member 2-like [Fragaria vesca subsp. vesca]	-	-	GO:0043167//ion binding;GO:0003824//catalytic activity	GO:0044699
Cs5g04740	466.351	1006.16	34.6025	76.2057	1.13902	6.85e-43	1.72e-41	yes	Cs5g04740	transcription factor Myb1 [Malus xiaojinensis]	-	-	GO:0003676//nucleic acid binding	GO:0009725//response to hormone;GO:0001101//response to acid
Cs5g04850	54.5832	14.1712	3.1789	0.870485	-1.86864	7.22e-07	3.35e-06	yes	Cs5g04850	DP-E2F-like 1 isoform 1 [Theobroma cacao]	-	GO:0044424	-	GO:0044786//cell cycle DNA replication;GO:0050794//regulation of cellular process;GO:0006351//transcription, DNA-templated
Cs5g04980	352.397	979.839	40.5244	114.184	1.4945	9.71e-65	3.83e-63	yes	Cs5g04980	PREDICTED: snakin-2-like [Glycine max]	-	GO:0016020//membrane;GO:0016020//membrane	-	GO:0031323//regulation of cellular metabolic process;GO:0006970//response to osmotic stress;GO:0001101//response to acid;GO:0031323//regulation of cellular metabolic process;GO:0006970//response to osmotic stress;GO:0001101//response to acid
Cs5g05050	619.567	1579.08	35.938	96.8861	1.43078	7.19e-87	3.9e-85	yes	Cs5g05050	Xanthine/uracil permease family protein isoform 1 [Theobroma cacao]	-	GO:0005911//cell-cell junction;GO:0030312;GO:0043231//intracellular membrane-bounded organelle;GO:0005911//cell-cell junction;GO:0030312;GO:0043231//intracellular membrane-bounded organelle;GO:0005911//cell-cell junction;GO:0030312;GO:0043231//intracellular membrane-bounded organelle;GO:0005911//cell-cell junction;GO:0030312;GO:0043231//intracellular membrane-bounded organelle;GO:0005911//cell-ce…	-	GO:0051234//establishment of localization;GO:0044763;GO:0051234//establishment of localization;GO:0044763;GO:0051234//establishment of localization;GO:0044763;GO:0051234//establishment of localization;GO:0044763;GO:0051234//establishment of localization;GO:0044763;GO:0051234//establishment of localization;GO:0044763;GO:0051234//establishment of localization;GO:0044763;GO:0051234//establishment of…
Cs5g05070	128.318	55.6727	6.65104	3.0451	-1.12709	1.31e-07	6.6e-07	yes	Cs5g05070	BAH domain,TFIIS helical bundle-like domain isoform 5 [Theobroma cacao]	-	GO:0043229//intracellular organelle	GO:0005488//binding	GO:0010467//gene expression
Cs5g05110	22.0248	74.905	1.57195	5.8392	1.89322	6.51e-08	3.38e-07	yes	Cs5g05110	PREDICTED: rac-like GTP-binding protein ARAC10-like [Cicer arietinum]	ko04145//Phagosome;ko04650//Natural killer cell mediated cytotoxicity	GO:0043231//intracellular membrane-bounded organelle;GO:0009505//plant-type cell wall;GO:0016020//membrane;GO:0043231//intracellular membrane-bounded organelle;GO:0009505//plant-type cell wall;GO:0016020//membrane	GO:0032550;GO:0019900//kinase binding;GO:0019902//phosphatase binding;GO:0032550;GO:0019900//kinase binding;GO:0019902//phosphatase binding	GO:0035556//intracellular signal transduction;GO:0071555//cell wall organization;GO:0009738//abscisic acid-activated signaling pathway;GO:0035556//intracellular signal transduction;GO:0071555//cell wall organization;GO:0009738//abscisic acid-activated signaling pathway
Cs5g05180	29.6856	79.9662	4.01629	9.38675	1.22476	2.15e-06	9.43e-06	yes	-	-	-	-	-	-
Cs5g05190	114.912	231.801	37.7776	78.7547	1.05983	4.57e-10	2.88e-09	yes	Cs5g05190	PREDICTED: ribonuclease 3 [Vitis vinifera]	-	GO:0043231//intracellular membrane-bounded organelle	GO:0003676//nucleic acid binding;GO:0016891//endoribonuclease activity, producing 5'-phosphomonoesters	GO:0016072//rRNA metabolic process;GO:0090501//RNA phosphodiester bond hydrolysis;GO:0010467//gene expression
Cs5g05240	2471.57	5647.23	120.429	281.969	1.22735	2.3e-210	3.21e-208	yes	Cs5g05240	PREDICTED: LOW QUALITY PROTEIN: aldehyde dehydrogenase family 2 member B4, mitochondrial-like [Glycine max]	ko01100//Metabolic pathways;ko01110//Biosynthesis of secondary metabolites;ko00010//Glycolysis / Gluconeogenesis;ko00620//Pyruvate metabolism;ko00040//Pentose and glucuronate interconversions;ko00330//Arginine and proline metabolism;ko00071//Fatty acid metabolism;ko00280//Valine, leucine and isoleucine degradation;ko00561//Glycerolipid metabolism;ko00410//beta-Alanine metabolism;ko00053//Ascorbat…	GO:0009536//plastid;GO:0009536//plastid;GO:0009536//plastid;GO:0009536//plastid	GO:0016620//oxidoreductase activity, acting on the aldehyde or oxo group of donors, NAD or NADP as acceptor;GO:0032550;GO:0016620//oxidoreductase activity, acting on the aldehyde or oxo group of donors, NAD or NADP as acceptor;GO:0032550;GO:0016620//oxidoreductase activity, acting on the aldehyde or oxo group of donors, NAD or NADP as acceptor;GO:0032550;GO:0016620//oxidoreductase activity, actin…	GO:0044710;GO:0010038//response to metal ion;GO:0044710;GO:0010038//response to metal ion;GO:0044710;GO:0010038//response to metal ion;GO:0044710;GO:0010038//response to metal ion
Cs5g05260	253.764	527.372	10.9051	22.6131	1.05216	4.82e-22	6.14e-21	yes	Cs5g05260	PREDICTED: U-box domain-containing protein 19-like [Cucumis sativus]	-	GO:0044424	GO:0019787//small conjugating protein ligase activity;GO:0032550	GO:0032446//protein modification by small protein conjugation;GO:0009845//seed germination
Cs5g05290	123.53	265.204	7.20024	16.2146	1.17118	1.16e-12	8.96e-12	yes	Cs5g05290	PREDICTED: serine/threonine-protein kinase HT1-like [Cucumis sativus]	-	GO:0005911//cell-cell junction;GO:0016020//membrane;GO:0005911//cell-cell junction;GO:0016020//membrane	GO:0004713//protein tyrosine kinase activity;GO:0032550;GO:0004713//protein tyrosine kinase activity;GO:0032550	GO:0006468//protein phosphorylation;GO:0006468//protein phosphorylation
Cs5g05440	2714.8	1043.61	140.805	56.515	-1.31699	2.25e-153	2.24e-151	yes	Cs5g05440	PREDICTED: 1-deoxy-D-xylulose 5-phosphate reductoisomerase, chloroplastic-like [Fragaria vesca subsp. vesca]	ko01100//Metabolic pathways;ko01110//Biosynthesis of secondary metabolites;ko00900//Terpenoid backbone biosynthesis	-	GO:0043169//cation binding;GO:0016616//oxidoreductase activity, acting on the CH-OH group of donors, NAD or NADP as acceptor;GO:0043168//anion binding;GO:0043169//cation binding;GO:0016616//oxidoreductase activity, acting on the CH-OH group of donors, NAD or NADP as acceptor;GO:0043168//anion binding;GO:0043169//cation binding;GO:0016616//oxidoreductase activity, acting on the CH-OH group of dono…	GO:0006720//isoprenoid metabolic process;GO:0006720//isoprenoid metabolic process;GO:0006720//isoprenoid metabolic process
Cs5g05600	0	8.09784	0.001	0.640806	9.32374	0.00782344	0.019228	yes	-	-	-	-	-	-
Cs5g05650	666.49	1469.76	41.8685	92.6801	1.14639	6.59e-63	2.48e-61	yes	Cs5g05650	Tryptophan biosynthesis 1 [Theobroma cacao]	ko01100//Metabolic pathways;ko01110//Biosynthesis of secondary metabolites;ko00400//Phenylalanine, tyrosine and tryptophan biosynthesis	GO:0009532//plastid stroma;GO:0009526//plastid envelope;GO:0009532//plastid stroma;GO:0009526//plastid envelope;GO:0009532//plastid stroma;GO:0009526//plastid envelope;GO:0009532//plastid stroma;GO:0009526//plastid envelope;GO:0009532//plastid stroma;GO:0009526//plastid envelope;GO:0009532//plastid stroma;GO:0009526//plastid envelope;GO:0009532//plastid stroma;GO:0009526//plastid envelope	GO:0016763//transferase activity, transferring pentosyl groups;GO:0016763//transferase activity, transferring pentosyl groups;GO:0016763//transferase activity, transferring pentosyl groups;GO:0016763//transferase activity, transferring pentosyl groups;GO:0016763//transferase activity, transferring pentosyl groups;GO:0016763//transferase activity, transferring pentosyl groups;GO:0016763//transfera…	GO:0006568//tryptophan metabolic process;GO:0006568//tryptophan metabolic process;GO:0006568//tryptophan metabolic process;GO:0006568//tryptophan metabolic process;GO:0006568//tryptophan metabolic process;GO:0006568//tryptophan metabolic process;GO:0006568//tryptophan metabolic process
Cs5g05810	0.9576	12.1468	0.0812207	1.07035	3.72009	0.0034275	0.00913843	yes	-	-	-	-	-	-
Cs5g05920	5.7456	42.5137	0.275663	2.25	3.02895	5.92e-08	3.08e-07	yes	Cs5g05920	PREDICTED: tryptophan aminotransferase-related protein 2 [Vitis vinifera]	-	-	GO:0043168//anion binding;GO:0016740//transferase activity;GO:0016846//carbon-sulfur lyase activity	GO:0009888//tissue development;GO:0009683;GO:0009725//response to hormone;GO:0010051//xylem and phloem pattern formation;GO:0009617//response to bacterium;GO:0010015//root morphogenesis;GO:0009630//gravitropism;GO:0048438//floral whorl development;GO:0009793//embryo development ending in seed dormancy
Cs5g06130	44.0496	141.712	2.00387	6.93324	1.79074	3.98e-13	3.16e-12	yes	-	-	-	-	-	-
Cs5g06140	0	95.1497	0.001	10.5263	13.3617	6.3e-29	1.06e-27	yes	-	-	-	-	-	-
Cs5g06360	58.4136	20.2446	2.26139	0.857768	-1.39855	2.02e-05	7.84e-05	yes	Cs5g06360	PREDICTED: cytochrome P450 71A1-like [Vitis vinifera]	-	-	GO:0046914//transition metal ion binding;GO:0016491//oxidoreductase activity;GO:0046906//tetrapyrrole binding	GO:0044710
Cs5g06440	130.234	55.6727	4.91576	2.26196	-1.11984	6.72e-08	3.48e-07	yes	Cs5g06440	Seed imbibition 2 isoform 3 [Theobroma cacao]	-	-	GO:0036094//small molecule binding;GO:0097159//organic cyclic compound binding	-
Cs5g06510	71.82	34.4158	3.34243	1.63505	-1.03156	0.000295076	0.000953478	yes	Cs5g06510	Leucine-rich repeat protein kinase family protein [Theobroma cacao]	-	GO:0031224//intrinsic component of membrane	GO:0032550;GO:0004674//protein serine/threonine kinase activity	GO:0006952//defense response;GO:0008219//cell death;GO:0006464//cellular protein modification process;GO:0010227//floral organ abscission;GO:0006796//phosphate-containing compound metabolic process
Cs5g06570	0	44.5381	0.001	3.04296	11.5713	5.97e-14	5.03e-13	yes	Cs5g06570	Cysteine proteinases superfamily protein isoform 1 [Theobroma cacao]	ko04145//Phagosome	GO:0044432;GO:0031982//vesicle	GO:0016628//oxidoreductase activity, acting on the CH-CH group of donors, NAD or NADP as acceptor;GO:0070011//peptidase activity, acting on L-amino acid peptides	GO:0016485//protein processing;GO:0044710
Cs5g06720	13.4064	33.4036	0.917541	2.37965	1.3749	0.00457933	0.0118963	yes	Cs5g06720	GDSL-like Lipase/Acylhydrolase superfamily protein [Theobroma cacao]	-	GO:0043231//intracellular membrane-bounded organelle	GO:0016787//hydrolase activity	GO:0044238
Cs5g06920	4540.94	1608.43	207.913	72.009	-1.52973	1.18e-265	2.11e-263	yes	-	-	-	-	-	-
Cs5g06970	2.8728	24.2935	0.266512	2.46279	3.20802	4.98e-05	0.000182309	yes	-	-	-	-	-	-
Cs5g07060	140.767	277.351	7.85427	16.2661	1.05032	4.28e-11	2.94e-10	yes	Cs5g07060	Zn-dependent exopeptidases superfamily protein [Theobroma cacao]	-	GO:0044437;GO:0044437	GO:0046914//transition metal ion binding;GO:0008238//exopeptidase activity;GO:0046914//transition metal ion binding;GO:0008238//exopeptidase activity	GO:0016485//protein processing;GO:0010038//response to metal ion;GO:0016485//protein processing;GO:0010038//response to metal ion
Cs5g07130	13.4064	84.0151	0.873537	5.20238	2.57423	7.84e-14	6.55e-13	yes	-	-	-	-	-	-
Cs5g07230	5.7456	38.4648	0.396309	2.43158	2.6172	9.67e-07	4.43e-06	yes	Cs5g07230	Cytochrome P450 94A2 [Theobroma cacao]	-	-	GO:0046906//tetrapyrrole binding;GO:0046914//transition metal ion binding;GO:0016712//oxidoreductase activity, acting on paired donors, with incorporation or reduction of molecular oxygen, reduced flavin or flavoprotein as one donor, and incorporation of one atom of oxygen	GO:0009625//response to insect;GO:0032787//monocarboxylic acid metabolic process;GO:0048229//gametophyte development;GO:0048608//reproductive structure development;GO:0006950//response to stress
Cs5g07250	738.31	1463.69	47.2293	99.2051	1.07073	1.15e-49	3.36e-48	yes	Cs5g07250	PREDICTED: SNF1-related protein kinase regulatory subunit gamma-1-like [Cucumis sativus]	-	GO:0005618//cell wall;GO:0005618//cell wall	GO:0017076//purine nucleotide binding;GO:0016772//transferase activity, transferring phosphorus-containing groups;GO:0017076//purine nucleotide binding;GO:0016772//transferase activity, transferring phosphorus-containing groups	GO:0006796//phosphate-containing compound metabolic process;GO:0006796//phosphate-containing compound metabolic process
Cs5g07420	1712.19	6108.81	92.0568	373.681	2.02121	0	0	yes	-	-	-	-	-	-
Cs5g07430	56.4984	169.042	4.16722	12.9588	1.63677	3.13e-14	2.69e-13	yes	Cs5g07430	PREDICTED: transcription elongation factor A protein 3 [Vitis vinifera]	-	-	GO:0005488//binding	GO:0006355//regulation of transcription, DNA-templated
Cs5g07550	149.386	33.4036	4.17501	0.995752	-2.06792	1.16e-18	1.28e-17	yes	Cs5g07550	beta-amylase 1 [Citrus trifoliata]	-	GO:0009532//plastid stroma	GO:0016160//amylase activity	GO:0006950//response to stress;GO:0005976//polysaccharide metabolic process;GO:0000023//maltose metabolic process
Cs5g07560	21.0672	52.636	4.4083	12.9162	1.55089	0.000263136	0.000859496	yes	Cs5g07560	PREDICTED: uncharacterized protein LOC101510790 [Cicer arietinum]	-	GO:0043231//intracellular membrane-bounded organelle;GO:0043231//intracellular membrane-bounded organelle	-	-
Cs5g07590	11.4912	63.7705	0.771794	4.80326	2.63773	3.33e-10	2.13e-09	yes	Cs5g07590	Plant snare 11 [Theobroma cacao]	-	GO:0044444//cytoplasmic part;GO:0016020//membrane;GO:0044444//cytoplasmic part;GO:0016020//membrane;GO:0044444//cytoplasmic part;GO:0016020//membrane;GO:0044444//cytoplasmic part;GO:0016020//membrane	-	-
Cs5g07600	1.9152	19.2324	0.0469605	0.517809	3.4629	0.000222778	0.000738765	yes	Cs5g07600	chromatin remodeling 31 [Arabidopsis thaliana]	-	-	GO:1901363;GO:0097159//organic cyclic compound binding	-
Cs5g07730	97.6752	204.471	6.82527	14.4438	1.08149	1.37e-09	8.28e-09	yes	Cs5g07730	Peptidyl-prolyl cis-trans isomerases isoform 1 [Theobroma cacao]	-	-	GO:0016859//cis-trans isomerase activity	GO:0018208//peptidyl-proline modification;GO:0006950//response to stress
Cs5g07780	22.9824	95.1497	1.98363	8.56723	2.11069	1.57e-11	1.12e-10	yes	Cs5g07780	Ureidoglycine aminohydrolase isoform 1 [Theobroma cacao]	ko00230//Purine metabolism	GO:0043231//intracellular membrane-bounded organelle	GO:0043169//cation binding;GO:0016813//hydrolase activity, acting on carbon-nitrogen (but not peptide) bonds, in linear amidines;GO:0016813//hydrolase activity, acting on carbon-nitrogen (but not peptide) bonds, in linear amidines	GO:0009112;GO:0000255//allantoin metabolic process;GO:0000255//allantoin metabolic process
Cs5g07800	0.9576	11.1345	0.0393407	0.431476	3.45519	0.00636217	0.0160291	yes	Cs5g07800	meiotic serine proteinase [Solanum lycopersicum]	-	GO:0005618//cell wall;GO:0043231//intracellular membrane-bounded organelle;GO:0005911//cell-cell junction;GO:0005618//cell wall;GO:0043231//intracellular membrane-bounded organelle	GO:0016491//oxidoreductase activity;GO:0070011//peptidase activity, acting on L-amino acid peptides;GO:0004175//endopeptidase activity;GO:0005515//protein binding;GO:0016628//oxidoreductase activity, acting on the CH-CH group of donors, NAD or NADP as acceptor	GO:0044699;GO:0008152//metabolic process;GO:0016485//protein processing;GO:0044710;GO:0044092//negative regulation of molecular function
Cs5g07820	378.252	765.246	23.0631	47.9708	1.05657	3.26e-29	5.55e-28	yes	Cs5g07820	PREDICTED: glutamate dehydrogenase 2-like [Fragaria vesca subsp. vesca]	ko01100//Metabolic pathways;ko00330//Arginine and proline metabolism;ko00250//Alanine, aspartate and glutamate metabolism;ko00910//Nitrogen metabolism	GO:0044437;GO:0044437	GO:0032550;GO:0046914//transition metal ion binding;GO:0016639//oxidoreductase activity, acting on the CH-NH2 group of donors, NAD or NADP as acceptor;GO:0032550;GO:0046914//transition metal ion binding;GO:0016639//oxidoreductase activity, acting on the CH-NH2 group of donors, NAD or NADP as acceptor	GO:0019752//carboxylic acid metabolic process;GO:0010038//response to metal ion;GO:0006970//response to osmotic stress;GO:0019752//carboxylic acid metabolic process;GO:0010038//response to metal ion;GO:0006970//response to osmotic stress
Cs5g07856	173.326	4.04892	21.0219	0.492446	-5.41578	8.54e-46	2.28e-44	yes	Cs5g07856	Expansin-like B1, BETA 3.1,EXLB1 [Theobroma cacao]	-	-	-	GO:0000003//reproduction
Cs5g08000	22.0248	51.6237	4.2357	9.98753	1.23753	0.000657485	0.0020034	yes	-	-	-	-	-	-
Cs5g08030	40.2192	3.03669	2.40602	0.175169	-3.77983	3.12e-09	1.83e-08	yes	Cs5g08030	Alpha/beta-Hydrolases superfamily protein [Theobroma cacao]	-	-	GO:0004620//phospholipase activity	GO:0044238
Cs5g08060	13.4064	0	8.16253	0.001	-12.9948	0.000245094	0.000805734	yes	Cs5g08060	DNA binding protein [Arabidopsis lyrata subsp. lyrata]	-	-	GO:0005488//binding	GO:0044238;GO:0044763;GO:0044710;GO:0044260;GO:0043412//macromolecule modification
Cs5g08360	1148.16	192.324	90.6723	13.5446	-2.74294	8.01e-157	8.11e-155	yes	Cs5g08360	AP2/ERF domain-containing transcription factor [Populus trichocarpa]	-	-	-	GO:0050789//regulation of biological process;GO:0006351//transcription, DNA-templated
Cs5g08370	94.8024	406.917	3.11929	13.9129	2.15713	5.63e-46	1.51e-44	yes	Cs5g08370	H(+)-ATPase 11 isoform 1 [Theobroma cacao]	ko00190//Oxidative phosphorylation	GO:0031224//intrinsic component of membrane	GO:0032550;GO:0017111//nucleoside-triphosphatase activity;GO:0043169//cation binding;GO:0008324//cation transmembrane transporter activity	GO:0009152//purine ribonucleotide biosynthetic process;GO:0006970//response to osmotic stress;GO:0009154//purine ribonucleotide catabolic process;GO:0006811//ion transport
Cs5g08410	0.9576	14.1712	0.0683112	1.11969	4.03483	0.000980413	0.00289332	yes	Cs5g08410	Alpha/beta-Hydrolases superfamily protein isoform 2 [Theobroma cacao]	ko01100//Metabolic pathways;ko00062//Fatty acid elongation in mitochondria	GO:0044444//cytoplasmic part;GO:0043231//intracellular membrane-bounded organelle;GO:0044444//cytoplasmic part;GO:0043231//intracellular membrane-bounded organelle	GO:0016790//thiolester hydrolase activity;GO:0016790//thiolester hydrolase activity	GO:0036211;GO:0036211
Cs5g08795	19.152	56.6849	3.17219	10.2837	1.69681	1.54e-05	6.05e-05	yes	-	-	-	-	-	-
Cs5g08900	16.2792	35.4281	3.07328	7.04253	1.19631	0.0110741	0.0263567	yes	Cs5g08900	Histidine triad nucleotide-binding 4 isoform 1 [Theobroma cacao]	-	GO:0042579//microbody;GO:0042579//microbody	GO:0004779//sulfate adenylyltransferase activity;GO:0016819;GO:0004779//sulfate adenylyltransferase activity;GO:0016819	GO:0006163//purine nucleotide metabolic process;GO:0006163//purine nucleotide metabolic process
Cs5g08980	4.788	25.3058	0.157717	0.861526	2.44956	0.000328077	0.00105011	yes	Cs5g08980	GRAS family transcription factor [Theobroma cacao]	-	-	-	GO:0006351//transcription, DNA-templated
Cs5g09020	326.542	68.8317	30.4421	6.18168	-2.3	1.5e-40	3.56e-39	yes	Cs5g09020	PREDICTED: L-lactate dehydrogenase A [Vitis vinifera]	ko01100//Metabolic pathways;ko01110//Biosynthesis of secondary metabolites;ko00010//Glycolysis / Gluconeogenesis;ko00270//Cysteine and methionine metabolism;ko00620//Pyruvate metabolism;ko00640//Propanoate metabolism	GO:0044444//cytoplasmic part;GO:0016020//membrane	GO:0004457//lactate dehydrogenase activity	GO:0005975//carbohydrate metabolic process;GO:0006970//response to osmotic stress;GO:0044710;GO:0001101//response to acid;GO:0006091//generation of precursor metabolites and energy
Cs5g09080	88.0992	299.62	12.9697	49.1268	1.92137	1.07e-27	1.72e-26	yes	-	-	-	-	-	-
Cs5g09110	114.912	1184.31	8.64283	99.3345	3.52272	1.97e-212	2.81e-210	yes	Cs5g09110	Adenine phosphoribosyl transferase 4 [Theobroma cacao]	ko01100//Metabolic pathways;ko00230//Purine metabolism	GO:0044444//cytoplasmic part	GO:0016763//transferase activity, transferring pentosyl groups	GO:0043096//purine nucleobase salvage
Cs5g09160	43.092	129.565	7.75816	23.5985	1.60491	2.82e-11	1.97e-10	yes	Cs5g09160	PREDICTED: 3-oxoacyl-[acyl-carrier-protein] synthase 3 A, chloroplastic-like [Vitis vinifera]	ko01100//Metabolic pathways;ko00061//Fatty acid biosynthesis	GO:0009532//plastid stroma	GO:0004312//fatty acid synthase activity	GO:0006631//fatty acid metabolic process
Cs5g09220	36.3888	11.1345	1.59618	0.475698	-1.74651	0.000351377	0.00111983	yes	Cs5g09220	acid invertase [Citrus unshiu]	ko01100//Metabolic pathways;ko00500//Starch and sucrose metabolism;ko00052//Galactose metabolism	GO:0005618//cell wall;GO:0005773//vacuole;GO:0005618//cell wall;GO:0005773//vacuole	GO:0004558//alpha-glucosidase activity;GO:0016289//CoA hydrolase activity;GO:0004558//alpha-glucosidase activity	GO:0051707//response to other organism;GO:0044238;GO:0048364//root development;GO:0009739//response to gibberellin;GO:0051707//response to other organism;GO:0044238;GO:0048364//root development;GO:0009739//response to gibberellin
Cs5g09230	20.1096	111.345	0.818757	4.78725	2.54769	2.16e-16	2.11e-15	yes	Cs5g09230	Cupredoxin superfamily protein isoform 1 [Theobroma cacao]	-	GO:0005911//cell-cell junction;GO:0005618//cell wall;GO:0031225//anchored component of membrane;GO:0005576//extracellular region;GO:0044437;GO:0005911//cell-cell junction;GO:0005618//cell wall;GO:0031225//anchored component of membrane;GO:0005576//extracellular region;GO:0044437;GO:0005911//cell-cell junction;GO:0005618//cell wall;GO:0031225//anchored component of membrane;GO:0005576//extracellul…	GO:0046914//transition metal ion binding;GO:0016682//oxidoreductase activity, acting on diphenols and related substances as donors, oxygen as acceptor;GO:0046914//transition metal ion binding;GO:0016682//oxidoreductase activity, acting on diphenols and related substances as donors, oxygen as acceptor;GO:0046914//transition metal ion binding;GO:0016682//oxidoreductase activity, acting on diphenols…	GO:0009826//unidimensional cell growth;GO:0044710;GO:0009826//unidimensional cell growth;GO:0044710;GO:0009826//unidimensional cell growth;GO:0044710
Cs5g09550	56.4984	132.602	2.19131	5.38615	1.29746	2.42e-08	1.31e-07	yes	-	-	-	-	-	-
Cs5g09590	169.495	59.7216	8.19727	2.97324	-1.46311	4.54e-13	3.59e-12	yes	-	-	-	-	-	-
Cs5g09630	0.9576	16.1957	0.102438	1.70853	4.05993	0.000276113	0.000897495	yes	-	-	-	-	-	-
Cs5g09690	55.5408	233.825	2.67637	11.6551	2.12261	1.07e-26	1.67e-25	yes	-	-	-	-	-	-
Cs5g09710	4.788	24.2935	0.373141	1.84628	2.30683	0.000550905	0.0016975	yes	-	-	-	-	-	-
Cs5g09720	287.28	98.1863	18.3187	6.27915	-1.54468	3.04e-22	3.9e-21	yes	-	-	-	-	-	-
Cs5g09740	337.075	1072.96	24.5739	81.123	1.72298	4.54e-84	2.33e-82	yes	-	-	-	-	-	-
Cs5g09760	17.2368	38.4648	2.0095	4.52615	1.17145	0.006528	0.0163986	yes	-	-	-	-	-	-
Cs5g09770	25.8552	109.321	1.91543	8.64674	2.17449	3.28e-13	2.63e-12	yes	-	-	-	-	-	-
Cs5g09840	22.9824	67.8194	1.66298	5.06369	1.60642	2.65e-06	1.15e-05	yes	-	-	-	-	-	-
Cs5g09850	26.8128	88.064	2.70928	9.21902	1.7667	1.09e-08	6.09e-08	yes	-	-	-	-	-	-
Cs5g10030	149.386	284.437	3.97838	8.21118	1.04541	1.33e-10	8.82e-10	yes	-	-	-	-	-	-
Cs5g10090	582.221	80.9784	20.875	3.09845	-2.75216	9.62e-92	5.59e-90	yes	-	-	-	-	-	-
Cs5g10110	314.093	778.405	23.1007	56.9768	1.30244	9.23e-44	2.36e-42	yes	-	-	-	-	-	-
Cs5g10150	6.7032	23.2813	0.331751	1.23276	1.89372	0.00525564	0.0134796	yes	-	-	-	-	-	-
Cs5g10190	38.304	88.064	0.938356	2.3544	1.32715	1.05e-05	4.23e-05	yes	-	-	-	-	-	-
Cs5g10240	6.7032	78.954	0.74834	8.46524	3.49979	1.73e-16	1.69e-15	yes	-	-	-	-	-	-
Cs5g10270	107.251	34.4158	7.33805	2.47	-1.57089	6.22e-10	3.87e-09	yes	-	-	-	-	-	-
Cs5g10280	138.852	342.134	10.0496	28.0216	1.4794	2.32e-20	2.75e-19	yes	-	-	-	-	-	-
Cs5g10380	271.959	551.666	17.4617	38.7798	1.15111	6.4e-22	8.11e-21	yes	-	-	-	-	-	-
Cs5g10530	308.347	1022.35	22.325	78.029	1.80535	1.91e-84	9.88e-83	yes	-	-	-	-	-	-
Cs5g10550	1953.5	766.258	220.666	83.0596	-1.40965	4.87e-105	3.28e-103	yes	-	-	-	-	-	-
Cs5g10560	76.608	35.4281	6.13034	2.9799	-1.0407	9.39e-05	0.000329312	yes	-	-	-	-	-	-
Cs5g10670	341.863	917.081	18.105	51.8573	1.51816	1.23e-57	4.27e-56	yes	-	-	-	-	-	-
Cs5g10750	0	10.1223	0.001	0.692309	9.43527	0.00195752	0.00545956	yes	-	-	-	-	-	-
Cs5g10820	266.213	1611.47	23.8716	149.134	2.64324	2.35e-216	3.41e-214	yes	-	-	-	-	-	-
Cs5g10830	596.585	1431.29	46.195	126.66	1.45515	9e-72	4.01e-70	yes	-	-	-	-	-	-
Cs5g10860	6.7032	24.2935	0.382652	1.42819	1.90008	0.00335045	0.00894975	yes	-	-	-	-	-	-
Cs5g11210	177.156	455.504	9.09219	26.321	1.53351	1.73e-28	2.87e-27	yes	-	-	-	-	-	-
Cs5g11310	165.665	11.1345	4.80559	0.333323	-3.84972	1.97e-36	4.19e-35	yes	-	-	-	-	-	-
Cs5g11440	72.7776	182.201	5.18003	14.1197	1.44668	8.67e-12	6.31e-11	yes	-	-	-	-	-	-
Cs5g11530	190.562	427.161	7.57599	17.9705	1.24612	4.06e-21	4.97e-20	yes	-	-	-	-	-	-
Cs5g11540	99.5904	200.422	9.51375	20.5321	1.1098	1.03e-08	5.76e-08	yes	-	-	-	-	-	-
Cs5g11560	121.615	527.372	6.44194	28.7257	2.15677	3.88e-59	1.38e-57	yes	-	-	-	-	-	-
Cs5g11610	29.6856	65.795	2.01695	4.57097	1.18033	0.000315728	0.00101438	yes	-	-	-	-	-	-
Cs5g11660	198.223	497.005	30.0663	76.3994	1.34541	1.31e-29	2.28e-28	yes	-	-	-	-	-	-
Cs5g11700	365.803	898.861	20.2013	52.0619	1.36578	3.17e-49	9.1e-48	yes	-	-	-	-	-	-
Cs5g11820	71.82	208.519	3.10037	9.39876	1.60003	1.89e-16	1.85e-15	yes	-	-	-	-	-	-
Cs5g11880	1155.82	2210.71	70.4116	143.29	1.02505	1.39e-66	5.7e-65	yes	-	-	-	-	-	-
Cs5g11890	0	7.08561	0.001	0.352164	8.4601	0.0156414	0.0357501	yes	-	-	-	-	-	-
Cs5g11990	109.166	289.498	6.19605	18.1667	1.55188	1.46e-19	1.66e-18	yes	-	-	-	-	-	-
Cs5g12190	52.668	142.724	6.16555	17.5229	1.50694	1.18e-10	7.84e-10	yes	-	-	-	-	-	-
Cs5g12210	211.63	575.959	9.38327	28.0018	1.57736	2.84e-38	6.45e-37	yes	-	-	-	-	-	-
Cs5g12250	559.239	2496.16	32.4111	151.165	2.22156	6.22e-255	1.08e-252	yes	-	-	-	-	-	-
Cs5g12260	39.2616	13.159	1.47157	0.532853	-1.46555	0.000416456	0.00131391	yes	-	-	-	-	-	-
Cs5g12410	7640.69	1501.14	533.496	104.6	-2.35059	0	0	yes	-	-	-	-	-	-
Cs5g12420	2930.26	9800.41	212.991	731.339	1.77975	0	0	yes	-	-	-	-	-	-
Cs5g12520	516.147	1392.83	36.0896	96.9543	1.42572	3.83e-85	2.01e-83	yes	-	-	-	-	-	-
Cs5g12550	271.959	735.891	37.9046	89.0119	1.23163	1.01e-47	2.81e-46	yes	-	-	-	-	-	-
Cs5g12570	181.944	343.146	10.0318	20.4656	1.02862	3.69e-12	2.76e-11	yes	-	-	-	-	-	-
Cs5g12580	55.5408	191.312	9.64473	33.3208	1.78861	3.11e-18	3.32e-17	yes	-	-	-	-	-	-
Cs5g12590	8.6184	26.318	0.900128	2.91528	1.69543	0.00603095	0.0152847	yes	-	-	-	-	-	-
Cs5g12660	10.5336	2.02446	0.417617	0.0909414	-2.19917	0.0225028	0.0497464	yes	Cs5g12660	Leucine-rich repeat protein kinase family protein [Theobroma cacao]	-	-	GO:0016301//kinase activity	GO:0008152//metabolic process
Cs5g12720	106.294	50.6115	6.84126	3.29507	-1.05395	1.46e-05	5.76e-05	yes	-	-	-	-	-	-
Cs5g12790	0	7.08561	0.001	0.982926	9.94094	0.0156414	0.0357501	yes	-	-	-	-	-	-
Cs5g13080	50.7528	97.1741	2.12159	4.4403	1.06551	0.000204989	0.000683349	yes	Cs5g13080	SH2 domain protein B [Arabidopsis thaliana]	-	-	-	GO:0009987//cellular process
Cs5g13130	44.0496	84.0151	2.74522	6.46502	1.23573	0.000537154	0.0016616	yes	Cs5g13130	Senescence-related gene 1 [Theobroma cacao]	-	-	GO:0016706//oxidoreductase activity, acting on paired donors, with incorporation or reduction of molecular oxygen, 2-oxoglutarate as one donor, and incorporation of one atom each of oxygen into both donors;GO:0016706//oxidoreductase activity, acting on paired donors, with incorporation or reduction of molecular oxygen, 2-oxoglutarate as one donor, and incorporation of one atom each of oxygen into…	GO:0051553;GO:0051553
Cs5g13210	27.7704	63.7705	1.65859	4.18626	1.3357	0.00022986	0.000760802	yes	Cs5g13210	Senescence-related gene 1 [Theobroma cacao]	-	-	GO:0051213//dioxygenase activity	-
Cs5g13350	363.888	720.708	22.4537	45.1889	1.00902	2.19e-26	3.37e-25	yes	Cs5g13350	PREDICTED: probable salt tolerance-like protein At1g78600-like isoform 2 [Glycine max]	-	GO:0044464;GO:0044464;GO:0044464	GO:0046914//transition metal ion binding;GO:0046914//transition metal ion binding;GO:0046914//transition metal ion binding	-
Cs5g13360	18.1944	151.835	0.521028	4.77103	3.19487	2.04e-27	3.25e-26	yes	Cs5g13360	PREDICTED: mechanosensitive ion channel protein 8-like [Cucumis sativus]	-	GO:0016020//membrane;GO:0044464;GO:0016020//membrane	-	GO:0044763;GO:0044763
Cs5g13450	15.3216	1.01223	0.524067	0.0369085	-3.82773	0.000521183	0.00161547	yes	Cs5g13450	Leucine-rich repeat transmembrane protein kinase [Theobroma cacao]	-	-	GO:0016491//oxidoreductase activity;GO:0004672//protein kinase activity;GO:0032550	GO:0006468//protein phosphorylation
Cs5g13510	3.8304	57.6971	0.239038	3.67039	3.94062	2.78e-13	2.24e-12	yes	-	-	-	-	-	-
Cs5g13555	9.576	32.3914	1.64359	5.89291	1.84213	0.00095196	0.00282849	yes	Cs5g13555	PREDICTED: probable methyltransferase PMT21-like [Cucumis sativus]	-	GO:0043231//intracellular membrane-bounded organelle	GO:0016741	GO:0008152//metabolic process
Cs5g13580	34.4736	7.08561	4.82482	1.09794	-2.13568	2.58e-05	9.84e-05	yes	Cs5g13580	caffeic acid O-methyltransferase 2 [Gossypium hirsutum]	ko00944//Flavone and flavonol biosynthesis	-	GO:0005515//protein binding;GO:0008171//O-methyltransferase activity	GO:0008152//metabolic process
Cs5g13940	73.7352	15.1835	5.03389	1.13408	-2.15015	1.67e-10	1.1e-09	yes	Cs5g13940	Cytochrome P450 71A1 [Theobroma cacao]	-	-	GO:0016491//oxidoreductase activity;GO:0005488//binding	-
Cs5g13970	282.492	53.6482	13.9402	2.89622	-2.26701	7.99e-38	1.79e-36	yes	Cs5g13970	cytochrome P450 [Populus trichocarpa]	-	-	GO:0016491//oxidoreductase activity;GO:0005488//binding	-
Cs5g13980	78.5232	8.09784	8.76596	1.00916	-3.11876	9.48e-16	8.92e-15	yes	Cs5g13980	Cytochrome P450 71A1 [Theobroma cacao]	-	-	GO:0016491//oxidoreductase activity;GO:0005488//binding	-
Cs5g14000	123.53	272.29	5.27507	12.4716	1.24138	1.33e-13	1.09e-12	yes	-	-	-	-	-	-
Cs5g14025	0	11.1345	0.001	8.18167	12.9982	0.00097925	0.00289332	yes	-	-	-	-	-	-
Cs5g14030	202.054	616.448	9.80211	31.5952	1.68854	1.25e-47	3.48e-46	yes	-	-	-	-	-	-
Cs5g14180	13.4064	2.02446	2.93266	0.451295	-2.70007	0.0074061	0.0183755	yes	Cs5g14180	PREDICTED: germin-like protein subfamily 1 member 14 [Vitis vinifera]	-	GO:0030312	GO:0046914//transition metal ion binding	-
Cs5g14210	6.7032	0	1.46237	0.001	-10.5141	0.0156414	0.0357501	yes	Cs5g14210	PREDICTED: germin-like protein subfamily 1 member 14 [Vitis vinifera]	-	GO:0030312	GO:0046914//transition metal ion binding	-
Cs5g14230	20.1096	7.08561	1.01484	0.39688	-1.35448	0.0192368	0.0432145	yes	Cs5g14230	PREDICTED: germin-like protein subfamily 1 member 14 [Vitis vinifera]	-	GO:0030312	GO:0046914//transition metal ion binding	-
Cs5g14290	6.7032	0	1.46633	0.001	-10.518	0.0156414	0.0357501	yes	Cs5g14290	PREDICTED: germin-like protein subfamily 1 member 14 [Vitis vinifera]	-	GO:0030312	GO:0046914//transition metal ion binding	-
Cs5g14330	10.5336	1.01223	0.797849	0.0793651	-3.32954	0.00636217	0.0160291	yes	Cs5g14330	Germin-like protein subfamily 1 member 18 [Theobroma cacao]	-	GO:0030312	GO:0046914//transition metal ion binding	-
Cs5g14450	8.6184	41.5014	0.388847	1.94487	2.3224	3.48e-06	1.49e-05	yes	Cs5g14450	Interactor of constitutive active rops 1 isoform 1 [Theobroma cacao]	-	GO:0044464;GO:0044464	-	-
Cs5g14625	0	11.1345	0.001	0.708627	9.46888	0.00097925	0.00289332	yes	-	-	-	-	-	-
Cs5g14740	19.152	57.6971	1.81301	5.83864	1.68725	1.02e-05	4.1e-05	yes	Cs5g14740	PREDICTED: pentatricopeptide repeat-containing protein At3g14580, mitochondrial-like [Vitis vinifera]	-	GO:0043231//intracellular membrane-bounded organelle	-	-
Cs5g14940	23.94	8.09784	0.825802	0.261021	-1.66163	0.00704452	0.0175764	yes	Cs5g14940	gag-pol polyprotein [Citrus unshiu]	-	-	GO:0003676//nucleic acid binding;GO:0003824//catalytic activity	GO:0006259//DNA metabolic process
Cs5g15030	107.251	198.397	7.54021	15.2391	1.0151	2.58e-07	1.26e-06	yes	Cs5g15030	PREDICTED: probable sugar phosphate/phosphate translocator At3g14410-like [Solanum lycopersicum]	-	GO:0005840//ribosome;GO:0031224//intrinsic component of membrane;GO:0005840//ribosome;GO:0031224//intrinsic component of membrane;GO:0005840//ribosome;GO:0031224//intrinsic component of membrane	-	-
Cs5g15050	10.5336	32.3914	7.19236	23.1765	1.68813	0.00193496	0.0054157	yes	Cs5g15050	BED zinc finger,hAT family dimerization domain [Theobroma cacao]	-	GO:0043231//intracellular membrane-bounded organelle	GO:0016772//transferase activity, transferring phosphorus-containing groups;GO:0003676//nucleic acid binding	GO:0044238;GO:0044260
Cs5g15060	38.304	101.223	6.98036	20.2456	1.53624	9.73e-08	4.95e-07	yes	Cs5g15060	Os10g0170600 [Oryza sativa Japonica Group]	-	-	GO:1901363;GO:0097159//organic cyclic compound binding;GO:0003824//catalytic activity	-
Cs5g15110	88.0992	179.165	5.71124	11.9834	1.06916	3.3e-08	1.76e-07	yes	Cs5g15110	PREDICTED: ribokinase-like [Fragaria vesca subsp. vesca]	ko00030//Pentose phosphate pathway	GO:0009532//plastid stroma	GO:0016773//phosphotransferase activity, alcohol group as acceptor;GO:0016705//oxidoreductase activity, acting on paired donors, with incorporation or reduction of molecular oxygen	GO:0019321//pentose metabolic process;GO:0016310//phosphorylation
Cs5g15130	112.997	41.5014	4.08467	1.57322	-1.3765	1.19e-08	6.63e-08	yes	-	-	-	-	-	-
[truncated: 2,017 more rows]

## Sheet: DS0 vs DT0 raw data
id	DS0_count	DT0_count	DS0_fpkm	DT0_fpkm	log2(FC)	Pvalue	FDR	significant	Symbol	Description	Pathway	GO Component	GO Function	GO Process
Cs1g01010	1735.17	1363.47	62.7683	53.1823	-0.23909	5e-10	3.14e-09	no	-	-	-	-	-	-
[truncated: 30,022 more rows]
