# Supplementary material for: Intra-Specific Variation in Desiccation Tolerance of Citrus sinensis ‘bingtangcheng’ (L.) Seeds under Different Environmental Conditions in China
Source: Int J Mol Sci. 2023 Apr 17;24(8):7393. doi: 10.3390/ijms24087393 (PMC10139128; doi:10.3390/ijms24087393)
Supplement: Supplementary file 1 [file ijms-24-07393-s001.zip › Supplemental Data S2 DS0 vs DS6.xls.xlsx]

## Sheet: DS0 vs DS6 filter data
id	DS0_count	DS6_count	DS0_fpkm	DS6_fpkm	log2(FC)	Pvalue	FDR	significant	Symbol	Description	Pathway	GO Component	GO Function	GO Process
XLOC_012104	9.576	0	129.091	0.001	-16.978	0.00195752	0.00618668	yes	TCONS_00027807	-	-	-	-	-
Cs1g18830	12.4488	0	47.3711	0.001	-15.5317	0.000489894	0.00174164	yes	-	-	-	-	-	-
Cs7g16340	6.7032	0	35.0227	0.001	-15.096	0.0156414	0.0396243	yes	Cs7g16340	PREDICTED: probable ADP-ribosylation factor GTPase-activating protein AGD14-like [Vitis vinifera]	-	-	GO:0046914//transition metal ion binding;GO:0005083//small GTPase regulator activity	GO:0043087//regulation of GTPase activity;GO:0032012//regulation of ARF protein signal transduction
Cs5g30160	28.728	0	9.21971	0.001	-13.1705	3.8e-09	2.52e-08	yes	-	-	-	-	-	-
Cs7g04860	7.6608	0	6.11427	0.001	-12.578	0.00782344	0.0215005	yes	-	-	-	-	-	-
orange1.1t03474	14.364	0	4.8355	0.001	-12.2394	0.000122627	0.000483399	yes	orange1.1t03474	beta-amylase 2 [Citrus trifoliata]	-	GO:0044424	GO:0016798//hydrolase activity, acting on glycosyl bonds	GO:0005976//polysaccharide metabolic process
Cs9g08700	14.364	0	4.74101	0.001	-12.211	0.000122627	0.000483399	yes	-	-	-	-	-	-
Cs8g17080	42.1344	0	4.70302	0.001	-12.1994	4.75e-13	4.24e-12	yes	Cs8g17080	patatin-like protein [Gossypium hirsutum]	-	GO:0044424	GO:0004620//phospholipase activity	GO:0001666//response to hypoxia;GO:0006633//fatty acid biosynthetic process;GO:0010038//response to metal ion;GO:0033554//cellular response to stress;GO:0016265//death;GO:0002252
Cs8g18760	23.94	0	4.18468	0.001	-12.0309	1.21e-07	6.95e-07	yes	Cs8g18760	Haloacid dehalogenase-like hydrolase superfamily protein [Theobroma cacao]	-	-	GO:0003824//catalytic activity	-
Cs1g16020	12.4488	0	3.51469	0.001	-11.7792	0.000489894	0.00174164	yes	-	-	-	-	-	-
Cs4g17400	57.456	0	3.21212	0.001	-11.6493	1.5e-17	1.74e-16	yes	Cs4g17400	Receptor protein kinase [Theobroma cacao]	-	GO:0043231//intracellular membrane-bounded organelle	GO:0004672//protein kinase activity;GO:0032550	GO:0006796//phosphate-containing compound metabolic process;GO:0006464//cellular protein modification process
XLOC_005607	14.364	0	3.203	0.001	-11.6452	0.000122627	0.000483399	yes	TCONS_00012836	Os01g0214500 [Oryza sativa Japonica Group]	-	-	-	-
Cs9g17860	9.576	0	3.02382	0.001	-11.5622	0.00195752	0.00618668	yes	Cs9g17860	NAC domain protein, IPR003441 [Populus trichocarpa]	-	-	-	GO:0044249//cellular biosynthetic process;GO:1901576;GO:0044699
Cs1g18530	27.7704	0	2.86692	0.001	-11.4853	7.59e-09	4.91e-08	yes	Cs1g18530	Pyridoxal phosphate phosphatase-related protein [Theobroma cacao]	ko01100//Metabolic pathways;ko00750//Vitamin B6 metabolism	-	GO:0016818//hydrolase activity, acting on acid anhydrides, in phosphorus-containing anhydrides;GO:0016791//phosphatase activity;GO:0016791//phosphatase activity	GO:0006796//phosphate-containing compound metabolic process;GO:0051259//protein oligomerization;GO:0009267//cellular response to starvation;GO:0006796//phosphate-containing compound metabolic process
Cs2g24070	15.3216	0	2.82862	0.001	-11.4659	6.14e-05	0.000254634	yes	-	-	-	-	-	-
Cs3g20065	8.6184	0	2.78122	0.001	-11.4415	0.00391328	0.0115773	yes	Cs3g20065	Amino acid permease isoform 2 [Theobroma cacao]	-	GO:0031224//intrinsic component of membrane	GO:0015171//amino acid transmembrane transporter activity;GO:0022804	GO:0006865//amino acid transport
Cs8g08140	8.6184	0	2.54939	0.001	-11.3159	0.00391328	0.0115773	yes	Cs8g08140	protein kinase-coding resistance protein [Nicotiana repanda]	-	GO:0031224//intrinsic component of membrane	GO:0032550;GO:0016628//oxidoreductase activity, acting on the CH-CH group of donors, NAD or NADP as acceptor;GO:0004702//receptor signaling protein serine/threonine kinase activity	GO:0035556//intracellular signal transduction;GO:0044710;GO:0032147//activation of protein kinase activity
Cs9g18480	29.6856	0	2.33786	0.001	-11.191	1.9e-09	1.29e-08	yes	-	-	-	-	-	-
Cs2g27810	16.2792	0	2.19203	0.001	-11.0981	3.07e-05	0.000133021	yes	-	-	-	-	-	-
Cs1g03310	17.2368	0	1.98032	0.001	-10.9515	1.54e-05	6.94e-05	yes	-	-	-	-	-	-
Cs6g20080	20.1096	0	1.76934	0.001	-10.789	1.93e-06	9.71e-06	yes	-	-	-	-	-	-
Cs7g22280	9.576	0	1.74556	0.001	-10.7695	0.00195752	0.00618668	yes	Cs7g22280	Expansin-like B1 [Theobroma cacao]	-	GO:0043231//intracellular membrane-bounded organelle;GO:0043231//intracellular membrane-bounded organelle	-	-
orange1.1t02922	14.364	0	1.74256	0.001	-10.767	0.000122627	0.000483399	yes	-	-	-	-	-	-
Cs1g12915	9.576	0	1.7053	0.001	-10.7358	0.00195752	0.00618668	yes	-	-	-	-	-	-
orange1.1t03726	20.1096	0	1.69898	0.001	-10.7305	1.93e-06	9.71e-06	yes	orange1.1t03726	12-oxophytodienoate reductase 1 [Theobroma cacao]	ko01100//Metabolic pathways;ko00592//alpha-Linolenic acid metabolism	-	GO:0003824//catalytic activity;GO:0032553	GO:0044710
orange1.1t02087	15.3216	0	1.56712	0.001	-10.6139	6.14e-05	0.000254634	yes	orange1.1t02087	Cytochrome P450 [Theobroma cacao]	-	GO:0044464	GO:0005488//binding;GO:0016709//oxidoreductase activity, acting on paired donors, with incorporation or reduction of molecular oxygen, NAD(P)H as one donor, and incorporation of one atom of oxygen	GO:0051707//response to other organism;GO:0043436;GO:1901576;GO:0042430;GO:0044711;GO:0006952//defense response;GO:0044249//cellular biosynthetic process
Cs9g12680	8.6184	0	1.55068	0.001	-10.5987	0.00391328	0.0115773	yes	-	-	-	-	-	-
Cs5g14290	6.7032	0	1.46633	0.001	-10.518	0.0156414	0.0396243	yes	Cs5g14290	PREDICTED: germin-like protein subfamily 1 member 14 [Vitis vinifera]	-	GO:0030312	GO:0046914//transition metal ion binding	-
Cs1g22570	22.0248	0	1.46202	0.001	-10.5137	4.82e-07	2.6e-06	yes	Cs1g22570	PREDICTED: phospholipase A1-IIbeta-like [Fragaria vesca subsp. vesca]	-	-	GO:0016298//lipase activity;GO:0016298//lipase activity	GO:0044238;GO:0044238
Cs2g01380	7.6608	0	1.38179	0.001	-10.4323	0.00782344	0.0215005	yes	Cs2g01380	PREDICTED: NF-X1-type zinc finger protein NFXL1-like [Cicer arietinum]	-	-	GO:0043169//cation binding;GO:0043169//cation binding	GO:0006812//cation transport;GO:0006812//cation transport
Cs7g27080	20.1096	0	1.35289	0.001	-10.4018	1.93e-06	9.71e-06	yes	-	-	-	-	-	-
Cs1g14720	10.5336	0	1.26509	0.001	-10.305	0.00097925	0.00328899	yes	Cs1g14720	rna-dependent RNA polymerase [Populus trichocarpa]	-	-	GO:0034062//RNA polymerase activity;GO:0097159//organic cyclic compound binding;GO:0036094//small molecule binding	GO:0048827//phyllome development;GO:0008037//cell recognition;GO:0048437//floral organ development;GO:0045087//innate immune response;GO:0032774//RNA biosynthetic process;GO:0048438//floral whorl development;GO:0030422//production of siRNA involved in RNA interference;GO:0002252
Cs8g11480	12.4488	0	1.24017	0.001	-10.2763	0.000489894	0.00174164	yes	-	-	-	-	-	-
Cs6g19340	7.6608	0	1.20669	0.001	-10.2368	0.00782344	0.0215005	yes	-	-	-	-	-	-
Cs4g11680	6.7032	0	1.19467	0.001	-10.2224	0.0156414	0.0396243	yes	-	-	-	-	-	-
Cs5g23550	10.5336	0	1.15603	0.001	-10.175	0.00097925	0.00328899	yes	-	-	-	-	-	-
Cs7g13290	10.5336	0	1.15324	0.001	-10.1715	0.00097925	0.00328899	yes	-	-	-	-	-	-
orange1.1t05907	7.6608	0	1.12607	0.001	-10.1371	0.00782344	0.0215005	yes	-	-	-	-	-	-
orange1.1t05305	7.6608	0	1.10001	0.001	-10.1033	0.00782344	0.0215005	yes	-	-	-	-	-	-
Cs2g05110	12.4488	0	1.09606	0.001	-10.0981	0.000489894	0.00174164	yes	Cs2g05110	Nudix hydrolase isoform 1 [Theobroma cacao]	-	-	GO:0016462//pyrophosphatase activity	GO:0015936//coenzyme A metabolic process
Cs8g11370	8.6184	0	0.868826	0.001	-9.76292	0.00391328	0.0115773	yes	-	-	-	-	-	-
XLOC_026422	10.5336	0	0.865855	0.001	-9.75798	0.00097925	0.00328899	yes	TCONS_00059579	PREDICTED: glucose-6-phosphate 1-dehydrogenase, chloroplastic-like [Vitis vinifera]	ko01100//Metabolic pathways;ko01100//Metabolic pathways;ko01110//Biosynthesis of secondary metabolites;ko01110//Biosynthesis of secondary metabolites;ko00480//Glutathione metabolism;ko00480//Glutathione metabolism;ko00030//Pentose phosphate pathway;ko00030//Pentose phosphate pathway	GO:0009532//plastid stroma;GO:0009532//plastid stroma	GO:0016616//oxidoreductase activity, acting on the CH-OH group of donors, NAD or NADP as acceptor;GO:0000166//nucleotide binding;GO:0016616//oxidoreductase activity, acting on the CH-OH group of donors, NAD or NADP as acceptor;GO:0000166//nucleotide binding	GO:0006098//pentose-phosphate shunt;GO:0006098//pentose-phosphate shunt
Cs7g29080	9.576	0	0.825191	0.001	-9.68858	0.00195752	0.00618668	yes	-	-	-	-	-	-
Cs4g18570	9.576	0	0.817636	0.001	-9.67531	0.00195752	0.00618668	yes	Cs4g18570	PREDICTED: protein REVERSION-TO-ETHYLENE SENSITIVITY1-like isoform 1 [Cucumis sativus]	-	GO:0031224//intrinsic component of membrane	-	GO:0009873//ethylene-activated signaling pathway
Cs7g24360	8.6184	0	0.769755	0.001	-9.58826	0.00391328	0.0115773	yes	-	-	-	-	-	-
orange1.1t02980	9.576	0	0.750679	0.001	-9.55205	0.00195752	0.00618668	yes	-	-	-	-	-	-
Cs6g15750	7.6608	0	0.736516	0.001	-9.52457	0.00782344	0.0215005	yes	-	-	-	-	-	-
Cs1g05180	15.3216	0	0.685492	0.001	-9.421	6.14e-05	0.000254634	yes	Cs1g05180	PREDICTED: G-type lectin S-receptor-like serine/threonine-protein kinase RLK1 [Vitis vinifera]	-	-	GO:0016301//kinase activity	GO:0009987//cellular process
Cs5g21750	8.6184	0	0.683133	0.001	-9.41602	0.00391328	0.0115773	yes	-	-	-	-	-	-
Cs6g15700	6.7032	0	0.60034	0.001	-9.22964	0.0156414	0.0396243	yes	-	-	-	-	-	-
Cs6g13550	8.6184	0	0.590584	0.001	-9.206	0.00391328	0.0115773	yes	Cs6g13550	PREDICTED: agamous-like MADS-box protein AGL80-like [Fragaria vesca subsp. vesca]	-	GO:0043231//intracellular membrane-bounded organelle	GO:0005488//binding	GO:0006351//transcription, DNA-templated
Cs9g19400	8.6184	0	0.589127	0.001	-9.20243	0.00391328	0.0115773	yes	-	-	-	-	-	-
Cs1g23110	7.6608	0	0.572418	0.001	-9.16093	0.00782344	0.0215005	yes	Cs1g23110	f-box family protein [Populus trichocarpa]	-	-	GO:0003676//nucleic acid binding	GO:0006351//transcription, DNA-templated
Cs6g16450	12.4488	0	0.56327	0.001	-9.13768	0.000489894	0.00174164	yes	-	-	-	-	-	-
Cs2g26290	20.1096	0	0.562474	0.001	-9.13564	1.93e-06	9.71e-06	yes	-	-	-	-	-	-
Cs2g22180	9.576	0	0.493983	0.001	-8.94832	0.00195752	0.00618668	yes	-	-	-	-	-	-
orange1.1t03701	8.6184	0	0.48107	0.001	-8.9101	0.00391328	0.0115773	yes	-	-	-	-	-	-
Cs8g04170	6.7032	0	0.464905	0.001	-8.86079	0.0156414	0.0396243	yes	-	-	-	-	-	-
Cs1g16130	11.4912	0	0.453239	0.001	-8.82413	0.00097925	0.00328899	yes	Cs1g16130	PREDICTED: probable LRR receptor-like serine/threonine-protein kinase At1g51880-like [Fragaria vesca subsp. vesca]	-	-	GO:0004672//protein kinase activity	GO:0006796//phosphate-containing compound metabolic process
Cs1g20620	7.6608	0	0.443237	0.001	-8.79193	0.00782344	0.0215005	yes	-	-	-	-	-	-
Cs6g17210	20.1096	0	0.44216	0.001	-8.78842	1.93e-06	9.71e-06	yes	-	-	-	-	-	-
Cs5g12660	10.5336	0	0.417617	0.001	-8.70604	0.00097925	0.00328899	yes	Cs5g12660	Leucine-rich repeat protein kinase family protein [Theobroma cacao]	-	-	GO:0016301//kinase activity	GO:0008152//metabolic process
Cs6g16510	8.6184	0	0.398661	0.001	-8.63902	0.00391328	0.0115773	yes	-	-	-	-	-	-
Cs2g05180	9.576	0	0.396894	0.001	-8.63261	0.00195752	0.00618668	yes	Cs2g05180	glutamate-gated kainate-type ion channel receptor subunit GluR5 [Populus trichocarpa]	-	GO:0016020//membrane	GO:0005230//extracellular ligand-gated ion channel activity	GO:0044763;GO:0006811//ion transport
Cs1g01180	12.4488	0	0.38467	0.001	-8.58748	0.000489894	0.00174164	yes	-	-	-	-	-	-
Cs4g12180	7.6608	0	0.379604	0.001	-8.56835	0.00782344	0.0215005	yes	Cs4g12180	Transcription factor [Theobroma cacao]	-	-	GO:0016763//transferase activity, transferring pentosyl groups;GO:0043169//cation binding	-
Cs5g17510	8.6184	0	0.374191	0.001	-8.54763	0.00391328	0.0115773	yes	Cs5g17510	cytokinin-regulated kinase 1 [Nicotiana tabacum]	-	-	GO:0036094//small molecule binding;GO:0004672//protein kinase activity;GO:1901363;GO:0097159//organic cyclic compound binding	GO:0006796//phosphate-containing compound metabolic process
Cs1g15790	6.7032	0	0.368589	0.001	-8.52587	0.0156414	0.0396243	yes	-	-	-	-	-	-
Cs8g14800	6.7032	0	0.347622	0.001	-8.44138	0.0156414	0.0396243	yes	-	-	-	-	-	-
Cs5g01450	6.7032	0	0.331383	0.001	-8.37236	0.0156414	0.0396243	yes	Cs5g01450	MYC2 [Hevea brasiliensis]	-	-	GO:0016491//oxidoreductase activity	-
orange1.1t02321	6.7032	0	0.28489	0.001	-8.15426	0.0156414	0.0396243	yes	orange1.1t02321	white-brown-complex ABC transporter family [Populus trichocarpa]	-	-	GO:1901363;GO:0017111//nucleoside-triphosphatase activity;GO:0036094//small molecule binding;GO:0097159//organic cyclic compound binding	GO:0044765;GO:0009628//response to abiotic stimulus;GO:0008152//metabolic process
Cs7g30730	6.7032	0	0.276655	0.001	-8.11194	0.0156414	0.0396243	yes	-	-	-	-	-	-
Cs3g05080	11.4912	0	0.227479	0.001	-7.82959	0.00097925	0.00328899	yes	Cs3g05080	Kinase superfamily protein isoform 2 [Theobroma cacao]	-	-	GO:0005488//binding;GO:0016740//transferase activity	GO:0044260;GO:0090304
Cs4g16180	209.714	1.07198	5.25641	0.0282864	-7.53783	3.78e-61	1.57e-59	yes	Cs4g16180	Transducin/WD40 repeat-like superfamily protein [Theobroma cacao]	-	GO:0044424	GO:0019787//small conjugating protein ligase activity	GO:0032446//protein modification by small protein conjugation;GO:0055086//nucleobase-containing small molecule metabolic process
Cs4g08170	7.6608	0	0.181332	0.001	-7.50249	0.00782344	0.0215005	yes	Cs4g08170	Kinesin-like protein 1 isoform 2 [Theobroma cacao]	-	GO:0005875//microtubule associated complex;GO:0043231//intracellular membrane-bounded organelle	GO:0032550;GO:0003774//motor activity;GO:0015631//tubulin binding	GO:0045333//cellular respiration;GO:0007017//microtubule-based process
Cs3g12700	6.7032	0	0.176534	0.001	-7.4638	0.0156414	0.0396243	yes	-	-	-	-	-	-
Cs7g22300	6.7032	0	0.145905	0.001	-7.18889	0.0156414	0.0396243	yes	Cs7g22300	Leucine-rich repeat protein kinase family protein [Theobroma cacao]	-	-	GO:0016301//kinase activity	GO:0008152//metabolic process
Cs7g29750	326.542	3.21594	53.6849	0.549228	-6.61097	7.19e-92	4.75e-90	yes	-	-	-	-	-	-
Cs3g14240	189.605	2.14396	6.83976	0.0777793	-6.45842	1.41e-53	5.13e-52	yes	Cs3g14240	Respiratory burst oxidase B [Theobroma cacao]	ko04626//Plant-pathogen interaction	GO:0031224//intrinsic component of membrane	GO:0046872//metal ion binding;GO:0016209//antioxidant activity;GO:0050664//oxidoreductase activity, acting on NAD(P)H, oxygen as acceptor	GO:0044707;GO:0006950//response to stress;GO:0044710
Cs7g31430	84.2688	1.07198	6.60258	0.0898946	-6.19865	5.27e-24	8.3e-23	yes	-	-	-	-	-	-
Cs1g03960	346.651	4.28793	27.4384	0.379544	-6.17579	4.9e-96	3.42e-94	yes	-	-	-	-	-	-
Cs7g29740	923.127	13.9358	55.711	0.870316	-6.00028	2.68e-243	5.15e-241	yes	-	-	-	-	-	-
Cs7g29770	683.727	10.7198	50.9899	0.807427	-5.98074	2.92e-181	4.5e-179	yes	-	-	-	-	-	-
Cs2g02880	65.1168	1.07198	4.6605	0.0804148	-5.85688	2.01e-18	2.44e-17	yes	-	-	-	-	-	-
Cs7g12100	666.49	11.7918	59.1038	1.04023	-5.82828	8.88e-175	1.34e-172	yes	-	-	-	-	-	-
XLOC_018747	62.244	1.07198	27.6601	0.492025	-5.81293	1.52e-17	1.76e-16	yes	TCONS_00043498	-	-	-	-	-
orange1.1t00313	188.647	3.21594	25.0847	0.448122	-5.80677	8.81e-52	3.09e-50	yes	-	-	-	-	-	-
Cs7g29760	2367.19	45.0232	94.786	1.86895	-5.66437	0	0	yes	-	-	-	-	-	-
Cs2g08310	90.0144	2.14396	5.99959	0.140492	-5.4163	2.09e-24	3.36e-23	yes	-	-	-	-	-	-
Cs6g15380	126.403	3.21594	28.7928	0.772628	-5.21979	1.53e-33	3.34e-32	yes	-	-	-	-	-	-
Cs2g05170	410.811	10.7198	14.4417	0.398164	-5.18073	1.57e-104	1.22e-102	yes	Cs2g05170	glutamate-gated kainate-type ion channel receptor subunit GluR5 [Populus trichocarpa]	-	GO:0016020//membrane	GO:0005230//extracellular ligand-gated ion channel activity	GO:0044763;GO:0006811//ion transport
Cs6g15880	427.09	11.7918	23.0594	0.638548	-5.17442	8.92e-108	7.34e-106	yes	-	-	-	-	-	-
Cs2g18830	241.315	7.50387	27.1921	0.828557	-5.03644	2.84e-60	1.17e-58	yes	-	-	-	-	-	-
orange1.1t01456	3112.2	94.3344	193.812	6.07475	-4.99569	0	0	yes	orange1.1t01456	Cytochrome p450 79a2 [Theobroma cacao]	ko01110//Biosynthesis of secondary metabolites;ko00966//Glucosinolate biosynthesis	-	GO:0046914//transition metal ion binding;GO:0016491//oxidoreductase activity;GO:0046906//tetrapyrrole binding	GO:0044710
Cs2g10210	102.463	3.21594	7.03252	0.226759	-4.95481	1.21e-26	2.1e-25	yes	Cs2g10210	FAD-binding Berberine family protein [Theobroma cacao]	-	-	GO:0000166//nucleotide binding;GO:0016616//oxidoreductase activity, acting on the CH-OH group of donors, NAD or NADP as acceptor	GO:0044710
Cs8g01090	169.495	5.35991	7.18554	0.243953	-4.88042	2.09e-43	6.03e-42	yes	-	-	-	-	-	-
Cs8g17090	254.722	8.57585	24.1761	0.8316	-4.86155	4.63e-63	2.02e-61	yes	Cs8g17090	patatin-like protein [Gossypium hirsutum]	-	GO:0044424	GO:0004620//phospholipase activity	GO:0001666//response to hypoxia;GO:0006633//fatty acid biosynthetic process;GO:0010038//response to metal ion;GO:0033554//cellular response to stress;GO:0016265//death;GO:0002252
Cs2g17160	536.256	23.5836	121.656	4.372	-4.79837	2.85e-124	2.84e-122	yes	-	-	-	-	-	-
Cs3g22910	1432.57	50.3831	83.9244	3.06357	-4.7758	0	0	yes	Cs3g22910	tyrosine decarboxylase [Citrus reshni]	ko01100//Metabolic pathways;ko01110//Biosynthesis of secondary metabolites;ko00350//Tyrosine metabolism;ko00950//Isoquinoline alkaloid biosynthesis	-	GO:0016831//carboxy-lyase activity;GO:0043168//anion binding	GO:0019752//carboxylic acid metabolic process
Cs5g03060	30.6432	1.07198	1.46575	0.056366	-4.70067	1.57e-08	9.87e-08	yes	Cs5g03060	ACC synthase [Citrus sinensis]	ko01100//Metabolic pathways;ko01110//Biosynthesis of secondary metabolites;ko00270//Cysteine and methionine metabolism	-	GO:0043168//anion binding;GO:0005515//protein binding;GO:0016846//carbon-sulfur lyase activity	GO:0001101//response to acid;GO:0010039//response to iron ion;GO:0009692;GO:0009725//response to hormone;GO:0018871;GO:0003006//developmental process involved in reproduction;GO:0006950//response to stress;GO:0009605//response to external stimulus
Cs1g17210	180.986	6.43189	19.2598	0.743826	-4.69448	1.23e-45	3.72e-44	yes	-	-	-	-	-	-
Cs4g18910	30.6432	1.07198	2.12422	0.0841448	-4.65792	1.57e-08	9.87e-08	yes	Cs4g18910	PREDICTED: transcription factor RAX2-like [Cicer arietinum]	-	-	GO:0003676//nucleic acid binding	GO:0001101//response to acid;GO:0030522//intracellular receptor signaling pathway
orange1.1t03473	18.1944	1.07198	18.6404	0.772482	-4.59279	7.68e-05	0.000313266	yes	orange1.1t03473	beta-amylase 2 [Citrus trifoliata]	-	-	GO:0016160//amylase activity	GO:0005976//polysaccharide metabolic process
Cs1g01800	135.979	5.35991	7.51026	0.312325	-4.58774	4.91e-34	1.09e-32	yes	-	-	-	-	-	-
Cs4g14510	27.7704	1.07198	1.74211	0.0736623	-4.56377	1.14e-07	6.55e-07	yes	Cs4g14510	Transcription factor MYC4 [Medicago truncatula]	-	-	GO:0005488//binding	-
orange1.1t01247	428.047	18.2237	32.4539	1.40013	-4.53476	3.74e-101	2.79e-99	yes	-	-	-	-	-	-
Cs7g04260	26.8128	1.07198	1.58024	0.068913	-4.51922	2.2e-07	1.22e-06	yes	-	-	-	-	-	-
Cs5g29880	43.092	2.14396	18.0404	0.810247	-4.47673	6.14e-11	4.69e-10	yes	-	-	-	-	-	-
Cs6g07510	72.7776	3.21594	3.92524	0.179713	-4.44901	2.19e-18	2.65e-17	yes	-	-	-	-	-	-
Cs4g11410	125.446	5.35991	5.41961	0.249507	-4.44104	6.24e-31	1.25e-29	yes	-	-	-	-	-	-
orange1.1t05138	919.296	40.7353	72.2266	3.36511	-4.4238	4.84e-209	8.26e-207	yes	orange1.1t05138	Cytochrome P450 [Theobroma cacao]	-	GO:0043231//intracellular membrane-bounded organelle	GO:0046872//metal ion binding;GO:0016709//oxidoreductase activity, acting on paired donors, with incorporation or reduction of molecular oxygen, NAD(P)H as one donor, and incorporation of one atom of oxygen	GO:0009639//response to red or far red light;GO:0042742//defense response to bacterium;GO:0042430;GO:0019761//glucosinolate biosynthetic process;GO:0019752//carboxylic acid metabolic process
Cs1g05970	47.88	2.14396	1.82627	0.0881395	-4.37297	2.39e-12	2.03e-11	yes	Cs1g05970	PREDICTED: G-type lectin S-receptor-like serine/threonine-protein kinase At4g27290-like [Vitis vinifera]	-	-	GO:0016301//kinase activity	GO:0009987//cellular process
Cs2g13170	59.3712	3.21594	22.5818	1.11247	-4.34332	1.86e-14	1.81e-13	yes	-	-	-	-	-	-
orange1.1t02879	21.0672	1.07198	10.7499	0.550438	-4.2876	1.11e-05	5.1e-05	yes	-	-	-	-	-	-
Cs2g10140	159.919	7.50387	8.04149	0.413237	-4.28242	1.32e-37	3.31e-36	yes	Cs2g10140	PREDICTED: cannabidiolic acid synthase-like 2-like [Cicer arietinum]	-	-	GO:0000166//nucleotide binding;GO:0016616//oxidoreductase activity, acting on the CH-OH group of donors, NAD or NADP as acceptor	GO:0044710
Cs4g05890	43.092	2.14396	3.10581	0.160314	-4.276	6.14e-11	4.69e-10	yes	-	-	-	-	-	-
Cs3g03970	1527.37	75.0387	126.475	6.56302	-4.26835	0	0	yes	Cs3g03970	PREDICTED: salutaridinol 7-O-acetyltransferase-like [Fragaria vesca subsp. vesca]	-	-	GO:0016740//transferase activity	-
Cs3g23810	41.1768	2.14396	3.53194	0.184136	-4.26162	2.23e-10	1.64e-09	yes	Cs3g23810	patatin-like protein [Gossypium hirsutum]	-	GO:0044424	GO:0004620//phospholipase activity	GO:0001666//response to hypoxia;GO:0006633//fatty acid biosynthetic process;GO:0010038//response to metal ion;GO:0033554//cellular response to stress;GO:0016265//death;GO:0002252
Cs3g23050	438.581	23.5836	56.4065	2.96856	-4.24803	4.9e-98	3.5e-96	yes	-	-	-	-	-	-
Cs1g14920	106.294	5.35991	5.95212	0.314538	-4.2421	1.33e-25	2.22e-24	yes	Cs1g14920	PREDICTED: G-type lectin S-receptor-like serine/threonine-protein kinase CES101-like [Fragaria vesca subsp. vesca]	-	-	GO:0016740//transferase activity	-
Cs8g16230	19.152	1.07198	2.96974	0.158617	-4.22672	4.04e-05	0.000172173	yes	Cs8g16230	Alpha carbonic anhydrase 7 [Theobroma cacao]	ko00910//Nitrogen metabolism	-	GO:0046914//transition metal ion binding;GO:0016836//hydro-lyase activity	GO:0044237//cellular metabolic process;GO:0010033//response to organic substance
Cs2g12850	383.998	18.2237	23.058	1.24041	-4.21638	4.29e-89	2.73e-87	yes	Cs2g12850	Core-2/I-branching beta-1,6-N-acetylglucosaminyltransferase family protein isoform 1 [Theobroma cacao]	-	-	GO:0008194//UDP-glycosyltransferase activity	-
Cs2g18455	22.9824	1.07198	8.93406	0.484978	-4.20332	3.01e-06	1.49e-05	yes	-	-	-	-	-	-
Cs6g11950	1960.21	111.486	82.5379	4.49673	-4.19811	0	0	yes	Cs6g11950	phenylalanine-ammonia lyase [Citrus clementina x Citrus reticulata]	ko01100//Metabolic pathways;ko01110//Biosynthesis of secondary metabolites;ko00940//Phenylpropanoid biosynthesis;ko00360//Phenylalanine metabolism	GO:0044444//cytoplasmic part	GO:0016841//ammonia-lyase activity	GO:0009411//response to UV;GO:0006558//L-phenylalanine metabolic process;GO:0009414//response to water deprivation;GO:0048229//gametophyte development;GO:0009696//salicylic acid metabolic process;GO:0009699//phenylpropanoid biosynthetic process;GO:0009808//lignin metabolic process
Cs7g19720	21.0672	1.07198	0.644284	0.0351506	-4.19608	1.11e-05	5.1e-05	yes	Cs7g19720	Glycosyl hydrolase family 38 protein isoform 1 [Theobroma cacao]	ko00511//Other glycan degradation	GO:0005618//cell wall;GO:0005576//extracellular region;GO:0044437	GO:0046914//transition metal ion binding;GO:0015923//mannosidase activity	GO:0019318//hexose metabolic process
orange1.1t03513	22.0248	1.07198	2.525	0.139477	-4.17818	5.78e-06	2.76e-05	yes	-	-	-	-	-	-
Cs6g05660	110.124	6.43189	34.9469	1.94086	-4.1704	9.85e-26	1.65e-24	yes	-	-	-	-	-	-
Cs6g02120	20.1096	1.07198	0.422207	0.0235012	-4.16714	2.12e-05	9.41e-05	yes	-	-	-	-	-	-
Cs4g15735	139.81	7.50387	38.2375	2.13023	-4.16591	4.3e-32	8.95e-31	yes	-	-	-	-	-	-
orange1.1t04991	2283.88	121.134	179.573	10.0263	-4.16271	0	0	yes	orange1.1t04991	Cytochrome P450 [Theobroma cacao]	-	GO:0043231//intracellular membrane-bounded organelle	GO:0046872//metal ion binding;GO:0016709//oxidoreductase activity, acting on paired donors, with incorporation or reduction of molecular oxygen, NAD(P)H as one donor, and incorporation of one atom of oxygen	GO:0009639//response to red or far red light;GO:0042742//defense response to bacterium;GO:0042430;GO:0019761//glucosinolate biosynthetic process;GO:0019752//carboxylic acid metabolic process
orange1.1t03481	40.2192	2.14396	0.897076	0.0505653	-4.14901	4.26e-10	3.06e-09	yes	-	-	-	-	-	-
Cs9g08130	20.1096	1.07198	1.44275	0.081354	-4.14846	2.12e-05	9.41e-05	yes	Cs9g08130	Alpha/beta-Hydrolases superfamily protein [Theobroma cacao]	-	-	GO:0016298//lipase activity	GO:0044238
Cs3g18540	352.397	19.2957	36.3663	2.06937	-4.13534	2.25e-79	1.22e-77	yes	Cs3g18540	Phosphoglycerate mutase family protein isoform 2, partial [Theobroma cacao]	ko01100//Metabolic pathways;ko01110//Biosynthesis of secondary metabolites;ko00010//Glycolysis / Gluconeogenesis;ko00260//Glycine, serine and threonine metabolism	GO:0043231//intracellular membrane-bounded organelle	GO:0016868//intramolecular transferase activity, phosphotransferases	GO:0001101//response to acid;GO:0006091//generation of precursor metabolites and energy
Cs1g17380	612.864	32.1594	22.135	1.26121	-4.13345	7.11e-137	7.87e-135	yes	Cs1g17380	Lipoxygenase 3 [Theobroma cacao]	ko01100//Metabolic pathways;ko00592//alpha-Linolenic acid metabolism;ko00591//Linoleic acid metabolism	-	GO:0046914//transition metal ion binding;GO:0016702//oxidoreductase activity, acting on single donors with incorporation of molecular oxygen, incorporation of two atoms of oxygen;GO:0046914//transition metal ion binding;GO:0016702//oxidoreductase activity, acting on single donors with incorporation of molecular oxygen, incorporation of two atoms of oxygen;GO:0046914//transition metal ion binding;…	GO:0009642//response to light intensity;GO:0051707//response to other organism;GO:0006633//fatty acid biosynthetic process;GO:0055114//oxidation-reduction process;GO:0001101//response to acid;GO:0000302//response to reactive oxygen species;GO:0048229//gametophyte development;GO:0003006//developmental process involved in reproduction;GO:0009900;GO:0009642//response to light intensity;GO:0051707//r…
Cs2g05450	382.083	20.3676	20.3143	1.17692	-4.10941	1.55e-86	9.58e-85	yes	Cs2g05450	Seven transmembrane MLO family protein [Theobroma cacao]	-	GO:0031224//intrinsic component of membrane	GO:0005515//protein binding	GO:0006950//response to stress
Cs2g13180	50.7528	3.21594	19.5774	1.14522	-4.09549	3.09e-12	2.61e-11	yes	-	-	-	-	-	-
Cs2g19230	54.5832	3.21594	3.8016	0.22319	-4.09026	2.41e-13	2.19e-12	yes	-	-	-	-	-	-
Cs7g21340	41.1768	2.14396	1.62672	0.0978443	-4.05533	2.23e-10	1.64e-09	yes	Cs7g21340	PREDICTED: probable LRR receptor-like serine/threonine-protein kinase At4g08850-like [Vitis vinifera]	-	-	GO:0016301//kinase activity	GO:0016310//phosphorylation
Cs9g08460	247.061	16.0797	34.9354	2.10862	-4.05032	8.42e-54	3.09e-52	yes	-	-	-	-	-	-
XLOC_006917	393.574	22.5116	20.2614	1.23179	-4.03991	6.92e-87	4.28e-85	yes	TCONS_00015782	PREDICTED: probable receptor-like protein kinase At1g11050 [Vitis vinifera]	-	-	GO:0004672//protein kinase activity;GO:0032550	GO:0006464//cellular protein modification process
orange1.1t04517	17.2368	1.07198	0.936418	0.0572661	-4.0314	0.000145836	0.000567593	yes	orange1.1t04517	NBS-LRR type disease resistance protein [Citrus trifoliata]	-	-	GO:0032550;GO:0016462//pyrophosphatase activity	GO:0006950//response to stress
Cs2g28360	202.054	11.7918	6.34816	0.390801	-4.02183	2.76e-45	8.29e-44	yes	-	-	-	-	-	-
orange1.1t04874	2162.26	127.566	169.883	10.5381	-4.01085	0	0	yes	orange1.1t04874	Cytochrome P450 [Theobroma cacao]	-	GO:0043231//intracellular membrane-bounded organelle	GO:0046872//metal ion binding;GO:0016709//oxidoreductase activity, acting on paired donors, with incorporation or reduction of molecular oxygen, NAD(P)H as one donor, and incorporation of one atom of oxygen	GO:0009639//response to red or far red light;GO:0042742//defense response to bacterium;GO:0042430;GO:0019761//glucosinolate biosynthetic process;GO:0019752//carboxylic acid metabolic process
Cs7g27120	36.3888	2.14396	1.99057	0.123605	-4.00937	5.55e-09	3.63e-08	yes	-	-	-	-	-	-
Cs8g19230	516.147	27.8715	34.0148	2.15453	-3.98072	7.64e-115	6.85e-113	yes	Cs8g19230	metal tolerance protein [Populus trichocarpa]	-	-	-	GO:0044765;GO:0044765
Cs2g09220	17.2368	1.07198	1.40907	0.0919047	-3.93846	0.000145836	0.000567593	yes	-	-	-	-	-	-
Cs1g17390	82.3536	5.35991	4.07987	0.270418	-3.91526	5.88e-19	7.36e-18	yes	Cs1g17390	PREDICTED: flavonoid 3'-monooxygenase-like [Vitis vinifera]	-	-	GO:0016709//oxidoreductase activity, acting on paired donors, with incorporation or reduction of molecular oxygen, NAD(P)H as one donor, and incorporation of one atom of oxygen;GO:0046914//transition metal ion binding;GO:0046906//tetrapyrrole binding	GO:0044710
Cs6g09540	802.469	47.1672	80.8766	5.36197	-3.91489	2.33e-172	3.44e-170	yes	Cs6g09540	PREDICTED: protein LURP-one-related 15-like [Glycine max]	-	GO:0009536//plastid	-	GO:0050896//response to stimulus
Cs5g17920	374.422	23.5836	26.7167	1.78307	-3.90531	1.31e-80	7.28e-79	yes	Cs5g17920	12-oxophytodienoate reductase 2 [Theobroma cacao]	ko01100//Metabolic pathways;ko00592//alpha-Linolenic acid metabolism	-	GO:0003824//catalytic activity;GO:0032553	GO:0044710
Cs6g10520	163.75	10.7198	17.7109	1.18889	-3.89695	6.82e-36	1.61e-34	yes	Cs6g10520	Ca2+-binding protein [Citrus sinensis]	ko04626//Plant-pathogen interaction	-	GO:0046872//metal ion binding	GO:0000904//cell morphogenesis involved in differentiation;GO:0010038//response to metal ion
Cs9g15935	18.1944	1.07198	3.20418	0.217851	-3.87854	7.68e-05	0.000313266	yes	-	-	-	-	-	-
orange1.1t05007	16.2792	1.07198	4.15468	0.28249	-3.87847	0.000276113	0.00102937	yes	-	-	-	-	-	-
Cs1g13880	17.2368	1.07198	0.773631	0.0539997	-3.84062	0.000145836	0.000567593	yes	Cs1g13880	PREDICTED: wall-associated receptor kinase-like 10-like, partial [Vitis vinifera]	-	-	GO:0005488//binding;GO:0004672//protein kinase activity;GO:0005488//binding;GO:0004672//protein kinase activity	GO:0016310//phosphorylation;GO:0016310//phosphorylation
Cs2g03520	507.528	34.3034	27.6577	1.95075	-3.82558	3.72e-107	3.01e-105	yes	Cs2g03520	Cytochrome P450, family 710, subfamily A, polypeptide 1 [Theobroma cacao]	ko01110//Biosynthesis of secondary metabolites;ko00100//Steroid biosynthesis	-	GO:0046914//transition metal ion binding;GO:0016717//oxidoreductase activity, acting on paired donors, with oxidation of a pair of donors resulting in the reduction of molecular oxygen to two molecules of water;GO:0046906//tetrapyrrole binding	GO:0044710
Cs1g12050	15.3216	1.07198	0.643769	0.0457042	-3.81614	0.000521183	0.00184081	yes	Cs1g12050	NBS-LRR type disease resistance protein [Citrus trifoliata]	-	-	GO:0032550	-
Cs4g04530	125.446	8.57585	9.06366	0.647494	-3.80716	4.02e-27	7.05e-26	yes	Cs4g04530	cinnamate 4-hydroxylase CYP73 [Citrus sinensis]	ko01100//Metabolic pathways;ko01110//Biosynthesis of secondary metabolites;ko00940//Phenylpropanoid biosynthesis;ko00360//Phenylalanine metabolism;ko00941//Flavonoid biosynthesis;ko00945//Stilbenoid, diarylheptanoid and gingerol biosynthesis	GO:0005618//cell wall;GO:0031224//intrinsic component of membrane;GO:0044437;GO:0005911//cell-cell junction	GO:0046906//tetrapyrrole binding;GO:0046914//transition metal ion binding;GO:0005515//protein binding;GO:0016709//oxidoreductase activity, acting on paired donors, with incorporation or reduction of molecular oxygen, NAD(P)H as one donor, and incorporation of one atom of oxygen	GO:0009628//response to abiotic stimulus;GO:0048229//gametophyte development;GO:0009698//phenylpropanoid metabolic process
Cs9g14510	16.2792	1.07198	0.712467	0.0510791	-3.80202	0.000276113	0.00102937	yes	-	-	-	-	-	-
orange1.1t02091	31.6008	2.14396	2.59657	0.188071	-3.78726	7.09e-08	4.17e-07	yes	orange1.1t02091	catechol O-methyltransferase [Thalictrum tuberosum]	ko00944//Flavone and flavonol biosynthesis	-	GO:0008171//O-methyltransferase activity	GO:0009699//phenylpropanoid biosynthetic process
Cs6g02700	16.2792	1.07198	0.929171	0.0677455	-3.77775	0.000276113	0.00102937	yes	-	-	-	-	-	-
XLOC_028518	17.2368	1.07198	1.4015	0.10298	-3.76654	0.000145836	0.000567593	yes	TCONS_00063559	Ty3/gypsy retrotransposon protein [Beta vulgaris subsp. vulgaris]	-	-	-	GO:0009987//cellular process
Cs1g05960	31.6008	2.14396	1.26392	0.0933493	-3.75912	7.09e-08	4.17e-07	yes	Cs1g05960	PREDICTED: G-type lectin S-receptor-like serine/threonine-protein kinase At4g27290-like [Vitis vinifera]	-	-	GO:0016301//kinase activity	GO:0009987//cellular process
Cs2g07100	174.283	12.8638	5.92602	0.440284	-3.75056	7.47e-37	1.81e-35	yes	-	-	-	-	-	-
XLOC_028020	12.4488	1.07198	194.968	14.5641	-3.74275	0.0034275	0.0102737	yes	TCONS_00062535	retrotransposon like protein [Arabidopsis thaliana]	-	-	-	-
Cs6g10470	14.364	1.07198	0.557012	0.0419296	-3.73167	0.000980413	0.00329185	yes	-	-	-	-	-	-
Cs1g03950	15.3216	1.07198	1.33963	0.101977	-3.71552	0.000521183	0.00184081	yes	-	-	-	-	-	-
Cs3g17390	513.274	42.8793	38.0658	2.9408	-3.69421	6.74e-101	5.01e-99	yes	Cs3g17390	PREDICTED: mitochondrial uncoupling protein 5-like [Cucumis sativus]	-	GO:0031224//intrinsic component of membrane;GO:0005740//mitochondrial envelope	GO:0046943//carboxylic acid transmembrane transporter activity	GO:0044763;GO:1902582;GO:0046942//carboxylic acid transport;GO:0006818//hydrogen transport
Cs3g20570	463.479	33.2314	36.2056	2.82993	-3.67737	3.29e-96	2.31e-94	yes	-	-	-	-	-	-
Cs9g16350	54.5832	4.28793	2.09292	0.163791	-3.67559	1.81e-12	1.56e-11	yes	-	-	-	-	-	-
Cs6g13616	39.2616	3.21594	11.4423	0.898957	-3.66998	5.81e-09	3.79e-08	yes	-	-	-	-	-	-
Cs3g18340	30.6432	2.14396	1.18749	0.0945337	-3.65094	1.34e-07	7.63e-07	yes	Cs3g18340	PREDICTED: probable LRR receptor-like serine/threonine-protein kinase At4g08850-like [Fragaria vesca subsp. vesca]	-	-	GO:0016772//transferase activity, transferring phosphorus-containing groups	GO:0008152//metabolic process
XLOC_001896	14.364	1.07198	2.78709	0.224642	-3.63306	0.000980413	0.00329185	yes	TCONS_00004326	PREDICTED: probable disease resistance protein At5g63020-like [Vitis vinifera]	-	-	GO:0036094//small molecule binding;GO:0097159//organic cyclic compound binding;GO:1901363	-
Cs6g18420	13.4064	1.07198	0.684804	0.0563912	-3.60215	0.00183717	0.00585266	yes	-	-	-	-	-	-
XLOC_020514	15.3216	1.07198	1.87966	0.15514	-3.59883	0.000521183	0.00184081	yes	TCONS_00047461	FAD/NAD(P)-binding oxidoreductase family protein [Theobroma cacao]	-	GO:0009536//plastid	GO:0003676//nucleic acid binding;GO:0034061	GO:0006260//DNA replication
Cs8g04820	27.7704	2.14396	5.39078	0.449944	-3.58268	8.82e-07	4.63e-06	yes	-	-	-	-	-	-
Cs9g14450	117.785	9.64783	8.71135	0.729117	-3.57867	1.94e-24	3.12e-23	yes	-	-	-	-	-	-
Cs2g03330	71.82	5.35991	16.6504	1.39423	-3.57802	3.13e-16	3.37e-15	yes	-	-	-	-	-	-
Cs9g15620	41.1768	3.21594	3.00591	0.25428	-3.56331	1.68e-09	1.15e-08	yes	-	-	-	-	-	-
orange1.1t05417	3803.59	301.227	382.267	32.5711	-3.55292	0	0	yes	orange1.1t05417	Reticuline oxidase [Medicago truncatula]	-	-	GO:0016616//oxidoreductase activity, acting on the CH-OH group of donors, NAD or NADP as acceptor;GO:0000166//nucleotide binding	GO:0050896//response to stimulus;GO:0044710
Cs8g07540	13.4064	1.07198	1.0075	0.0860595	-3.5493	0.00183717	0.00585266	yes	-	-	-	-	-	-
Cs1g20270	1042.83	97.5503	84.9241	7.34929	-3.5305	6.51e-191	1.03e-188	yes	-	-	-	-	-	-
Cs5g14180	13.4064	1.07198	2.93266	0.254178	-3.5283	0.00183717	0.00585266	yes	Cs5g14180	PREDICTED: germin-like protein subfamily 1 member 14 [Vitis vinifera]	-	GO:0030312	GO:0046914//transition metal ion binding	-
Cs4g05200	1589.62	140.43	62.8524	5.45188	-3.52714	1.82e-290	4.14e-288	yes	Cs4g05200	arogenate dehydrogenase [Populus trichocarpa]	ko01100//Metabolic pathways;ko00400//Phenylalanine, tyrosine and tryptophan biosynthesis	-	GO:0016628//oxidoreductase activity, acting on the CH-CH group of donors, NAD or NADP as acceptor	GO:0006570//tyrosine metabolic process
Cs2g07420	26.8128	2.14396	1.18518	0.103202	-3.52156	1.65e-06	8.39e-06	yes	-	-	-	-	-	-
Cs9g17460	46.9224	4.28793	2.94972	0.26195	-3.49321	2.53e-10	1.84e-09	yes	Cs9g17460	cytochrome P450 [Populus trichocarpa]	-	-	GO:0046914//transition metal ion binding;GO:0016491//oxidoreductase activity;GO:0046906//tetrapyrrole binding	GO:0044710
orange1.1t01302	13.4064	1.07198	2.07901	0.185282	-3.4881	0.00183717	0.00585266	yes	-	-	-	-	-	-
orange1.1t02713	62.244	5.35991	2.34504	0.210449	-3.47807	1.54e-13	1.4e-12	yes	orange1.1t02713	PREDICTED: receptor-like protein kinase FERONIA-like [Vitis vinifera]	-	-	GO:0004672//protein kinase activity	GO:0016310//phosphorylation
Cs5g21920	78.5232	7.50387	22.2896	2.00637	-3.47371	9.48e-16	9.94e-15	yes	-	-	-	-	-	-
Cs1g24250	12.4488	1.07198	0.72077	0.0648912	-3.47344	0.0034275	0.0102737	yes	Cs1g24250	Laccase 11 [Theobroma cacao]	-	GO:0005576//extracellular region	GO:0046914//transition metal ion binding;GO:0016682//oxidoreductase activity, acting on diphenols and related substances as donors, oxygen as acceptor	GO:0009808//lignin metabolic process
Cs1g17220	210.672	17.1517	16.2029	1.46047	-3.47175	2.36e-43	6.79e-42	yes	-	-	-	-	-	-
Cs5g22260	11.4912	1.07198	0.720053	0.0649286	-3.47118	0.00636217	0.017975	yes	-	-	-	-	-	-
Cs9g06030	119.7	9.64783	9.88978	0.894175	-3.46731	5.75e-25	9.39e-24	yes	Cs9g06030	PREDICTED: basic 7S globulin-like [Vitis vinifera]	-	GO:0005618//cell wall;GO:0043231//intracellular membrane-bounded organelle;GO:0016020//membrane	GO:0004175//endopeptidase activity	GO:0016485//protein processing;GO:0006970//response to osmotic stress
Cs5g27740	48.8376	4.28793	3.13196	0.286566	-3.45013	7.41e-11	5.64e-10	yes	Cs5g27740	PREDICTED: RPM1-interacting protein 4-like [Vitis vinifera]	ko04626//Plant-pathogen interaction	GO:0016020//membrane;GO:0016020//membrane	-	GO:0044763;GO:0009617//response to bacterium;GO:0045088//regulation of innate immune response;GO:0051716//cellular response to stimulus;GO:0044763;GO:0009617//response to bacterium;GO:0045088//regulation of innate immune response;GO:0051716//cellular response to stimulus
orange1.1t00734	25.8552	2.14396	0.818371	0.0755123	-3.43797	3.07e-06	1.52e-05	yes	orange1.1t00734	Os10g0170600 [Oryza sativa Japonica Group]	-	-	GO:1901363;GO:0016740//transferase activity;GO:0097159//organic cyclic compound binding	GO:0008152//metabolic process
orange1.1t05258	208.757	18.2237	16.4053	1.51451	-3.43724	4.98e-42	1.39e-40	yes	orange1.1t05258	cytochrome P450 [Populus trichocarpa]	-	GO:0043231//intracellular membrane-bounded organelle	GO:0046872//metal ion binding;GO:0016709//oxidoreductase activity, acting on paired donors, with incorporation or reduction of molecular oxygen, NAD(P)H as one donor, and incorporation of one atom of oxygen	GO:0009639//response to red or far red light;GO:0042742//defense response to bacterium;GO:0042430;GO:0019761//glucosinolate biosynthetic process;GO:0019752//carboxylic acid metabolic process
orange1.1t04787	11.4912	1.07198	0.547622	0.0507156	-3.43268	0.00636217	0.017975	yes	orange1.1t04787	Transducin family protein / WD-40 repeat family protein isoform 1 [Theobroma cacao]	-	GO:0044444//cytoplasmic part	-	-
Cs7g27870	10.5336	1.07198	7.88379	0.732466	-3.42806	0.00636217	0.017975	yes	-	-	-	-	-	-
Cs1g22970	10.5336	1.07198	18.4333	1.71435	-3.42658	0.00636217	0.017975	yes	-	-	-	-	-	-
Cs7g10110	37.3464	3.21594	3.05627	0.284282	-3.42638	2e-08	1.24e-07	yes	-	-	-	-	-	-
orange1.1t05110	1343.51	125.422	809.339	75.6394	-3.41953	2.53e-243	4.91e-241	yes	orange1.1t05110	FAD-binding Berberine family protein [Theobroma cacao]	-	-	GO:0000166//nucleotide binding;GO:0016616//oxidoreductase activity, acting on the CH-OH group of donors, NAD or NADP as acceptor	GO:0044710
Cs3g20070	65.1168	5.35991	5.86019	0.550847	-3.41122	2.42e-14	2.34e-13	yes	Cs3g20070	amino acid permease [Populus trichocarpa]	-	GO:0031224//intrinsic component of membrane	GO:0015171//amino acid transmembrane transporter activity;GO:0022804	GO:0006865//amino acid transport
Cs8g12000	557.323	50.3831	18.2038	1.71865	-3.40489	1.25e-106	9.96e-105	yes	Cs8g12000	Respiratory burst oxidase D [Theobroma cacao]	ko04626//Plant-pathogen interaction	GO:0016021//integral component of membrane;GO:0005840//ribosome;GO:0043231//intracellular membrane-bounded organelle;GO:0016021//integral component of membrane;GO:0005840//ribosome;GO:0043231//intracellular membrane-bounded organelle;GO:0016021//integral component of membrane;GO:0005840//ribosome;GO:0043231//intracellular membrane-bounded organelle	GO:0046872//metal ion binding;GO:0016209//antioxidant activity;GO:0050664//oxidoreductase activity, acting on NAD(P)H, oxygen as acceptor;GO:0046872//metal ion binding;GO:0016209//antioxidant activity;GO:0050664//oxidoreductase activity, acting on NAD(P)H, oxygen as acceptor;GO:0046872//metal ion binding;GO:0016209//antioxidant activity;GO:0050664//oxidoreductase activity, acting on NAD(P)H, oxyg…	GO:0012501//programmed cell death;GO:0046683//response to organophosphorus;GO:0009620//response to fungus;GO:0048878//chemical homeostasis;GO:0045333//cellular respiration;GO:0009913//epidermal cell differentiation;GO:0007165//signal transduction;GO:0006950//response to stress;GO:0012501//programmed cell death;GO:0046683//response to organophosphorus;GO:0009620//response to fungus;GO:0048878//che…
Cs6g10190	13.4064	1.07198	0.683709	0.0654949	-3.38393	0.00183717	0.00585266	yes	-	-	-	-	-	-
Cs2g28450	22.9824	2.14396	13.0916	1.26172	-3.37518	1.96e-05	8.77e-05	yes	-	-	-	-	-	-
Cs3g11210	34.4736	3.21594	0.614337	0.0603003	-3.34879	1.26e-07	7.23e-07	yes	Cs3g11210	PREDICTED: disease resistance protein At4g27190-like [Vitis vinifera]	-	GO:0030312;GO:0031981//nuclear lumen;GO:0005911//cell-cell junction;GO:0044444//cytoplasmic part;GO:0012505//endomembrane system	GO:0022892	GO:0003006//developmental process involved in reproduction;GO:0006886//intracellular protein transport
Cs3g04800	79.4808	6.43189	3.98218	0.392394	-3.34318	2.78e-17	3.17e-16	yes	Cs3g04800	PREDICTED: tyrosine-sulfated glycopeptide receptor 1-like [Vitis vinifera]	-	-	GO:0016301//kinase activity	GO:0008152//metabolic process
Cs9g18970	11.4912	1.07198	1.9935	0.197285	-3.33695	0.00636217	0.017975	yes	-	-	-	-	-	-
Cs5g22370	12.4488	1.07198	0.320919	0.0317785	-3.33609	0.0034275	0.0102737	yes	-	-	-	-	-	-
orange1.1t03808	12.4488	1.07198	0.539127	0.0534324	-3.33484	0.0034275	0.0102737	yes	orange1.1t03808	pollen-specific leucine-rich repeat extensin-like protein 1 [Arabidopsis thaliana]	-	GO:0043231//intracellular membrane-bounded organelle	-	-
orange1.1t03511	47.88	5.35991	1.53801	0.154771	-3.31286	7.41e-10	5.22e-09	yes	orange1.1t03511	PREDICTED: pre-mRNA-processing factor 6-like [Cucumis sativus]	ko03040//Spliceosome	GO:0009501//amyloplast	-	GO:0005982//starch metabolic process;GO:0000377
orange1.1t04969	1370.33	140.43	605.767	61.0067	-3.31172	1.27e-238	2.33e-236	yes	orange1.1t04969	FAD-binding Berberine family protein [Theobroma cacao]	-	-	GO:0016614//oxidoreductase activity, acting on CH-OH group of donors	-
Cs5g22170	30.6432	3.21594	1.77927	0.179552	-3.30881	7.81e-07	4.13e-06	yes	-	-	-	-	-	-
Cs4g12500	10.5336	1.07198	1.37774	0.139714	-3.30176	0.00636217	0.017975	yes	Cs4g12500	NAC domain protein, IPR003441 [Populus trichocarpa]	-	-	-	GO:0044238;GO:0044763;GO:0019438//aromatic compound biosynthetic process;GO:0044711;GO:1901362;GO:0018130;GO:0044271//cellular nitrogen compound biosynthetic process
Cs6g15290	10118	930.48	194.43	19.7826	-3.29695	0	0	yes	-	-	-	-	-	-
XLOC_026595	11.4912	1.07198	3.77036	0.384512	-3.2936	0.00636217	0.017975	yes	TCONS_00059825	-	-	-	-	-
XLOC_019679	23.94	2.14396	2.80513	0.286562	-3.29115	1.06e-05	4.9e-05	yes	TCONS_00045710	-	-	-	-	-
XLOC_001033	9.576	1.07198	6.80469	0.696597	-3.28813	0.0117402	0.030846	yes	TCONS_00002379	-	-	-	-	-
Cs1g12910	61.2864	6.43189	2.66798	0.275268	-3.27684	1.61e-12	1.39e-11	yes	-	-	-	-	-	-
Cs5g33390	10.5336	1.07198	0.8156	0.0853145	-3.257	0.00636217	0.017975	yes	Cs5g33390	Plant invertase/pectin methylesterase inhibitor superfamily [Theobroma cacao]	ko01100//Metabolic pathways;ko00500//Starch and sucrose metabolism;ko00040//Pentose and glucuronate interconversions	GO:0030312	GO:0030234//enzyme regulator activity;GO:0052689//carboxylic ester hydrolase activity	GO:0050896//response to stimulus;GO:0071555//cell wall organization;GO:0000272//polysaccharide catabolic process;GO:0044092//negative regulation of molecular function
orange1.1t04570	21.0672	2.14396	2.74878	0.288318	-3.25306	6.66e-05	0.000275265	yes	-	-	-	-	-	-
orange1.1t02108	115.87	11.7918	8.06246	0.847913	-3.24923	2.03e-22	2.99e-21	yes	orange1.1t02108	PREDICTED: phytoene synthase 2, chloroplastic-like [Vitis vinifera]	ko01100//Metabolic pathways;ko01110//Biosynthesis of secondary metabolites;ko00906//Carotenoid biosynthesis	GO:0009507//chloroplast;GO:0009507//chloroplast	GO:0016740//transferase activity;GO:0016740//transferase activity	GO:0009058//biosynthetic process;GO:0009058//biosynthetic process
Cs7g10570	1556.1	158.653	86.0717	9.07232	-3.246	1.25e-268	2.61e-266	yes	-	-	-	-	-	-
Cs2g06640	128.318	13.9358	47.7472	5.05374	-3.23999	4.44e-24	7.02e-23	yes	-	-	-	-	-	-
Cs4g16580	9.576	1.07198	2.68021	0.283703	-3.23989	0.0117402	0.030846	yes	-	-	-	-	-	-
Cs6g13010	42.1344	4.28793	1.91983	0.204333	-3.23198	5.28e-09	3.46e-08	yes	-	-	-	-	-	-
Cs2g22470	62.244	6.43189	2.15406	0.230445	-3.22456	8.84e-13	7.79e-12	yes	-	-	-	-	-	-
Cs7g25030	47.88	5.35991	5.34161	0.575692	-3.21391	7.41e-10	5.22e-09	yes	-	-	-	-	-	-
Cs4g01230	25.8552	3.21594	15.3198	1.67091	-3.19669	1.54e-05	6.97e-05	yes	-	-	-	-	-	-
Cs5g06380	10.5336	1.07198	0.797045	0.0872282	-3.19179	0.00636217	0.017975	yes	Cs5g06380	cytochrome P450 [Nicotiana tabacum]	-	-	GO:0016491//oxidoreductase activity;GO:0005488//binding	-
Cs2g17810	561.154	66.4628	36.4015	4.01482	-3.18059	3.38e-96	2.37e-94	yes	-	-	-	-	-	-
orange1.1t02163	10.5336	1.07198	0.348484	0.0384404	-3.1804	0.00636217	0.017975	yes	-	-	-	-	-	-
Cs4g17785	62.244	6.43189	35.8513	3.96787	-3.17559	8.84e-13	7.79e-12	yes	Cs4g17785	PREDICTED: nuclear pore complex protein Nup205-like [Glycine max]	ko03013//RNA transport	GO:0005635//nuclear envelope;GO:0009536//plastid	-	-
Cs7g06130	85.2264	8.57585	5.47361	0.606896	-3.17297	1.38e-16	1.52e-15	yes	-	-	-	-	-	-
orange1.1t03732	40.2192	4.28793	1.33888	0.149872	-3.15922	1.76e-08	1.1e-07	yes	-	-	-	-	-	-
Cs2g03340	52.668	5.35991	3.90737	0.440572	-3.14875	3.7e-11	2.88e-10	yes	Cs2g03340	Glycosyl hydrolase superfamily protein [Theobroma cacao]	-	-	GO:0008422//beta-glucosidase activity;GO:0008422//beta-glucosidase activity	GO:0044238;GO:0044238
Cs3g21040	9.576	1.07198	1.48755	0.167925	-3.14705	0.0117402	0.030846	yes	Cs3g21040	non-ltr retroelement reverse transcriptase [Rosa rugosa]	-	-	GO:0003676//nucleic acid binding	GO:0016070//RNA metabolic process;GO:0034645//cellular macromolecule biosynthetic process
Cs5g14330	10.5336	1.07198	0.797849	0.0904642	-3.1407	0.00636217	0.017975	yes	Cs5g14330	Germin-like protein subfamily 1 member 18 [Theobroma cacao]	-	GO:0030312	GO:0046914//transition metal ion binding	-
Cs2g04890	9.576	1.07198	1.49535	0.170068	-3.1363	0.0117402	0.030846	yes	-	-	-	-	-	-
Cs8g05310	40.2192	4.28793	1.702	0.195434	-3.12248	1.76e-08	1.1e-07	yes	-	-	-	-	-	-
orange1.1t04803	71.82	7.50387	9.33063	1.07544	-3.11705	5.95e-14	5.6e-13	yes	-	-	-	-	-	-
Cs9g01636	9.576	1.07198	4.59382	0.530897	-3.11319	0.0117402	0.030846	yes	-	-	-	-	-	-
Cs3g17750	9.576	1.07198	0.814649	0.0955979	-3.09113	0.0117402	0.030846	yes	-	-	-	-	-	-
Cs6g21140	213.545	23.5836	7.07228	0.839673	-3.07428	6.56e-39	1.69e-37	yes	-	-	-	-	-	-
Cs5g12530	59.3712	6.43189	5.83732	0.695568	-3.06904	5.32e-12	4.42e-11	yes	-	-	-	-	-	-
Cs7g19500	18.1944	2.14396	1.43024	0.170467	-3.06869	0.000404902	0.00146408	yes	-	-	-	-	-	-
Cs5g14940	23.94	3.21594	0.825802	0.0984427	-3.06844	4.98e-05	0.000209295	yes	Cs5g14940	gag-pol polyprotein [Citrus unshiu]	-	-	GO:0003676//nucleic acid binding;GO:0003824//catalytic activity	GO:0006259//DNA metabolic process
Cs5g11310	165.665	19.2957	4.80559	0.573818	-3.06605	2.95e-30	5.75e-29	yes	-	-	-	-	-	-
Cs5g18140	9.576	1.07198	0.529713	0.0634945	-3.06051	0.0117402	0.030846	yes	Cs5g18140	O-methyltransferase [Citrus sinensis x Citrus reticulata]	-	-	GO:0005515//protein binding;GO:0008171//O-methyltransferase activity	GO:0008152//metabolic process
orange1.1t06071	19.152	2.14396	6.89946	0.827523	-3.05961	0.000222778	0.000843614	yes	-	-	-	-	-	-
XLOC_009392	25.8552	3.21594	7.52887	0.908572	-3.05076	1.54e-05	6.97e-05	yes	TCONS_00021594	-	-	-	-	-
Cs6g03790	9.576	1.07198	0.479106	0.057844	-3.05011	0.0117402	0.030846	yes	-	-	-	-	-	-
Cs5g07550	149.386	17.1517	4.17501	0.504606	-3.04855	2.46e-27	4.35e-26	yes	Cs5g07550	beta-amylase 1 [Citrus trifoliata]	-	GO:0009532//plastid stroma	GO:0016160//amylase activity	GO:0006950//response to stress;GO:0005976//polysaccharide metabolic process;GO:0000023//maltose metabolic process
Cs3g13430	20.1096	2.14396	0.373221	0.0453767	-3.04001	0.000122056	0.000482226	yes	-	-	-	-	-	-
Cs2g19210	19.152	2.14396	0.839199	0.102471	-3.0338	0.000222778	0.000843614	yes	-	-	-	-	-	-
Cs6g03500	19.152	2.14396	0.43118	0.0527234	-3.03177	0.000222778	0.000843614	yes	-	-	-	-	-	-
Cs3g17035	35.4312	4.28793	11.5542	1.42003	-3.02442	3.43e-07	1.88e-06	yes	-	-	-	-	-	-
Cs7g23190	16.2792	2.14396	9.38213	1.15551	-3.02139	0.00131833	0.00432607	yes	-	-	-	-	-	-
Cs7g20700	60.3288	7.50387	6.42757	0.791705	-3.02124	6.14e-11	4.7e-10	yes	Cs7g20700	Peroxidase N1 [Theobroma cacao]	ko01100//Metabolic pathways;ko01110//Biosynthesis of secondary metabolites;ko00940//Phenylpropanoid biosynthesis;ko00360//Phenylalanine metabolism	GO:0005911//cell-cell junction;GO:0043231//intracellular membrane-bounded organelle;GO:0005576//extracellular region;GO:0016020//membrane;GO:0030312	GO:0046906//tetrapyrrole binding;GO:0016209//antioxidant activity;GO:0043169//cation binding;GO:0003824//catalytic activity	GO:0009698//phenylpropanoid metabolic process;GO:0006950//response to stress;GO:0009620//response to fungus
orange1.1t00717	9.576	1.07198	0.542055	0.067032	-3.01552	0.0117402	0.030846	yes	orange1.1t00717	Beta-galactosidase [Medicago truncatula]	-	-	GO:0097159//organic cyclic compound binding	GO:0044260;GO:0090304
orange1.1t01603	169.495	20.3676	10.8012	1.3363	-3.01488	2.45e-30	4.78e-29	yes	-	-	-	-	-	-
Cs2g04780	46.9224	5.35991	2.35328	0.293354	-3.00396	1.34e-09	9.24e-09	yes	Cs2g04780	RNI superfamily protein [Theobroma cacao]	-	-	-	GO:0065007//biological regulation;GO:0009628//response to abiotic stimulus;GO:0009653//anatomical structure morphogenesis;GO:0044767
Cs9g13610	150.343	18.2237	12.1334	1.52145	-2.99547	6.43e-27	1.12e-25	yes	-	-	-	-	-	-
Cs5g03980	19.152	2.14396	1.26873	0.160207	-2.98538	0.000222778	0.000843614	yes	Cs5g03980	PREDICTED: transcription factor TCP15-like [Vitis vinifera]	-	-	-	GO:0044699;GO:0009725//response to hormone
Cs5g17900	290.153	37.5193	23.4311	3.00424	-2.96335	1.65e-48	5.36e-47	yes	Cs5g17900	12-oxophytodienoate reductase 2 [Theobroma cacao]	ko01100//Metabolic pathways;ko00592//alpha-Linolenic acid metabolism	GO:0044444//cytoplasmic part	GO:0032553;GO:0003824//catalytic activity	GO:0006950//response to stress;GO:0006631//fatty acid metabolic process;GO:0001101//response to acid;GO:0010038//response to metal ion
orange1.1t03521	9.576	1.07198	1.21018	0.156107	-2.95461	0.0117402	0.030846	yes	-	-	-	-	-	-
orange1.1t04948	17.2368	2.14396	14.6494	1.89061	-2.95392	0.000732495	0.0025133	yes	orange1.1t04948	S-adenosyl-L-methionine-dependent methyltransferases superfamily protein [Theobroma cacao]	-	GO:0043231//intracellular membrane-bounded organelle	-	-
Cs6g21420	505.613	65.3909	115.407	14.9026	-2.95309	1.39e-83	8.17e-82	yes	Cs6g21420	PREDICTED: probable calcium-binding protein CML45-like [Fragaria vesca subsp. vesca]	-	-	GO:0046872//metal ion binding	-
orange1.1t06009	174.283	23.5836	23.1253	2.99595	-2.94839	4.99e-29	9.27e-28	yes	-	-	-	-	-	-
orange1.1t00578	16.2792	2.14396	1.43171	0.186169	-2.94305	0.00131833	0.00432607	yes	orange1.1t00578	catechol o-methyltransferase related [Populus trichocarpa]	-	-	GO:0008171//O-methyltransferase activity	-
Cs7g02050	52.668	6.43189	13.0502	1.69817	-2.94202	1.85e-10	1.36e-09	yes	Cs7g02050	Os07g0185900 [Oryza sativa Japonica Group]	-	-	GO:0070011//peptidase activity, acting on L-amino acid peptides	GO:0016485//protein processing
Cs3g11120	15.3216	2.14396	1.07604	0.140031	-2.94191	0.0023592	0.0073367	yes	Cs3g11120	cc-nbs resistance protein [Populus trichocarpa]	-	-	GO:0036094//small molecule binding;GO:0097159//organic cyclic compound binding;GO:1901363	-
Cs6g08060	42.1344	5.35991	4.05296	0.529945	-2.93506	2.54e-08	1.56e-07	yes	-	-	-	-	-	-
Cs2g10160	4711.39	582.086	408.689	53.4988	-2.93342	0	0	yes	Cs2g10160	FAD-binding Berberine family protein [Theobroma cacao]	-	-	GO:0016614//oxidoreductase activity, acting on CH-OH group of donors	-
orange1.1t02923	17.2368	2.14396	0.826076	0.108954	-2.92256	0.000732495	0.0025133	yes	-	-	-	-	-	-
Cs3g10740	15.3216	2.14396	3.94215	0.52042	-2.92123	0.0023592	0.0073367	yes	Cs3g10740	DNA-directed RNA polymerase [Glycine max]	ko01100//Metabolic pathways;ko00230//Purine metabolism;ko00240//Pyrimidine metabolism;ko03020//RNA polymerase	GO:0016591//DNA-directed RNA polymerase II, holoenzyme	GO:0034062//RNA polymerase activity;GO:0003676//nucleic acid binding	GO:0006351//transcription, DNA-templated
Cs3g20290	43.092	5.35991	5.00915	0.667187	-2.9084	1.42e-08	8.94e-08	yes	-	-	-	-	-	-
Cs8g08210	17.2368	2.14396	1.04688	0.140713	-2.89527	0.000732495	0.0025133	yes	-	-	-	-	-	-
Cs5g21900	264.298	36.4474	32.5422	4.38609	-2.8913	1.84e-43	5.33e-42	yes	-	-	-	-	-	-
Cs3g03960	1036.12	124.35	69.8978	9.49204	-2.88046	3.51e-171	5.09e-169	yes	Cs3g03960	PREDICTED: probable homogentisate phytyltransferase 1, chloroplastic-like [Fragaria vesca subsp. vesca]	-	-	GO:0016740//transferase activity	-
Cs6g18430	23.94	3.21594	1.30679	0.178092	-2.87533	4.98e-05	0.000209295	yes	-	-	-	-	-	-
Cs5g23682	26.8128	3.21594	10.3396	1.41305	-2.8713	8.55e-06	4e-05	yes	Cs5g23682	PREDICTED: beta-galactosidase 3-like [Cucumis sativus]	-	GO:0005618//cell wall	GO:0005488//binding;GO:0015925	GO:0044238;GO:0009628//response to abiotic stimulus
Cs6g04210	18.1944	2.14396	1.14768	0.157692	-2.86354	0.000404902	0.00146408	yes	-	-	-	-	-	-
Cs2g08340	16.2792	2.14396	2.31212	0.320876	-2.84913	0.00131833	0.00432607	yes	-	-	-	-	-	-
Cs1g19420	66.0744	9.64783	33.739	4.71655	-2.83861	3.2e-11	2.5e-10	yes	-	-	-	-	-	-
Cs2g03470	24.8976	3.21594	1.0406	0.145556	-2.83777	2.78e-05	0.000121159	yes	Cs2g03470	inward rectifying potassium channel [Vitis vinifera]	-	GO:0031224//intrinsic component of membrane	GO:0005249//voltage-gated potassium channel activity;GO:0005515//protein binding	GO:0034220//ion transmembrane transport;GO:0009642//response to light intensity;GO:0048511//rhythmic process;GO:0030001//metal ion transport
Cs2g02870	45.9648	6.43189	3.32036	0.464652	-2.83712	1.07e-08	6.85e-08	yes	-	-	-	-	-	-
Cs7g15570	22.9824	3.21594	12.8535	1.79999	-2.8361	8.88e-05	0.00035837	yes	-	-	-	-	-	-
orange1.1t02493	16.2792	2.14396	0.338029	0.047396	-2.83431	0.00131833	0.00432607	yes	-	-	-	-	-	-
Cs2g18070	60.3288	7.50387	2.74293	0.385413	-2.83124	6.14e-11	4.7e-10	yes	-	-	-	-	-	-
Cs3g15770	14.364	2.14396	3.24648	0.45727	-2.82776	0.00419502	0.0123298	yes	Cs3g15770	Cytochrome B5, n3,ATCB5-D,CB5-D [Theobroma cacao]	-	-	GO:0043169//cation binding;GO:0046906//tetrapyrrole binding	-
Cs7g31010	56.4984	7.50387	4.05481	0.58205	-2.80042	5.89e-10	4.18e-09	yes	-	-	-	-	-	-
Cs6g18530	17.2368	2.14396	1.1155	0.16083	-2.79408	0.000732495	0.0025133	yes	-	-	-	-	-	-
orange1.1t00787	81.396	10.7198	9.13467	1.32104	-2.78968	2.82e-14	2.71e-13	yes	orange1.1t00787	S-adenosylmethionine-dependent methyltransferase [Jatropha curcas]	-	GO:0043231//intracellular membrane-bounded organelle	GO:0016741	GO:0008152//metabolic process;GO:0010038//response to metal ion
orange1.1t01622	1563.76	229.404	86.7376	12.6039	-2.78279	2.07e-226	3.77e-224	yes	orange1.1t01622	glutamate decarboxylase [Citrus sinensis]	ko01100//Metabolic pathways;ko01110//Biosynthesis of secondary metabolites;ko00250//Alanine, aspartate and glutamate metabolism;ko00410//beta-Alanine metabolism;ko00650//Butanoate metabolism;ko00430//Taurine and hypotaurine metabolism	GO:0043231//intracellular membrane-bounded organelle;GO:0044444//cytoplasmic part;GO:0043231//intracellular membrane-bounded organelle;GO:0044444//cytoplasmic part	GO:0016831//carboxy-lyase activity;GO:0043168//anion binding;GO:0016831//carboxy-lyase activity;GO:0043168//anion binding	GO:0009064//glutamine family amino acid metabolic process;GO:0010038//response to metal ion;GO:0009064//glutamine family amino acid metabolic process;GO:0010038//response to metal ion
Cs5g21030	14.364	2.14396	4.80235	0.703114	-2.77191	0.00419502	0.0123298	yes	-	-	-	-	-	-
Cs9g14100	32.5584	5.35991	7.91748	1.16506	-2.76464	4.34e-06	2.1e-05	yes	-	-	-	-	-	-
Cs9g10650	194.393	27.8715	19.8898	2.95591	-2.75035	1.89e-31	3.84e-30	yes	-	-	-	-	-	-
Cs5g02440	110.124	15.0077	3.2311	0.485192	-2.7354	6.15e-19	7.69e-18	yes	-	-	-	-	-	-
Cs9g05050	850.349	124.35	27.2315	4.1015	-2.73105	2.94e-128	3.05e-126	yes	Cs9g05050	chromatin remodeling complex subunit [Populus trichocarpa]	-	-	GO:0097159//organic cyclic compound binding;GO:1901363;GO:0017111//nucleoside-triphosphatase activity;GO:0032550;GO:0003676//nucleic acid binding	GO:0050896//response to stimulus;GO:0050789//regulation of biological process;GO:0044699;GO:0048731;GO:0009755//hormone-mediated signaling pathway;GO:0009966//regulation of signal transduction;GO:0008152//metabolic process;GO:0006950//response to stress
Cs5g08360	1148.16	203.676	90.6723	13.9779	-2.69751	1.09e-150	1.36e-148	yes	Cs5g08360	AP2/ERF domain-containing transcription factor [Populus trichocarpa]	-	-	-	GO:0050789//regulation of biological process;GO:0006351//transcription, DNA-templated
Cs6g08880	180.986	24.6556	4.32558	0.669642	-2.69143	4.07e-30	7.91e-29	yes	Cs6g08880	PREDICTED: leucine-rich repeat receptor protein kinase EXS-like [Vitis vinifera]	-	-	GO:0003824//catalytic activity	-
Cs5g25460	112.997	16.0797	5.46168	0.862022	-2.66355	4.59e-19	5.78e-18	yes	Cs5g25460	ILITYHIA isoform 1 [Theobroma cacao]	-	-	GO:0022892	GO:0010876//lipid localization
Cs2g27790	93.8448	16.0797	8.05548	1.278	-2.65608	1.5e-14	1.47e-13	yes	-	-	-	-	-	-
XLOC_028516	14.364	2.14396	3.56147	0.565979	-2.65365	0.00419502	0.0123298	yes	TCONS_00063556	-	-	-	-	-
Cs5g21910	95.76	16.0797	52.4615	8.34733	-2.65187	5.13e-15	5.15e-14	yes	-	-	-	-	-	-
Cs9g10870	16.2792	2.14396	4.98518	0.796865	-2.64524	0.00131833	0.00432607	yes	-	-	-	-	-	-
Cs2g28680	189.605	31.0875	8.9711	1.44188	-2.63733	8.36e-29	1.54e-27	yes	-	-	-	-	-	-
orange1.1t05401	21.0672	3.21594	5.68202	0.924185	-2.62015	0.000279321	0.00104004	yes	-	-	-	-	-	-
Cs5g28770	27.7704	4.28793	0.61365	0.100471	-2.61064	1.96e-05	8.74e-05	yes	Cs5g28770	Cc-nbs-lrr resistance protein [Medicago truncatula]	-	-	GO:0036094//small molecule binding;GO:1901363;GO:0097159//organic cyclic compound binding;GO:0036094//small molecule binding;GO:1901363;GO:0097159//organic cyclic compound binding	-
Cs9g15160	14.364	2.14396	0.988557	0.162014	-2.60921	0.00419502	0.0123298	yes	-	-	-	-	-	-
Cs7g16600	13.4064	2.14396	0.786231	0.128968	-2.60794	0.0074061	0.0205781	yes	-	-	-	-	-	-
Cs1g03280	297.814	48.2392	40.3205	6.68923	-2.5916	1.52e-44	4.49e-43	yes	-	-	-	-	-	-
Cs3g13690	13.4064	2.14396	0.360137	0.0601882	-2.58099	0.0074061	0.0205781	yes	-	-	-	-	-	-
Cs4g06410	71.82	12.8638	14.4401	2.43108	-2.57041	5.04e-11	3.89e-10	yes	-	-	-	-	-	-
orange1.1t04513	103.421	17.1517	4.22871	0.712129	-2.57001	4.09e-16	4.37e-15	yes	-	-	-	-	-	-
Cs6g15300	8097.47	1326.04	161.493	27.207	-2.56942	0	0	yes	-	-	-	-	-	-
Cs2g24590	15.3216	2.14396	0.781417	0.131875	-2.56692	0.0023592	0.0073367	yes	-	-	-	-	-	-
Cs5g23250	364.846	61.1029	18.7178	3.16594	-2.56371	7.07e-53	2.54e-51	yes	-	-	-	-	-	-
Cs7g03070	48.8376	7.50387	1.71906	0.29177	-2.55872	2.83e-08	1.73e-07	yes	-	-	-	-	-	-
Cs3g11590	162.792	31.0875	50.8023	8.65576	-2.55316	1.21e-22	1.81e-21	yes	Cs3g11590	PREDICTED: uncharacterized N-acetyltransferase YoaA-like [Fragaria vesca subsp. vesca]	-	-	GO:0016740//transferase activity	-
Cs2g07720	1109.86	166.157	75.8519	12.9813	-2.54675	1.23e-162	1.66e-160	yes	-	-	-	-	-	-
Cs5g04540	38.304	6.43189	7.7679	1.33539	-2.54026	9.67e-07	5.05e-06	yes	Cs5g04540	PREDICTED: germin-like protein subfamily T member 2-like [Fragaria vesca subsp. vesca]	-	-	GO:0043167//ion binding;GO:0003824//catalytic activity	GO:0044699
Cs1g19830	3456.94	592.806	155.893	26.9963	-2.52972	0	0	yes	-	-	-	-	-	-
XLOC_029628	13.4064	2.14396	4.96393	0.860783	-2.52776	0.0074061	0.0205781	yes	TCONS_00065426	hypothetical protein VITISV_007221 [Vitis vinifera]	ko00230//Purine metabolism	-	-	-
Cs9g14490	20.1096	3.21594	0.950015	0.165059	-2.52497	0.000491667	0.00174676	yes	-	-	-	-	-	-
Cs3g16440	271.001	46.0952	19.9239	3.48737	-2.51429	2.05e-39	5.35e-38	yes	Cs3g16440	Branched-chain-amino-acid aminotransferase [Theobroma cacao]	ko01100//Metabolic pathways;ko01110//Biosynthesis of secondary metabolites;ko00280//Valine, leucine and isoleucine degradation;ko00770//Pantothenate and CoA biosynthesis;ko00290//Valine, leucine and isoleucine biosynthesis;ko00966//Glucosinolate biosynthesis	GO:0009532//plastid stroma;GO:0009532//plastid stroma	GO:0004084//branched-chain-amino-acid transaminase activity;GO:0004084//branched-chain-amino-acid transaminase activity	GO:0006520//cellular amino acid metabolic process;GO:0006520//cellular amino acid metabolic process
Cs9g15290	38.304	6.43189	4.48154	0.785641	-2.51205	9.67e-07	5.05e-06	yes	-	-	-	-	-	-
Cs2g19340	57.456	9.64783	6.27311	1.10383	-2.50666	4.27e-09	2.82e-08	yes	-	-	-	-	-	-
Cs3g08950	95.76	16.0797	9.28003	1.63886	-2.50144	5.13e-15	5.15e-14	yes	Cs3g08950	PREDICTED: probable xyloglucan endotransglucosylase/hydrolase protein 30-like [Cucumis sativus]	-	GO:0005576//extracellular region;GO:0030312	GO:0016798//hydrolase activity, acting on glycosyl bonds;GO:0016758//transferase activity, transferring hexosyl groups	GO:0044042//glucan metabolic process
orange1.1t02845	29.6856	5.35991	1.12869	0.201404	-2.48649	2.27e-05	0.000100471	yes	-	-	-	-	-	-
Cs5g08340	12.4488	2.14396	0.500236	0.0895105	-2.48248	0.0129695	0.0335793	yes	Cs5g08340	Kinase-like protein [Medicago truncatula]	-	-	GO:0036094//small molecule binding;GO:0004672//protein kinase activity;GO:1901363;GO:0097159//organic cyclic compound binding	GO:0016310//phosphorylation;GO:0006464//cellular protein modification process
Cs5g20580	32.5584	5.35991	0.666177	0.119916	-2.47388	4.34e-06	2.1e-05	yes	-	-	-	-	-	-
orange1.1t03640	18.1944	3.21594	0.519803	0.0939657	-2.46776	0.00149764	0.00485515	yes	-	-	-	-	-	-
orange1.1t03713	12.4488	2.14396	0.402255	0.0727165	-2.46776	0.0129695	0.0335793	yes	-	-	-	-	-	-
Cs3g23250	75.6504	13.9358	5.98994	1.0912	-2.45663	1.95e-11	1.56e-10	yes	-	-	-	-	-	-
Cs5g16700	30.6432	5.35991	1.09092	0.199416	-2.45169	1.31e-05	5.99e-05	yes	Cs5g16700	sucrose synthase 7 [Populus trichocarpa]	ko01100//Metabolic pathways;ko00500//Starch and sucrose metabolism	-	GO:0035251//UDP-glucosyltransferase activity	GO:0052545;GO:0005984//disaccharide metabolic process
Cs4g07400	53.6256	9.64783	3.28765	0.602026	-2.44916	2.09e-08	1.3e-07	yes	Cs4g07400	Kinase superfamily protein [Theobroma cacao]	-	-	GO:0004713//protein tyrosine kinase activity;GO:0032550	GO:0009617//response to bacterium;GO:0006468//protein phosphorylation
Cs1g13030	46.9224	8.57585	1.56737	0.287571	-2.44636	2.66e-07	1.47e-06	yes	Cs1g13030	NBS-LRR type disease resistance protein [Citrus trifoliata]	-	-	GO:0036094//small molecule binding;GO:0016787//hydrolase activity;GO:1901363;GO:0097159//organic cyclic compound binding	-
Cs2g22500	13.4064	2.14396	1.47947	0.271623	-2.4454	0.0074061	0.0205781	yes	-	-	-	-	-	-
Cs3g06940	37.3464	6.43189	0.76902	0.14121	-2.44518	1.67e-06	8.51e-06	yes	Cs3g06940	ethylene-insensitive 3-like 1 protein [Citrus sinensis]	ko04075//Plant hormone signal transduction	GO:0043231//intracellular membrane-bounded organelle;GO:0043231//intracellular membrane-bounded organelle	GO:0001071//nucleic acid binding transcription factor activity;GO:0001071//nucleic acid binding transcription factor activity	GO:0006351//transcription, DNA-templated;GO:0006351//transcription, DNA-templated
orange1.1t01039	19.152	3.21594	2.98506	0.54829	-2.44475	0.000860688	0.00292145	yes	-	-	-	-	-	-
Cs3g05320	40.2192	6.43189	1.51406	0.278302	-2.4437	3.19e-07	1.75e-06	yes	-	-	-	-	-	-
Cs3g17890	42.1344	6.43189	4.90964	0.913063	-2.42683	1.04e-07	6.01e-07	yes	-	-	-	-	-	-
Cs1g21430	187.69	34.3034	5.6448	1.0581	-2.41545	9.12e-27	1.58e-25	yes	-	-	-	-	-	-
Cs5g17850	37.3464	6.43189	1.82565	0.343559	-2.40978	1.67e-06	8.51e-06	yes	Cs5g17850	non-ltr retroelement reverse transcriptase [Rosa rugosa]	-	GO:0043231//intracellular membrane-bounded organelle	GO:0003676//nucleic acid binding	GO:0034645//cellular macromolecule biosynthetic process;GO:0090304
Cs2g17820	117.785	23.5836	8.27438	1.5634	-2.40396	5.17e-16	5.51e-15	yes	-	-	-	-	-	-
Cs3g19420	13.4064	2.14396	1.23985	0.234587	-2.40197	0.0074061	0.0205781	yes	Cs3g19420	AP2/ERF domain-containing transcription factor [Populus trichocarpa]	-	-	-	GO:0080090//regulation of primary metabolic process;GO:0001101//response to acid;GO:0010468//regulation of gene expression;GO:0009266//response to temperature stimulus;GO:2000112;GO:0006950//response to stress;GO:0006351//transcription, DNA-templated
Cs7g15540	22.0248	4.28793	1.36102	0.25767	-2.40109	0.000537698	0.00189565	yes	Cs7g15540	Cytochrome P450, family 87, subfamily A, polypeptide 6 [Theobroma cacao]	-	-	GO:0046872//metal ion binding;GO:0016705//oxidoreductase activity, acting on paired donors, with incorporation or reduction of molecular oxygen;GO:0004497//monooxygenase activity	-
Cs5g02450	1162.53	188.669	44.0549	8.35282	-2.39897	1.22e-161	1.64e-159	yes	-	-	-	-	-	-
Cs4g17450	17.2368	3.21594	0.625447	0.119192	-2.3916	0.00258886	0.00798165	yes	Cs4g17450	kinase family protein [Arabidopsis lyrata subsp. lyrata]	-	-	GO:0004672//protein kinase activity;GO:0032550	GO:0006464//cellular protein modification process
orange1.1t00485	59.3712	9.64783	2.44472	0.467435	-2.38683	1.46e-09	1e-08	yes	orange1.1t00485	Cyclic nucleotide-gated channel 13 [Theobroma cacao]	ko04626//Plant-pathogen interaction	GO:0031224//intrinsic component of membrane;GO:0031224//intrinsic component of membrane;GO:0031224//intrinsic component of membrane;GO:0031224//intrinsic component of membrane;GO:0031224//intrinsic component of membrane	GO:0005217//intracellular ligand-gated ion channel activity;GO:0005217//intracellular ligand-gated ion channel activity;GO:0005217//intracellular ligand-gated ion channel activity;GO:0005217//intracellular ligand-gated ion channel activity;GO:0005217//intracellular ligand-gated ion channel activity	GO:0044763;GO:0070838//divalent metal ion transport;GO:0044763;GO:0070838//divalent metal ion transport;GO:0044763;GO:0070838//divalent metal ion transport;GO:0044763;GO:0070838//divalent metal ion transport;GO:0044763;GO:0070838//divalent metal ion transport
Cs1g02440	97.6752	17.1517	4.19637	0.802468	-2.38663	5.95e-15	5.95e-14	yes	-	-	-	-	-	-
Cs6g13640	136.937	25.7276	10.4498	1.99941	-2.38583	2.83e-19	3.6e-18	yes	Cs6g13640	Plant U-box 23 [Theobroma cacao]	-	GO:0044444//cytoplasmic part	GO:0019787//small conjugating protein ligase activity	GO:0006950//response to stress;GO:0016567//protein ubiquitination;GO:0002252;GO:0010243//response to organonitrogen compound
Cs2g19300	201.096	35.3754	12.2741	2.35123	-2.38413	3.31e-29	6.2e-28	yes	-	-	-	-	-	-
Cs1g24840	87.1416	16.0797	10.724	2.05537	-2.38337	6.11e-13	5.43e-12	yes	-	-	-	-	-	-
Cs4g20020	79.4808	15.0077	21.3227	4.11049	-2.37501	1.27e-11	1.03e-10	yes	-	-	-	-	-	-
Cs8g09190	99.5904	18.2237	4.28043	0.825227	-2.37489	6.76e-15	6.73e-14	yes	-	-	-	-	-	-
Cs1g17000	182.902	34.3034	4.59345	0.888854	-2.36956	1.22e-25	2.04e-24	yes	-	-	-	-	-	-
orange1.1t05915	18.1944	3.21594	1.11919	0.217284	-2.3648	0.00149764	0.00485515	yes	orange1.1t05915	tir-nbs-lrr resistance protein [Populus trichocarpa]	-	-	GO:0036094//small molecule binding;GO:1901363;GO:0097159//organic cyclic compound binding	-
Cs8g12370	316.966	62.1749	14.573	2.82952	-2.36467	1.2e-41	3.32e-40	yes	Cs8g12370	PREDICTED: L-type lectin-domain containing receptor kinase IX.1-like [Vitis vinifera]	-	-	GO:0036094//small molecule binding;GO:0004672//protein kinase activity;GO:1901363;GO:0097159//organic cyclic compound binding	GO:0016310//phosphorylation;GO:0006464//cellular protein modification process
Cs9g09620	18.1944	3.21594	1.19064	0.231561	-2.36227	0.00149764	0.00485515	yes	-	-	-	-	-	-
Cs5g14230	20.1096	3.21594	1.01484	0.197672	-2.36007	0.000491667	0.00174676	yes	Cs5g14230	PREDICTED: germin-like protein subfamily 1 member 14 [Vitis vinifera]	-	GO:0030312	GO:0046914//transition metal ion binding	-
XLOC_027973	19.152	3.21594	6.5645	1.2791	-2.35956	0.000860688	0.00292145	yes	TCONS_00062450	-	-	-	-	-
Cs4g10410	29.6856	5.35991	1.5704	0.307129	-2.35422	2.27e-05	0.000100471	yes	-	-	-	-	-	-
Cs8g08160	35.4312	6.43189	2.00995	0.393107	-2.35417	4.97e-06	2.39e-05	yes	-	-	-	-	-	-
orange1.1t01949	121.615	21.4396	3.33282	0.655047	-2.34707	2.12e-18	2.58e-17	yes	orange1.1t01949	PREDICTED: leucine-rich repeat receptor-like serine/threonine-protein kinase BAM1-like [Solanum lycopersicum]	-	GO:0031224//intrinsic component of membrane	GO:0004702//receptor signaling protein serine/threonine kinase activity;GO:0032550;GO:0016628//oxidoreductase activity, acting on the CH-CH group of donors, NAD or NADP as acceptor	GO:0032147//activation of protein kinase activity;GO:0048513//organ development;GO:0044710;GO:0035556//intracellular signal transduction
orange1.1t04123	42.1344	7.50387	1.91131	0.376008	-2.34573	1.2e-06	6.18e-06	yes	-	-	-	-	-	-
orange1.1t03486	174.283	32.1594	2.65175	0.52358	-2.34046	1.29e-24	2.09e-23	yes	-	-	-	-	-	-
Cs2g12630	64.1592	11.7918	9.31628	1.84236	-2.3382	1.07e-09	7.45e-09	yes	-	-	-	-	-	-
orange1.1t02796	6943.56	1326.04	521.865	103.384	-2.33566	0	0	yes	-	-	-	-	-	-
Cs5g23950	23.94	4.28793	3.13299	0.626078	-2.32313	0.000181736	0.000698958	yes	-	-	-	-	-	-
Cs7g14280	52.668	10.7198	12.713	2.54768	-2.31905	1.05e-07	6.06e-07	yes	-	-	-	-	-	-
orange1.1t03479	272.916	68.6068	21.7251	4.35955	-2.31711	2.14e-29	4.06e-28	yes	orange1.1t03479	AMT1;1 [Citrus trifoliata]	-	GO:0043231//intracellular membrane-bounded organelle;GO:0031224//intrinsic component of membrane;GO:0005911//cell-cell junction	GO:0015077//monovalent inorganic cation transmembrane transporter activity;GO:0015291//secondary active transmembrane transporter activity	GO:0001101//response to acid;GO:0009628//response to abiotic stimulus;GO:0015696//ammonium transport;GO:0001763//morphogenesis of a branching structure;GO:0043623//cellular protein complex assembly;GO:0009791//post-embryonic development
Cs2g31260	133.106	24.6556	14.9716	3.00781	-2.31544	7.19e-19	8.96e-18	yes	-	-	-	-	-	-
Cs2g19330	269.086	50.3831	33.9966	6.84535	-2.31219	6.57e-37	1.6e-35	yes	-	-	-	-	-	-
Cs3g04020	22.0248	4.28793	0.651309	0.131803	-2.30496	0.000537698	0.00189565	yes	-	-	-	-	-	-
Cs5g10090	582.221	109.342	20.875	4.24031	-2.29953	1.44e-76	7.6e-75	yes	-	-	-	-	-	-
orange1.1t00514	15.3216	3.21594	0.689002	0.140023	-2.29884	0.00756354	0.0209495	yes	orange1.1t00514	Tetratricopeptide repeat (TPR)-like superfamily protein [Theobroma cacao]	-	GO:0016020//membrane	-	-
Cs7g13980	1259.24	237.98	8.38735	1.70469	-2.29871	3.01e-157	3.93e-155	yes	Cs7g13980	PREDICTED: sacsin-like [Fragaria vesca subsp. vesca]	-	-	GO:0046914//transition metal ion binding;GO:0032550;GO:0046914//transition metal ion binding;GO:0032550	-
Cs4g12450	446.242	83.6145	24.9126	5.06892	-2.29713	3.38e-59	1.36e-57	yes	Cs4g12450	(E)-beta-farnesene synthase [Citrus reticulata]	-	-	GO:0046872//metal ion binding;GO:0010334//sesquiterpene synthase activity	GO:0051762//sesquiterpene biosynthetic process
orange1.1t03948	27.7704	5.35991	5.23962	1.0702	-2.29158	6.7e-05	0.000276552	yes	-	-	-	-	-	-
Cs2g09545	133.106	22.5116	20.2899	4.15166	-2.289	6.91e-20	9.04e-19	yes	-	-	-	-	-	-
XLOC_003970	32.5584	5.35991	7.62478	1.562	-2.2873	4.34e-06	2.1e-05	yes	TCONS_00009097	Transport protein SEC61 subunit beta, partial [Theobroma cacao]	ko04141//Protein processing in endoplasmic reticulum;ko04145//Phagosome;ko03060//Protein export	GO:0016020//membrane;GO:0044464	-	-
Cs6g08950	495.079	107.198	34.0737	6.9868	-2.28595	5.53e-59	2.22e-57	yes	Cs6g08950	Ammonium transporter 2 [Theobroma cacao]	-	GO:0005911//cell-cell junction;GO:0031224//intrinsic component of membrane	GO:0015077//monovalent inorganic cation transmembrane transporter activity;GO:0015291//secondary active transmembrane transporter activity	GO:0015696//ammonium transport;GO:0051707//response to other organism
Cs7g19830	115.87	24.6556	9.54762	1.96252	-2.28243	4.02e-15	4.07e-14	yes	Cs7g19830	PREDICTED: phosphate carrier protein, mitochondrial [Vitis vinifera]	-	GO:0019866//organelle inner membrane;GO:0031224//intrinsic component of membrane;GO:0030312;GO:0044437;GO:0009536//plastid	GO:0005488//binding	GO:0051234//establishment of localization;GO:0006970//response to osmotic stress
orange1.1t04122	43.092	8.57585	3.93362	0.814292	-2.27224	2.1e-06	1.05e-05	yes	-	-	-	-	-	-
Cs8g09143	29.6856	5.35991	3.42869	0.711813	-2.26809	2.27e-05	0.000100471	yes	-	-	-	-	-	-
XLOC_006832	45.9648	8.57585	2.19952	0.456815	-2.26751	4.48e-07	2.43e-06	yes	TCONS_00015542	PREDICTED: probable LRR receptor-like serine/threonine-protein kinase At4g08850-like [Vitis vinifera]	-	-	GO:0016301//kinase activity	GO:0016310//phosphorylation
Cs5g35100	27.7704	5.35991	2.58706	0.537504	-2.26697	6.7e-05	0.000276552	yes	Cs5g35100	O-methyltransferase [Theobroma cacao]	-	-	GO:0005515//protein binding;GO:0008171//O-methyltransferase activity	GO:0008152//metabolic process
Cs1g23350	212.587	39.6633	3.9071	0.816145	-2.2592	2.23e-29	4.21e-28	yes	-	-	-	-	-	-
XLOC_007937	115.87	13.9358	2.942	0.61508	-2.25795	4.71e-21	6.54e-20	yes	TCONS_00018068	-	-	-	-	-
Cs8g03750	24.8976	4.28793	3.35735	0.703217	-2.25528	0.000104826	0.000418296	yes	-	-	-	-	-	-
Cs4g17095	33.516	7.50387	5.06531	1.06626	-2.24809	6.99e-05	0.000286905	yes	-	-	-	-	-	-
XLOC_021236	30.6432	5.35991	2.22064	0.470379	-2.23908	1.31e-05	5.99e-05	yes	TCONS_00049142	zinc finger family protein [Arabidopsis lyrata subsp. lyrata]	-	GO:0043231//intracellular membrane-bounded organelle	GO:0043169//cation binding	-
Cs6g21320	242.273	41.8073	15.7124	3.32843	-2.23899	6.66e-35	1.52e-33	yes	Cs6g21320	Amino acid transporter isoform 2 [Theobroma cacao]	-	GO:0031224//intrinsic component of membrane;GO:0044437;GO:0031224//intrinsic component of membrane;GO:0031224//intrinsic component of membrane	-	-
Cs1g12940	174.283	36.4474	6.88547	1.46048	-2.23711	1.08e-22	1.62e-21	yes	Cs1g12940	NBS-LRR type disease resistance protein [Citrus trifoliata]	-	-	GO:0032550	GO:0006950//response to stress
Cs2g07460	92.8872	18.2237	2.31955	0.492445	-2.23581	2.6e-13	2.36e-12	yes	-	-	-	-	-	-
Cs1g03580	60.3288	12.8638	5.75149	1.22137	-2.23544	2.44e-08	1.5e-07	yes	-	-	-	-	-	-
Cs3g26240	674.151	147.933	59.804	12.7174	-2.23344	5.16e-78	2.76e-76	yes	-	-	-	-	-	-
orange1.1t01780	55.5408	11.7918	6.65506	1.41549	-2.23315	6.51e-08	3.85e-07	yes	orange1.1t01780	Class II chitinase [Theobroma cacao]	-	GO:0030312	GO:0004553//hydrolase activity, hydrolyzing O-glycosyl compounds	GO:0044036//cell wall macromolecule metabolic process;GO:0044238;GO:0006026;GO:0009620//response to fungus
Cs9g13620	168.538	35.3754	13.9126	2.9624	-2.23155	4.57e-22	6.65e-21	yes	-	-	-	-	-	-
orange1.1t03106	53.6256	9.64783	1.68493	0.359436	-2.22888	2.09e-08	1.3e-07	yes	-	-	-	-	-	-
Cs5g06510	71.82	15.0077	3.34243	0.713217	-2.22848	4.62e-10	3.31e-09	yes	Cs5g06510	Leucine-rich repeat protein kinase family protein [Theobroma cacao]	-	GO:0031224//intrinsic component of membrane	GO:0032550;GO:0004674//protein serine/threonine kinase activity	GO:0006952//defense response;GO:0008219//cell death;GO:0006464//cellular protein modification process;GO:0010227//floral organ abscission;GO:0006796//phosphate-containing compound metabolic process
Cs8g04440	25.8552	5.35991	6.84297	1.46738	-2.22138	0.00019426	0.000742669	yes	-	-	-	-	-	-
Cs2g17020	30.6432	6.43189	0.645674	0.138932	-2.21643	4.19e-05	0.000178184	yes	-	-	-	-	-	-
orange1.1t04127	61.2864	11.7918	2.7988	0.602574	-2.2156	5.09e-09	3.34e-08	yes	-	-	-	-	-	-
Cs3g14940	62.244	12.8638	3.21965	0.693396	-2.21515	8.91e-09	5.73e-08	yes	Cs3g14940	Calmodulin-binding protein isoform 1 [Theobroma cacao]	ko04626//Plant-pathogen interaction;ko04070//Phosphatidylinositol signaling system	-	-	GO:0051707//response to other organism;GO:0050789//regulation of biological process;GO:0019438//aromatic compound biosynthetic process;GO:1901362;GO:0051707//response to other organism;GO:0050789//regulation of biological process;GO:0019438//aromatic compound biosynthetic process;GO:1901362
Cs3g13210	79.4808	16.0797	1.46062	0.314608	-2.21495	3.82e-11	2.97e-10	yes	-	-	-	-	-	-
Cs5g05070	128.318	26.7995	6.65104	1.43685	-2.21067	8.1e-17	9.03e-16	yes	Cs5g05070	BAH domain,TFIIS helical bundle-like domain isoform 5 [Theobroma cacao]	-	GO:0043229//intracellular organelle	GO:0005488//binding	GO:0010467//gene expression
Cs1g08470	36.3888	7.50387	0.936576	0.202499	-2.20948	2.59e-05	0.000113825	yes	-	-	-	-	-	-
orange1.1t02709	25.8552	5.35991	0.550081	0.118989	-2.20882	0.00019426	0.000742669	yes	orange1.1t02709	PREDICTED: receptor-like protein kinase FERONIA-like [Vitis vinifera]	-	-	GO:0004672//protein kinase activity	GO:0006468//protein phosphorylation
XLOC_005949	102.463	19.2957	8.17131	1.77457	-2.2031	7.54e-15	7.49e-14	yes	TCONS_00013554	PREDICTED: NADH dehydrogenase [ubiquinone] 1 beta subcomplex subunit 3-B-like [Cucumis sativus]	-	GO:0030964;GO:0005746//mitochondrial respiratory chain	-	GO:0006091//generation of precursor metabolites and energy
Cs9g18820	14.364	3.21594	0.803676	0.174739	-2.20141	0.0127622	0.0331807	yes	Cs9g18820	PREDICTED: anthocyanidin 5,3-O-glucosyltransferase [Vitis vinifera]	-	-	GO:0035251//UDP-glucosyltransferase activity	-
Cs3g04355	51.7104	10.7198	12.4503	2.71236	-2.19856	1.74e-07	9.83e-07	yes	-	-	-	-	-	-
Cs8g07750	22.9824	5.35991	8.06584	1.76353	-2.19336	0.00091941	0.0031023	yes	Cs8g07750	RNA helicase, ATP-dependent, SK12/DOB1 protein [Theobroma cacao]	ko03018//RNA degradation	GO:0043231//intracellular membrane-bounded organelle	GO:0032550;GO:0042623//ATPase activity, coupled	GO:0009154//purine ribonucleotide catabolic process;GO:0006364//rRNA processing
Cs1g17440	26.8128	5.35991	1.09219	0.238972	-2.19231	0.000114409	0.000453882	yes	Cs1g17440	PREDICTED: potassium transporter 5-like isoform 1 [Vitis vinifera]	-	GO:0031224//intrinsic component of membrane	GO:0022820//potassium ion symporter activity	GO:0034220//ion transmembrane transport;GO:0030001//metal ion transport
Cs7g06210	53.6256	12.8638	20.0326	4.38547	-2.19155	4.65e-07	2.52e-06	yes	Cs7g06210	Chromatin remodeling factor CHD3 (PICKLE) isoform 1 [Theobroma cacao]	-	GO:0043231//intracellular membrane-bounded organelle	GO:0046914//transition metal ion binding;GO:0032550;GO:0017111//nucleoside-triphosphatase activity;GO:0003676//nucleic acid binding	GO:2000069//regulation of post-embryonic root development;GO:0006351//transcription, DNA-templated;GO:0009738//abscisic acid-activated signaling pathway
Cs4g18120	4449.01	944.416	382.315	84.0255	-2.18586	0	0	yes	-	-	-	-	-	-
Cs1g14880	126.403	25.7276	4.86569	1.07211	-2.18219	7.71e-17	8.61e-16	yes	Cs1g14880	PREDICTED: G-type lectin S-receptor-like serine/threonine-protein kinase CES101-like [Fragaria vesca subsp. vesca]	-	-	GO:0016301//kinase activity	GO:0009987//cellular process
Cs6g10550	339.948	73.9667	42.8136	9.44946	-2.17977	4.49e-41	1.23e-39	yes	-	-	-	-	-	-
Cs5g10270	107.251	21.4396	7.33805	1.61965	-2.17971	5.37e-15	5.39e-14	yes	-	-	-	-	-	-
Cs1g15970	1400.01	294.795	73.6376	16.2778	-2.17754	1.13e-159	1.49e-157	yes	Cs1g15970	6-phosphofructokinase 3 [Theobroma cacao]	ko01100//Metabolic pathways;ko01110//Biosynthesis of secondary metabolites;ko00010//Glycolysis / Gluconeogenesis;ko00052//Galactose metabolism;ko00051//Fructose and mannose metabolism;ko00030//Pentose phosphate pathway	GO:0044445	GO:0032550;GO:0008443//phosphofructokinase activity	GO:0006091//generation of precursor metabolites and energy;GO:0016310//phosphorylation
Cs3g26020	23.94	5.35991	1.92206	0.426192	-2.17308	0.000550905	0.00193512	yes	Cs3g26020	C2H2-like zinc finger protein [Theobroma cacao]	-	-	GO:0016763//transferase activity, transferring pentosyl groups;GO:0043169//cation binding	-
Cs2g17370	63.2016	13.9358	6.55427	1.45451	-2.1719	1.5e-08	9.45e-08	yes	-	-	-	-	-	-
Cs5g13420	15.3216	3.21594	1.02528	0.228649	-2.16481	0.00756354	0.0209495	yes	-	-	-	-	-	-
orange1.1t05103	18.1944	4.28793	9.81768	2.19251	-2.1628	0.00436394	0.0127748	yes	orange1.1t05103	CTC-interacting domain 11 isoform 3 [Theobroma cacao]	-	-	GO:0036094//small molecule binding;GO:0097159//organic cyclic compound binding	-
Cs9g09740	382.083	82.5426	40.5698	9.07018	-2.1612	6.2e-46	1.89e-44	yes	-	-	-	-	-	-
Cs7g05170	325.584	68.6068	17.7858	3.97792	-2.16064	2.44e-40	6.55e-39	yes	Cs7g05170	Mitochondrial substrate carrier family protein [Theobroma cacao]	-	GO:0031224//intrinsic component of membrane;GO:0009526//plastid envelope	GO:0015605	GO:0006862//nucleotide transport;GO:0044763
Cs5g07000	18.1944	4.28793	2.32277	0.51963	-2.16029	0.00436394	0.0127748	yes	Cs5g07000	GRAS family transcription factor isoform 1 [Theobroma cacao]	-	-	-	GO:0071704;GO:0044238
Cs2g19970	44.0496	8.57585	2.46599	0.551868	-2.15977	1.26e-06	6.48e-06	yes	-	-	-	-	-	-
Cs6g07670	365.803	78.2546	20.9749	4.69596	-2.15917	8.78e-45	2.61e-43	yes	-	-	-	-	-	-
Cs6g09420	932.703	181.165	38.2874	8.57502	-2.15866	1.15e-116	1.05e-114	yes	Cs6g09420	WRKY transcription factor 17 [Dimocarpus longan]	ko04626//Plant-pathogen interaction	-	GO:0001071//nucleic acid binding transcription factor activity;GO:0003677//DNA binding;GO:0001071//nucleic acid binding transcription factor activity;GO:0003677//DNA binding;GO:0001071//nucleic acid binding transcription factor activity;GO:0003677//DNA binding	GO:0009408//response to heat;GO:0006351//transcription, DNA-templated;GO:0009408//response to heat;GO:0006351//transcription, DNA-templated;GO:0009408//response to heat;GO:0006351//transcription, DNA-templated
orange1.1t00214	89.0568	19.2957	6.01407	1.34712	-2.15846	5.79e-12	4.8e-11	yes	orange1.1t00214	pectinesterase [Citrus sinensis]	ko01100//Metabolic pathways;ko00500//Starch and sucrose metabolism;ko00040//Pentose and glucuronate interconversions	GO:0030312	GO:0030234//enzyme regulator activity;GO:0052689//carboxylic ester hydrolase activity	GO:0071555//cell wall organization;GO:0000272//polysaccharide catabolic process;GO:0044092//negative regulation of molecular function
Cs6g09320	108.209	23.5836	14.6091	3.27543	-2.15711	7.6e-14	7.1e-13	yes	Cs6g09320	Tautomerase/MIF superfamily protein [Theobroma cacao]	-	GO:0042579//microbody	-	-
Cs1g02910	69.9048	15.0077	2.11481	0.47437	-2.15644	1.26e-09	8.71e-09	yes	-	-	-	-	-	-
Cs7g28110	79.4808	17.1517	2.98829	0.673394	-2.1498	1.09e-10	8.22e-10	yes	-	-	-	-	-	-
XLOC_020515	39.2616	5.35991	4.30162	0.971649	-2.14637	1.45e-07	8.23e-07	yes	TCONS_00047462	PREDICTED: uncharacterized protein LOC100241002 [Vitis vinifera]	-	GO:0043231//intracellular membrane-bounded organelle;GO:0043231//intracellular membrane-bounded organelle	-	-
orange1.1t01812	67.9896	13.9358	1.86017	0.423625	-2.13457	1.22e-09	8.42e-09	yes	-	-	-	-	-	-
Cs7g23850	33.516	7.50387	13.0034	2.96775	-2.13145	6.99e-05	0.000286905	yes	-	-	-	-	-
Cs2g11080	124.488	26.7995	3.70264	0.847267	-2.12767	5.91e-16	6.27e-15	yes	-	-	-	-	-	-
Cs6g13613	15.3216	3.21594	4.09715	0.939918	-2.12401	0.00756354	0.0209495	yes	-	-	-	-	-	-
XLOC_018698	21.0672	4.28793	1.89585	0.435715	-2.12139	0.000916869	0.00309767	yes	TCONS_00043355	cytochrome P450 [Populus trichocarpa]	ko01100//Metabolic pathways;ko01110//Biosynthesis of secondary metabolites;ko00903//Limonene and pinene degradation;ko00945//Stilbenoid, diarylheptanoid and gingerol biosynthesis	-	GO:0016491//oxidoreductase activity;GO:0005488//binding	-
XLOC_024339	65.1168	13.9358	1.88098	0.432829	-2.11962	5.54e-09	3.63e-08	yes	TCONS_00055804	RNA-directed DNA polymerase [Theobroma cacao]	-	-	GO:0003676//nucleic acid binding;GO:0034061	GO:0006260//DNA replication;GO:0006396//RNA processing
Cs8g15700	299.729	62.1749	14.5843	3.35799	-2.11875	5.8e-38	1.46e-36	yes	Cs8g15700	Major facilitator superfamily protein [Theobroma cacao]	-	GO:0016020//membrane	-	-
Cs7g12540	1047.61	225.116	23.3025	5.37005	-2.11748	2.76e-120	2.6e-118	yes	-	-	-	-	-	-
Cs7g03360	24.8976	5.35991	0.717694	0.165665	-2.1151	0.000328077	0.00120525	yes	Cs7g03360	Argonaute family protein [Theobroma cacao]	-	GO:0044424;GO:0044424	GO:0008135//translation factor activity, nucleic acid binding;GO:0008135//translation factor activity, nucleic acid binding	GO:0006412//translation;GO:0050793//regulation of developmental process;GO:0009791//post-embryonic development;GO:0030422//production of siRNA involved in RNA interference;GO:0006412//translation;GO:0050793//regulation of developmental process;GO:0009791//post-embryonic development;GO:0030422//production of siRNA involved in RNA interference
orange1.1t03509	21.0672	4.28793	0.451399	0.104772	-2.10715	0.000916869	0.00309767	yes	-	-	-	-	-	-
orange1.1t00850	75.6504	16.0797	2.24801	0.522345	-2.10557	1.75e-10	1.29e-09	yes	-	-	-	-	-	-
Cs2g06120	171.41	39.6633	39.7285	9.23613	-2.10481	2.66e-20	3.55e-19	yes	Cs2g06120	PREDICTED: heat stress transcription factor B-2a-like [Glycine max]	-	GO:0043231//intracellular membrane-bounded organelle	GO:0003677//DNA binding;GO:0001071//nucleic acid binding transcription factor activity	GO:0006351//transcription, DNA-templated
Cs7g31000	5502.37	1179.18	161.532	37.5724	-2.10407	0	0	yes	-	-	-	-	-	-
Cs2g23080	99.5904	20.3676	4.46813	1.04669	-2.09384	6.45e-14	6.06e-13	yes	-	-	-	-	-	-
Cs5g23850	43.092	9.64783	10.3355	2.42436	-2.09193	5.7e-06	2.72e-05	yes	-	-	-	-	-	-
Cs6g20340	199.181	46.0952	10.0732	2.36294	-2.09187	1.3e-23	2.01e-22	yes	Cs6g20340	Leucine-rich repeat protein kinase family protein [Theobroma cacao]	-	GO:0031224//intrinsic component of membrane;GO:0009536//plastid;GO:0031224//intrinsic component of membrane;GO:0009536//plastid	GO:0016301//kinase activity;GO:0032550;GO:0016301//kinase activity;GO:0032550	GO:0006796//phosphate-containing compound metabolic process;GO:0006464//cellular protein modification process;GO:0006796//phosphate-containing compound metabolic process;GO:0006464//cellular protein modification process
Cs6g18380	479.758	109.342	21.1014	4.95013	-2.0918	5.07e-55	1.91e-53	yes	-	-	-	-	-	-
Cs4g19990	582.221	129.71	8.13624	1.90929	-2.09133	5.92e-67	2.78e-65	yes	Cs4g19990	PREDICTED: LOW QUALITY PROTEIN: DNA polymerase theta-like [Vitis vinifera]	-	GO:0043231//intracellular membrane-bounded organelle	GO:0016779//nucleotidyltransferase activity;GO:0017111//nucleoside-triphosphatase activity;GO:0003676//nucleic acid binding	GO:0044699;GO:0006260//DNA replication
orange1.1t01898	14.364	3.21594	0.535205	0.12564	-2.0908	0.0127622	0.0331807	yes	-	-	-	-	-	-
Cs7g03525	15.3216	3.21594	2.17753	0.51344	-2.08442	0.00756354	0.0209495	yes	Cs7g03525	cinnamyl alcohol dehydrogenase [Pyrus x bretschneideri]	-	GO:0005911//cell-cell junction;GO:0043231//intracellular membrane-bounded organelle;GO:0044444//cytoplasmic part;GO:0016020//membrane	GO:0016616//oxidoreductase activity, acting on the CH-OH group of donors, NAD or NADP as acceptor;GO:0048037//cofactor binding	GO:0044710
Cs3g03980	156.089	34.3034	3.00428	0.708454	-2.08427	1.03e-19	1.33e-18	yes	-	-	-	-	-	-
Cs1g01890	19.152	4.28793	0.665869	0.157658	-2.07844	0.00261354	0.008039	yes	-	-	-	-	-	-
Cs3g16270	90.0144	19.2957	3.44267	0.816189	-2.07655	3.51e-12	2.96e-11	yes	-	-	-	-	-	-
orange1.1t03348	161.834	36.4474	7.10918	1.68881	-2.07368	4.08e-20	5.41e-19	yes	-	-	-	-	-	-
orange1.1t02389	1199.87	280.859	159.641	38.0466	-2.06899	1.09e-126	1.12e-124	yes	orange1.1t02389	S-adenosylmethionine-dependent methyltransferase [Jatropha curcas]	-	GO:0043231//intracellular membrane-bounded organelle	GO:0016741	GO:0008152//metabolic process;GO:0010038//response to metal ion
Cs3g10750	25.8552	5.35991	9.8755	2.36034	-2.06486	0.00019426	0.000742669	yes	-	-	-	-	-	-
Cs3g27660	27.7704	6.43189	1.71331	0.410534	-2.06121	0.000197437	0.000753996	yes	Cs3g27660	phosphate transporter [Citrus trifoliata]	-	GO:0031224//intrinsic component of membrane	GO:0015114//phosphate ion transmembrane transporter activity	GO:0044763;GO:0006817//phosphate ion transport
orange1.1t04119	19.152	4.28793	1.11153	0.266686	-2.05933	0.00261354	0.008039	yes	-	-	-	-	-	-
Cs4g10250	20.1096	4.28793	1.87776	0.450983	-2.05787	0.0015534	0.00501385	yes	-	-	-	-	-	-
XLOC_015664	646.38	157.581	400.634	96.229	-2.05774	2.85e-68	1.36e-66	yes	TCONS_00036162	photosystem I P700 apoprotein A1, partial (chloroplast) [Camellia sinensis]	ko01100//Metabolic pathways;ko00195//Photosynthesis	GO:0009521;GO:0031224//intrinsic component of membrane;GO:0009534//chloroplast thylakoid	GO:0046906//tetrapyrrole binding;GO:0046872//metal ion binding;GO:0051536//iron-sulfur cluster binding;GO:0003824//catalytic activity	GO:0006464//cellular protein modification process;GO:0044710
Cs7g14610	19.152	4.28793	1.50282	0.363145	-2.04905	0.00261354	0.008039	yes	-	-	-	-	-	-
orange1.1t03779	25.8552	5.35991	0.641071	0.155368	-2.04479	0.00019426	0.000742669	yes	-	-	-	-	-	-
Cs2g28860	374.422	80.3986	13.2475	3.21364	-2.04344	1.4e-45	4.24e-44	yes	-	-	-	-	-	-
Cs1g10280	68.9472	16.0797	5.655	1.37385	-2.0413	5.62e-09	3.67e-08	yes	-	-	-	-	-	-
Cs3g12230	427.09	92.1904	20.6258	5.01129	-2.0412	2.13e-51	7.43e-50	yes	Cs3g12230	PREDICTED: bifunctional 3-dehydroquinate dehydratase/shikimate dehydrogenase, chloroplastic [Vitis vinifera]	ko01100//Metabolic pathways;ko01110//Biosynthesis of secondary metabolites;ko00400//Phenylalanine, tyrosine and tryptophan biosynthesis	-	GO:0016616//oxidoreductase activity, acting on the CH-OH group of donors, NAD or NADP as acceptor;GO:0016836//hydro-lyase activity;GO:0016616//oxidoreductase activity, acting on the CH-OH group of donors, NAD or NADP as acceptor;GO:0016836//hydro-lyase activity;GO:0016616//oxidoreductase activity, acting on the CH-OH group of donors, NAD or NADP as acceptor;GO:0016836//hydro-lyase activity;GO:001…	GO:0044710;GO:0044710;GO:0044710;GO:0044710;GO:0044710;GO:0032787//monocarboxylic acid metabolic process;GO:0044710;GO:0044710
Cs3g06200	57.456	13.9358	11.1714	2.72062	-2.0378	2.79e-07	1.54e-06	yes	Cs3g06200	PsbD, partial (chloroplast) [Turnera ulmifolia]	ko01100//Metabolic pathways;ko00195//Photosynthesis	GO:0034357;GO:0009507//chloroplast;GO:0044425//membrane part	GO:0046872//metal ion binding;GO:0009055//electron carrier activity	GO:0019684//photosynthesis, light reaction;GO:0055114//oxidation-reduction process
Cs6g12480	812.045	204.748	78.1048	19.0846	-2.033	3.59e-82	2.04e-80	yes	Cs6g12480	Polynucleotidyl transferase, ribonuclease H-like superfamily protein [Theobroma cacao]	-	GO:0043231//intracellular membrane-bounded organelle	GO:0097159//organic cyclic compound binding;GO:0000175//3'-5'-exoribonuclease activity	GO:0009625//response to insect;GO:0090501//RNA phosphodiester bond hydrolysis;GO:0009617//response to bacterium;GO:0000288//nuclear-transcribed mRNA catabolic process, deadenylation-dependent decay;GO:0006950//response to stress
Cs1g02380	14.364	3.21594	0.793233	0.194386	-2.02882	0.0127622	0.0331807	yes	-	-	-	-	-	-
Cs2g22360	169.495	37.5193	29.4982	7.24364	-2.02584	9.9e-21	1.35e-19	yes	-	-	-	-	-	-
Cs1g11940	49.7952	10.7198	25.9518	6.37485	-2.02537	4.76e-07	2.57e-06	yes	Cs1g11940	PREDICTED: rae1-like protein At1g80670-like [Cicer arietinum]	-	GO:0044424	-	-
orange1.1t05848	20.1096	4.28793	3.46491	0.852582	-2.02291	0.0015534	0.00501385	yes	orange1.1t05848	gag-pol polyprotein [Populus deltoides]	ko00230//Purine metabolism	-	GO:0046914//transition metal ion binding;GO:0097159//organic cyclic compound binding;GO:0016740//transferase activity	GO:0044260;GO:0005975//carbohydrate metabolic process
Cs3g24835	22.9824	4.28793	6.0223	1.48276	-2.02203	0.000313464	0.00115618	yes	-	-	-	-	-	-
orange1.1t02715	64.1592	15.0077	2.38582	0.587544	-2.02172	2.44e-08	1.51e-07	yes	orange1.1t02715	PREDICTED: receptor-like protein kinase FERONIA-like [Vitis vinifera]	-	-	GO:0004672//protein kinase activity	GO:0016310//phosphorylation
Cs7g24030	1053.36	241.196	23.2303	5.72109	-2.02165	1.65e-114	1.47e-112	yes	-	-	-	-	-	-
Cs1g13550	15.3216	3.21594	0.966643	0.239691	-2.01181	0.00756354	0.0209495	yes	-	-	-	-	-	-
orange1.1t03906	35.4312	7.50387	7.02401	1.74181	-2.01171	4.27e-05	0.000181327	yes	-	-	-	-	-	-
Cs1g12170	26.8128	6.43189	1.45414	0.362552	-2.00391	0.000327558	0.00120355	yes	Cs1g12170	NBS-LRR type disease resistance protein [Citrus trifoliata]	-	-	GO:0032550	GO:0006950//response to stress
orange1.1t01749	51.7104	12.8638	6.56508	1.63721	-2.00357	1.21e-06	6.26e-06	yes	-	-	-	-	-	-
Cs6g21490	64.1592	15.0077	1.42282	0.355234	-2.00191	2.44e-08	1.51e-07	yes	-	-	-	-	-	-
Cs8g01310	17.2368	4.28793	0.91105	0.227546	-2.00137	0.00722652	0.0201426	yes	Cs8g01310	Pentatricopeptide repeat (PPR) superfamily protein [Theobroma cacao]	-	-	-	GO:0016070//RNA metabolic process
Cs3g01280	66.0744	16.0797	2.73353	0.683006	-2.0008	2.4e-08	1.48e-07	yes	-	-	-	-	-	-
Cs3g22470	454.86	99.6943	14.0835	3.5366	-1.99357	9.94e-54	3.64e-52	yes	Cs3g22470	Kinase family protein with leucine-rich repeat domain [Theobroma cacao]	-	GO:0031224//intrinsic component of membrane	GO:0016301//kinase activity;GO:0032550	GO:0006464//cellular protein modification process;GO:0044710
Cs4g12920	472.097	99.6943	18.0303	4.52786	-1.99352	2.79e-57	1.09e-55	yes	Cs4g12920	PREDICTED: probable LRR receptor-like serine/threonine-protein kinase At4g08850-like [Vitis vinifera]	-	-	GO:0016772//transferase activity, transferring phosphorus-containing groups	GO:0008152//metabolic process
Cs2g30580	31.6008	7.50387	1.03984	0.261381	-1.99214	0.000184753	0.000709528	yes	-	-	-	-	-	-
orange1.1t00535	402.192	97.5503	9.75231	2.46481	-1.98427	9.61e-44	2.79e-42	yes	orange1.1t00535	PREDICTED: U-box domain-containing protein 43-like [Vitis vinifera]	-	GO:0044424;GO:0044424;GO:0044424	GO:0019787//small conjugating protein ligase activity;GO:0019787//small conjugating protein ligase activity;GO:0019787//small conjugating protein ligase activity	GO:0032446//protein modification by small protein conjugation;GO:0032446//protein modification by small protein conjugation;GO:0032446//protein modification by small protein conjugation
Cs2g30840	29.6856	8.57585	17.5894	4.45576	-1.98096	0.00107663	0.00359379	yes	-	-	-	-	-	-
Cs3g09000	241.315	61.1029	7.28554	1.84692	-1.97991	4.06e-26	6.91e-25	yes	Cs3g09000	Cellulose synthase-like D3 [Theobroma cacao]	-	GO:0031228//intrinsic component of Golgi membrane	GO:0019187//beta-1,4-mannosyltransferase activity;GO:0016759//cellulose synthase activity	GO:0030243//cellulose metabolic process;GO:0070085//glycosylation;GO:0048588//developmental cell growth;GO:0006950//response to stress
Cs6g08860	19.152	4.28793	0.751746	0.190591	-1.97977	0.00261354	0.008039	yes	Cs6g08860	PREDICTED: leucine-rich repeat receptor protein kinase EXS-like [Vitis vinifera]	-	-	GO:0003824//catalytic activity	-
Cs9g06060	7859.98	1783.78	632.939	160.475	-1.97972	0	0	yes	Cs9g06060	PREDICTED: basic 7S globulin-like [Vitis vinifera]	-	GO:0005618//cell wall	GO:0004175//endopeptidase activity	GO:0016485//protein processing
Cs7g15390	101.506	24.6556	2.39997	0.608622	-1.9794	3.61e-12	3.04e-11	yes	-	-	-	-	-	-
Cs4g09520	55.5408	12.8638	6.43006	1.63283	-1.97746	1.76e-07	9.93e-07	yes	-	-	-	-	-	-
Cs7g17890	71.82	18.2237	5.12992	1.30352	-1.97652	8.67e-09	5.58e-08	yes	-	-	-	-	-	-
Cs2g06380	22.0248	5.35991	1.12094	0.28489	-1.97623	0.00152433	0.00493407	yes	Cs2g06380	Major facilitator superfamily protein [Theobroma cacao]	-	GO:0031224//intrinsic component of membrane	GO:0016628//oxidoreductase activity, acting on the CH-CH group of donors, NAD or NADP as acceptor;GO:0022857//transmembrane transporter activity	GO:0044710;GO:0044765;GO:0044763
Cs3g21130	617.652	160.797	38.9405	9.91302	-1.97387	1.09e-61	4.59e-60	yes	Cs3g21130	PREDICTED: U-box domain-containing protein 29-like [Fragaria vesca subsp. vesca]	-	-	GO:0016874//ligase activity	-
Cs5g25140	125.446	31.0875	6.29072	1.60936	-1.96674	1.74e-14	1.69e-13	yes	Cs5g25140	Phosphorylase superfamily protein [Theobroma cacao]	-	GO:0043231//intracellular membrane-bounded organelle;GO:0043231//intracellular membrane-bounded organelle	GO:0052689//carboxylic ester hydrolase activity;GO:0052689//carboxylic ester hydrolase activity	GO:0055086//nucleobase-containing small molecule metabolic process;GO:0055086//nucleobase-containing small molecule metabolic process
Cs5g09290	33.516	8.57585	4.95499	1.26841	-1.96586	0.000172786	0.000666594	yes	-	-	-	-	-	-
Cs9g06160	3344.9	780.402	277.221	71.1608	-1.96188	7.55651211885375e-316	2.04926795963204e-313	yes	Cs9g06160	PREDICTED: basic 7S globulin-like [Vitis vinifera]	-	GO:0005618//cell wall;GO:0016020//membrane	-	-
Cs9g12710	102.463	26.7995	24.0762	6.20238	-1.95671	2.16e-11	1.71e-10	yes	-	-	-	-	-	-
Cs9g05405	115.87	27.8715	11.3418	2.92278	-1.95624	7.63e-14	7.13e-13	yes	-	-	-	-	-	-
XLOC_020554	57.456	18.2237	6.34651	1.63718	-1.95475	7.52e-06	3.55e-05	yes	TCONS_00047542	Kinesin-like protein [Medicago truncatula]	-	GO:0005875//microtubule associated complex;GO:0005875//microtubule associated complex	GO:0015631//tubulin binding;GO:0003774//motor activity;GO:0032550;GO:0015631//tubulin binding;GO:0003774//motor activity;GO:0032550	GO:0007017//microtubule-based process;GO:0007017//microtubule-based process
Cs4g15930	174.283	45.0232	12.6315	3.27307	-1.94831	6.49e-19	8.1e-18	yes	Cs4g15930	AT3G24550 [Arabidopsis thaliana]	-	GO:0016021//integral component of membrane	GO:0004672//protein kinase activity;GO:0032550	GO:0006468//protein phosphorylation
Cs9g16870	181.944	40.7353	13.847	3.58851	-1.94812	3.51e-22	5.13e-21	yes	Cs9g16870	PREDICTED: multidrug and toxin extrusion protein 2-like [Vitis vinifera]	-	GO:0031224//intrinsic component of membrane	GO:0015291//secondary active transmembrane transporter activity	GO:0015893//drug transport;GO:0044763
Cs6g19770	5432.47	1326.04	30.0751	7.80145	-1.94676	0	0	yes	-	-	-	-	-	-
Cs3g03000	45.9648	10.7198	8.662	2.24863	-1.94565	3.41e-06	1.67e-05	yes	Cs3g03000	OSJNBa0086O06.14 [Oryza sativa Japonica Group]	-	-	GO:0046914//transition metal ion binding;GO:0003676//nucleic acid binding;GO:0034061	GO:0006260//DNA replication
Cs6g21680	28.728	6.43189	3.76381	0.977486	-1.94505	0.000118356	0.000468135	yes	-	-	-	-	-	-
orange1.1t02620	44.0496	10.7198	4.98835	1.2983	-1.94194	8.94e-06	4.17e-05	yes	-	-	-	-	-	-
Cs5g29270	96.7176	22.5116	2.60135	0.680286	-1.93505	6.03e-12	4.99e-11	yes	Cs5g29270	PREDICTED: probable LRR receptor-like serine/threonine-protein kinase At4g08850-like [Solanum lycopersicum]	-	GO:0043231//intracellular membrane-bounded organelle;GO:0031224//intrinsic component of membrane	GO:0032550;GO:0004672//protein kinase activity	GO:0006468//protein phosphorylation
Cs5g21120	29.6856	7.50387	0.753785	0.197414	-1.93293	0.000477614	0.00170601	yes	-	-	-	-	-	-
Cs5g18830	169.495	41.8073	8.0624	2.11214	-1.9325	4.46e-19	5.62e-18	yes	Cs5g18830	RNA-binding family protein isoform 1 [Theobroma cacao]	-	-	GO:0036094//small molecule binding;GO:0097159//organic cyclic compound binding;GO:0036094//small molecule binding;GO:0097159//organic cyclic compound binding;GO:0036094//small molecule binding;GO:0097159//organic cyclic compound binding;GO:0036094//small molecule binding;GO:0097159//organic cyclic compound binding;GO:0036094//small molecule binding;GO:0097159//organic cyclic compound binding	-
Cs5g30640	444.327	111.486	10.4196	2.74403	-1.92493	5.81e-47	1.82e-45	yes	Cs5g30640	PREDICTED: calcium-transporting ATPase 12, plasma membrane-type-like [Vitis vinifera]	-	GO:0031224//intrinsic component of membrane	GO:0043169//cation binding;GO:0032550;GO:0019829//cation-transporting ATPase activity	GO:0006816//calcium ion transport
Cs1g22540	144.598	38.5913	11.6556	3.07645	-1.92168	1.99e-15	2.05e-14	yes	Cs1g22540	PREDICTED: mitogen-activated protein kinase kinase kinase 1-like [Cucumis sativus]	-	-	GO:0004672//protein kinase activity	GO:0044763;GO:0016310//phosphorylation;GO:0009628//response to abiotic stimulus;GO:0006950//response to stress
Cs9g18910	18.1944	4.28793	0.987569	0.261202	-1.91872	0.00436394	0.0127748	yes	Cs9g18910	PREDICTED: S-type anion channel SLAH3-like [Vitis vinifera]	-	GO:0031224//intrinsic component of membrane	-	GO:0044763
Cs7g14820	16.2792	4.28793	0.890144	0.235901	-1.91586	0.0118586	0.0310722	yes	Cs7g14820	carotenoid cleavage dioxygenase 4a [Citrus clementina]	ko01100//Metabolic pathways;ko01110//Biosynthesis of secondary metabolites;ko00906//Carotenoid biosynthesis	-	GO:0016491//oxidoreductase activity	GO:0044710
Cs9g17680	281.535	71.8228	9.64294	2.55599	-1.91559	5.05e-30	9.78e-29	yes	Cs9g17680	Kinase superfamily protein isoform 2 [Theobroma cacao]	-	-	GO:0032550;GO:0004702//receptor signaling protein serine/threonine kinase activity	GO:0035556//intracellular signal transduction;GO:0009886//post-embryonic morphogenesis;GO:0032147//activation of protein kinase activity
Cs8g18580	244.188	64.3189	13.6785	3.63093	-1.9135	1.46e-25	2.42e-24	yes	Cs8g18580	PREDICTED: probable receptor-like protein kinase At5g47070-like [Vitis vinifera]	-	-	GO:0004713//protein tyrosine kinase activity;GO:0032550;GO:0004713//protein tyrosine kinase activity;GO:0032550;GO:0004713//protein tyrosine kinase activity;GO:0032550	GO:0006468//protein phosphorylation;GO:0006468//protein phosphorylation;GO:0006468//protein phosphorylation
Cs9g10550	16.2792	4.28793	22.1829	5.91503	-1.90699	0.0118586	0.0310722	yes	-	-	-	-	-	-
XLOC_012092	14.364	3.21594	1.27636	0.341359	-1.90267	0.0127622	0.0331807	yes	TCONS_00027785	-	-	-	-	-
XLOC_022649	15.3216	4.28793	4.5599	1.221	-1.90094	0.0192663	0.0477101	yes	TCONS_00052098	AP2/EREBP transcription factor ERF-2 [Gossypium hirsutum]	-	-	-	GO:0009725//response to hormone;GO:0006351//transcription, DNA-templated
Cs5g29870	113.954	28.9435	10.993	2.95637	-1.89469	4.89e-13	4.37e-12	yes	Cs5g29870	ethylene response factor 10 [Actinidia deliciosa]	-	-	-	GO:0050896//response to stimulus
Cs6g07580	16.2792	4.28793	0.801605	0.215662	-1.89412	0.0118586	0.0310722	yes	-	-	-	-	-	-
Cs6g03920	32.5584	7.50387	0.546771	0.147214	-1.89302	0.000113952	0.000452407	yes	-	-	-	-	-	-
orange1.1t01945	22.9824	5.35991	3.11996	0.847589	-1.88009	0.00091941	0.0031023	yes	orange1.1t01945	PREDICTED: macro domain-containing protein VPA0103 [Vitis vinifera]	-	GO:0044444//cytoplasmic part;GO:0044444//cytoplasmic part;GO:0044444//cytoplasmic part	GO:0034062//RNA polymerase activity;GO:0034062//RNA polymerase activity;GO:0034062//RNA polymerase activity	GO:0032774//RNA biosynthetic process;GO:0032774//RNA biosynthetic process;GO:0032774//RNA biosynthetic process
Cs2g16940	139.81	38.5913	6.71104	1.82433	-1.87917	1.88e-14	1.83e-13	yes	-	-	-	-	-	-
Cs3g03130	584.136	162.941	35.4322	9.66799	-1.87377	1.49e-54	5.55e-53	yes	Cs3g03130	Alkaline-phosphatase-like family protein isoform 1 [Theobroma cacao]	-	GO:0043231//intracellular membrane-bounded organelle	GO:0004527//exonuclease activity	GO:0090304
Cs6g02150	23.94	5.35991	1.46648	0.400215	-1.87351	0.000550905	0.00193512	yes	-	-	-	-	-	-
Cs8g07460	45.9648	12.8638	5.70916	1.55842	-1.87319	1.97e-05	8.79e-05	yes	Cs8g07460	GRAS family transcription factor isoform 3, partial [Theobroma cacao]	-	-	-	GO:0071704;GO:0044238
Cs1g08740	102.463	26.7995	3.78065	1.03478	-1.86931	2.16e-11	1.71e-10	yes	-	-	-	-	-	-
Cs5g05975	34.4736	8.57585	3.8997	1.06772	-1.86883	0.000172786	0.000666594	yes	-	-	-	-	-	-
Cs5g33670	35.4312	9.64783	0.820156	0.224855	-1.8669	0.000250917	0.000941406	yes	Cs5g33670	Cellulose synthase-like D5 [Theobroma cacao]	ko01100//Metabolic pathways;ko00500//Starch and sucrose metabolism;ko00520//Amino sugar and nucleotide sugar metabolism	GO:0031224//intrinsic component of membrane	GO:0019187//beta-1,4-mannosyltransferase activity;GO:0016759//cellulose synthase activity	GO:0030243//cellulose metabolic process;GO:0070085//glycosylation;GO:0044767;GO:0006970//response to osmotic stress
Cs7g30400	17.2368	4.28793	0.579149	0.158975	-1.86513	0.00722652	0.0201426	yes	-	-	-	-	-	-
Cs5g05850	72.7776	19.2957	2.17382	0.597798	-1.8625	1.33e-08	8.39e-08	yes	Cs5g05850	PREDICTED: probable LRR receptor-like serine/threonine-protein kinase At4g26540-like [Fragaria vesca subsp. vesca]	-	GO:0031224//intrinsic component of membrane	GO:0004672//protein kinase activity;GO:0016628//oxidoreductase activity, acting on the CH-CH group of donors, NAD or NADP as acceptor;GO:0032550	GO:0006796//phosphate-containing compound metabolic process;GO:0006464//cellular protein modification process;GO:0044710
Cs9g07230	361.973	97.5503	34.8721	9.59461	-1.86178	6.84e-36	1.61e-34	yes	Cs9g07230	PREDICTED: uncharacterized N-acetyltransferase p20 [Vitis vinifera]	-	-	GO:0016407//acetyltransferase activity	GO:0001101//response to acid
Cs2g20410	41.1768	11.7918	4.92965	1.35751	-1.86052	8.34e-05	0.00033807	yes	-	-	-	-	-	-
orange1.1t01344	23.94	7.50387	1.1888	0.327775	-1.85873	0.00704452	0.0196977	yes	-	-	-	-	-	-
orange1.1t03455	219.29	55.743	25.3263	6.98601	-1.8581	1.16e-23	1.8e-22	yes	orange1.1t03455	Glutathione S-transferase tau 7 [Theobroma cacao]	-	-	GO:0016846//carbon-sulfur lyase activity	-
Cs7g18650	15.3216	4.28793	3.65565	1.00849	-1.85793	0.0192663	0.0477101	yes	-	-	-	-	-	-
Cs8g13070	25.8552	6.43189	0.758385	0.209746	-1.85429	0.000540282	0.00190223	yes	Cs8g13070	PREDICTED: receptor-like protein kinase HSL1-like [Fragaria vesca subsp. vesca]	-	GO:0031224//intrinsic component of membrane	GO:0032550;GO:0016628//oxidoreductase activity, acting on the CH-CH group of donors, NAD or NADP as acceptor;GO:0004702//receptor signaling protein serine/threonine kinase activity	GO:0003002//regionalization;GO:0035556//intracellular signal transduction;GO:0044710;GO:0032147//activation of protein kinase activity
Cs2g20720	62.244	17.1517	3.00081	0.83001	-1.85415	3.77e-07	2.06e-06	yes	-	-	-	-	-	-
Cs9g11630	486.461	121.134	7.77231	2.14982	-1.85413	2.41e-51	8.4e-50	yes	-	-	-	-	-	-
XLOC_009552	39.2616	11.7918	28.2572	7.81893	-1.85358	0.000201637	0.000768649	yes	TCONS_00021968	expressed protein [Arabidopsis lyrata subsp. lyrata]	-	GO:0000785//chromatin	GO:0003676//nucleic acid binding;GO:0016791//phosphatase activity	GO:0006796//phosphate-containing compound metabolic process;GO:0034728//nucleosome organization
Cs6g06820	194.393	49.3111	4.19526	1.16293	-1.851	2.26e-21	3.19e-20	yes	-	-	-	-	-	-
Cs4g19765	118.742	28.9435	49.112	13.6528	-1.84688	4.66e-14	4.42e-13	yes	Cs4g19765	Os02g0273900 [Oryza sativa Japonica Group]	-	GO:0043231//intracellular membrane-bounded organelle	-	-
Cs3g07940	28.728	7.50387	0.599911	0.166853	-1.84617	0.000761073	0.00260628	yes	-	-	-	-	-	-
Cs5g22030	324.627	86.8305	5.54466	1.54898	-1.83978	8.55e-33	1.83e-31	yes	-	-	-	-	-	-
Cs1g01505	93.8448	25.7276	23.2965	6.51088	-1.83919	3.52e-10	2.54e-09	yes	-	-	-	-	-	-
Cs2g18650	16.2792	4.28793	0.403501	0.112806	-1.83873	0.0118586	0.0310722	yes	-	-	-	-	-	-
orange1.1t05896	14.364	3.21594	3.76646	1.05444	-1.83673	0.0127622	0.0331807	yes	-	-	-	-	-	-
Cs3g10845	98.6328	27.8715	99.0527	27.8125	-1.83246	1.95e-10	1.43e-09	yes	-	-	-	-	-	-
Cs7g27480	72.7776	19.2957	12.1141	3.40151	-1.83244	1.33e-08	8.39e-08	yes	-	-	-	-	-	-
Cs5g04100	15.3216	4.28793	1.78151	0.502466	-1.826	0.0192663	0.0477101	yes	Cs5g04100	Galactose mutarotase-like superfamily protein [Theobroma cacao]	ko01110//Biosynthesis of secondary metabolites;ko00010//Glycolysis / Gluconeogenesis	-	GO:0005488//binding;GO:0016857//racemase and epimerase activity, acting on carbohydrates and derivatives	GO:0005996//monosaccharide metabolic process
orange1.1t03734	20.1096	5.35991	0.656861	0.186005	-1.82025	0.00409952	0.0120894	yes	-	-	-	-	-	-
Cs4g19200	558.281	152.221	20.0148	5.68844	-1.81496	1.34e-53	4.9e-52	yes	Cs4g19200	NADP-malic enzyme 4 [Theobroma cacao]	ko01100//Metabolic pathways;ko00620//Pyruvate metabolism;ko00710//Carbon fixation in photosynthetic organisms	GO:0030312;GO:0009536//plastid;GO:0044437;GO:0005911//cell-cell junction;GO:0005576//extracellular region;GO:0016020//membrane;GO:0030312;GO:0009536//plastid;GO:0044437;GO:0005911//cell-cell junction;GO:0005576//extracellular region;GO:0016020//membrane;GO:0030312;GO:0009536//plastid;GO:0044437;GO:0005911//cell-cell junction;GO:0005576//extracellular region;GO:0016020//membrane	GO:0046914//transition metal ion binding;GO:0004470//malic enzyme activity;GO:0046983//protein dimerization activity;GO:0000166//nucleotide binding;GO:0016831//carboxy-lyase activity;GO:0046914//transition metal ion binding;GO:0004470//malic enzyme activity;GO:0046983//protein dimerization activity;GO:0000166//nucleotide binding;GO:0016831//carboxy-lyase activity;GO:0046914//transition metal ion …	GO:0010038//response to metal ion;GO:0043648//dicarboxylic acid metabolic process;GO:0051260//protein homooligomerization;GO:0010038//response to metal ion;GO:0043648//dicarboxylic acid metabolic process;GO:0051260//protein homooligomerization;GO:0010038//response to metal ion;GO:0043648//dicarboxylic acid metabolic process;GO:0051260//protein homooligomerization
Cs2g30985	46.9224	12.8638	2.85266	0.811354	-1.8139	1.25e-05	5.72e-05	yes	-	-	-	-	-	-
Cs3g11360	229.824	60.031	7.94257	2.25965	-1.81351	2.58e-24	4.13e-23	yes	Cs3g11360	PREDICTED: serine/threonine-protein kinase WNK1-like [Fragaria vesca subsp. vesca]	ko04712//Circadian rhythm - plant	-	GO:0032550;GO:0004702//receptor signaling protein serine/threonine kinase activity	GO:0035556//intracellular signal transduction;GO:0032147//activation of protein kinase activity;GO:0048511//rhythmic process
Cs8g04860	46.9224	13.9358	5.33753	1.52176	-1.81043	2.79e-05	0.00012181	yes	-	-	-	-	-	-
Cs7g31060	215.46	63.2469	9.32472	2.66503	-1.80691	2.39e-20	3.2e-19	yes	-	-	-	-	-	-
Cs5g08030	40.2192	11.7918	2.40602	0.687828	-1.80653	0.000130031	0.000510524	yes	Cs5g08030	Alpha/beta-Hydrolases superfamily protein [Theobroma cacao]	-	-	GO:0004620//phospholipase activity	GO:0044238
Cs7g27560	118.742	36.4474	16.5259	4.72472	-1.80643	1.7e-11	1.36e-10	yes	-	-	-	-	-	-
Cs7g22650	45.0072	11.7918	1.53033	0.438309	-1.80382	1.35e-05	6.15e-05	yes	Cs7g22650	PREDICTED: type I inositol-1,4,5-trisphosphate 5-phosphatase 2-like [Vitis vinifera]	-	-	GO:0016628//oxidoreductase activity, acting on the CH-CH group of donors, NAD or NADP as acceptor;GO:0016628//oxidoreductase activity, acting on the CH-CH group of donors, NAD or NADP as acceptor;GO:0016628//oxidoreductase activity, acting on the CH-CH group of donors, NAD or NADP as acceptor;GO:0016628//oxidoreductase activity, acting on the CH-CH group of donors, NAD or NADP as acceptor;GO:0016…	GO:0046488//phosphatidylinositol metabolic process;GO:0043647//inositol phosphate metabolic process;GO:0044707;GO:0044723;GO:0001101//response to acid;GO:0046488//phosphatidylinositol metabolic process;GO:0043647//inositol phosphate metabolic process;GO:0044707;GO:0044723;GO:0001101//response to acid;GO:0046488//phosphatidylinositol metabolic process;GO:0043647//inositol phosphate metabolic proce…
Cs9g04480	17.2368	4.28793	1.48143	0.424671	-1.80257	0.00722652	0.0201426	yes	-	-	-	-	-	-
orange1.1t00153	33.516	9.64783	0.845146	0.242357	-1.80207	0.000393673	0.00142714	yes	orange1.1t00153	Elongation factor Ts isoform 2 [Theobroma cacao]	-	GO:0044435	GO:0008135//translation factor activity, nucleic acid binding	GO:0006412//translation
XLOC_029438	24.8976	7.50387	6.78021	1.94592	-1.80088	0.00458378	0.0133463	yes	TCONS_00065183	PREDICTED: lipoyl synthase, mitochondrial-like [Fragaria vesca subsp. vesca]	ko01100//Metabolic pathways;ko00785//Lipoic acid metabolism	-	-	-
Cs7g27370	918.339	259.419	13.5864	3.90163	-1.80001	2.53e-82	1.44e-80	yes	-	-	-	-	-	-
orange1.1t01106	34.4736	9.64783	2.86094	0.821657	-1.79988	0.000393673	0.00142714	yes	-	-	-	-	-	-
Cs1g23540	399.319	111.486	9.00403	2.58942	-1.79794	2.93e-38	7.43e-37	yes	Cs1g23540	Nucleic acid binding,sequence-specific DNA binding transcription factors,zinc ion binding isoform 1 [Theobroma cacao]	-	GO:0043229//intracellular organelle;GO:0043229//intracellular organelle	GO:0046872//metal ion binding;GO:0008168//methyltransferase activity;GO:0046872//metal ion binding;GO:0008168//methyltransferase activity	GO:0032259//methylation;GO:0032259//methylation
Cs7g03210	34.4736	9.64783	1.84347	0.530629	-1.79665	0.000393673	0.00142714	yes	Cs7g03210	Pentatricopeptide repeat superfamily protein [Theobroma cacao]	-	GO:0043231//intracellular membrane-bounded organelle	-	-
Cs3g24940	16.2792	4.28793	0.668499	0.192458	-1.79638	0.0118586	0.0310722	yes	-	-	-	-	-	-
Cs3g20305	20.1096	5.35991	1.34453	0.387203	-1.79594	0.00409952	0.0120894	yes	-	-	-	-	-	-
Cs7g09100	325.584	85.7585	16.3297	4.70363	-1.79565	2.32e-33	5.05e-32	yes	-	-	-	-	-	-
orange1.1t04526	22.0248	6.43189	0.660405	0.190258	-1.79539	0.00374236	0.011148	yes	orange1.1t04526	NBS-LRR type disease resistance protein [Citrus trifoliata]	-	-	GO:0032550	GO:0006950//response to stress
Cs9g18250	131.191	37.5193	7.50472	2.167	-1.7921	4.46e-13	3.99e-12	yes	Cs9g18250	Cyclic nucleotide gated channel 1 isoform 3 [Theobroma cacao]	ko04626//Plant-pathogen interaction	-	-	GO:0006811//ion transport;GO:0006811//ion transport;GO:0006811//ion transport;GO:0044765
Cs6g07960	156.089	39.6633	6.94963	2.00992	-1.7898	3.09e-17	3.52e-16	yes	-	-	-	-	-	-
Cs7g03750	308.347	81.4706	9.29663	2.692	-1.78803	1.01e-31	2.08e-30	yes	Cs7g03750	Beta-1,3-galactosyltransferase 15 isoform 3 [Theobroma cacao]	-	GO:0043231//intracellular membrane-bounded organelle;GO:0031224//intrinsic component of membrane;GO:0043231//intracellular membrane-bounded organelle;GO:0031224//intrinsic component of membrane;GO:0031224//intrinsic component of membrane;GO:0043231//intracellular membrane-bounded organelle	GO:0005488//binding;GO:0035250//UDP-galactosyltransferase activity;GO:0005488//binding;GO:0035250//UDP-galactosyltransferase activity;GO:0005488//binding;GO:0035250//UDP-galactosyltransferase activity	GO:0006464//cellular protein modification process;GO:0033692//cellular polysaccharide biosynthetic process;GO:0006464//cellular protein modification process;GO:0033692//cellular polysaccharide biosynthetic process;GO:0033692//cellular polysaccharide biosynthetic process;GO:0006464//cellular protein modification process
Cs5g08630	16.2792	4.28793	0.690462	0.200313	-1.78531	0.0118586	0.0310722	yes	Cs5g08630	MUTS-like protein 4 [Theobroma cacao]	-	GO:0000228//nuclear chromosome;GO:0005911//cell-cell junction	GO:0032550;GO:0003690//double-stranded DNA binding	GO:0000710//meiotic mismatch repair
Cs2g19320	142.682	38.5913	9.49518	2.75799	-1.78358	4.9e-15	4.94e-14	yes	-	-	-	-	-	-
Cs9g17450	22.9824	6.43189	11.4597	3.32941	-1.78323	0.00233202	0.00726282	yes	-	-	-	-	-	-
Cs9g16500	21.0672	6.43189	2.35014	0.68322	-1.78232	0.00595708	0.0169711	yes	Cs9g16500	PREDICTED: carboxylesterase 1-like [Fragaria vesca subsp. vesca]	-	-	GO:0016787//hydrolase activity	-
Cs7g20780	75.6504	19.2957	4.80823	1.39817	-1.78197	3.25e-09	2.17e-08	yes	Cs7g20780	Major facilitator superfamily protein isoform 1 [Theobroma cacao]	-	GO:0031224//intrinsic component of membrane	-	GO:0051234//establishment of localization;GO:0044763
Cs5g09020	326.542	96.4783	30.4421	8.85278	-1.78187	5.42e-30	1.05e-28	yes	Cs5g09020	PREDICTED: L-lactate dehydrogenase A [Vitis vinifera]	ko01100//Metabolic pathways;ko01110//Biosynthesis of secondary metabolites;ko00010//Glycolysis / Gluconeogenesis;ko00270//Cysteine and methionine metabolism;ko00620//Pyruvate metabolism;ko00640//Propanoate metabolism	GO:0044444//cytoplasmic part;GO:0016020//membrane	GO:0004457//lactate dehydrogenase activity	GO:0005975//carbohydrate metabolic process;GO:0006970//response to osmotic stress;GO:0044710;GO:0001101//response to acid;GO:0006091//generation of precursor metabolites and energy
orange1.1t00956	2779.91	925.12	189.73	55.2546	-1.77978	7.4e-198	1.2e-195	yes	-	-	-	-	-	-
Cs3g04670	5210.3	1318.54	351.958	102.626	-1.77801	0	0	yes	Cs3g04670	PREDICTED: probable homogentisate phytyltransferase 1, chloroplastic-like [Fragaria vesca subsp. vesca]	ko01100//Metabolic pathways;ko01110//Biosynthesis of secondary metabolites;ko00130//Ubiquinone and other terpenoid-quinone biosynthesis	-	GO:0016765//transferase activity, transferring alkyl or aryl (other than methyl) groups;GO:0016765//transferase activity, transferring alkyl or aryl (other than methyl) groups	-
Cs3g12720	24.8976	7.50387	1.32543	0.387511	-1.77415	0.00458378	0.0133463	yes	Cs3g12720	PREDICTED: disease resistance protein At4g27190-like [Vitis vinifera]	-	-	GO:0036094//small molecule binding;GO:0097159//organic cyclic compound binding;GO:1901363	-
Cs7g02280	91.9296	23.5836	3.37744	0.987542	-1.77402	1.59e-10	1.18e-09	yes	Cs7g02280	Serine/threonine-protein kinase protein [Theobroma cacao]	-	-	GO:0004672//protein kinase activity;GO:0032550	GO:0006796//phosphate-containing compound metabolic process;GO:0006950//response to stress;GO:0006464//cellular protein modification process
Cs9g05610	89.0568	25.7276	3.10119	0.909167	-1.7702	3.26e-09	2.17e-08	yes	Cs9g05610	FAR1-related sequence 7 isoform 1 [Theobroma cacao]	-	-	GO:0046914//transition metal ion binding;GO:0046914//transition metal ion binding	-
Cs5g09360	3787.31	1018.38	389.737	114.264	-1.77013	0	0	yes	-	-	-	-	-	-
Cs5g08960	196.308	53.5991	5.56639	1.63506	-1.7674	6.88e-20	9.01e-19	yes	-	-	-	-	-	-
Cs8g18710	456.775	133.998	17.7798	5.22434	-1.76692	4.26e-41	1.17e-39	yes	-	-	-	-	-	-
XLOC_021044	684.684	121.134	24.2159	7.11737	-1.76654	5.1e-93	3.46e-91	yes	TCONS_00048733	Uncharacterized protein TCM_004519 [Theobroma cacao]	-	-	-	-
Cs2g25280	202.054	52.5271	8.55277	2.51512	-1.76576	1.97e-21	2.8e-20	yes	-	-	-	-	-	-
Cs8g08570	36.3888	9.64783	1.59046	0.468691	-1.76274	0.00015904	0.000616713	yes	-	-	-	-	-	-
Cs9g04640	328.457	88.9745	3.85642	1.13784	-1.76096	1.22e-32	2.59e-31	yes	-	-	-	-	-	-
Cs5g22210	24.8976	7.50387	1.2993	0.383759	-1.75946	0.00458378	0.0133463	yes	-	-	-	-	-	-
orange1.1t01141	48.8376	13.9358	13.2796	3.92278	-1.75926	1.15e-05	5.27e-05	yes	-	-	-	-	-	-
Cs4g03900	181.944	50.3831	10.3277	3.05501	-1.75727	1.26e-18	1.56e-17	yes	Cs4g03900	Core-2/I-branching beta-1,6-N-acetylglucosaminyltransferase family protein [Theobroma cacao]	-	-	GO:0008194//UDP-glycosyltransferase activity;GO:0008194//UDP-glycosyltransferase activity;GO:0008194//UDP-glycosyltransferase activity;GO:0008194//UDP-glycosyltransferase activity	-
Cs5g20755	267.171	71.8228	4.67234	1.38225	-1.75713	4.44e-27	7.77e-26	yes	-	-	-	-	-	-
Cs6g06700	135.022	39.6633	5.95519	1.76495	-1.75452	3.77e-13	3.39e-12	yes	-	-	-	-	-	-
Cs7g06330	58.4136	15.0077	4.55185	1.34912	-1.75443	4.28e-07	2.33e-06	yes	Cs7g06330	WRKY transcription factor 29 [Jatropha curcas]	-	-	-	GO:0006952//defense response;GO:0051707//response to other organism;GO:0006952//defense response;GO:0051707//response to other organism
Cs5g29690	69.9048	21.4396	2.53053	0.750205	-1.75408	2.66e-07	1.47e-06	yes	Cs5g29690	PREDICTED: U-box domain-containing protein 3-like isoform 1 [Vitis vinifera]	-	GO:0044424;GO:0044424;GO:0044424;GO:0044424;GO:0044424	GO:0019787//small conjugating protein ligase activity;GO:0019787//small conjugating protein ligase activity;GO:0019787//small conjugating protein ligase activity;GO:0019787//small conjugating protein ligase activity;GO:0019787//small conjugating protein ligase activity	GO:0032446//protein modification by small protein conjugation;GO:0032446//protein modification by small protein conjugation;GO:0032446//protein modification by small protein conjugation;GO:0032446//protein modification by small protein conjugation;GO:0032446//protein modification by small protein conjugation
Cs9g02410	328.457	96.4783	5.61696	1.66805	-1.75163	3.54e-30	6.88e-29	yes	-	-	-	-	-	-
Cs2g22510	33.516	9.64783	1.94566	0.578021	-1.75107	0.000393673	0.00142714	yes	-	-	-	-	-	-
Cs2g19390	188.647	53.5991	8.64773	2.57049	-1.75028	1.51e-18	1.86e-17	yes	-	-	-	-	-	-
Cs2g04720	22.0248	6.43189	1.33695	0.397444	-1.75012	0.00374236	0.011148	yes	Cs2g04720	CBL-interacting protein kinase 20 [Theobroma cacao]	-	-	GO:0004674//protein serine/threonine kinase activity;GO:0032550	GO:0006796//phosphate-containing compound metabolic process;GO:0006464//cellular protein modification process;GO:0001101//response to acid;GO:0007154//cell communication
Cs6g06810	36.3888	11.7918	4.42199	1.31694	-1.74751	0.000727566	0.00250085	yes	-	-	-	-	-	-
Cs8g14190	30.6432	12.8638	5.7496	1.71645	-1.74403	0.00963779	0.0259473	yes	-	-	-	-	-	-
orange1.1t01946	329.415	92.1904	13.0453	3.8974	-1.74295	9.42e-32	1.94e-30	yes	orange1.1t01946	MAC/Perforin domain-containing protein [Theobroma cacao]	-	GO:0016020//membrane	-	-
Cs5g06980	214.502	64.3189	12.5181	3.73994	-1.74293	5.2e-20	6.85e-19	yes	Cs5g06980	PREDICTED: 4-coumarate--CoA ligase-like 9-like [Vitis vinifera]	-	-	GO:0016491//oxidoreductase activity	GO:0044710
Cs5g29320	19.152	5.35991	0.801955	0.239854	-1.74136	0.00664208	0.018676	yes	-	-	-	-	-	-
Cs2g06650	562.111	156.509	19.1485	5.73057	-1.74048	1.43e-52	5.1e-51	yes	Cs2g06650	Alternative NAD(P)H dehydrogenase 1 [Theobroma cacao]	ko00190//Oxidative phosphorylation	-	GO:0000166//nucleotide binding;GO:0050136//NADH dehydrogenase (quinone) activity;GO:0000166//nucleotide binding;GO:0050136//NADH dehydrogenase (quinone) activity;GO:0000166//nucleotide binding;GO:0050136//NADH dehydrogenase (quinone) activity	GO:0044710;GO:0044710;GO:0044710
Cs3g19310	27.7704	7.50387	0.791306	0.236854	-1.74024	0.00120499	0.0039883	yes	Cs3g19310	S-locus lectin protein kinase family protein [Theobroma cacao]	-	-	GO:0004713//protein tyrosine kinase activity;GO:0032550	GO:0006468//protein phosphorylation;GO:0008037//cell recognition
Cs4g16270	203.969	61.1029	5.73046	1.71584	-1.73974	5.67e-19	7.11e-18	yes	Cs4g16270	Elongation factor Ts isoform 2 [Theobroma cacao]	-	GO:0009526//plastid envelope;GO:0009532//plastid stroma	GO:0008135//translation factor activity, nucleic acid binding	GO:0006412//translation;GO:0010038//response to metal ion
Cs9g17790	25.8552	7.50387	4.22446	1.26804	-1.73617	0.00295847	0.00901865	yes	-	-	-	-	-	-
Cs3g21720	170.453	51.4551	11.3715	3.41372	-1.73601	5.36e-16	5.7e-15	yes	Cs3g21720	PREDICTED: phytosulfokine receptor 2-like [Vitis vinifera]	-	-	GO:0036094//small molecule binding;GO:0004672//protein kinase activity;GO:1901363;GO:0097159//organic cyclic compound binding	GO:0006468//protein phosphorylation
Cs5g21975	159.919	46.0952	4.53852	1.36307	-1.73536	8.07e-16	8.48e-15	yes	-	-	-	-	-	-
Cs4g14630	526.68	147.933	26.6354	8.00338	-1.73466	3.25e-49	1.08e-47	yes	Cs4g14630	Calmodulin-binding family protein [Theobroma cacao]	-	GO:0044424	-	GO:0044763
Cs1g23070	140.767	39.6633	4.34637	1.30777	-1.7327	2.73e-14	2.63e-13	yes	Cs1g23070	PREDICTED: probable disease resistance protein At5g66900-like [Vitis vinifera]	-	-	GO:0036094//small molecule binding;GO:0097159//organic cyclic compound binding;GO:1901363	-
Cs6g11940	1103.16	320.522	40.1613	12.088	-1.73223	2.72e-94	1.87e-92	yes	Cs6g11940	phenylalanine-ammonia lyase [Citrus clementina x Citrus reticulata]	ko01100//Metabolic pathways;ko01110//Biosynthesis of secondary metabolites;ko00940//Phenylpropanoid biosynthesis;ko00360//Phenylalanine metabolism	GO:0044444//cytoplasmic part	GO:0016841//ammonia-lyase activity	GO:0009411//response to UV;GO:0006558//L-phenylalanine metabolic process;GO:0009414//response to water deprivation;GO:0048229//gametophyte development;GO:0009696//salicylic acid metabolic process;GO:0009699//phenylpropanoid biosynthetic process;GO:0009808//lignin metabolic process
Cs1g19700	18.1944	5.35991	1.44637	0.436549	-1.72822	0.0106654	0.028403	yes	-	-	-	-	-	-
Cs7g10200	92.8872	26.7995	2.14412	0.647379	-1.7277	1.24e-09	8.56e-09	yes	-	-	-	-	-	-
Cs4g18380	127.361	34.3034	4.57133	1.3828	-1.72502	9.8e-14	9.08e-13	yes	Cs4g18380	PREDICTED: probable LRR receptor-like serine/threonine-protein kinase At4g08850-like [Vitis vinifera]	-	-	GO:0016772//transferase activity, transferring phosphorus-containing groups	-
Cs6g05210	22.9824	6.43189	2.26073	0.68417	-1.72436	0.00233202	0.00726282	yes	-	-	-	-	-	-
Cs3g21050	18.1944	5.35991	0.813114	0.246208	-1.72358	0.0106654	0.028403	yes	Cs3g21050	OJ991113_30.21 [Oryza sativa Japonica Group]	-	GO:0044424	-	-
Cs2g29110	20.1096	5.35991	0.534451	0.161943	-1.72257	0.00409952	0.0120894	yes	-	-	-	-	-	-
Cs6g02710	30.6432	8.57585	1.55171	0.471056	-1.71989	0.000687676	0.00237415	yes	-	-	-	-	-	-
orange1.1t01370	595.627	183.309	28.794	8.75247	-1.71801	5e-50	1.69e-48	yes	orange1.1t01370	PREDICTED: protein KIAA0664 homolog [Vitis vinifera]	-	GO:0043231//intracellular membrane-bounded organelle;GO:0044444//cytoplasmic part	GO:0008135//translation factor activity, nucleic acid binding	GO:0006412//translation
Cs1g05550	43.092	11.7918	1.82482	0.554717	-1.71793	3.38e-05	0.000146053	yes	-	-	-	-	-	-
Cs5g07856	173.326	54.6711	21.0219	6.39481	-1.71692	2.99e-15	3.05e-14	yes	Cs5g07856	Expansin-like B1, BETA 3.1,EXLB1 [Theobroma cacao]	-	-	-	GO:0000003//reproduction
Cs5g10940	15.3216	4.28793	0.594401	0.180851	-1.71663	0.0192663	0.0477101	yes	-	-	-	-	-	-
orange1.1t02627	19.152	5.35991	2.1567	0.657019	-1.71482	0.00664208	0.018676	yes	orange1.1t02627	PREDICTED: bidirectional sugar transporter SWEET11-like [Fragaria vesca subsp. vesca]	-	GO:0031224//intrinsic component of membrane	GO:0015154	GO:0015766
Cs8g02430	58.4136	19.2957	22.7758	6.94438	-1.71358	1.02e-05	4.71e-05	yes	-	-	-	-	-	-
orange1.1t01025	434.751	117.918	18.9686	5.79246	-1.71137	1.4e-42	3.97e-41	yes	-	-	-	-	-	-
Cs9g01900	60.3288	17.1517	2.35209	0.718271	-1.71134	9.33e-07	4.88e-06	yes	-	-	-	-	-	-
XLOC_021194	34.4736	8.57585	5.45747	1.6667	-1.71124	0.000172786	0.000666594	yes	TCONS_00049043	P-type ATP-ase 1 isoform 1 [Theobroma cacao]	-	GO:0031224//intrinsic component of membrane;GO:0009532//plastid stroma;GO:0009526//plastid envelope;GO:0031224//intrinsic component of membrane;GO:0009532//plastid stroma;GO:0009526//plastid envelope	GO:0043169//cation binding;GO:0032550;GO:0043682//copper-transporting ATPase activity;GO:0043169//cation binding;GO:0032550;GO:0043682//copper-transporting ATPase activity	GO:0035434//copper ion transmembrane transport;GO:0022900//electron transport chain;GO:0035434//copper ion transmembrane transport;GO:0022900//electron transport chain
Cs7g16820	135.022	40.7353	14.8012	4.52443	-1.70991	8.13e-13	7.2e-12	yes	-	-	-	-	-	-
Cs7g13900	176.198	54.6711	20.2255	6.18351	-1.70968	8.57e-16	9e-15	yes	-	-	-	-	-	-
Cs7g19520	38.304	10.7198	1.86408	0.570794	-1.70742	0.000144544	0.000563499	yes	-	-	-	-	-	-
orange1.1t01117	50.7528	15.0077	2.37983	0.728842	-1.70718	1.04e-05	4.83e-05	yes	-	-	-	-	-	-
Cs4g17960	1894.13	517.767	33.0382	10.1275	-1.70586	8.3e-165	1.16e-162	yes	-	-	-	-	-	-
Cs4g06290	170.453	46.0952	9.72252	2.98337	-1.70439	9.49e-18	1.11e-16	yes	-	-	-	-	-	-
Cs1g17010	172.368	48.2392	5.78156	1.77607	-1.70277	2.06e-17	2.37e-16	yes	-	-	-	-	-	-
Cs8g06370	238.443	69.6788	5.85478	1.80219	-1.69986	2.88e-22	4.23e-21	yes	Cs8g06370	Leucine-rich repeat protein kinase family protein [Theobroma cacao]	-	GO:0031224//intrinsic component of membrane;GO:0031224//intrinsic component of membrane	GO:0016301//kinase activity;GO:0016628//oxidoreductase activity, acting on the CH-CH group of donors, NAD or NADP as acceptor;GO:0032550;GO:0016301//kinase activity;GO:0016628//oxidoreductase activity, acting on the CH-CH group of donors, NAD or NADP as acceptor;GO:0032550	GO:0006796//phosphate-containing compound metabolic process;GO:0006464//cellular protein modification process;GO:0044710;GO:0006796//phosphate-containing compound metabolic process;GO:0006464//cellular protein modification process;GO:0044710
orange1.1t00193	292.068	86.8305	7.30238	2.25491	-1.6953	1.48e-26	2.56e-25	yes	orange1.1t00193	Nucleotidyltransferase family protein isoform 11 [Theobroma cacao]	-	-	GO:0016740//transferase activity;GO:0016740//transferase activity	-
Cs2g13610	107.251	34.3034	14.1389	4.37614	-1.69194	6.22e-10	4.41e-09	yes	-	-	-	-	-	-
Cs3g07840	19.152	6.43189	3.37514	1.04755	-1.68793	0.0146935	0.037506	yes	Cs3g07840	polynucleotidyl transferase, ribonuclease H-like superfamily protein [Arabidopsis thaliana]	-	-	GO:0097159//organic cyclic compound binding	-
Cs1g20030	207.799	64.3189	3.73471	1.16203	-1.68435	1.01e-18	1.25e-17	yes	-	-	-	-	-	-
Cs3g03200	67.032	21.4396	15.3302	4.78053	-1.68113	9.7e-07	5.06e-06	yes	Cs3g03200	GRAS family transcription factor [Populus trichocarpa]	-	-	GO:0016798//hydrolase activity, acting on glycosyl bonds	GO:0006351//transcription, DNA-templated
Cs5g17300	15.3216	4.28793	3.98955	1.24577	-1.67919	0.0192663	0.0477101	yes	-	-	-	-	-	-
orange1.1t04594	106.294	31.0875	6.83897	2.13595	-1.6789	9.82e-11	7.39e-10	yes	-	-	-	-	-	-
Cs5g26550	105.336	32.1594	2.43589	0.761899	-1.67678	3.28e-10	2.38e-09	yes	-	-	-	-	-	-
Cs5g25450	188.647	57.887	6.27542	1.96385	-1.67603	3.38e-17	3.85e-16	yes	Cs5g25450	PREDICTED: translational activator GCN1 isoform 1 [Vitis vinifera]	-	-	GO:0022892	GO:0010876//lipid localization
orange1.1t01375	749.801	226.188	25.7832	8.07459	-1.67497	2.25e-63	9.86e-62	yes	orange1.1t01375	PREDICTED: protein KIAA0664 homolog [Vitis vinifera]	-	GO:0044444//cytoplasmic part;GO:0044444//cytoplasmic part	-	-
Cs5g33380	310.263	90.0464	31.2298	9.79223	-1.67321	7.08e-29	1.31e-27	yes	-	-	-	-	-	-
Cs1g17180	249.934	73.9667	6.44316	2.02199	-1.67199	3.79e-23	5.77e-22	yes	-	-	-	-	-	-
Cs5g23790	19.152	5.35991	5.69868	1.78883	-1.67161	0.00664208	0.018676	yes	-	-	-	-	-	-
Cs2g02980	1122.31	403.065	57.9878	18.2089	-1.67111	2.9e-73	1.47e-71	yes	Cs2g02980	PREDICTED: 5'-adenylylsulfate reductase 3, chloroplastic-like isoform 1 [Vitis vinifera]	-	GO:0009532//plastid stroma;GO:0009532//plastid stroma;GO:0009532//plastid stroma;GO:0009532//plastid stroma;GO:0009532//plastid stroma;GO:0009532//plastid stroma	GO:0016671//oxidoreductase activity, acting on a sulfur group of donors, disulfide as acceptor;GO:0016671//oxidoreductase activity, acting on a sulfur group of donors, disulfide as acceptor;GO:0016671//oxidoreductase activity, acting on a sulfur group of donors, disulfide as acceptor;GO:0016671//oxidoreductase activity, acting on a sulfur group of donors, disulfide as acceptor;GO:0016671//oxidore…	GO:0000097//sulfur amino acid biosynthetic process;GO:0019725//cellular homeostasis;GO:0000097//sulfur amino acid biosynthetic process;GO:0019725//cellular homeostasis;GO:0000097//sulfur amino acid biosynthetic process;GO:0019725//cellular homeostasis;GO:0000097//sulfur amino acid biosynthetic process;GO:0019725//cellular homeostasis;GO:0000097//sulfur amino acid biosynthetic process;GO:0019725//…
Cs8g02780	4291.01	1402.15	173.806	54.6462	-1.66928	1.31e-288	2.91e-286	yes	Cs8g02780	Subtilisin-like serine protease 2 [Theobroma cacao]	-	-	GO:0004175//endopeptidase activity;GO:0005515//protein binding	GO:0016485//protein processing;GO:0044092//negative regulation of molecular function
Cs8g02010	611.907	184.381	23.2899	7.3243	-1.66894	1.52e-52	5.39e-51	yes	Cs8g02010	Transmembrane amino acid transporter family protein [Theobroma cacao]	-	GO:0031224//intrinsic component of membrane	-	-
Cs6g02590	67.032	30.0155	98.3567	30.9437	-1.66838	0.000226573	0.000857064	yes	-	-	-	-	-	-
XLOC_022502	15.3216	4.28793	3.87666	1.21977	-1.66821	0.0192663	0.0477101	yes	TCONS_00051828	orf107b gene product (mitochondrion) [Beta vulgaris subsp. vulgaris]	-	GO:0043231//intracellular membrane-bounded organelle	-	-
orange1.1t04239	380.167	126.494	26.657	8.38883	-1.66797	6.09e-30	1.18e-28	yes	-	-	-	-	-	-
Cs2g12530	314.093	96.4783	7.77963	2.44937	-1.66729	1.3e-27	2.33e-26	yes	-	-	-	-	-	-
Cs4g12930	70.8624	20.3676	6.11108	1.92418	-1.66718	7.73e-08	4.52e-07	yes	Cs4g12930	expressed protein [Oryza sativa Japonica Group]	-	-	GO:0097159//organic cyclic compound binding	-
XLOC_013639	37.3464	11.7918	41.9478	13.2081	-1.66717	0.000477073	0.00170436	yes	TCONS_00031387	-	-	-	-	-
orange1.1t05312	165.665	47.1672	20.2319	6.37504	-1.66613	1.29e-16	1.42e-15	yes	orange1.1t05312	PREDICTED: protein KIAA0664 homolog [Vitis vinifera]	-	GO:0043231//intracellular membrane-bounded organelle;GO:0044444//cytoplasmic part	-	-
Cs1g08080	69.9048	20.3676	1.70384	0.536884	-1.66611	1.21e-07	6.95e-07	yes	-	-	-	-	-	-
XLOC_025707	195.129	55.9075	10.4448	3.29257	-1.6655	5.47e-19	6.86e-18	yes	TCONS_00058385	mitochondrial transcription termination factor family protein [Arabidopsis thaliana]	-	-	-	-
Cs6g19810	164.707	47.1672	4.16688	1.31368	-1.66535	2.01e-16	2.19e-15	yes	-	-	-	-	-	-
Cs1g08485	70.8624	18.2237	3.42359	1.07987	-1.66465	1.39e-08	8.77e-08	yes	-	-	-	-	-	-
Cs6g10355	30.6432	9.64783	12.7743	4.02996	-1.66441	0.00146635	0.00476902	yes	-	-	-	-	-	-
orange1.1t00545	18.1944	4.28793	1.32637	0.418532	-1.66407	0.00436394	0.0127748	yes	-	-	-	-	-	-
Cs2g19760	178.114	53.5991	3.02818	0.956218	-1.66304	1.74e-16	1.9e-15	yes	-	-	-	-	-	-
Cs2g02790	1134.76	316.235	44.5711	14.0766	-1.66281	1.26e-101	9.49e-100	yes	Cs2g02790	WRKY family transcription factor [Theobroma cacao]	-	-	GO:0003677//DNA binding;GO:0001071//nucleic acid binding transcription factor activity;GO:0003677//DNA binding	GO:0050896//response to stimulus;GO:0006351//transcription, DNA-templated;GO:0009267//cellular response to starvation;GO:0042221//response to chemical;GO:0006351//transcription, DNA-templated
Cs1g19000	15.3216	4.28793	0.404849	0.127875	-1.66265	0.0192663	0.0477101	yes	-	-	-	-	-	-
orange1.1t02247	27.7704	8.57585	3.58901	1.13439	-1.66167	0.00258608	0.00797541	yes	orange1.1t02247	PREDICTED: non-structural maintenance of chromosome element 4 [Vitis vinifera]	-	GO:0043229//intracellular organelle	-	-
Cs1g13010	65.1168	20.3676	2.33481	0.738816	-1.66002	1.08e-06	5.63e-06	yes	Cs1g13010	NBS-LRR type disease resistance protein [Citrus trifoliata]	ko04626//Plant-pathogen interaction	-	GO:0036094//small molecule binding;GO:0097159//organic cyclic compound binding;GO:1901363	-
Cs6g18210	108.209	37.5193	173.676	54.9879	-1.65921	6.53e-09	4.24e-08	yes	-	-	-	-	-	-
Cs6g02140	43.092	12.8638	1.90114	0.602065	-1.65887	7.5e-05	0.000306548	yes	-	-	-	-	-	-
Cs4g02090	119.7	36.4474	3.3234	1.05334	-1.65769	1.11e-11	8.98e-11	yes	Cs4g02090	Tetratricopeptide repeat (TPR)-like superfamily protein [Theobroma cacao]	-	GO:0043231//intracellular membrane-bounded organelle;GO:0043231//intracellular membrane-bounded organelle	-	GO:0044763;GO:0044763
orange1.1t01093	126.403	38.5913	2.70518	0.858772	-1.65538	8.29e-12	6.79e-11	yes	-	-	-	-	-	-
Cs4g04240	29.6856	8.57585	0.759689	0.241523	-1.65325	0.00107663	0.00359379	yes	-	-	-	-	-	-
Cs4g07040	82.3536	26.7995	10.908	3.46946	-1.6526	1.36e-07	7.76e-07	yes	Cs4g07040	AP2/ERF domain-containing transcription factor [Theobroma cacao]	-	-	-	GO:0006351//transcription, DNA-templated
orange1.1t01746	24.8976	6.43189	2.4472	0.778846	-1.65172	0.000885647	0.00300033	yes	orange1.1t01746	Polyketide cyclase/dehydrase and lipid transport superfamily protein [Theobroma cacao]	-	GO:0009536//plastid	-	-
Cs3g13730	28.728	8.57585	0.997184	0.318224	-1.64782	0.00167444	0.00537147	yes	-	-	-	-	-	-
Cs4g11900	18.1944	5.35991	1.39188	0.444337	-1.64731	0.0106654	0.028403	yes	-	-	-	-	-	-
orange1.1t04181	60.3288	16.0797	3.34635	1.0683	-1.64727	4.04e-07	2.2e-06	yes	orange1.1t04181	polyprotein [Arabidopsis thaliana]	-	-	GO:0046914//transition metal ion binding;GO:0097159//organic cyclic compound binding	GO:0006259//DNA metabolic process
Cs5g08910	226.951	76.1107	15.8778	5.07007	-1.64693	2.22e-18	2.7e-17	yes	Cs5g08910	Eukaryotic aspartyl protease family protein [Theobroma cacao]	-	-	GO:0004175//endopeptidase activity	GO:0016485//protein processing
Cs6g13590	1044.74	358.042	75.5108	24.131	-1.6458	2.35e-73	1.19e-71	yes	Cs6g13590	Syntaxin of plants 121 [Theobroma cacao]	ko04130//SNARE interactions in vesicular transport	GO:0005911//cell-cell junction;GO:0016020//membrane;GO:0043231//intracellular membrane-bounded organelle;GO:0044444//cytoplasmic part	GO:0005515//protein binding	GO:0072658;GO:0009620//response to fungus;GO:0006833//water transport;GO:0009755//hormone-mediated signaling pathway;GO:0010118//stomatal movement;GO:0006612//protein targeting to membrane;GO:0001101//response to acid;GO:0009626//plant-type hypersensitive response;GO:0006968//cellular defense response
Cs7g25920	37.3464	11.7918	1.20206	0.3842	-1.64558	0.000477073	0.00170436	yes	-	-	-	-	-	-
Cs1g06690	116.827	33.2314	4.81392	1.53911	-1.64512	3.82e-12	3.21e-11	yes	Cs1g06690	HAT dimerisation [Medicago truncatula]	-	-	GO:0003676//nucleic acid binding	-
Cs1g11000	25.8552	6.43189	3.94924	1.26271	-1.64505	0.000540282	0.00190223	yes	-	-	-	-	-	-
Cs1g17140	31.6008	9.64783	0.889342	0.284769	-1.64295	0.00095196	0.00320752	yes	-	-	-	-	-	-
Cs4g10770	36.3888	11.7918	2.33404	0.748751	-1.64027	0.000727566	0.00250085	yes	-	-	-	-	-	-
Cs5g31660	53.6256	18.2237	7.6188	2.44703	-1.63853	2.65e-05	0.000116222	yes	-	-	-	-	-	-
Cs6g08600	521.892	157.581	26.3529	8.4711	-1.63734	6.31e-45	1.88e-43	yes	Cs6g08600	omega-3 fatty acid desaturase [Citrus medica var. sarcodactylis]	ko01040//Biosynthesis of unsaturated fatty acids	GO:0009526//plastid envelope;GO:0009526//plastid envelope;GO:0009526//plastid envelope	GO:0016705//oxidoreductase activity, acting on paired donors, with incorporation or reduction of molecular oxygen;GO:0016705//oxidoreductase activity, acting on paired donors, with incorporation or reduction of molecular oxygen;GO:0016705//oxidoreductase activity, acting on paired donors, with incorporation or reduction of molecular oxygen	GO:0006950//response to stress;GO:0044710;GO:0044238;GO:0006950//response to stress;GO:0044710;GO:0044238;GO:0006950//response to stress;GO:0044710;GO:0044238
orange1.1t03161	77.5656	27.8715	6.75386	2.17168	-1.6369	1.33e-06	6.84e-06	yes	-	-	-	-	-	-
Cs1g01780	18.1944	5.35991	2.10659	0.677374	-1.63689	0.0106654	0.028403	yes	-	-	-	-	-	-
Cs1g13070	93.8448	27.8715	2.84029	0.913717	-1.63622	1.76e-09	1.2e-08	yes	Cs1g13070	NBS-LRR type disease resistance protein [Citrus trifoliata]	-	-	GO:0036094//small molecule binding;GO:0016787//hydrolase activity;GO:1901363;GO:0097159//organic cyclic compound binding	-
Cs1g22730	6911.96	2230.79	75.2911	24.2293	-1.63573	0	0	yes	-	-	-	-	-	-
Cs1g26730	22.9824	7.50387	2.00008	0.643765	-1.63545	0.0107331	0.0285509	yes	Cs1g26730	mitochondrial phosphate carrier protein [Populus trichocarpa]	-	GO:0016020//membrane;GO:0031224//intrinsic component of membrane	-	GO:0006970//response to osmotic stress;GO:0051234//establishment of localization
XLOC_018744	18.1944	5.35991	11.9516	3.8518	-1.6336	0.0106654	0.028403	yes	TCONS_00043487	-	-	-	-	-
orange1.1t03297	17.2368	5.35991	0.834086	0.268912	-1.63306	0.0169593	0.0425299	yes	-	-	-	-	-	-
Cs5g35190	22.9824	6.43189	0.935645	0.302171	-1.6306	0.00233202	0.00726282	yes	Cs5g35190	universal stress protein family protein [Arabidopsis lyrata subsp. lyrata]	-	-	-	GO:0050896//response to stimulus
Cs3g23220	36.3888	11.7918	1.05673	0.34133	-1.63037	0.000727566	0.00250085	yes	Cs3g23220	P-loop containing nucleoside triphosphate hydrolases superfamily protein isoform 1 [Theobroma cacao]	-	GO:0005875//microtubule associated complex	GO:0032550;GO:0003774//motor activity;GO:0015631//tubulin binding	GO:0007017//microtubule-based process;GO:0030198//extracellular matrix organization
orange1.1t04715	188.647	60.031	5.52499	1.78674	-1.62864	1.48e-16	1.62e-15	yes	-	-	-	-	-	-
Cs9g02100	918.339	344.106	469.766	152.026	-1.62762	2.78e-57	1.09e-55	yes	Cs9g02100	Ca2+-binding protein 1 [Theobroma cacao]	-	GO:0044444//cytoplasmic part	GO:0046872//metal ion binding	GO:0006972//hyperosmotic response
Cs5g28490	1276.48	389.129	9.39699	3.0415	-1.62742	3.92e-102	2.97e-100	yes	Cs5g28490	Target of rapamycin [Theobroma cacao]	ko03015//mRNA surveillance pathway	-	GO:0004673//protein histidine kinase activity;GO:0032550;GO:0004673//protein histidine kinase activity;GO:0032550;GO:0004673//protein histidine kinase activity;GO:0032550;GO:0004673//protein histidine kinase activity;GO:0032550;GO:0004673//protein histidine kinase activity;GO:0032550	GO:0044710;GO:0006464//cellular protein modification process;GO:0006796//phosphate-containing compound metabolic process;GO:0006807//nitrogen compound metabolic process;GO:0007165//signal transduction;GO:0044710;GO:0006464//cellular protein modification process;GO:0006796//phosphate-containing compound metabolic process;GO:0006807//nitrogen compound metabolic process;GO:0007165//signal transducti…
orange1.1t03512	20.1096	6.43189	4.49907	1.45696	-1.62667	0.00939996	0.0253781	yes	-	-	-	-	-	-
orange1.1t03158	51.7104	15.0077	10.1887	3.3126	-1.62093	6.68e-06	3.17e-05	yes	-	-	-	-	-	-
Cs1g25300	4883.76	1469.69	34.7477	11.299	-1.62072	0	0	yes	Cs1g25300	Phosphatidylinositol 3- and 4-kinase family protein with FAT domain isoform 1 [Theobroma cacao]	-	-	GO:0016772//transferase activity, transferring phosphorus-containing groups;GO:0016772//transferase activity, transferring phosphorus-containing groups	GO:0006796//phosphate-containing compound metabolic process;GO:0006796//phosphate-containing compound metabolic process
Cs4g07550	849.392	258.348	16.8146	5.46806	-1.62061	1.97e-70	9.69e-69	yes	Cs4g07550	BRI1 like [Theobroma cacao]	-	GO:0031224//intrinsic component of membrane;GO:0043231//intracellular membrane-bounded organelle	GO:0004672//protein kinase activity;GO:0032550	GO:0006796//phosphate-containing compound metabolic process;GO:0006464//cellular protein modification process
XLOC_028611	18.1944	5.35991	1.53969	0.501437	-1.6185	0.0106654	0.028403	yes	TCONS_00063722	AMP-dependent synthetase and ligase family protein [Theobroma cacao]	-	-	-	-
Cs2g29770	573.603	183.309	13.4999	4.40741	-1.61495	3.53e-46	1.08e-44	yes	Cs2g29770	Regulator of chromosome condensation (RCC1) family with FYVE zinc finger domain isoform 1 [Theobroma cacao]	-	GO:0044444//cytoplasmic part;GO:0016020//membrane;GO:0044444//cytoplasmic part;GO:0016020//membrane;GO:0044444//cytoplasmic part;GO:0016020//membrane;GO:0044444//cytoplasmic part;GO:0016020//membrane	GO:0043169//cation binding;GO:0008289//lipid binding;GO:0043169//cation binding;GO:0008289//lipid binding;GO:0043169//cation binding;GO:0008289//lipid binding;GO:0043169//cation binding;GO:0008289//lipid binding	GO:0051220//cytoplasmic sequestering of protein;GO:0051220//cytoplasmic sequestering of protein;GO:0051220//cytoplasmic sequestering of protein;GO:0051220//cytoplasmic sequestering of protein
orange1.1t05374	39.2616	12.8638	18.053	5.89836	-1.61385	0.000416456	0.00150304	yes	-	-	-	-	-	-
orange1.1t00778	111.082	33.2314	13.1306	4.29339	-1.61274	5.32e-11	4.09e-10	yes	orange1.1t00778	S-adenosylmethionine-dependent methyltransferase [Jatropha curcas]	-	GO:0043231//intracellular membrane-bounded organelle	GO:0016741	GO:0008152//metabolic process;GO:0010038//response to metal ion
orange1.1t01173	39.2616	18.2237	7.02407	2.29965	-1.61089	0.0075924	0.0210075	yes	-	-	-	-	-	-
Cs3g14790	1981.28	605.669	50.2921	16.4684	-1.61063	5.59e-151	7e-149	yes	-	-	-	-	-	-
Cs8g19660	851.307	243.34	17.5179	5.73656	-1.61057	9.99e-76	5.22e-74	yes	Cs8g19660	PREDICTED: uncharacterized LOC101207800, partial [Cucumis sativus]	-	-	GO:0046914//transition metal ion binding	-
Cs3g06480	17.2368	5.35991	0.323967	0.106152	-1.60972	0.0169593	0.0425299	yes	-	-	-	-	-	-
Cs1g26080	10549.9	3399.25	172.794	56.6241	-1.60957	0	0	yes	Cs1g26080	DNA-directed RNA polymerase II subunit RPB1 isoform 1 [Theobroma cacao]	ko01100//Metabolic pathways;ko00230//Purine metabolism;ko00240//Pyrimidine metabolism;ko03020//RNA polymerase	GO:0016591//DNA-directed RNA polymerase II, holoenzyme	GO:0034062//RNA polymerase activity;GO:0003676//nucleic acid binding	GO:0006351//transcription, DNA-templated
Cs4g17010	791.936	258.348	12.7228	4.17316	-1.6082	1.12e-60	4.62e-59	yes	Cs4g17010	PREDICTED: dnaJ homolog subfamily C GRV2-like [Fragaria vesca subsp. vesca]	-	GO:0005768//endosome;GO:0044437	-	GO:0044763;GO:0009880//embryonic pattern specification;GO:0007034//vacuolar transport;GO:0006605//protein targeting;GO:0009657//plastid organization;GO:0009630//gravitropism;GO:0003006//developmental process involved in reproduction;GO:0006950//response to stress
Cs7g05200	49.7952	16.0797	2.50843	0.823259	-1.60737	3.42e-05	0.000147672	yes	Cs7g05200	PREDICTED: pentatricopeptide repeat-containing protein At4g21065-like [Fragaria vesca subsp. vesca]	-	GO:0043231//intracellular membrane-bounded organelle	-	-
orange1.1t03487	248.976	79.3266	4.61514	1.5153	-1.60677	2.44e-21	3.44e-20	yes	-	-	-	-	-	-
Cs6g13910	55.5408	17.1517	30.3691	9.97279	-1.60654	5.47e-06	2.62e-05	yes	-	-	-	-	-	-
Cs5g09170	33.516	12.8638	37.7726	12.4328	-1.60319	0.00312177	0.00946736	yes	Cs5g09170	3-ketoacyl-acyl carrier protein synthase III, III isoform 2 [Theobroma cacao]	ko01100//Metabolic pathways;ko00061//Fatty acid biosynthesis	-	GO:0004312//fatty acid synthase activity	GO:0006631//fatty acid metabolic process
Cs3g19840	36.3888	11.7918	3.98141	1.31157	-1.60198	0.000727566	0.00250085	yes	Cs3g19840	PREDICTED: aspartic proteinase Asp1-like [Fragaria vesca subsp. vesca]	-	-	GO:0008233//peptidase activity	-
XLOC_024397	19.152	5.35991	7.1058	2.3416	-1.6015	0.00664208	0.018676	yes	TCONS_00055905	-	-	-	-	-
Cs9g09860	37.3464	11.7918	1.03058	0.339947	-1.60007	0.000477073	0.00170436	yes	-	-	-	-	-	-
Cs9g11660	501.783	137.214	22.3142	7.36186	-1.59982	1.98e-48	6.44e-47	yes	-	-	-	-	-	-
orange1.1t03156	34.4736	11.7918	4.5296	1.49623	-1.59805	0.00166131	0.00533176	yes	-	-	-	-	-	-
Cs8g08520	27.7704	9.64783	1.73274	0.572785	-1.59699	0.00513866	0.0148151	yes	-	-	-	-	-	-
Cs6g02130	149.386	48.2392	2.97335	0.985449	-1.59324	3.97e-13	3.57e-12	yes	-	-	-	-	-	-
orange1.1t04537	101.506	33.2314	2.30988	0.766774	-1.59094	2.43e-09	1.63e-08	yes	-	-	-	-	-	-
Cs2g31010	23.94	8.57585	9.13988	3.03713	-1.58947	0.0136065	0.0350741	yes	-	-	-	-	-	-
XLOC_009272	76.608	21.4396	66.9464	22.2596	-1.58858	1.18e-08	7.48e-08	yes	TCONS_00021368	PREDICTED: ubiquitin thioesterase OTU1-like [Fragaria vesca subsp. vesca]	ko04141//Protein processing in endoplasmic reticulum	-	-	-
Cs2g19590	58.4136	18.2237	2.51407	0.836226	-1.58806	4.9e-06	2.36e-05	yes	-	-	-	-	-	-
Cs3g12850	20.1096	6.43189	0.513274	0.170998	-1.58575	0.00939996	0.0253781	yes	-	-	-	-	-	-
Cs1g13610	59.3712	18.2237	1.55521	0.518158	-1.58565	3.18e-06	1.57e-05	yes	Cs1g13610	PREDICTED: LOW QUALITY PROTEIN: uncharacterized LOC101220341 [Cucumis sativus]	-	GO:0043231//intracellular membrane-bounded organelle	-	-
Cs5g18470	48.8376	15.0077	4.41882	1.47358	-1.58434	2.51e-05	0.000110327	yes	Cs5g18470	ENTH/ANTH/VHS superfamily protein [Theobroma cacao]	-	GO:0030117//membrane coat	GO:0035091//phosphatidylinositol binding;GO:0005515//protein binding	GO:0006901//vesicle coating
Cs5g03910	84.2688	26.7995	2.55764	0.854048	-1.58242	5.92e-08	3.51e-07	yes	-	-	-	-	-	-
Cs4g16060	231.739	73.9667	6.87876	2.29975	-1.58067	7.2e-20	9.42e-19	yes	-	-	-	-	-	-
XLOC_019086	485.503	153.293	23.4495	7.85876	-1.57718	3.91e-40	1.04e-38	yes	TCONS_00044313	aspartyl protease family protein [Arabidopsis thaliana]	-	-	-	-
Cs9g07735	29.6856	8.57585	2.79621	0.937337	-1.57683	0.00107663	0.00359379	yes	-	-	-	-	-	-
orange1.1t05930	22.9824	6.43189	1.99646	0.669653	-1.57596	0.00233202	0.00726282	yes	-	-	-	-	-	-
Cs5g21760	59.3712	19.2957	1.8258	0.613887	-1.57248	6.67e-06	3.17e-05	yes	-	-	-	-	-	-
Cs7g05460	61.2864	22.5116	2.4655	0.829542	-1.57149	4.23e-05	0.000179599	yes	-	-	-	-	-	-
Cs7g29870	60.3288	21.4396	17.2057	5.79073	-1.57107	1.76e-05	7.89e-05	yes	-	-	-	-	-	-
Cs5g28190	31.6008	9.64783	1.35376	0.455766	-1.57061	0.00095196	0.00320752	yes	Cs5g28190	MATE efflux family protein [Theobroma cacao]	-	GO:0031224//intrinsic component of membrane;GO:0044437	GO:0015291//secondary active transmembrane transporter activity	GO:0015893//drug transport;GO:0044763
Cs7g23440	33.516	10.7198	6.09712	2.05536	-1.56874	0.000834919	0.00284122	yes	-	-	-	-	-	-
orange1.1t05994	32.5584	10.7198	6.248	2.10736	-1.56796	0.0012752	0.00420356	yes	-	-	-	-	-	-
Cs3g11010	25.8552	8.57585	0.409512	0.138156	-1.56761	0.00603095	0.0171607	yes	Cs3g11010	PREDICTED: importin subunit alpha-1 [Vitis vinifera]	-	GO:0030312;GO:0031981//nuclear lumen;GO:0005911//cell-cell junction;GO:0044444//cytoplasmic part;GO:0012505//endomembrane system	GO:0022892	GO:0003006//developmental process involved in reproduction;GO:0006886//intracellular protein transport
Cs5g22360	18.1944	5.35991	3.2774	1.10596	-1.56725	0.0106654	0.028403	yes	-	-	-	-	-	-
Cs2g07410	141.725	46.0952	17.0828	5.79382	-1.55996	1.71e-12	1.47e-11	yes	-	-	-	-	-	-
Cs3g26670	181.944	64.3189	11.9544	4.0659	-1.5559	3.85e-14	3.66e-13	yes	Cs3g26670	Pentatricopeptide repeat (PPR) superfamily protein [Theobroma cacao]	-	GO:0043231//intracellular membrane-bounded organelle	GO:0003676//nucleic acid binding;GO:0034061	GO:0006260//DNA replication
Cs3g24430	157.046	53.5991	10.0395	3.41627	-1.55519	9.84e-13	8.63e-12	yes	-	-	-	-	-	-
Cs3g10910	4105.23	1181.32	44.463	15.1336	-1.55485	0	0	yes	Cs3g10910	Mediator of RNA polymerase II transcription subunit 14 [Theobroma cacao]	-	GO:0043234//protein complex;GO:0043234//protein complex;GO:0043234//protein complex	GO:0001076//RNA polymerase II transcription factor binding transcription factor activity;GO:0001076//RNA polymerase II transcription factor binding transcription factor activity;GO:0001076//RNA polymerase II transcription factor binding transcription factor activity	GO:0006366//transcription from RNA polymerase II promoter;GO:0006366//transcription from RNA polymerase II promoter;GO:0006366//transcription from RNA polymerase II promoter
orange1.1t03764	278.662	86.8305	5.62155	1.91484	-1.55374	3.46e-24	5.51e-23	yes	orange1.1t03764	ATPase E1-E2 type family protein / haloacid dehalogenase-like hydrolase family protein isoform 3 [Theobroma cacao]	-	GO:0031224//intrinsic component of membrane	GO:0032550;GO:0046872//metal ion binding;GO:0005548//phospholipid transporter activity;GO:0008324//cation transmembrane transporter activity;GO:0003824//catalytic activity	GO:0015914//phospholipid transport
Cs5g12665	36.3888	10.7198	25.713	8.77358	-1.55126	0.000351377	0.00128548	yes	-	-	-	-	-	-
Cs3g08400	27.7704	8.57585	1.62734	0.556864	-1.54712	0.00258608	0.00797541	yes	Cs3g08400	PREDICTED: UDP-glycosyltransferase 83A1 [Vitis vinifera]	-	-	GO:0035251//UDP-glucosyltransferase activity;GO:0035251//UDP-glucosyltransferase activity	-
Cs3g12810	158.004	51.4551	4.22955	1.4479	-1.54654	8.28e-14	7.72e-13	yes	-	-	-	-	-	-
Cs9g09450	29.6856	9.64783	3.60341	1.23547	-1.5443	0.00224347	0.00702326	yes	-	-	-	-	-	-
Cs3g15860	34.4736	9.64783	3.80397	1.30489	-1.54358	0.000393673	0.00142714	yes	Cs3g15860	Peroxisomal membrane 22 kDa family protein isoform 1 [Theobroma cacao]	ko04146//Peroxisome	GO:0031224//intrinsic component of membrane;GO:0031224//intrinsic component of membrane;GO:0031224//intrinsic component of membrane	-	-
Cs3g01540	56.4984	18.2237	1.18764	0.407639	-1.54273	1.15e-05	5.28e-05	yes	-	-	-	-	-	-
Cs1g10745	52.668	17.1517	11.3987	3.91364	-1.54229	1.98e-05	8.85e-05	yes	-	-	-	-	-	-
Cs5g05670	17.2368	5.35991	0.538442	0.184941	-1.54173	0.0169593	0.0425299	yes	-	-	-	-	-	-
Cs1g16600	94.8024	31.0875	1.38363	0.475883	-1.53978	1.06e-08	6.79e-08	yes	Cs1g16600	PREDICTED: 1-phosphatidylinositol 3-phosphate 5-kinase fab1-like [Fragaria vesca subsp. vesca]	ko04145//Phagosome;ko00562//Inositol phosphate metabolism;ko04070//Phosphatidylinositol signaling system	-	GO:0043169//cation binding;GO:0032550;GO:0016307//phosphatidylinositol phosphate kinase activity	GO:0046488//phosphatidylinositol metabolic process;GO:0019538//protein metabolic process;GO:0016043//cellular component organization
Cs7g19540	108.209	41.8073	5.41881	1.86415	-1.53946	7.71e-08	4.51e-07	yes	-	-	-	-	-	-
orange1.1t01028	100.548	28.9435	3.44806	1.1864	-1.53919	1.8e-10	1.33e-09	yes	-	-	-	-	-	-
XLOC_017477	85.2264	26.7995	4.17324	1.43663	-1.53848	3.89e-08	2.34e-07	yes	TCONS_00040466	Secretion-regulating guanine nucleotide exchange factor [Theobroma cacao]	-	-	-	-
Cs3g13340	32.5584	10.7198	0.879612	0.302936	-1.53785	0.0012752	0.00420356	yes	-	-	-	-	-	-
Cs3g06070	24.8976	8.57585	4.66404	1.60799	-1.53632	0.00909852	0.024684	yes	-	-	-	-	-	-
Cs7g06320	589.882	186.525	41.8211	14.4308	-1.53508	1.02e-47	3.23e-46	yes	Cs7g06320	WRKY transcription factor 2 [Gossypium hirsutum]	-	-	GO:0005488//binding;GO:0005488//binding;GO:0005488//binding;GO:0005488//binding	GO:0098542;GO:0009617//response to bacterium;GO:0031347//regulation of defense response;GO:0010033//response to organic substance;GO:0098542;GO:0009617//response to bacterium;GO:0031347//regulation of defense response;GO:0010033//response to organic substance;GO:0098542;GO:0009617//response to bacterium;GO:0031347//regulation of defense response;GO:0010033//response to organic substance;GO:009854…
Cs6g02100	157.046	52.5271	3.12007	1.07855	-1.53249	5.01e-13	4.47e-12	yes	-	-	-	-	-	-
Cs1g15550	137.894	43.9512	2.83789	0.981755	-1.53138	2.12e-12	1.82e-11	yes	-	-	-	-	-	-
orange1.1t02892	37.3464	13.9358	7.49102	2.59456	-1.52967	0.00179266	0.00572466	yes	-	-	-	-	-	-
Cs4g10890	697.133	203.676	30.7558	10.6585	-1.52885	3.62e-61	1.51e-59	yes	-	-	-	-	-	-
Cs9g14590	162.792	52.5271	8.44062	2.92602	-1.52841	4.4e-14	4.18e-13	yes	-	-	-	-	-	-
Cs5g01720	53.6256	17.1517	2.99091	1.03973	-1.52438	1.3e-05	5.92e-05	yes	-	-	-	-	-	-
Cs2g14860	289.195	90.0464	16.3496	5.68645	-1.52366	4.99e-25	8.16e-24	yes	Cs2g14860	PREDICTED: uncharacterized LOC101223129 [Cucumis sativus]	-	-	GO:0046873//metal ion transmembrane transporter activity;GO:0046873//metal ion transmembrane transporter activity;GO:0046873//metal ion transmembrane transporter activity;GO:0046873//metal ion transmembrane transporter activity;GO:0046873//metal ion transmembrane transporter activity	GO:0070838//divalent metal ion transport;GO:0070838//divalent metal ion transport;GO:0070838//divalent metal ion transport;GO:0070838//divalent metal ion transport;GO:0070838//divalent metal ion transport
Cs5g16890	22.9824	7.50387	1.15602	0.402075	-1.52363	0.0107331	0.0285509	yes	-	-	-	-	-	-
Cs3g01350	72.7776	22.5116	5.21827	1.81717	-1.52188	3.31e-07	1.82e-06	yes	Cs3g01350	NAC domain containing protein 35 [Theobroma cacao]	-	-	GO:0003676//nucleic acid binding	GO:0006351//transcription, DNA-templated
Cs1g17980	32.5584	9.64783	3.80399	1.3249	-1.52163	0.000614054	0.00213883	yes	-	-	-	-	-	-
Cs7g10830	76.608	24.6556	3.23963	1.12845	-1.52149	2.62e-07	1.45e-06	yes	-	-	-	-	-	-
Cs1g02930	1509.18	500.615	22.2765	7.78457	-1.51683	8.14e-107	6.55e-105	yes	-	-	-	-	-	-
Cs7g03920	45.9648	13.9358	1.91586	0.66988	-1.51602	4.33e-05	0.000183749	yes	-	-	-	-	-	-
Cs9g09640	145.555	48.2392	8.46575	2.96022	-1.51593	1.36e-12	1.18e-11	yes	-	-	-	-	-	-
XLOC_005401	24.8976	7.50387	1.57194	0.549679	-1.51588	0.00458378	0.0133463	yes	TCONS_00012444	-	-	-	-	-
Cs3g13300	755.547	290.507	78.9003	27.6481	-1.51285	5.41e-46	1.65e-44	yes	Cs3g13300	RING finger family protein [Medicago truncatula]	-	-	GO:0046872//metal ion binding	GO:0009987//cellular process;GO:0009719;GO:0098542;GO:0045087//innate immune response;GO:0010033//response to organic substance
Cs9g03660	30.6432	9.64783	4.4531	1.56212	-1.5113	0.00146635	0.00476902	yes	Cs9g03660	PREDICTED: major allergen Pru ar 1-like [Fragaria vesca subsp. vesca]	-	-	-	GO:0050896//response to stimulus
Cs5g23765	42.1344	13.9358	7.89186	2.77	-1.51048	0.000239046	0.000901747	yes	Cs5g23765	PREDICTED: ribosome biogenesis protein BMS1 homolog [Vitis vinifera]	ko03008//Ribosome biogenesis in eukaryotes	GO:0043231//intracellular membrane-bounded organelle	GO:0017111//nucleoside-triphosphatase activity;GO:0032550	GO:0009154//purine ribonucleotide catabolic process;GO:0022613//ribonucleoprotein complex biogenesis
Cs5g32670	2508.91	811.49	36.1424	12.6909	-1.5099	5.57e-173	8.3e-171	yes	-	-	-	-	-	-
Cs6g09880	56.4984	19.2957	4.82824	1.69844	-1.50729	2.32e-05	0.000102605	yes	Cs6g09880	MATE efflux family protein [Theobroma cacao]	-	GO:0031224//intrinsic component of membrane	GO:0015291//secondary active transmembrane transporter activity	GO:0015893//drug transport;GO:0044763
Cs8g09080	78.5232	25.7276	1.62497	0.572474	-1.50513	2.32e-07	1.29e-06	yes	-	-	-	-	-	-
orange1.1t00789	19.152	6.43189	2.75291	0.970509	-1.50414	0.0146935	0.037506	yes	orange1.1t00789	PREDICTED: ARF guanine-nucleotide exchange factor GNOM-like [Fragaria vesca subsp. vesca]	-	-	GO:0046983//protein dimerization activity;GO:0001409//guanine nucleotide transmembrane transporter activity;GO:0005085//guanyl-nucleotide exchange factor activity	GO:0045229//external encapsulating structure organization;GO:0000902//cell morphogenesis;GO:0009791//post-embryonic development;GO:0016197//endosomal transport;GO:0033124//regulation of GTP catabolic process;GO:0032011//ARF protein signal transduction;GO:0072530//purine-containing compound transmembrane transport;GO:0009606//tropism;GO:0000578//embryonic axis specification;GO:0009926//auxin polar…
Cs5g19570	57.456	18.2237	1.74162	0.614457	-1.50305	7.52e-06	3.55e-05	yes	-	-	-	-	-	-
Cs3g24160	27.7704	8.57585	1.77237	0.626075	-1.50127	0.00258608	0.00797541	yes	Cs3g24160	PREDICTED: probable transcription factor KAN4-like [Vitis vinifera]	-	-	GO:0003676//nucleic acid binding	-
orange1.1t04028	508.486	167.229	8.54603	3.02031	-1.50056	1.14e-39	3.01e-38	yes	orange1.1t04028	SET domain protein [Populus trichocarpa]	-	-	-	GO:0044699;GO:0032259//methylation
Cs7g28320	98.6328	33.2314	2.8715	1.01711	-1.49733	8.35e-09	5.38e-08	yes	-	-	-	-	-	-
Cs1g17820	357.185	117.918	8.59713	3.04786	-1.49606	2.3e-28	4.17e-27	yes	-	-	-	-	-	-
Cs3g17040	870.459	298.011	9.94571	3.52998	-1.49441	5.49e-62	2.33e-60	yes	-	-	-	-	-	-
Cs8g11390	34.4736	11.7918	4.44756	1.5793	-1.49373	0.00166131	0.00533176	yes	-	-	-	-	-	-
orange1.1t00281	87.1416	30.0155	4.10885	1.46027	-1.4925	1.39e-07	7.93e-07	yes	orange1.1t00281	JHL05D22.1 [Jatropha curcas]	-	GO:0005618//cell wall	GO:0004175//endopeptidase activity;GO:0005515//protein binding;GO:0016628//oxidoreductase activity, acting on the CH-CH group of donors, NAD or NADP as acceptor	GO:0016485//protein processing;GO:0044710;GO:0044092//negative regulation of molecular function
Cs4g02190	126.403	40.7353	1.9906	0.707817	-1.49176	3.55e-11	2.77e-10	yes	Cs4g02190	Tetratricopeptide repeat (TPR)-like superfamily protein isoform 1 [Theobroma cacao]	-	-	GO:0008135//translation factor activity, nucleic acid binding;GO:0008135//translation factor activity, nucleic acid binding	GO:0006412//translation;GO:0006412//translation
Cs4g08600	5259.14	1799.86	39.1278	13.9149	-1.49156	2.57273798493424e-313	6.80264082441403e-311	yes	-	-	-	-	-	-
Cs8g11500	196.308	64.3189	16.6818	5.94131	-1.48942	1.45e-16	1.59e-15	yes	-	-	-	-	-	-
Cs4g15120	63.2016	20.3676	7.32325	2.60884	-1.48908	2.54e-06	1.26e-05	yes	-	-	-	-	-	-
Cs2g13670	54.5832	19.2957	5.13011	1.83416	-1.48387	3.49e-05	0.000150147	yes	Cs2g13670	RING/FYVE/PHD zinc finger superfamily protein isoform 1 [Theobroma cacao]	-	-	GO:0046914//transition metal ion binding;GO:0016874//ligase activity;GO:0046914//transition metal ion binding;GO:0016874//ligase activity;GO:0046914//transition metal ion binding;GO:0016874//ligase activity	GO:0008152//metabolic process;GO:0008152//metabolic process;GO:0008152//metabolic process
Cs1g12210	29.6856	10.7198	1.11203	0.398217	-1.48157	0.0043629	0.0127748	yes	Cs1g12210	NBS-LRR type disease resistance protein [Citrus trifoliata]	-	-	GO:0016462//pyrophosphatase activity;GO:0032550	GO:0006950//response to stress
Cs7g19950	240.358	77.1827	6.59732	2.36462	-1.48027	2.33e-20	3.12e-19	yes	-	-	-	-	-	-
XLOC_018405	64.1592	19.2957	3.41222	1.2241	-1.47899	7.77e-07	4.11e-06	yes	TCONS_00042546	PREDICTED: pentatricopeptide repeat-containing protein At2g02980 [Vitis vinifera]	-	GO:0009536//plastid;GO:0009536//plastid	-	-
Cs7g02080	686.6	237.98	63.6865	22.848	-1.47892	4.66e-49	1.54e-47	yes	Cs7g02080	PREDICTED: bifunctional dihydroflavonol 4-reductase/flavanone 4-reductase isoform 2 [Vitis vinifera]	-	-	GO:0016491//oxidoreductase activity;GO:0016616//oxidoreductase activity, acting on the CH-OH group of donors, NAD or NADP as acceptor;GO:0016616//oxidoreductase activity, acting on the CH-OH group of donors, NAD or NADP as acceptor;GO:0016491//oxidoreductase activity	GO:0044710;GO:0044710
XLOC_012607	24.8976	7.50387	1.53093	0.549719	-1.47764	0.00458378	0.0133463	yes	TCONS_00029070	-	-	-	-	-
Cs9g06180	51.7104	17.1517	6.85471	2.46346	-1.47641	3.02e-05	0.000131049	yes	Cs9g06180	xyloglucan-specific endoglucanase inhibitor protein [Capsicum annuum]	-	GO:0044464	-	-
Cs6g06290	51.7104	19.2957	2.81907	1.01334	-1.4761	0.000115354	0.000457116	yes	-	-	-	-	-	-
Cs3g01320	54.5832	19.2957	1.96388	0.706422	-1.4751	3.49e-05	0.000150147	yes	-	-	-	-	-	-
Cs8g08549	41.1768	13.9358	1.79863	0.647629	-1.47366	0.000361763	0.00131889	yes	-	-	-	-	-	-
orange1.1t03532	203.011	71.8228	11.5338	4.15506	-1.47293	1.96e-15	2.03e-14	yes	orange1.1t03532	Calcineurin-like metallo-phosphoesterase superfamily protein [Theobroma cacao]	-	GO:0044444//cytoplasmic part	GO:0003824//catalytic activity	-
Cs2g11930	43.092	15.0077	0.935011	0.337231	-1.47125	0.000312981	0.001155	yes	-	-	-	-	-	-
XLOC_001885	75.6504	24.6556	12.294	4.43419	-1.47121	3.97e-07	2.16e-06	yes	TCONS_00004318	PREDICTED: rae1-like protein At1g80670-like [Cicer arietinum]	ko03013//RNA transport;ko03013//RNA transport	GO:0044424;GO:0012505//endomembrane system;GO:0044444//cytoplasmic part;GO:0031461//cullin-RING ubiquitin ligase complex	-	-
Cs6g05330	567.857	209.036	15.4139	5.56514	-1.46974	8.55e-38	2.15e-36	yes	-	-	-	-	-	-
Cs1g24110	28.728	10.7198	5.37984	1.94239	-1.46973	0.00647851	0.0182623	yes	-	-	-	-	-	-
Cs1g17150	903.017	302.299	18.1324	6.55075	-1.46884	3.16e-66	1.46e-64	yes	-	-	-	-	-	-
orange1.1t05209	49.7952	17.1517	3.21219	1.16242	-1.46643	6.92e-05	0.000284559	yes	-	-	-	-	-	-
Cs2g24640	100.548	33.2314	3.74461	1.35614	-1.46531	3.68e-09	2.44e-08	yes	-	-	-	-	-	-
Cs1g25070	44.0496	15.0077	1.35977	0.492643	-1.46475	0.000208018	0.000791402	yes	Cs1g25070	Leucine-rich receptor-like protein kinase family protein [Theobroma cacao]	-	GO:0031224//intrinsic component of membrane	GO:0004672//protein kinase activity;GO:0016628//oxidoreductase activity, acting on the CH-CH group of donors, NAD or NADP as acceptor;GO:0032550	GO:0006796//phosphate-containing compound metabolic process;GO:0006464//cellular protein modification process;GO:0044710
Cs1g07040	29.6856	9.64783	2.41914	0.877814	-1.46251	0.00224347	0.00702326	yes	Cs1g07040	Plasma-membrane choline transporter family protein isoform 2 [Theobroma cacao]	-	GO:0031224//intrinsic component of membrane;GO:0005911//cell-cell junction;GO:0031224//intrinsic component of membrane;GO:0005911//cell-cell junction	-	-
Cs1g05030	63.2016	22.5116	2.28519	0.832406	-1.45695	1.95e-05	8.72e-05	yes	Cs1g05030	PREDICTED: receptor-like protein kinase FERONIA-like [Vitis vinifera]	-	-	GO:0004672//protein kinase activity	GO:0044699;GO:0050896//response to stimulus;GO:0006468//protein phosphorylation
Cs5g05515	171.41	64.3189	39.4408	14.372	-1.45643	2.57e-12	2.18e-11	yes	-	-	-	-	-	-
Cs1g23520	1591.53	554.214	52.9864	19.3399	-1.45404	4.17e-105	3.28e-103	yes	Cs1g23520	BEL1-like homeodomain protein 2 isoform 1 [Theobroma cacao]	-	-	GO:0003677//DNA binding;GO:0003677//DNA binding	-
Cs5g19930	85.2264	27.8715	2.92133	1.06757	-1.45229	7.96e-08	4.65e-07	yes	-	-	-	-	-	-
Cs7g01980	48.8376	17.1517	4.53131	1.6575	-1.45092	0.000104092	0.000415993	yes	Cs7g01980	polygalacturonase-inhibiting protein [Gossypium hirsutum]	-	GO:0005911//cell-cell junction;GO:0005576//extracellular region;GO:0030312;GO:0009536//plastid	GO:0016628//oxidoreductase activity, acting on the CH-CH group of donors, NAD or NADP as acceptor;GO:0016772//transferase activity, transferring phosphorus-containing groups	GO:0006796//phosphate-containing compound metabolic process;GO:0042221//response to chemical;GO:0044710;GO:0009416//response to light stimulus
Cs6g11430	43.092	13.9358	4.18037	1.53104	-1.44912	0.000157128	0.000609635	yes	-	-	-	-	-	-
XLOC_017918	112.039	48.2392	306.731	112.378	-1.44861	4.99e-07	2.69e-06	yes	TCONS_00041350	Os01g0500550 [Oryza sativa Japonica Group]	-	GO:0016020//membrane	-	-
orange1.1t06067	112.039	41.8073	73.2169	26.8583	-1.44681	1.74e-08	1.09e-07	yes	-	-	-	-	-	-
orange1.1t02495	105.336	36.4474	2.35464	0.864109	-1.44622	5.72e-09	3.73e-08	yes	-	-	-	-	-	-
Cs1g14015	27.7704	9.64783	7.56965	2.77794	-1.44621	0.00513866	0.0148151	yes	-	-	-	-	-	-
Cs6g07420	803.427	266.923	101.87	37.4169	-1.44497	7.25e-60	2.96e-58	yes	-	-	-	-	-	-
Cs6g10360	114.912	37.5193	3.95234	1.4527	-1.44397	3.93e-10	2.83e-09	yes	-	-	-	-	-	-
Cs5g15890	88.0992	27.8715	2.90042	1.06607	-1.44396	2.28e-08	1.41e-07	yes	Cs5g15890	PREDICTED: mitotic spindle assembly checkpoint protein MAD2B [Vitis vinifera]	-	-	-	GO:0009411//response to UV;GO:0033554//cellular response to stress
Cs7g07990	311.22	108.27	22.6831	8.33949	-1.44359	1.94e-23	2.99e-22	yes	-	-	-	-	-	-
Cs5g25780	19.152	6.43189	2.7274	1.00317	-1.44296	0.0146935	0.037506	yes	Cs5g25780	PREDICTED: uncharacterized LOC101209746 [Cucumis sativus]	-	-	GO:0016831//carboxy-lyase activity;GO:0070011//peptidase activity, acting on L-amino acid peptides	GO:0006644//phospholipid metabolic process;GO:0016485//protein processing
Cs3g20040	6572.97	2597.41	312.5	114.955	-1.44279	1.97e-286	4.35e-284	yes	Cs3g20040	DPP6 N-terminal domain-like protein [Theobroma cacao]	-	GO:0005773//vacuole;GO:0005618//cell wall	-	-
Cs8g08990	62.244	20.3676	11.1296	4.10046	-1.44054	3.88e-06	1.89e-05	yes	-	-	-	-	-	-
Cs2g10525	761.292	267.995	158.251	58.3643	-1.43906	9.84e-53	3.51e-51	yes	-	-	-	-	-	-
Cs8g03050	101.506	37.5193	4.82801	1.78102	-1.43872	6.66e-08	3.93e-07	yes	Cs8g03050	PREDICTED: APO protein 3, mitochondrial-like [Vitis vinifera]	-	-	GO:0003676//nucleic acid binding;GO:0003676//nucleic acid binding;GO:0003676//nucleic acid binding	-
Cs9g11970	37.3464	13.9358	4.14155	1.53018	-1.43647	0.00179266	0.00572466	yes	-	-	-	-	-	-
Cs8g03100	61.2864	21.4396	6.02579	2.22937	-1.43451	1.18e-05	5.39e-05	yes	Cs8g03100	cholesterol transport protein [Populus trichocarpa]	-	GO:0005911//cell-cell junction;GO:0031224//intrinsic component of membrane	GO:0004888//transmembrane signaling receptor activity	GO:0015918//sterol transport;GO:0007154//cell communication
Cs8g14660	32.5584	13.9358	7.78692	2.88143	-1.43427	0.00801499	0.021967	yes	-	-	-	-	-	-
Cs9g07840	844.604	292.651	190.516	70.5183	-1.43384	2.4e-59	9.7e-58	yes	-	-	-	-	-	-
Cs5g14840	253.764	91.1184	26.063	9.64909	-1.43354	1.13e-18	1.4e-17	yes	Cs5g14840	Cytochrome P450, family 72, subfamily A, polypeptide 15 isoform 2 [Theobroma cacao]	-	-	GO:0046914//transition metal ion binding;GO:0016491//oxidoreductase activity;GO:0046906//tetrapyrrole binding	GO:0044710
Cs1g06440	89.0568	36.4474	6.84325	2.53478	-1.43282	2.54e-06	1.26e-05	yes	Cs1g06440	sarcosine oxidase [Populus trichocarpa]	-	-	GO:0016647//oxidoreductase activity, acting on the CH-NH group of donors, oxygen as acceptor	GO:0006760//folic acid-containing compound metabolic process
Cs1g02090	101.506	32.1594	4.64273	1.71986	-1.43268	1.18e-09	8.13e-09	yes	-	-	-	-	-	-
Cs3g26680	81.396	27.8715	7.31475	2.71112	-1.43192	4.05e-07	2.2e-06	yes	-	-	-	-	-	-
Cs3g04790	125.446	43.9512	5.63235	2.08968	-1.43045	4.09e-10	2.94e-09	yes	Cs3g04790	Kinase superfamily protein isoform 1 [Theobroma cacao]	-	-	GO:0004672//protein kinase activity;GO:0032550	GO:0006796//phosphate-containing compound metabolic process;GO:0006464//cellular protein modification process
Cs4g10350	24.8976	9.64783	7.07475	2.62485	-1.43044	0.0167675	0.0421638	yes	-	-	-	-	-	-
Cs2g12760	50.7528	16.0797	11.6063	4.307	-1.43015	2.24e-05	9.91e-05	yes	Cs2g12760	PREDICTED: zinc finger MYM-type protein 1-like [Fragaria vesca subsp. vesca]	-	-	GO:0005488//binding	-
Cs6g15160	415.599	144.717	32.0599	11.8984	-1.43	1.57e-30	3.09e-29	yes	-	-	-	-	-	-
Cs5g01370	19.152	6.43189	0.439572	0.163283	-1.42872	0.0146935	0.037506	yes	-	-	-	-	-	-
XLOC_018407	248.976	75.0387	6.40469	2.38209	-1.4269	1.25e-22	1.87e-21	yes	TCONS_00042549	protein CLAVATA3/ESR-related 45 [Arabidopsis thaliana]	-	-	-	-
Cs3g24670	5289.78	1898.48	80.0289	29.8001	-1.4252	2.96e-291	6.79e-289	yes	-	-	-	-	-	-
Cs5g04340	281.535	100.766	18.5698	6.91823	-1.42448	1.48e-20	2e-19	yes	Cs5g04340	Major facilitator superfamily protein isoform 2 [Theobroma cacao]	-	GO:0005911//cell-cell junction;GO:0016020//membrane	GO:0015295//solute:proton symporter activity;GO:0015103//inorganic anion transmembrane transporter activity	GO:0010233//phloem transport;GO:0009628//response to abiotic stimulus;GO:0072348
Cs4g18740	10039.5	3180.57	158.549	59.1215	-1.42317	0	0	yes	-	-	-	-	-	-
Cs1g22450	153.216	57.887	20.2246	7.54378	-1.42275	5.73e-11	4.39e-10	yes	Cs1g22450	Caffeoyl-CoA O-methyltransferase 1 [Theobroma cacao]	ko01100//Metabolic pathways;ko01110//Biosynthesis of secondary metabolites;ko00940//Phenylpropanoid biosynthesis;ko00360//Phenylalanine metabolism;ko00941//Flavonoid biosynthesis;ko00945//Stilbenoid, diarylheptanoid and gingerol biosynthesis	-	GO:0043169//cation binding;GO:0008171//O-methyltransferase activity;GO:0043169//cation binding;GO:0008171//O-methyltransferase activity;GO:0043169//cation binding;GO:0008171//O-methyltransferase activity;GO:0043169//cation binding;GO:0008171//O-methyltransferase activity	GO:0009699//phenylpropanoid biosynthetic process;GO:0010038//response to metal ion;GO:0009699//phenylpropanoid biosynthetic process;GO:0010038//response to metal ion;GO:0009699//phenylpropanoid biosynthetic process;GO:0010038//response to metal ion;GO:0009699//phenylpropanoid biosynthetic process;GO:0010038//response to metal ion
Cs5g33590	448.157	160.797	11.3369	4.23566	-1.42037	2.28e-31	4.64e-30	yes	Cs5g33590	P-loop nucleoside triphosphate hydrolases superfamily protein with CH (Calponin ) domain isoform 1 [Theobroma cacao]	-	GO:0005875//microtubule associated complex	GO:0015631//tubulin binding;GO:0003774//motor activity;GO:0032550	GO:0006950//response to stress;GO:0007017//microtubule-based process
Cs4g12320	51.7104	18.2237	2.79141	1.04354	-1.41951	6.02e-05	0.000250228	yes	Cs4g12320	PREDICTED: probable galacturonosyltransferase 12-like [Glycine max]	ko01110//Biosynthesis of secondary metabolites;ko00500//Starch and sucrose metabolism;ko00520//Amino sugar and nucleotide sugar metabolism	-	GO:0016740//transferase activity	GO:0045229//external encapsulating structure organization;GO:0010413//glucuronoxylan metabolic process
Cs7g31490	93.8448	32.1594	5.5693	2.08394	-1.41818	3.2e-08	1.95e-07	yes	-	-	-	-	-	-
Cs7g17110	34.4736	10.7198	3.00522	1.12468	-1.41796	0.000834919	0.00284122	yes	-	-	-	-	-	-
Cs7g07980	60.3288	20.3676	10.5946	3.96527	-1.41784	8.93e-06	4.17e-05	yes	-	-	-	-	-	-
orange1.1t05881	20.1096	6.43189	1.96719	0.737259	-1.41589	0.00939996	0.0253781	yes	-	-	-	-	-	-
orange1.1t02132	22.9824	7.50387	0.497878	0.186699	-1.41508	0.0107331	0.0285509	yes	-	-	-	-	-	-
orange1.1t04582	36.3888	12.8638	1.00763	0.377904	-1.41487	0.00142124	0.00463442	yes	-	-	-	-	-	-
Cs3g04530	32.5584	15.0077	3.04833	1.14406	-1.41386	0.0133924	0.0345771	yes	Cs3g04530	PREDICTED: probable 3-hydroxyisobutyrate dehydrogenase-like 3, mitochondrial-like [Fragaria vesca subsp. vesca]	-	-	GO:0016616//oxidoreductase activity, acting on the CH-OH group of donors, NAD or NADP as acceptor;GO:0048037//cofactor binding	GO:0006007//glucose catabolic process
Cs2g04830	373.464	120.062	8.96013	3.36383	-1.41341	1.53e-30	3.01e-29	yes	-	-	-	-	-	-
XLOC_000223	22.0248	7.50387	1.56857	0.588959	-1.41321	0.0162028	0.040924	yes	TCONS_00000449	PREDICTED: probable LRR receptor-like serine/threonine-protein kinase At3g47570-like, partial [Vitis vinifera]	-	-	-	-
Cs6g18250	699.048	245.484	95.2167	35.7554	-1.41305	4.6e-49	1.52e-47	yes	-	-	-	-	-	-
Cs3g12010	95.76	40.7353	18.3189	6.88761	-1.41126	3.19e-06	1.57e-05	yes	-	-	-	-	-	-
Cs6g13900	65.1168	25.7276	4.54643	1.70993	-1.4108	5.52e-05	0.000230656	yes	-	-	-	-	-	-
Cs5g04790	90.972	37.5193	4.09609	1.54077	-1.4106	3.72e-06	1.81e-05	yes	Cs5g04790	disease resistance protein [Populus trichocarpa]	-	GO:0044424;GO:0044424	GO:0016787//hydrolase activity;GO:0016787//hydrolase activity	GO:0008219//cell death;GO:0009627//systemic acquired resistance;GO:1901700;GO:0008152//metabolic process;GO:0051716//cellular response to stimulus;GO:0008219//cell death;GO:0009627//systemic acquired resistance;GO:1901700;GO:0008152//metabolic process;GO:0051716//cellular response to stimulus
Cs5g04400	1063.89	397.705	15.1945	5.71567	-1.41055	9.81e-66	4.48e-64	yes	Cs5g04400	Ubiquitin carboxyl-terminal hydrolase-related protein isoform 1 [Theobroma cacao]	-	-	GO:0043169//cation binding;GO:0043169//cation binding	GO:0019941//modification-dependent protein catabolic process;GO:0019941//modification-dependent protein catabolic process
Cs5g11420	336.118	121.134	5.16848	1.94425	-1.41053	5.67e-24	8.92e-23	yes	-	-	-	-	-	-
orange1.1t00806	1494.81	552.07	24.7143	9.31862	-1.40716	3.74e-91	2.44e-89	yes	orange1.1t00806	PREDICTED: callose synthase 12-like [Fragaria vesca subsp. vesca]	-	GO:0005911//cell-cell junction;GO:0043231//intracellular membrane-bounded organelle;GO:0044459	GO:0035251//UDP-glucosyltransferase activity	GO:0009620//response to fungus;GO:0010260//organ senescence;GO:0009617//response to bacterium;GO:0007165//signal transduction;GO:0009887//organ morphogenesis;GO:0048229//gametophyte development;GO:0006074//(1->3)-beta-D-glucan metabolic process;GO:0002218//activation of innate immune response
XLOC_023303	26.8128	9.64783	1.50487	0.567752	-1.40631	0.00768692	0.0212523	yes	TCONS_00053599	PREDICTED: pentatricopeptide repeat-containing protein At3g22670, mitochondrial [Vitis vinifera]	-	-	-	-
Cs2g25680	1345.43	480.248	22.1485	8.3582	-1.40594	3.67e-87	2.28e-85	yes	-	-	-	-	-	-
Cs6g01070	145.555	54.6711	3.37705	1.27502	-1.40524	1.29e-10	9.62e-10	yes	-	-	-	-	-	-
Cs9g19170	2619.04	916.544	153.949	58.2035	-1.40327	4.05e-174	6.08e-172	yes	Cs9g19170	Heavy metal transport/detoxification superfamily protein isoform 1 [Theobroma cacao]	-	-	GO:0043169//cation binding;GO:0043169//cation binding;GO:0043169//cation binding	GO:0006812//cation transport;GO:0006812//cation transport;GO:0006812//cation transport
Cs3g18820	71.82	25.7276	3.23418	1.22279	-1.40322	3.89e-06	1.89e-05	yes	Cs3g18820	PREDICTED: pentatricopeptide repeat-containing protein At4g18520-like [Vitis vinifera]	-	GO:0043231//intracellular membrane-bounded organelle	-	-
orange1.1t06000	84.2688	30.0155	3.04534	1.15246	-1.40189	4.57e-07	2.47e-06	yes	-	-	-	-	-	-
Cs4g10340	70.8624	26.7995	7.3245	2.772	-1.4018	1.06e-05	4.9e-05	yes	-	-	-	-	-	-
Cs3g22610	406.023	152.221	14.4873	5.48413	-1.40145	5.12e-27	8.95e-26	yes	Cs3g22610	PREDICTED: G-type lectin S-receptor-like serine/threonine-protein kinase At1g34300 [Vitis vinifera]	-	-	GO:0004672//protein kinase activity;GO:0032550;GO:0036094//small molecule binding;GO:0004672//protein kinase activity;GO:1901363;GO:0097159//organic cyclic compound binding	GO:0006796//phosphate-containing compound metabolic process;GO:0006464//cellular protein modification process;GO:0008037//cell recognition;GO:0006796//phosphate-containing compound metabolic process
Cs4g06915	88.0992	26.7995	12.3805	4.68744	-1.4012	1.09e-08	6.93e-08	yes	-	-	-	-	-	-
XLOC_010491	59.3712	26.7995	5.70878	2.16576	-1.39831	0.00075084	0.00257248	yes	TCONS_00024232	Chromosome chr9 scaffold_7, whole genome shotgun sequence [Musa balbisiana]	-	-	-	-
Cs9g10080	29.6856	12.8638	7.58773	2.87953	-1.39783	0.0138181	0.0355245	yes	-	-	-	-	-	-
Cs5g20500	68.9472	24.6556	1.50111	0.569756	-1.39761	6.65e-06	3.16e-05	yes	-	-	-	-	-	-
Cs8g12120	20.1096	6.43189	1.18797	0.451087	-1.39702	0.00939996	0.0253781	yes	-	-	-	-	-	-
Cs5g31980	1208.49	408.425	18.1158	6.88338	-1.39606	2.29e-85	1.38e-83	yes	Cs5g31980	Protein FAM38B [Medicago truncatula]	-	GO:0031224//intrinsic component of membrane;GO:0031224//intrinsic component of membrane	GO:0005216//ion channel activity;GO:0005216//ion channel activity	GO:0006811//ion transport;GO:0006811//ion transport
XLOC_006285	139.81	38.5913	6.15855	2.34234	-1.39464	1.88e-14	1.83e-13	yes	TCONS_00014234	PREDICTED: histidine-containing phosphotransfer protein 1-like [Vitis vinifera]	ko04075//Plant hormone signal transduction;ko04075//Plant hormone signal transduction	-	-	GO:0044699;GO:0009987//cellular process
orange1.1t05035	203.969	77.1827	3.66587	1.39443	-1.39448	2.99e-14	2.86e-13	yes	orange1.1t05035	Pre-mRNA splicing factor ATP-dependent RNA helicase-like protein [Medicago truncatula]	-	-	GO:0032550;GO:0003676//nucleic acid binding;GO:0046914//transition metal ion binding;GO:0042623//ATPase activity, coupled	GO:0009154//purine ribonucleotide catabolic process
orange1.1t00742	54.5832	18.2237	15.2871	5.81963	-1.39332	1.75e-05	7.86e-05	yes	-	-	-	-	-	-
Cs2g07930	35.4312	12.8638	1.20211	0.458253	-1.39135	0.00211339	0.0066406	yes	-	-	-	-	-	-
Cs3g08370	39.2616	12.8638	11.991	4.57192	-1.39108	0.000416456	0.00150304	yes	-	-	-	-	-	-
orange1.1t02481	80.4384	28.9435	1.65087	0.630161	-1.38943	1.15e-06	5.97e-06	yes	-	-	-	-	-	-
Cs5g14690	38.304	13.9358	1.16877	0.446172	-1.38932	0.00121237	0.00401019	yes	-	-	-	-	-	-
Cs7g16830	90.972	45.0232	9.4636	3.61646	-1.38781	0.000104466	0.000417253	yes	-	-	-	-	-	-
Cs3g12580	24.8976	8.57585	1.59313	0.608967	-1.38743	0.00909852	0.024684	yes	-	-	-	-	-	-
Cs2g22340	37.3464	15.0077	7.65014	2.92467	-1.38721	0.00322405	0.00975008	yes	-	-	-	-	-	-
Cs6g21705	256.637	99.6943	99.285	37.9584	-1.38716	8.49e-17	9.45e-16	yes	-	-	-	-	-	-
Cs3g12220	201.096	73.9667	44.3367	16.9559	-1.38671	1.48e-14	1.45e-13	yes	-	-	-	-	-	-
Cs9g06630	7848.49	3003.69	129.718	49.6122	-1.38661	0	0	yes	-	-	-	-	-	-
Cs2g18470	34.4736	12.8638	0.660304	0.252881	-1.38467	0.00312177	0.00946736	yes	-	-	-	-	-	-
Cs5g28645	30.6432	10.7198	0.857389	0.328451	-1.38427	0.002916	0.00889431	yes	Cs5g28645	NBS-LRR type disease resistance protein [Citrus trifoliata]	-	-	GO:0032550;GO:0032550	-
Cs5g15130	112.997	40.7353	4.08467	1.56481	-1.38423	6.38e-09	4.15e-08	yes	-	-	-	-	-	-
Cs3g20240	1592.49	575.654	22.1238	8.47686	-1.384	2.23e-99	1.63e-97	yes	-	-	-	-	-	-
Cs2g26460	46.9224	17.1517	0.71198	0.272879	-1.38358	0.00023202	0.000876727	yes	-	-	-	-	-	-
Cs4g10880	94.8024	38.5913	16.5173	6.33654	-1.38221	1.56e-06	7.95e-06	yes	-	-	-	-	-	-
XLOC_018006	59.3712	20.3676	6.02503	2.31293	-1.38125	1.35e-05	6.14e-05	yes	TCONS_00041542	PREDICTED: probable receptor-like protein kinase At1g67000-like [Glycine max]	-	-	GO:0016772//transferase activity, transferring phosphorus-containing groups;GO:0004672//protein kinase activity;GO:0032550	GO:0006796//phosphate-containing compound metabolic process;GO:0006464//cellular protein modification process
Cs7g04000	167.58	61.1029	4.85748	1.86501	-1.38102	1.26e-12	1.1e-11	yes	Cs7g04000	Regulator of chromosome condensation (RCC1) family with FYVE zinc finger domain isoform 1 [Theobroma cacao]	-	GO:0044464;GO:0044464;GO:0044464;GO:0044464	GO:0043169//cation binding;GO:0043169//cation binding;GO:0043169//cation binding;GO:0043167//ion binding	-
Cs5g13980	78.5232	26.7995	8.76596	3.36899	-1.3796	4.63e-07	2.5e-06	yes	Cs5g13980	Cytochrome P450 71A1 [Theobroma cacao]	-	-	GO:0016491//oxidoreductase activity;GO:0005488//binding	-
Cs2g24930	94.8024	32.1594	7.4563	2.86603	-1.37941	2.14e-08	1.32e-07	yes	-	-	-	-	-	-
Cs6g10300	72.7776	24.6556	2.75264	1.06007	-1.37666	1.35e-06	6.95e-06	yes	Cs6g10300	PREDICTED: probable inactive receptor kinase At5g58300 [Vitis vinifera]	-	GO:0005911//cell-cell junction;GO:0031224//intrinsic component of membrane;GO:0005618//cell wall;GO:0005911//cell-cell junction;GO:0031224//intrinsic component of membrane;GO:0005618//cell wall	GO:0004672//protein kinase activity;GO:0016628//oxidoreductase activity, acting on the CH-CH group of donors, NAD or NADP as acceptor;GO:0032550;GO:0004672//protein kinase activity;GO:0016628//oxidoreductase activity, acting on the CH-CH group of donors, NAD or NADP as acceptor;GO:0032550	GO:0006796//phosphate-containing compound metabolic process;GO:0006464//cellular protein modification process;GO:0044710;GO:0006796//phosphate-containing compound metabolic process;GO:0006464//cellular protein modification process;GO:0044710
Cs1g16220	171.41	55.743	23.126	8.91894	-1.37457	1.39e-14	1.36e-13	yes	-	-	-	-	-	-
Cs7g24790	39.2616	12.8638	1.91675	0.739884	-1.37329	0.000416456	0.00150304	yes	-	-	-	-	-	-
Cs2g27580	92.8872	32.1594	2.55817	0.9878	-1.37282	4.79e-08	2.86e-07	yes	-	-	-	-	-	-
Cs4g16600	67.032	24.6556	8.68828	3.35542	-1.37258	1.44e-05	6.55e-05	yes	Cs4g16600	cytochrome f [Citrus sinensis]	ko01100//Metabolic pathways;ko00195//Photosynthesis	GO:0034357;GO:0009534//chloroplast thylakoid;GO:0016021//integral component of membrane	GO:0046906//tetrapyrrole binding;GO:0046914//transition metal ion binding	GO:0044237//cellular metabolic process;GO:0044710
Cs4g09120	117.785	42.8793	2.30762	0.891374	-1.3723	3.27e-09	2.18e-08	yes	-	-	-	-	-	-
Cs6g01760	107.251	40.7353	3.58595	1.38581	-1.37163	6.2e-08	3.67e-07	yes	-	-	-	-	-	-
Cs5g19310	52.668	18.2237	1.45107	0.561072	-1.37086	4e-05	0.000171032	yes	-	-	-	-	-	-
Cs1g19580	56.4984	23.5836	6.10392	2.36132	-1.37014	0.000463271	0.0016601	yes	-	-	-	-	-	-
Cs7g32030	59.3712	22.5116	4.18357	1.61885	-1.36977	9e-05	0.000362844	yes	-	-	-	-	-	-
Cs5g22960	25.8552	9.64783	0.937269	0.362908	-1.36886	0.0114032	0.0301402	yes	-	-	-	-	-	-
Cs5g03660	27.7704	10.7198	0.555201	0.214978	-1.36882	0.00954371	0.0257235	yes	-	-	-	-	-	-
orange1.1t04458	48.8376	17.1517	1.20961	0.468417	-1.36868	0.000104092	0.000415993	yes	-	-	-	-	-	-
orange1.1t00263	468.267	176.877	5.89427	2.28442	-1.36749	2.39e-30	4.68e-29	yes	-	-	-	-	-	-
Cs5g04240	75.6504	33.2314	2.44211	0.946628	-1.36726	4.88e-05	0.000205232	yes	Cs5g04240	PREDICTED: multiple C2 and transmembrane domain-containing protein 2-like [Cicer arietinum]	-	GO:0005911//cell-cell junction;GO:0016020//membrane	-	GO:0048731
Cs7g30720	313.135	114.702	12.9308	5.01471	-1.36657	7.66e-22	1.1e-20	yes	-	-	-	-	-	-
Cs4g12250	438.581	164.013	11.1736	4.33369	-1.36643	3.95e-29	7.37e-28	yes	Cs4g12250	formin homology 2 domain-containing protein 5 [Arabidopsis thaliana]	-	GO:0044444//cytoplasmic part;GO:0030312	-	GO:0003006//developmental process involved in reproduction;GO:0008154//actin polymerization or depolymerization
Cs2g19000	101.506	37.5193	2.99522	1.1631	-1.36469	6.66e-08	3.93e-07	yes	-	-	-	-	-	-
Cs9g15130	34.4736	13.9358	1.25653	0.487948	-1.36465	0.0055707	0.0159455	yes	-	-	-	-	-	-
orange1.1t01380	72.7776	28.9435	14.3657	5.57995	-1.3643	1.63e-05	7.33e-05	yes	-	-	-	-	-	-
Cs9g03440	1055.28	397.705	17.6901	6.87417	-1.36368	2.18e-64	9.79e-63	yes	-	-	-	-	-	-
Cs6g01583	59.3712	22.5116	1.39376	0.542015	-1.36258	9e-05	0.000362844	yes	-	-	-	-	-	-
Cs5g29510	159.919	56.815	2.49345	0.969864	-1.36229	2.16e-12	1.85e-11	yes	-	-	-	-	-	-
Cs5g26190	67.9896	25.7276	1.52477	0.593142	-1.36214	1.81e-05	8.11e-05	yes	-	-	-	-	-	-
Cs3g13810	84.2688	32.1594	3.64073	1.41687	-1.36152	1.58e-06	8.07e-06	yes	Cs3g13810	P-loop containing nucleoside triphosphate hydrolases superfamily protein isoform 2 [Theobroma cacao]	-	GO:0005875//microtubule associated complex	GO:0015631//tubulin binding;GO:0003774//motor activity;GO:0032550	GO:0007017//microtubule-based process
orange1.1t03896	128.318	47.1672	6.22306	2.42232	-1.36123	8.64e-10	6.05e-09	yes	-	-	-	-	-	-
Cs4g04520	288.238	101.838	6.85404	2.67031	-1.35995	2.82e-21	3.96e-20	yes	Cs4g04520	Transcriptional factor B3 family protein / auxin-responsive factor AUX/IAA-related isoform 1 [Theobroma cacao]	-	GO:0043231//intracellular membrane-bounded organelle;GO:0043231//intracellular membrane-bounded organelle;GO:0043231//intracellular membrane-bounded organelle;GO:0043231//intracellular membrane-bounded organelle;GO:0043231//intracellular membrane-bounded organelle;GO:0043231//intracellular membrane-bounded organelle	GO:0003676//nucleic acid binding;GO:0005515//protein binding;GO:0003676//nucleic acid binding;GO:0005515//protein binding;GO:0003676//nucleic acid binding;GO:0005515//protein binding;GO:0003676//nucleic acid binding;GO:0005515//protein binding;GO:0003676//nucleic acid binding;GO:0005515//protein binding;GO:0003676//nucleic acid binding;GO:0005515//protein binding	GO:0009755//hormone-mediated signaling pathway;GO:0006351//transcription, DNA-templated;GO:0009755//hormone-mediated signaling pathway;GO:0006351//transcription, DNA-templated;GO:0009755//hormone-mediated signaling pathway;GO:0006351//transcription, DNA-templated;GO:0009755//hormone-mediated signaling pathway;GO:0006351//transcription, DNA-templated;GO:0009755//hormone-mediated signaling pathway;…
Cs2g21560	436.666	135.07	13.1005	5.10396	-1.35993	3.74e-37	9.15e-36	yes	-	-	-	-	-	-
Cs7g04210	45.9648	15.0077	0.70862	0.276412	-1.35819	9.05e-05	0.000364451	yes	Cs7g04210	PREDICTED: LOW QUALITY PROTEIN: probable LRR receptor-like serine/threonine-protein kinase At1g14390 [Vitis vinifera]	-	-	GO:0016301//kinase activity;GO:0032550;GO:0016301//kinase activity;GO:0032550	GO:0006796//phosphate-containing compound metabolic process;GO:0006464//cellular protein modification process;GO:0006796//phosphate-containing compound metabolic process;GO:0006464//cellular protein modification process
Cs7g12060	120.658	41.8073	3.92435	1.5311	-1.35789	5.32e-10	3.79e-09	yes	-	-	-	-	-	-
Cs3g03740	62.244	22.5116	1.45671	0.569239	-1.35561	2.88e-05	0.000125203	yes	Cs3g03740	DNA helicase isoform 1 [Theobroma cacao]	ko03440//Homologous recombination	GO:0044464	GO:0032550;GO:0004003//ATP-dependent DNA helicase activity	GO:0006310//DNA recombination;GO:0009154//purine ribonucleotide catabolic process;GO:0032392//DNA geometric change;GO:0006281//DNA repair
Cs7g10130	321.754	116.846	11.288	4.41177	-1.35536	9.07e-23	1.36e-21	yes	-	-	-	-	-	-
Cs2g08400	1614.51	594.95	40.375	15.795	-1.35399	5.68e-98	4.05e-96	yes	-	-	-	-	-	-
Cs4g15280	750.759	284.075	52.7537	20.6427	-1.35364	5.65e-47	1.77e-45	yes	Cs4g15280	PREDICTED: probable iron/ascorbate oxidoreductase DDB_G0283291-like isoform 2 [Vitis vinifera]	-	-	GO:0046914//transition metal ion binding;GO:0016706//oxidoreductase activity, acting on paired donors, with incorporation or reduction of molecular oxygen, 2-oxoglutarate as one donor, and incorporation of one atom each of oxygen into both donors	GO:0051553
Cs1g17030	214.502	83.6145	3.74428	1.46547	-1.35332	3.24e-14	3.09e-13	yes	Cs1g17030	Pre-mRNA splicing factor ATP-dependent RNA helicase-like protein [Medicago truncatula]	-	-	GO:0032550;GO:0003676//nucleic acid binding;GO:0046914//transition metal ion binding;GO:0042623//ATPase activity, coupled	GO:0009154//purine ribonucleotide catabolic process
Cs2g24700	38.304	19.2957	33.2388	13.012	-1.35303	0.0164996	0.041594	yes	-	-	-	-	-	-
Cs6g13620	898.229	324.81	16.6508	6.5191	-1.35285	4.23e-59	1.7e-57	yes	-	-	-	-	-	-
Cs8g21030	106.294	41.8073	4.78983	1.87546	-1.35273	1.6e-07	9.07e-07	yes	Cs8g21030	Os06g0704100 [Oryza sativa Japonica Group]	-	GO:0043231//intracellular membrane-bounded organelle	-	-
orange1.1t05864	28.728	11.7918	17.7658	6.95939	-1.35207	0.0115913	0.0305838	yes	-	-	-	-	-	-
Cs3g18070	305.475	108.27	17.3673	6.80508	-1.35169	1.96e-22	2.9e-21	yes	Cs3g18070	Phosphate-responsive 1 family protein [Theobroma cacao]	-	GO:0005618//cell wall;GO:0043231//intracellular membrane-bounded organelle	-	GO:0006950//response to stress;GO:0009725//response to hormone
Cs5g32300	193.435	71.8228	35.8978	14.0714	-1.35113	8.79e-14	8.18e-13	yes	-	-	-	-	-	-
Cs3g27810	67.9896	25.7276	5.70508	2.23801	-1.35003	1.81e-05	8.11e-05	yes	Cs3g27810	PREDICTED: uncharacterized transporter YBR287W-like [Fragaria vesca subsp. vesca]	-	GO:0031224//intrinsic component of membrane	-	GO:0044763
Cs5g05770	3804.55	1401.08	65.4989	25.7231	-1.34841	3.96e-217	6.92e-215	yes	-	-	-	-	-	-
orange1.1t00248	2438.05	903.68	38.5165	15.1268	-1.34837	3.3e-149	4.04e-147	yes	orange1.1t00248	SEC7-like guanine nucleotide exchange family protein [Theobroma cacao]	-	GO:0043231//intracellular membrane-bounded organelle;GO:0043231//intracellular membrane-bounded organelle;GO:0043231//intracellular membrane-bounded organelle	GO:0005085//guanyl-nucleotide exchange factor activity;GO:0005085//guanyl-nucleotide exchange factor activity;GO:0005085//guanyl-nucleotide exchange factor activity	GO:0033124//regulation of GTP catabolic process;GO:0009553//embryo sac development;GO:0032011//ARF protein signal transduction;GO:0033124//regulation of GTP catabolic process;GO:0009553//embryo sac development;GO:0032011//ARF protein signal transduction;GO:0033124//regulation of GTP catabolic process;GO:0009553//embryo sac development;GO:0032011//ARF protein signal transduction
orange1.1t03353	50.7528	18.2237	3.01593	1.18492	-1.34781	9.01e-05	0.000362936	yes	-	-	-	-	-	-
Cs1g07780	23.94	8.57585	1.25244	0.492312	-1.3471	0.0136065	0.0350741	yes	-	-	-	-	-	-
Cs3g04930	120.658	45.0232	2.67054	1.05036	-1.34625	3.6e-09	2.39e-08	yes	-	-	-	-	-	-
Cs1g16210	2519.45	1080.56	48.4404	19.0572	-1.34587	2.65e-117	2.42e-115	yes	Cs1g16210	Kinases,ubiquitin-protein ligases isoform 1 [Theobroma cacao]	-	GO:0043231//intracellular membrane-bounded organelle	GO:0032550;GO:0004620//phospholipase activity;GO:0046914//transition metal ion binding;GO:0005515//protein binding;GO:0016301//kinase activity;GO:0019787//small conjugating protein ligase activity	GO:0046903//secretion;GO:1902582;GO:0032446//protein modification by small protein conjugation;GO:0040007//growth;GO:0009738//abscisic acid-activated signaling pathway;GO:0006950//response to stress
Cs8g14280	111.082	38.5913	14.3387	5.64196	-1.34565	3.85e-09	2.55e-08	yes	-	-	-	-	-	-
Cs5g19920	24.8976	8.57585	0.673048	0.265018	-1.34462	0.00909852	0.024684	yes	-	-	-	-	-	-
orange1.1t02171	26.8128	9.64783	0.788101	0.310418	-1.34417	0.00768692	0.0212523	yes	-	-	-	-	-	-
orange1.1t02262	68.9472	24.6556	3.00882	1.18547	-1.34374	6.65e-06	3.16e-05	yes	orange1.1t02262	PREDICTED: uncharacterized LOC101221161 [Cucumis sativus]	-	GO:0043231//intracellular membrane-bounded organelle	-	-
orange1.1t04126	22.9824	8.57585	1.57451	0.621072	-1.34207	0.0201593	0.0496889	yes	-	-	-	-	-	-
Cs3g19880	727.776	272.283	9.55604	3.77145	-1.34129	1.75e-46	5.4e-45	yes	Cs3g19880	Armadillo/beta-catenin-like repeat, C2 calcium/lipid-binding domain (CaLB) protein isoform 3 [Theobroma cacao]	-	GO:0016471//vacuolar proton-transporting V-type ATPase complex;GO:0016471//vacuolar proton-transporting V-type ATPase complex	GO:0015078//hydrogen ion transmembrane transporter activity;GO:0003824//catalytic activity;GO:0015078//hydrogen ion transmembrane transporter activity;GO:0003824//catalytic activity	GO:0015988//energy coupled proton transmembrane transport, against electrochemical gradient;GO:0015988//energy coupled proton transmembrane transport, against electrochemical gradient
Cs3g13830	90.0144	32.1594	2.5811	1.01894	-1.34092	1.58e-07	8.93e-07	yes	Cs3g13830	Leucine-rich receptor-like protein kinase family protein isoform 2 [Theobroma cacao]	-	GO:0031224//intrinsic component of membrane	GO:0032550;GO:0004672//protein kinase activity;GO:0016628//oxidoreductase activity, acting on the CH-CH group of donors, NAD or NADP as acceptor;GO:0038023//signaling receptor activity	GO:0044710;GO:0006464//cellular protein modification process;GO:0006796//phosphate-containing compound metabolic process;GO:0006950//response to stress
Cs3g24230	1911.37	775.043	93.1396	36.7875	-1.34018	2.72e-97	1.93e-95	yes	Cs3g24230	allene oxide synthase [Citrus sinensis]	ko01100//Metabolic pathways;ko00592//alpha-Linolenic acid metabolism	GO:0009526//plastid envelope;GO:0009534//chloroplast thylakoid	GO:0046906//tetrapyrrole binding;GO:0046914//transition metal ion binding;GO:0016491//oxidoreductase activity;GO:0016836//hydro-lyase activity	GO:0051707//response to other organism;GO:0006631//fatty acid metabolic process;GO:0001101//response to acid;GO:0006950//response to stress
Cs4g01530	3415.76	1498.63	72.7689	28.756	-1.33946	1.78e-143	2.06e-141	yes	Cs4g01530	PREDICTED: trichohyalin-like [Cicer arietinum]	-	-	GO:1901363;GO:0097159//organic cyclic compound binding	-
Cs5g17930	515.189	185.453	14.9327	5.90098	-1.33945	1.02e-35	2.4e-34	yes	-	-	-	-	-	-
Cs5g31180	53.6256	19.2957	4.37989	1.73152	-1.33886	5.22e-05	0.000218991	yes	Cs5g31180	PSI reaction center subunit II [Citrus sinensis]	ko01100//Metabolic pathways;ko00195//Photosynthesis	GO:0009526//plastid envelope;GO:0009570//chloroplast stroma;GO:0009534//chloroplast thylakoid;GO:0009522//photosystem I	-	GO:0044237//cellular metabolic process
orange1.1t03742	150.343	56.815	4.47896	1.77206	-1.33774	9.61e-11	7.25e-10	yes	-	-	-	-	-	-
orange1.1t00560	25.8552	9.64783	1.0266	0.406376	-1.33699	0.0114032	0.0301402	yes	-	-	-	-	-	-
Cs5g10190	38.304	13.9358	0.938356	0.371574	-1.33649	0.00121237	0.00401019	yes	-	-	-	-	-	-
orange1.1t05301	38.304	16.0797	6.56595	2.60073	-1.33609	0.00388515	0.0115344	yes	orange1.1t05301	PREDICTED: UDP-glycosyltransferase 92A1-like [Vitis vinifera]	-	-	GO:0035251//UDP-glucosyltransferase activity	-
Cs3g01290	125.446	48.2392	5.13857	2.03686	-1.33502	4.89e-09	3.21e-08	yes	-	-	-	-	-	-
Cs4g06245	106.294	40.7353	10.339	4.09854	-1.33491	8.99e-08	5.22e-07	yes	Cs4g06245	PREDICTED: myosin-2 heavy chain-like [Cucumis sativus]	-	GO:0015629//actin cytoskeleton;GO:0015629//actin cytoskeleton	GO:0008092//cytoskeletal protein binding;GO:0017111//nucleoside-triphosphatase activity;GO:0032550;GO:0003676//nucleic acid binding;GO:0008092//cytoskeletal protein binding;GO:0017111//nucleoside-triphosphatase activity;GO:0032550	-
Cs5g01890	154.174	58.959	4.4025	1.74582	-1.33442	7.16e-11	5.45e-10	yes	Cs5g01890	PREDICTED: LOW QUALITY PROTEIN: protein NLP7-like [Vitis vinifera]	-	-	-	GO:0044763;GO:0001101//response to acid
Cs8g11000	1586.74	588.518	37.302	14.7999	-1.33367	2.17e-95	1.5e-93	yes	Cs8g11000	ARM repeat superfamily protein isoform 1 [Theobroma cacao]	-	GO:0044424	GO:0046914//transition metal ion binding;GO:0019787//small conjugating protein ligase activity	GO:0032446//protein modification by small protein conjugation
Cs9g04030	394.531	164.013	39.2124	15.5653	-1.33298	2e-22	2.96e-21	yes	Cs9g04030	ring zinc finger transcription factor [Citrus trifoliata]	-	-	GO:0046914//transition metal ion binding	-
Cs2g03090	39.2616	15.0077	1.93112	0.766709	-1.33269	0.0015179	0.00491553	yes	-	-	-	-	-	-
orange1.1t01434	43.092	16.0797	2.21477	0.880135	-1.33136	0.00059507	0.00207818	yes	orange1.1t01434	CTV.3 [Citrus trifoliata]	-	GO:0031224//intrinsic component of membrane;GO:0031224//intrinsic component of membrane;GO:0031224//intrinsic component of membrane	GO:0005310//dicarboxylic acid transmembrane transporter activity;GO:0005310//dicarboxylic acid transmembrane transporter activity;GO:0005310//dicarboxylic acid transmembrane transporter activity	GO:0046942//carboxylic acid transport;GO:0046942//carboxylic acid transport;GO:0046942//carboxylic acid transport
orange1.1t00513	1212.32	449.16	13.885	5.51844	-1.33119	4.4e-75	2.28e-73	yes	-	-	-	-	-	-
Cs8g01250	312.178	144.717	13.4954	5.36933	-1.32965	8.03e-15	7.95e-14	yes	Cs8g01250	PREDICTED: uncharacterized LOC101221421, partial [Cucumis sativus]	-	GO:0043231//intracellular membrane-bounded organelle;GO:0044444//cytoplasmic part;GO:0043231//intracellular membrane-bounded organelle;GO:0044444//cytoplasmic part	GO:0016787//hydrolase activity;GO:0016787//hydrolase activity	GO:0008152//metabolic process;GO:0008152//metabolic process
orange1.1t01142	112.997	43.9512	12.891	5.12992	-1.32936	3.92e-08	2.36e-07	yes	-	-	-	-	-	-
Cs7g24910	2129.7	822.21	34.389	13.6867	-1.32917	3.95e-116	3.57e-114	yes	-	-	-	-	-	-
Cs9g08760	519.977	189.741	19.8349	7.9011	-1.32792	3.51e-35	8.11e-34	yes	-	-	-	-	-	-
Cs6g15240	188.647	71.8228	5.13315	2.04584	-1.32715	3.88e-13	3.49e-12	yes	-	-	-	-	-	-
Cs5g23190	32.5584	11.7918	0.836094	0.333329	-1.32672	0.00248597	0.00769245	yes	-	-	-	-	-	-
Cs1g07320	149.386	56.815	8.53944	3.41177	-1.32362	1.39e-10	1.04e-09	yes	Cs1g07320	PREDICTED: probable ubiquitin-conjugating enzyme E2 25-like [Glycine max]	-	-	GO:0016879//ligase activity, forming carbon-nitrogen bonds	-
Cs3g18440	63.2016	28.9435	4.40129	1.75955	-1.32272	0.000524138	0.0018497	yes	Cs3g18440	PREDICTED: F-box protein At1g78100-like [Vitis vinifera]	-	-	-	GO:0009926//auxin polar transport
orange1.1t04505	99.5904	35.3754	8.67075	3.46674	-1.32258	2.16e-08	1.34e-07	yes	orange1.1t04505	PREDICTED: probable LRR receptor-like serine/threonine-protein kinase At3g47570-like [Fragaria vesca subsp. vesca]	-	-	GO:0016301//kinase activity	GO:0008152//metabolic process
Cs4g09380	119.7	41.8073	2.58055	1.03221	-1.32194	7.91e-10	5.56e-09	yes	-	-	-	-	-	-
orange1.1t06044	41.1768	13.9358	2.96588	1.18674	-1.32146	0.000361763	0.00131889	yes	orange1.1t06044	PREDICTED: peptide chain release factor 2-like [Cicer arietinum]	-	GO:0009536//plastid	GO:0008079//translation termination factor activity	GO:0006412//translation
Cs2g09470	250.891	85.7585	6.04392	2.41844	-1.32141	1.41e-19	1.81e-18	yes	-	-	-	-	-	-
Cs3g12180	209.714	79.3266	5.02173	2.0097	-1.3212	1.07e-14	1.06e-13	yes	-	-	-	-	-	-
Cs1g04340	145.555	52.5271	3.29196	1.31863	-1.31991	3.76e-11	2.92e-10	yes	Cs1g04340	Leucine-rich receptor-like protein kinase family protein [Theobroma cacao]	ko04075//Plant hormone signal transduction	GO:0032991//macromolecular complex;GO:0031224//intrinsic component of membrane	GO:0004702//receptor signaling protein serine/threonine kinase activity;GO:0032550;GO:0016791//phosphatase activity;GO:0046983//protein dimerization activity;GO:0008289//lipid binding	GO:0009908//flower development;GO:0055088//lipid homeostasis;GO:0009720//detection of hormone stimulus;GO:0048827//phyllome development;GO:0048580;GO:0009411//response to UV;GO:0032147//activation of protein kinase activity;GO:0010208//pollen wall assembly;GO:0043401//steroid hormone mediated signaling pathway;GO:0008219//cell death;GO:0006950//response to stress;GO:0035556//intracellular signal …
orange1.1t02317	170.453	63.2469	6.03044	2.41589	-1.31971	2.04e-12	1.75e-11	yes	-	-	-	-	-	-
Cs5g28470	48.8376	19.2957	5.62087	2.2526	-1.3192	0.000366088	0.00133354	yes	-	-	-	-	-	-
Cs5g01200	111.082	40.7353	5.86892	2.35443	-1.31772	1.37e-08	8.68e-08	yes	-	-	-	-	-	-
Cs3g17070	1823.27	674.276	17.636	7.07677	-1.31736	1.82e-108	1.51e-106	yes	Cs3g17070	WD40 and Beach domain-containing protein isoform 1 [Theobroma cacao]	-	GO:0043231//intracellular membrane-bounded organelle	-	-
Cs1g08070	863.756	362.33	10.5091	4.21749	-1.31718	3.47e-45	1.04e-43	yes	-	-	-	-	-	-
Cs8g08540	37.3464	13.9358	1.1741	0.471195	-1.31716	0.00179266	0.00572466	yes	-	-	-	-	-	-
XLOC_026870	64.1592	25.7276	37.8832	15.2042	-1.31709	7.94e-05	0.000323119	yes	TCONS_00060183	PREDICTED: RNA polymerase I-specific transcription initiation factor RRN3-like [Vitis vinifera]	-	-	-	-
orange1.1t05042	78.5232	30.0155	3.49734	1.404	-1.31672	3.14e-06	1.55e-05	yes	-	-	-	-	-	-
Cs6g21910	811.088	296.939	16.495	6.6264	-1.31573	6.82e-53	2.46e-51	yes	-	-	-	-	-	-
Cs7g29620	63.2016	27.8715	7.70012	3.09351	-1.31564	0.000322622	0.00118768	yes	-	-	-	-	-	-
Cs7g22610	104.378	40.7353	4.15415	1.66999	-1.31471	1.87e-07	1.05e-06	yes	Cs7g22610	PREDICTED: two-component response regulator-like APRR2 [Vitis vinifera]	-	-	GO:0005488//binding;GO:0005488//binding	GO:0007165//signal transduction;GO:0007165//signal transduction
Cs2g05280	979.625	376.265	120.817	48.575	-1.31454	1.21e-58	4.82e-57	yes	Cs2g05280	PREDICTED: pathogenesis-related genes transcriptional activator PTI5-like [Cicer arietinum]	ko04075//Plant hormone signal transduction	GO:0043231//intracellular membrane-bounded organelle	GO:0003676//nucleic acid binding;GO:0001071//nucleic acid binding transcription factor activity	GO:0006351//transcription, DNA-templated
Cs7g02130	235.57	92.1904	7.79369	3.13365	-1.31446	1.65e-15	1.71e-14	yes	Cs7g02130	PREDICTED: structural maintenance of chromosomes protein 5 [Vitis vinifera]	-	GO:0005911//cell-cell junction;GO:0000793//condensed chromosome	-	GO:0007059//chromosome segregation;GO:0000725//recombinational repair
Cs9g17760	67.032	24.6556	4.12223	1.6576	-1.31433	1.44e-05	6.55e-05	yes	-	-	-	-	-	-
Cs7g24550	189.605	73.9667	24.0641	9.6786	-1.31401	8.66e-13	7.65e-12	yes	-	-	-	-	-	-
Cs3g04125	27.7704	10.7198	7.68716	3.09446	-1.31276	0.00954371	0.0257235	yes	Cs3g04125	PREDICTED: phosphatidylinositol 4-phosphate 5-kinase 8-like [Fragaria vesca subsp. vesca]	ko01100//Metabolic pathways;ko04144//Endocytosis;ko00562//Inositol phosphate metabolism;ko04070//Phosphatidylinositol signaling system	GO:0016020//membrane	GO:0016307//phosphatidylinositol phosphate kinase activity;GO:0032550	GO:0046488//phosphatidylinositol metabolic process
Cs6g16030	397.404	152.221	12.1991	4.91134	-1.31259	1.33e-25	2.21e-24	yes	-	-	-	-	-	-
Cs8g05460	249.934	114.702	17.6307	7.10201	-1.31179	2.03e-12	1.74e-11	yes	Cs8g05460	Plant U-box 26 [Theobroma cacao]	-	GO:0044424	GO:0019787//small conjugating protein ligase activity	GO:0010243//response to organonitrogen compound;GO:0032446//protein modification by small protein conjugation
Cs2g19520	104.378	48.2392	12.6905	5.11603	-1.31065	7.02e-06	3.33e-05	yes	-	-	-	-	-	-
Cs9g08140	152.258	58.959	6.15327	2.4827	-1.30944	1.49e-10	1.11e-09	yes	Cs9g08140	Sec23/Sec24 protein transport family protein isoform 1 [Theobroma cacao]	ko04141//Protein processing in endoplasmic reticulum	GO:0012507//ER to Golgi transport vesicle membrane	GO:0046914//transition metal ion binding	GO:0016482//cytoplasmic transport;GO:0015031//protein transport
orange1.1t05222	37.3464	13.9358	2.48504	1.00348	-1.30826	0.00179266	0.00572466	yes	orange1.1t05222	NBS-LRR type disease resistance protein [Citrus trifoliata]	-	-	GO:0036094//small molecule binding;GO:0016787//hydrolase activity;GO:1901363;GO:0097159//organic cyclic compound binding	-
Cs7g09900	272.916	107.198	31.744	12.819	-1.3082	1.5e-17	1.73e-16	yes	-	-	-	-	-	-
Cs3g16990	10824.7	4193.59	84.4054	34.0941	-1.30781	0	0	yes	Cs3g16990	E3 ubiquitin-protein ligase UPL2 isoform 1 [Theobroma cacao]	ko04120//Ubiquitin mediated proteolysis	-	GO:0019787//small conjugating protein ligase activity;GO:0019787//small conjugating protein ligase activity	GO:0032446//protein modification by small protein conjugation;GO:0032446//protein modification by small protein conjugation
Cs4g06880	1652.82	657.125	25.9895	10.5006	-1.30746	1.17e-88	7.39e-87	yes	-	-	-	-	-	-
Cs8g12410	41.1768	16.0797	1.86047	0.751918	-1.30702	0.00128343	0.00422608	yes	Cs8g12410	PREDICTED: L-type lectin-domain containing receptor kinase IX.1-like [Vitis vinifera]	-	-	GO:0036094//small molecule binding;GO:0004672//protein kinase activity;GO:1901363;GO:0097159//organic cyclic compound binding	GO:0016310//phosphorylation;GO:0006464//cellular protein modification process
Cs7g28220	905.89	346.25	59.523	24.0655	-1.30648	5.62e-55	2.11e-53	yes	-	-	-	-	-	-
Cs3g24370	131.191	48.2392	2.65371	1.0743	-1.30461	5.12e-10	3.66e-09	yes	-	-	-	-	-	-
Cs6g10130	883.865	339.818	17.7607	7.19188	-1.30425	3.66e-53	1.32e-51	yes	Cs6g10130	Aminophospholipid ATPase isoform 1 [Theobroma cacao]	-	GO:0043231//intracellular membrane-bounded organelle;GO:0031224//intrinsic component of membrane;GO:0043231//intracellular membrane-bounded organelle;GO:0031224//intrinsic component of membrane;GO:0043231//intracellular membrane-bounded organelle;GO:0031224//intrinsic component of membrane;GO:0043231//intracellular membrane-bounded organelle;GO:0031224//intrinsic component of membrane	GO:0032550;GO:0046872//metal ion binding;GO:0005548//phospholipid transporter activity;GO:0008324//cation transmembrane transporter activity;GO:0016787//hydrolase activity;GO:0032550;GO:0046872//metal ion binding;GO:0005548//phospholipid transporter activity;GO:0008324//cation transmembrane transporter activity;GO:0016787//hydrolase activity;GO:0032550;GO:0046872//metal ion binding;GO:0005548//ph…	GO:0015914//phospholipid transport;GO:0015914//phospholipid transport;GO:0015914//phospholipid transport;GO:0015914//phospholipid transport
Cs6g18100	250.891	95.4063	6.23685	2.52592	-1.30401	4.05e-17	4.59e-16	yes	-	-	-	-	-	-
Cs6g05420	30.6432	11.7918	1.83494	0.743522	-1.30329	0.00545034	0.0156327	yes	-	-	-	-	-	-
Cs5g05080	65.1168	26.7995	6.37301	2.58261	-1.30315	9.61e-05	0.000385385	yes	-	-	-	-	-	-
orange1.1t02498	78.5232	30.0155	1.70023	0.689321	-1.30248	3.14e-06	1.55e-05	yes	-	-	-	-	-	-
Cs1g04860	212.587	77.1827	10.7247	4.34896	-1.30219	1.02e-15	1.06e-14	yes	Cs1g04860	PREDICTED: probable mediator of RNA polymerase II transcription subunit 26c-like [Cucumis sativus]	-	GO:0043231//intracellular membrane-bounded organelle;GO:0044424	GO:0003676//nucleic acid binding	GO:0010467//gene expression
orange1.1t03404	361.015	138.286	12.3013	4.9896	-1.30181	1.63e-23	2.51e-22	yes	-	-	-	-	-	-
Cs1g04350	96.7176	37.5193	15.8402	6.42685	-1.30141	4.32e-07	2.34e-06	yes	Cs1g04350	PREDICTED: UDP-galactose transporter 2-like [Glycine max]	-	GO:0043231//intracellular membrane-bounded organelle;GO:0031224//intrinsic component of membrane	GO:0036080;GO:0015165//pyrimidine nucleotide-sugar transmembrane transporter activity	GO:0051707//response to other organism;GO:0015785//UDP-galactose transport;GO:0036079
Cs9g08750	117.785	36.4474	5.52768	2.24314	-1.30115	2.61e-11	2.06e-10	yes	-	-	-	-	-	-
XLOC_008619	25.8552	9.64783	2.32889	0.945077	-1.30114	0.0114032	0.0301402	yes	TCONS_00019865	-	-	-	-	-
Cs7g11320	548.705	211.18	24.8606	10.0921	-1.30063	2.52e-34	5.68e-33	yes	-	-	-	-	-	-
orange1.1t04639	2731.08	1067.69	43.855	17.804	-1.30054	1.39e-149	1.71e-147	yes	-	-	-	-	-	-
Cs5g05750	48.8376	18.2237	6.34613	2.57662	-1.3004	0.000199003	0.000759154	yes	-	-	-	-	-	-
orange1.1t00492	162.792	55.743	9.05141	3.67561	-1.30016	3.46e-13	3.13e-12	yes	-	-	-	-	-	-
XLOC_015663	42.1344	17.1517	364.261	148.003	-1.29935	0.00157155	0.00506676	yes	TCONS_00036161	photosystem I P700 apoprotein A1, partial (chloroplast) [Camellia sinensis]	ko01100//Metabolic pathways;ko00195//Photosynthesis	GO:0009521;GO:0031224//intrinsic component of membrane;GO:0009536//plastid	GO:0043169//cation binding	GO:0044237//cellular metabolic process
orange1.1t04173	263.34	97.5503	17.1085	6.96526	-1.29646	2.91e-18	3.51e-17	yes	orange1.1t04173	FAD-binding Berberine family protein [Theobroma cacao]	-	-	GO:0016614//oxidoreductase activity, acting on CH-OH group of donors	-
Cs4g08690	587.009	226.188	7.84368	3.19439	-1.29599	2.06e-36	4.93e-35	yes	-	-	-	-	-	-
Cs2g08350	40.2192	16.0797	2.46023	1.00263	-1.295	0.00186826	0.00594098	yes	-	-	-	-	-	-
Cs7g21635	76.608	31.0875	66.8057	27.24	-1.29424	1.18e-05	5.39e-05	yes	-	-	-	-	-	-
Cs6g11070	33.516	12.8638	9.02437	3.68214	-1.29328	0.00312177	0.00946736	yes	Cs6g11070	PREDICTED: nibrin-like isoform 1 [Solanum lycopersicum]	-	-	-	GO:0007127//meiosis I
Cs5g07090	109.166	38.5913	6.81719	2.7826	-1.29274	8.43e-09	5.43e-08	yes	-	-	-	-	-	-
Cs5g02660	64.1592	24.6556	3.4666	1.41585	-1.29185	4.49e-05	0.000190129	yes	Cs5g02660	Galactose mutarotase-like superfamily protein [Theobroma cacao]	ko01100//Metabolic pathways;ko01110//Biosynthesis of secondary metabolites;ko00010//Glycolysis / Gluconeogenesis	-	GO:0005488//binding;GO:0003824//catalytic activity	GO:0044238
Cs2g12590	68.9472	23.5836	1.74916	0.714863	-1.29092	3.47e-06	1.7e-05	yes	Cs2g12590	PREDICTED: monoglyceride lipase [Vitis vinifera]	-	GO:0044424	GO:0032550;GO:0016298//lipase activity;GO:0016876//ligase activity, forming aminoacyl-tRNA and related compounds	GO:0006412//translation
orange1.1t02369	215.46	84.6865	4.19824	1.71613	-1.29063	5.72e-14	5.39e-13	yes	orange1.1t02369	PREDICTED: kinesin-like protein KIN12B-like [Fragaria vesca subsp. vesca]	-	GO:0005875//microtubule associated complex;GO:0043234//protein complex;GO:0015630//microtubule cytoskeleton;GO:0044430//cytoskeletal part;GO:0043234//protein complex;GO:0015630//microtubule cytoskeleton;GO:0044430//cytoskeletal part	GO:0003777//microtubule motor activity;GO:0032550;GO:0015631//tubulin binding;GO:0003777//microtubule motor activity;GO:0097159//organic cyclic compound binding;GO:1901363;GO:0036094//small molecule binding;GO:0003777//microtubule motor activity;GO:0097159//organic cyclic compound binding;GO:1901363;GO:0036094//small molecule binding	GO:0007017//microtubule-based process;GO:0016043//cellular component organization;GO:0007017//microtubule-based process;GO:0016043//cellular component organization;GO:0007017//microtubule-based process;GO:0016043//cellular component organization
Cs3g12190	84.2688	33.2314	2.1643	0.884815	-1.29045	2.85e-06	1.41e-05	yes	-	-	-	-	-	-
Cs5g05100	4899.08	2031.4	78.3716	32.0561	-1.28973	5.12e-212	8.8e-210	yes	Cs5g05100	BAH domain,TFIIS helical bundle-like domain isoform 1 [Theobroma cacao]	-	GO:0043229//intracellular organelle;GO:0043229//intracellular organelle	GO:0005488//binding;GO:0005488//binding	GO:0010467//gene expression;GO:0010467//gene expression
Cs5g32650	395.489	146.861	22.7698	9.31458	-1.28956	1.43e-26	2.47e-25	yes	-	-	-	-	-	-
Cs2g16470	103.421	36.4474	3.46218	1.41689	-1.28895	1.27e-08	8.04e-08	yes	-	-	-	-	-	-
Cs5g27910	1218.07	475.96	16.9589	6.94388	-1.28823	2.18e-69	1.06e-67	yes	Cs5g27910	Helicase/SANT-associated, DNA binding protein [Arabidopsis thaliana]	-	-	GO:0005488//binding;GO:0005488//binding;GO:0005488//binding	-
Cs8g15530	476.885	181.165	9.59027	3.92732	-1.28803	9.81e-31	1.95e-29	yes	Cs8g15530	Os02g0823800 [Oryza sativa Japonica Group]	-	GO:0043231//intracellular membrane-bounded organelle	-	GO:0000956//nuclear-transcribed mRNA catabolic process
Cs7g02900	595.627	227.26	22.4491	9.20131	-1.28675	1.53e-37	3.81e-36	yes	Cs7g02900	hydroxyproline-rich glycoprotein family protein [Arabidopsis lyrata subsp. lyrata]	-	GO:0044464	-	-
Cs5g27290	70.8624	25.7276	4.06381	1.66566	-1.28674	5.74e-06	2.74e-05	yes	Cs5g27290	PREDICTED: cation/calcium exchanger 3-like [Vitis vinifera]	-	GO:0031224//intrinsic component of membrane	-	GO:0044763
Cs4g01340	148.428	55.743	2.8109	1.1531	-1.28551	1.11e-10	8.35e-10	yes	Cs4g01340	Dicer-like protein isoform 2, partial [Theobroma cacao]	-	-	GO:0017111//nucleoside-triphosphatase activity;GO:0016891//endoribonuclease activity, producing 5'-phosphomonoesters;GO:0003676//nucleic acid binding;GO:0036094//small molecule binding;GO:0032550;GO:0016891//endoribonuclease activity, producing 5'-phosphomonoesters;GO:0003676//nucleic acid binding;GO:0042623//ATPase activity, coupled	GO:0090501//RNA phosphodiester bond hydrolysis;GO:0003006//developmental process involved in reproduction;GO:0030422//production of siRNA involved in RNA interference;GO:0002252;GO:0009943//adaxial/abaxial axis specification;GO:0010074//maintenance of meristem identity;GO:0006952//defense response;GO:0090501//RNA phosphodiester bond hydrolysis;GO:0030422//production of siRNA involved in RNA inter…
Cs1g07620	29.6856	10.7198	1.24965	0.51289	-1.2848	0.0043629	0.0127748	yes	-	-	-	-	-	-
Cs2g24430	293.983	110.414	7.97767	3.2769	-1.28364	4.23e-20	5.59e-19	yes	-	-	-	-	-	-
Cs4g06210	143.64	56.815	9.57591	3.93496	-1.28306	8.64e-10	6.05e-09	yes	-	-	-	-	-	-
orange1.1t02751	80.4384	31.0875	2.78466	1.14495	-1.28222	3.91e-06	1.9e-05	yes	-	-	-	-	-	-
Cs4g08430	290.153	114.702	19.2877	7.93541	-1.2813	3.26e-18	3.91e-17	yes	-	-	-	-	-	-
Cs5g29610	293.026	116.846	6.32198	2.60196	-1.28078	3.45e-18	4.13e-17	yes	Cs5g29610	DNA excision repair protein E [Theobroma cacao]	ko03420//Nucleotide excision repair	GO:0043231//intracellular membrane-bounded organelle;GO:0031224//intrinsic component of membrane;GO:0043231//intracellular membrane-bounded organelle;GO:0043231//intracellular membrane-bounded organelle;GO:0043231//intracellular membrane-bounded organelle;GO:0031224//intrinsic component of membrane	GO:0003676//nucleic acid binding;GO:0017111//nucleoside-triphosphatase activity;GO:0032550;GO:0017111//nucleoside-triphosphatase activity;GO:0032550;GO:0003676//nucleic acid binding;GO:0017111//nucleoside-triphosphatase activity;GO:0032550;GO:0003676//nucleic acid binding;GO:0017111//nucleoside-triphosphatase activity;GO:0032550;GO:0003676//nucleic acid binding;GO:0017111//nucleoside-triphosphata…	GO:0006259//DNA metabolic process;GO:0010212//response to ionizing radiation;GO:0006259//DNA metabolic process;GO:0010212//response to ionizing radiation;GO:0006259//DNA metabolic process;GO:0010212//response to ionizing radiation;GO:0006259//DNA metabolic process;GO:0010212//response to ionizing radiation;GO:0006259//DNA metabolic process;GO:0010212//response to ionizing radiation
Cs5g20470	96.7176	37.5193	2.313	0.952408	-1.28011	4.32e-07	2.34e-06	yes	-	-	-	-	-	-
Cs1g02950	865.671	363.402	18.2953	7.54125	-1.2786	3.02e-45	9.05e-44	yes	-	-	-	-	-	-
Cs8g01100	985.371	385.913	27.1126	11.1787	-1.27821	5.66e-57	2.2e-55	yes	-	-	-	-	-	-
Cs9g01210	69.9048	27.8715	4.80727	1.98275	-1.27772	2.76e-05	0.000120464	yes	Cs9g01210	PDE320 [Arabidopsis lyrata subsp. lyrata]	-	GO:0009526//plastid envelope;GO:0016020//membrane	GO:0005488//binding	GO:0006869//lipid transport
Cs6g11530	77.5656	30.0155	2.15607	0.88965	-1.27709	4.57e-06	2.2e-05	yes	-	-	-	-	-	-
Cs5g01060	67.032	26.7995	3.76417	1.55329	-1.277	4.68e-05	0.00019767	yes	Cs5g01060	S-adenosyl-L-methionine-dependent methyltransferases superfamily protein [Theobroma cacao]	-	-	GO:0016741	GO:0008152//metabolic process
Cs2g05740	78.5232	28.9435	6.24882	2.5793	-1.2766	1.7e-06	8.62e-06	yes	-	-	-	-	-	-
orange1.1t00613	125.446	46.0952	3.52689	1.45581	-1.27657	1.46e-09	1e-08	yes	orange1.1t00613	PREDICTED: LRR receptor-like serine/threonine-protein kinase RPK2-like [Vitis vinifera]	-	GO:0031224//intrinsic component of membrane	GO:0032550;GO:0004672//protein kinase activity;GO:0016628//oxidoreductase activity, acting on the CH-CH group of donors, NAD or NADP as acceptor	GO:0044710;GO:0048856//anatomical structure development;GO:0006464//cellular protein modification process;GO:0006796//phosphate-containing compound metabolic process;GO:0007275//multicellular organismal development;GO:0003006//developmental process involved in reproduction
Cs6g09400	520.935	212.252	23.7585	9.81292	-1.27569	7.07e-30	1.36e-28	yes	Cs6g09400	Methyltransferases [Theobroma cacao]	-	-	GO:0016741	GO:0008152//metabolic process
Cs1g13700	301.644	121.134	6.80961	2.81305	-1.27544	1.34e-18	1.66e-17	yes	Cs1g13700	Pleiotropic drug resistance 12 [Theobroma cacao]	-	GO:0031224//intrinsic component of membrane	GO:0032550;GO:0015604//organic phosphonate transmembrane transporter activity;GO:0042626//ATPase activity, coupled to transmembrane movement of substances	GO:0046864;GO:0015718//monocarboxylic acid transport;GO:0030001//metal ion transport;GO:0051181//cofactor transport;GO:0000302//response to reactive oxygen species;GO:0009154//purine ribonucleotide catabolic process
Cs5g07910	41.1768	16.0797	1.36352	0.563388	-1.27514	0.00128343	0.00422608	yes	Cs5g07910	protein kinase superfamily protein [Arabidopsis thaliana]	-	-	GO:0004672//protein kinase activity	GO:0006796//phosphate-containing compound metabolic process;GO:0006464//cellular protein modification process
orange1.1t04278	49.7952	21.4396	6.84536	2.82921	-1.27473	0.000783107	0.00267394	yes	orange1.1t04278	PREDICTED: cell cycle checkpoint protein RAD17-like [Vitis vinifera]	-	-	-	GO:0006952//defense response
orange1.1t02207	103.421	41.8073	2.50283	1.0345	-1.27463	4.71e-07	2.54e-06	yes	orange1.1t02207	P-loop containing nucleoside triphosphate hydrolases superfamily protein isoform 1 [Theobroma cacao]	-	GO:0005875//microtubule associated complex	GO:0015631//tubulin binding;GO:0003774//motor activity;GO:0032550	GO:0007017//microtubule-based process
orange1.1t03560	148.428	51.4551	19.3867	8.01554	-1.2742	4.72e-12	3.94e-11	yes	-	-	-	-	-	-
orange1.1t02253	46.9224	20.3676	12.0975	5.00237	-1.27403	0.00133131	0.00436135	yes	orange1.1t02253	chromatin remodeling complex subunit [Populus trichocarpa]	-	-	GO:0097159//organic cyclic compound binding;GO:1901363	-
Cs3g07770	183.859	84.6865	16.367	6.77431	-1.27264	1.93e-09	1.31e-08	yes	Cs3g07770	arogenate/prephenate dehydratase [Populus trichocarpa]	-	GO:0044444//cytoplasmic part	GO:0031406//carboxylic acid binding;GO:0016836//hydro-lyase activity	GO:0006558//L-phenylalanine metabolic process;GO:0006570//tyrosine metabolic process;GO:0009637//response to blue light
Cs6g04020	54.5832	21.4396	2.80324	1.16035	-1.27254	0.000124158	0.000488981	yes	-	-	-	-	-	-
XLOC_000502	39.2616	16.0797	3.23087	1.33769	-1.27218	0.00270283	0.00828593	yes	TCONS_00001100	Nbs-lrr resistance protein [Theobroma cacao]	-	-	-	-
Cs2g20590	2815.35	1163.1	212.168	87.9575	-1.27033	1.96e-138	2.19e-136	yes	-	-	-	-	-	-
Cs8g16280	664.575	289.435	10.7023	4.43744	-1.27012	2.48e-33	5.37e-32	yes	Cs8g16280	chromatin remodeling complex subunit [Populus trichocarpa]	-	GO:0043231//intracellular membrane-bounded organelle	GO:0005488//binding;GO:0005488//binding	-
Cs5g32340	69.9048	26.7995	1.94658	0.807445	-1.26951	1.55e-05	6.98e-05	yes	-	-	-	-	-	-
Cs9g01410	977.71	425.577	63.5568	26.3744	-1.26891	3.85e-47	1.21e-45	yes	Cs9g01410	S-adenosylmethionine synthetase [Cajanus cajan]	ko01100//Metabolic pathways;ko01110//Biosynthesis of secondary metabolites;ko00270//Cysteine and methionine metabolism	GO:0031981//nuclear lumen;GO:0005911//cell-cell junction;GO:0016020//membrane;GO:0030312;GO:0044444//cytoplasmic part	GO:0016765//transferase activity, transferring alkyl or aryl (other than methyl) groups;GO:0032550;GO:0043169//cation binding	GO:0000096//sulfur amino acid metabolic process;GO:0010039//response to iron ion;GO:0009108//coenzyme biosynthetic process;GO:0006970//response to osmotic stress;GO:0009699//phenylpropanoid biosynthetic process
Cs1g17840	225.036	97.5503	8.53013	3.5402	-1.26874	1.82e-12	1.56e-11	yes	Cs1g17840	threonine synthase [Lens culinaris]	ko01100//Metabolic pathways;ko00260//Glycine, serine and threonine metabolism;ko00750//Vitamin B6 metabolism	GO:0009532//plastid stroma	GO:0016838//carbon-oxygen lyase activity, acting on phosphates;GO:0043168//anion binding	GO:0019752//carboxylic acid metabolic process
Cs6g15150	109.166	48.2392	11.6143	4.82117	-1.26845	1.37e-06	7.03e-06	yes	-	-	-	-	-	-
Cs2g19410	31.6008	12.8638	0.945998	0.392821	-1.26797	0.00666872	0.0187286	yes	-	-	-	-	-	-
Cs7g14710	601.373	240.124	19.9636	8.29349	-1.26732	3.95e-35	9.1e-34	yes	-	-	-	-	-	-
Cs8g13650	130.234	51.4551	6.65342	2.76439	-1.26713	4.48e-09	2.95e-08	yes	Cs8g13650	DREB2A-interacting protein 2 isoform 1 [Theobroma cacao]	-	-	GO:0046872//metal ion binding	GO:0044267//cellular protein metabolic process
orange1.1t02444	22.9824	8.57585	0.75126	0.312303	-1.26637	0.0201593	0.0496889	yes	orange1.1t02444	PREDICTED: purple acid phosphatase 15-like [Glycine max]	-	-	GO:0016791//phosphatase activity;GO:0043169//cation binding;GO:0016791//phosphatase activity;GO:0043169//cation binding	GO:0009856//pollination;GO:0006796//phosphate-containing compound metabolic process;GO:0044707;GO:0009856//pollination;GO:0006796//phosphate-containing compound metabolic process;GO:0044707
Cs7g01570	2670.75	1149.16	49.5249	20.6069	-1.26503	2.49e-122	2.41e-120	yes	Cs7g01570	PREDICTED: protein OBERON 4-like [Vitis vinifera]	-	-	-	GO:0044767;GO:0044767
Cs7g15560	58.4136	21.4396	1.87385	0.780322	-1.26386	3.89e-05	0.000166751	yes	Cs7g15560	DNA-directed RNA polymerase subunit beta' [Theobroma cacao]	-	-	GO:0016788//hydrolase activity, acting on ester bonds;GO:0003676//nucleic acid binding	GO:0090304
Cs5g07530	3749.96	1635.84	36.2094	15.0896	-1.26281	2.97e-156	3.83e-154	yes	-	-	-	-	-	-
Cs3g05125	23.94	8.57585	6.11501	2.55049	-1.26158	0.0136065	0.0350741	yes	-	-	-	-	-	-
orange1.1t00550	55.5408	23.5836	2.63641	1.09978	-1.26136	0.000463271	0.0016601	yes	orange1.1t00550	Basic helix-loop-helix DNA-binding family protein [Theobroma cacao]	-	-	GO:0016491//oxidoreductase activity	-
Cs7g27000	200.138	72.8947	6.68412	2.79096	-1.25998	1.16e-14	1.15e-13	yes	-	-	-	-	-	-
Cs4g06370	93.8448	36.4474	1.65192	0.689945	-1.25959	4.06e-07	2.21e-06	yes	Cs4g06370	PREDICTED: endoribonuclease Dicer homolog 3a-like [Vitis vinifera]	-	-	GO:0017111//nucleoside-triphosphatase activity;GO:0016891//endoribonuclease activity, producing 5'-phosphomonoesters;GO:0003676//nucleic acid binding;GO:0036094//small molecule binding;GO:0032550;GO:0016891//endoribonuclease activity, producing 5'-phosphomonoesters;GO:0003676//nucleic acid binding;GO:0042623//ATPase activity, coupled	GO:0044763;GO:0090501//RNA phosphodiester bond hydrolysis;GO:0010467//gene expression;GO:0090501//RNA phosphodiester bond hydrolysis;GO:0010467//gene expression;GO:0009154//purine ribonucleotide catabolic process
Cs7g21990	1048.57	495.255	13.5948	5.68048	-1.25897	7.43e-43	2.12e-41	yes	-	-	-	-	-	-
Cs1g17420	214.502	81.4706	9.70371	4.05721	-1.25805	5.58e-15	5.59e-14	yes	Cs1g17420	PREDICTED: flavonoid 3'-monooxygenase-like [Vitis vinifera]	-	-	GO:0016709//oxidoreductase activity, acting on paired donors, with incorporation or reduction of molecular oxygen, NAD(P)H as one donor, and incorporation of one atom of oxygen;GO:0046914//transition metal ion binding;GO:0046906//tetrapyrrole binding	GO:0044710
Cs4g19310	168.538	73.9667	6.18737	2.59426	-1.254	1.27e-09	8.73e-09	yes	Cs4g19310	class III HD-Zip protein 8 [Citrus trifoliata]	-	GO:0043231//intracellular membrane-bounded organelle;GO:0043231//intracellular membrane-bounded organelle;GO:0043231//intracellular membrane-bounded organelle;GO:0043231//intracellular membrane-bounded organelle;GO:0043231//intracellular membrane-bounded organelle;GO:0043231//intracellular membrane-bounded organelle	GO:0001071//nucleic acid binding transcription factor activity;GO:0003677//DNA binding;GO:0001071//nucleic acid binding transcription factor activity;GO:0003677//DNA binding;GO:0001071//nucleic acid binding transcription factor activity;GO:0003677//DNA binding;GO:0001071//nucleic acid binding transcription factor activity;GO:0003677//DNA binding;GO:0001071//nucleic acid binding transcription fact…	GO:0010065;GO:0009933//meristem structural organization;GO:0010087//phloem or xylem histogenesis;GO:0009725//response to hormone;GO:0030154//cell differentiation;GO:0008283//cell proliferation;GO:0006351//transcription, DNA-templated;GO:0010065;GO:0009933//meristem structural organization;GO:0010087//phloem or xylem histogenesis;GO:0009725//response to hormone;GO:0030154//cell differentiation;GO:…
orange1.1t05983	35.4312	13.9358	5.70805	2.39337	-1.25395	0.00384377	0.0114219	yes	-	-	-	-	-	-
Cs3g05880	63.2016	24.6556	28.3065	11.8715	-1.25363	6.5e-05	0.000269045	yes	-	-	-	-	-	-
Cs4g19680	91.9296	36.4474	3.65567	1.53321	-1.25358	8.52e-07	4.48e-06	yes	Cs4g19680	Glycosyl transferase isoform 1 [Theobroma cacao]	-	-	GO:0015020//glucuronosyltransferase activity;GO:0015020//glucuronosyltransferase activity;GO:0015020//glucuronosyltransferase activity;GO:0015020//glucuronosyltransferase activity	GO:0009987//cellular process;GO:0071840;GO:0009987//cellular process;GO:0071840;GO:0009987//cellular process;GO:0071840
orange1.1t03352	48.8376	18.2237	2.70214	1.13417	-1.25247	0.000199003	0.000759154	yes	-	-	-	-	-	-
orange1.1t00051	338.033	130.782	24.8577	10.4376	-1.2519	1.1e-21	1.57e-20	yes	orange1.1t00051	MAP kinase [Nicotiana tabacum]	-	GO:0016020//membrane	GO:0032550;GO:0005515//protein binding;GO:0004702//receptor signaling protein serine/threonine kinase activity	GO:0035556//intracellular signal transduction;GO:0001101//response to acid;GO:0000302//response to reactive oxygen species;GO:0006464//cellular protein modification process;GO:0006796//phosphate-containing compound metabolic process
Cs7g29690	41.1768	17.1517	4.21096	1.77023	-1.25021	0.00226501	0.00708021	yes	-	-	-	-	-	-
Cs4g19870	177.156	70.7508	8.8564	3.72528	-1.24937	1.68e-11	1.35e-10	yes	Cs4g19870	Sulfite exporter TauE/SafE family protein [Theobroma cacao]	-	GO:0031224//intrinsic component of membrane;GO:0031224//intrinsic component of membrane	-	-
Cs6g22190	136.937	53.5991	4.49357	1.89085	-1.24883	1.97e-09	1.33e-08	yes	Cs6g22190	Exocyst subunit exo70 family protein E1 [Theobroma cacao]	-	GO:0043234//protein complex;GO:0044444//cytoplasmic part	-	GO:0016192//vesicle-mediated transport
Cs2g03790	88.0992	35.3754	3.18791	1.34267	-1.24751	2.08e-06	1.04e-05	yes	Cs2g03790	Starch synthase 4 isoform 1 [Theobroma cacao]	-	GO:0043231//intracellular membrane-bounded organelle	GO:0005488//binding;GO:0046527//glucosyltransferase activity	GO:0006073//cellular glucan metabolic process
Cs2g03760	26.8128	10.7198	4.50452	1.89804	-1.24686	0.0139417	0.0357987	yes	Cs2g03760	PREDICTED: glucan endo-1,3-beta-glucosidase-like [Vitis vinifera]	-	GO:0043231//intracellular membrane-bounded organelle	-	-
Cs6g16800	2256.11	967.999	90.8149	38.2692	-1.24675	8.13e-107	6.55e-105	yes	-	-	-	-	-	-
Cs8g10690	73.7352	28.9435	5.67484	2.39301	-1.24575	1.13e-05	5.18e-05	yes	-	-	-	-	-	-
Cs6g22200	48.8376	21.4396	3.39015	1.42965	-1.24569	0.00111498	0.00370895	yes	Cs6g22200	Serine carboxypeptidase-like 25 isoform 1 [Theobroma cacao]	-	-	GO:0004180//carboxypeptidase activity;GO:0004180//carboxypeptidase activity	GO:0016485//protein processing;GO:0016485//protein processing
Cs7g16400	30.6432	11.7918	1.45658	0.614767	-1.24447	0.00545034	0.0156327	yes	Cs7g16400	PREDICTED: xylogalacturonan beta-1,3-xylosyltransferase [Vitis vinifera]	-	GO:0005911//cell-cell junction	GO:0003824//catalytic activity	GO:0009553//embryo sac development;GO:0003006//developmental process involved in reproduction
Cs3g18080	367.719	143.646	19.7805	8.34914	-1.24438	4.19e-23	6.35e-22	yes	Cs3g18080	PREDICTED: UDP-glycosyltransferase 85A2 [Vitis vinifera]	-	-	GO:0035251//UDP-glucosyltransferase activity	-
Cs2g22365	51.7104	19.2957	20.0161	8.45098	-1.24397	0.000115354	0.000457116	yes	-	-	-	-	-	-
Cs7g04790	362.931	153.293	17.5788	7.42269	-1.24382	3.02e-20	4.02e-19	yes	Cs7g04790	Leucine-rich repeat protein kinase family protein [Theobroma cacao]	-	GO:0031224//intrinsic component of membrane;GO:0009536//plastid	GO:0016301//kinase activity;GO:0032550	GO:0006796//phosphate-containing compound metabolic process;GO:0006464//cellular protein modification process
Cs8g08890	104.378	40.7353	2.70358	1.14172	-1.24366	1.87e-07	1.05e-06	yes	-	-	-	-	-	-
Cs8g12450	206.842	96.4783	27.2175	11.4983	-1.24311	2.24e-10	1.65e-09	yes	Cs8g12450	Class I glutamine amidotransferase-like superfamily protein [Theobroma cacao]	-	-	GO:0008233//peptidase activity	GO:0006790//sulfur compound metabolic process;GO:0006520//cellular amino acid metabolic process
Cs2g30350	258.552	110.414	15.9891	6.75652	-1.24274	9.68e-15	9.56e-14	yes	Cs2g30350	PREDICTED: nuclear transcription factor Y subunit A-1-like [Glycine max]	-	GO:0044798//nuclear transcription factor complex;GO:0044798//nuclear transcription factor complex;GO:0044798//nuclear transcription factor complex;GO:0044798//nuclear transcription factor complex	GO:0003676//nucleic acid binding;GO:0001071//nucleic acid binding transcription factor activity;GO:0003676//nucleic acid binding;GO:0001071//nucleic acid binding transcription factor activity;GO:0003676//nucleic acid binding;GO:0001071//nucleic acid binding transcription factor activity;GO:0003676//nucleic acid binding;GO:0001071//nucleic acid binding transcription factor activity	GO:0048316//seed development;GO:0050789//regulation of biological process;GO:0009555//pollen development;GO:0006351//transcription, DNA-templated;GO:0009790//embryo development;GO:0048316//seed development;GO:0050789//regulation of biological process;GO:0009555//pollen development;GO:0006351//transcription, DNA-templated;GO:0009790//embryo development;GO:0048316//seed development;GO:0050789//regu…
Cs9g12450	1277.44	540.279	50.6857	21.4486	-1.2407	2.75e-63	1.2e-61	yes	-	-	-	-	-	-
Cs6g19880	83.3112	33.2314	3.78997	1.60464	-1.23994	4.11e-06	1.99e-05	yes	-	-	-	-	-	-
orange1.1t01607	64.1592	25.7276	2.19027	0.92787	-1.23911	7.94e-05	0.000323119	yes	orange1.1t01607	lectin-domain receptor-like kinase [Nicotiana attenuata]	-	GO:0043231//intracellular membrane-bounded organelle	GO:0004674//protein serine/threonine kinase activity;GO:0097159//organic cyclic compound binding;GO:1901363;GO:0036094//small molecule binding	GO:0006468//protein phosphorylation;GO:0035556//intracellular signal transduction
Cs4g06250	603.288	235.836	16.7382	7.09103	-1.23908	2.19e-36	5.22e-35	yes	Cs4g06250	PREDICTED: myosin-H heavy chain-like [Vitis vinifera]	-	GO:0015629//actin cytoskeleton	GO:0008092//cytoskeletal protein binding;GO:0017111//nucleoside-triphosphatase activity;GO:0032550	-
Cs2g11400	707.667	283.003	9.55083	4.0468	-1.23884	8.88e-41	2.41e-39	yes	Cs2g11400	Chromatin remodeling complex subunit [Theobroma cacao]	-	GO:0043231//intracellular membrane-bounded organelle	GO:0046872//metal ion binding;GO:0003676//nucleic acid binding;GO:0003824//catalytic activity;GO:0046914//transition metal ion binding;GO:0003676//nucleic acid binding;GO:0017111//nucleoside-triphosphatase activity;GO:0032550	-
Cs3g13020	67.9896	27.8715	2.78825	1.18198	-1.23815	5.68e-05	0.000237113	yes	-	-	-	-	-	-
Cs1g05570	24.8976	9.64783	1.41529	0.600258	-1.23744	0.0167675	0.0421638	yes	Cs1g05570	Transducin/WD40 repeat-like superfamily protein isoform 1 [Theobroma cacao]	-	GO:0043234//protein complex	-	GO:0048827//phyllome development;GO:0031497//chromatin assembly;GO:0048507//meristem development;GO:0048229//gametophyte development;GO:0009913//epidermal cell differentiation;GO:0000725//recombinational repair;GO:0034728//nucleosome organization
Cs7g23010	22.9824	8.57585	0.614695	0.260811	-1.23687	0.0201593	0.0496889	yes	-	-	-	-	-	-
Cs7g02620	167.58	64.3189	5.32328	2.25907	-1.23659	7.85e-12	6.44e-11	yes	-	-	-	-	-	-
Cs4g14890	1897.96	784.69	93.6204	39.7423	-1.23615	1.89e-93	1.29e-91	yes	Cs4g14890	salt responsive protein 2 [Solanum lycopersicum]	-	GO:0044437;GO:0016020//membrane;GO:0009536//plastid	-	-
Cs5g29830	212.587	95.4063	28.6437	12.1679	-1.23514	2.09e-11	1.66e-10	yes	Cs5g29830	myb-related transcription factor LBM1 [Nicotiana tabacum]	-	-	-	GO:0009725//response to hormone
Cs6g09900	29.6856	11.7918	2.30088	0.97772	-1.23469	0.00798014	0.0218885	yes	-	-	-	-	-	-
Cs7g23310	46.9224	19.2957	2.85901	1.21546	-1.23401	0.000771085	0.00263629	yes	-	-	-	-	-	-
Cs7g19300	85.2264	35.3754	2.20699	0.93869	-1.23336	6.1e-06	2.91e-05	yes	-	-	-	-	-	-
Cs3g19390	160.877	68.6068	9.10865	3.87487	-1.23309	1.47e-09	1.01e-08	yes	-	-	-	-	-	-
Cs2g04520	413.683	182.237	39.2249	16.7004	-1.23189	3.39e-21	4.74e-20	yes	Cs2g04520	WRKY transcription factor 50.1 [Jatropha curcas]	-	-	GO:0003677//DNA binding;GO:0001071//nucleic acid binding transcription factor activity;GO:0003677//DNA binding;GO:0001071//nucleic acid binding transcription factor activity	GO:0006351//transcription, DNA-templated;GO:0006351//transcription, DNA-templated
Cs3g17520	157.046	57.887	13.3589	5.68815	-1.23177	1.28e-11	1.03e-10	yes	-	-	-	-	-	-
Cs3g15980	1102.2	443.8	29.1252	12.4119	-1.23054	2.79e-60	1.14e-58	yes	-	-	-	-	-	-
orange1.1t00534	516.147	219.756	13.546	5.77408	-1.2302	2.34e-27	4.15e-26	yes	orange1.1t00534	ER-type Ca2+-ATPase 2 [Theobroma cacao]	-	GO:0031227//intrinsic component of endoplasmic reticulum membrane;GO:0044437	GO:0043169//cation binding;GO:0032550;GO:0019829//cation-transporting ATPase activity	GO:0010038//response to metal ion;GO:0000041//transition metal ion transport;GO:0046916//cellular transition metal ion homeostasis;GO:0006816//calcium ion transport
Cs7g01130	27.7704	11.7918	2.06301	0.87938	-1.23019	0.0166959	0.0420187	yes	Cs7g01130	PREDICTED: ATPase family gene 2 protein-like [Vitis vinifera]	-	GO:0043231//intracellular membrane-bounded organelle	GO:0016301//kinase activity;GO:0016462//pyrophosphatase activity;GO:0032550	GO:0008152//metabolic process
Cs9g06560	772.784	269.067	32.7764	13.9727	-1.23005	2.18e-54	8.06e-53	yes	Cs9g06560	PREDICTED: LOW QUALITY PROTEIN: cyclin-T1-4-like [Cucumis sativus]	-	GO:0043231//intracellular membrane-bounded organelle	GO:0019900//kinase binding	GO:0051726//regulation of cell cycle;GO:0006351//transcription, DNA-templated
Cs3g07540	258.552	105.054	8.94092	3.81326	-1.2294	6.87e-16	7.26e-15	yes	Cs3g07540	PREDICTED: serine/threonine-protein kinase KIPK-like [Vitis vinifera]	-	-	GO:0004672//protein kinase activity	GO:0006796//phosphate-containing compound metabolic process
orange1.1t02899	406.023	164.013	19.8535	8.47135	-1.22873	4.73e-24	7.47e-23	yes	-	-	-	-	-	-
Cs1g22520	45.0072	17.1517	3.43019	1.4643	-1.22808	0.000506901	0.00179606	yes	-	-	-	-	-	-
Cs6g09920	509.443	209.036	19.3598	8.2724	-1.22669	8.25e-29	1.52e-27	yes	Cs6g09920	PREDICTED: MACPF domain-containing protein CAD1-like [Fragaria vesca subsp. vesca]	-	-	-	GO:0009696//salicylic acid metabolic process;GO:0002376//immune system process;GO:0016265//death
orange1.1t00061	209.714	90.0464	6.16725	2.63961	-1.2243	4.72e-12	3.94e-11	yes	orange1.1t00061	Tyrosine kinase family protein isoform 1 [Theobroma cacao]	-	-	GO:0004672//protein kinase activity;GO:0032550	GO:0006796//phosphate-containing compound metabolic process;GO:0006464//cellular protein modification process
Cs3g01830	95.76	38.5913	9.39422	4.0274	-1.22192	1.09e-06	5.67e-06	yes	Cs3g01830	SNF2 domain-containing protein / helicase domain-containing protein / F-box family protein isoform 3 [Theobroma cacao]	-	GO:0005911//cell-cell junction	GO:0046914//transition metal ion binding;GO:0003676//nucleic acid binding;GO:0017111//nucleoside-triphosphatase activity;GO:0032550	-
Cs8g17440	2705.22	1075.2	86.3216	37.0102	-1.2218	5.06e-144	5.88e-142	yes	-	-	-	-	-	-
Cs1g20550	447.199	177.949	13.5719	5.82071	-1.22136	7.07e-27	1.23e-25	yes	-	-	-	-	-	-
Cs2g06030	757.462	313.019	16.3917	7.03094	-1.22118	5.64e-41	1.54e-39	yes	Cs2g06030	PREDICTED: probable ubiquitin-conjugating enzyme E2 24-like [Vitis vinifera]	-	-	GO:0016881//acid-amino acid ligase activity;GO:0016879//ligase activity, forming carbon-nitrogen bonds	GO:0044699;GO:0009987//cellular process;GO:0008152//metabolic process
Cs4g07600	1062.94	430.937	18.7628	8.0506	-1.22071	9.96e-58	3.93e-56	yes	-	-	-	-	-	-
Cs8g03000	89.0568	36.4474	4.13654	1.77636	-1.2195	2.54e-06	1.26e-05	yes	Cs8g03000	Magnesium transporter CorA-like family protein isoform 1 [Theobroma cacao]	-	-	GO:0022890//inorganic cation transmembrane transporter activity;GO:0022890//inorganic cation transmembrane transporter activity	GO:0006812//cation transport;GO:0044763;GO:0006812//cation transport;GO:0044763
Cs8g05720	143.64	57.887	16.1295	6.92834	-1.21912	1.51e-09	1.04e-08	yes	Cs8g05720	PREDICTED: presequence protease 1, chloroplastic/mitochondrial-like [Cucumis sativus]	-	GO:0009526//plastid envelope;GO:0005576//extracellular region	GO:0004175//endopeptidase activity;GO:0043169//cation binding	GO:0016485//protein processing;GO:0010038//response to metal ion
Cs7g04540	710.54	299.083	45.7248	19.6686	-1.21708	1.42e-37	3.54e-36	yes	-	-	-	-	-	-
Cs4g02010	1145.29	486.68	21.8172	9.39254	-1.21588	8.8e-57	3.41e-55	yes	Cs4g02010	Autophagy-related protein 11 [Theobroma cacao]	-	GO:0005911//cell-cell junction;GO:0005911//cell-cell junction;GO:0005911//cell-cell junction	-	GO:0044248//cellular catabolic process;GO:0044248//cellular catabolic process;GO:0044248//cellular catabolic process
Cs7g05440	153.216	60.031	4.30527	1.85367	-1.21572	1.85e-10	1.36e-09	yes	Cs7g05440	PREDICTED: G-type lectin S-receptor-like serine/threonine-protein kinase SD2-5-like [Fragaria vesca subsp. vesca]	-	-	GO:0044389;GO:0004713//protein tyrosine kinase activity;GO:0032550	GO:0006468//protein phosphorylation
Cs3g21240	328.457	118.99	32.5263	14.0087	-1.21528	3.3e-23	5.03e-22	yes	Cs3g21240	Respiratory-chain NADH dehydrogenase, subunit 1 [Medicago truncatula]	ko01100//Metabolic pathways;ko00190//Oxidative phosphorylation	GO:0031224//intrinsic component of membrane;GO:0009534//chloroplast thylakoid	GO:0043169//cation binding;GO:0016651//oxidoreductase activity, acting on NAD(P)H;GO:0051536//iron-sulfur cluster binding;GO:0048037//cofactor binding	GO:0044710;GO:0006091//generation of precursor metabolites and energy
Cs3g25720	525.723	227.26	7.58269	3.2666	-1.21492	3e-27	5.28e-26	yes	Cs3g25720	Lysine-specific histone demethylase 1 isoform 3 [Theobroma cacao]	-	-	GO:0016491//oxidoreductase activity	GO:0008152//metabolic process
Cs1g18460	116.827	46.0952	2.26894	0.977877	-1.21429	2.88e-08	1.76e-07	yes	Cs1g18460	Multidrug resistance-associated protein 6 isoform 1 [Theobroma cacao]	-	GO:0031224//intrinsic component of membrane	GO:0017111//nucleoside-triphosphatase activity;GO:0032550;GO:0016491//oxidoreductase activity;GO:0015405;GO:0042578//phosphoric ester hydrolase activity	GO:0009154//purine ribonucleotide catabolic process;GO:0051234//establishment of localization
Cs1g13660	106.294	43.9512	2.35423	1.01525	-1.21342	4.84e-07	2.61e-06	yes	Cs1g13660	Pleiotropic drug resistance protein [Medicago truncatula]	-	-	GO:0032550;GO:0015604//organic phosphonate transmembrane transporter activity;GO:0042626//ATPase activity, coupled to transmembrane movement of substances;GO:0017111//nucleoside-triphosphatase activity;GO:0017111//nucleoside-triphosphatase activity;GO:0097159//organic cyclic compound binding;GO:1901363;GO:0036094//small molecule binding	GO:0046864;GO:0015846//polyamine transport;GO:0015718//monocarboxylic acid transport;GO:0030001//metal ion transport;GO:0051181//cofactor transport;GO:0000302//response to reactive oxygen species;GO:0009154//purine ribonucleotide catabolic process;GO:0071702;GO:0044765;GO:0044699;GO:0008152//metabolic process
Cs9g18270	183.859	72.8947	13.7684	5.93764	-1.2134	4.25e-12	3.56e-11	yes	Cs9g18270	PREDICTED: cyclic nucleotide-gated ion channel 1 [Vitis vinifera]	-	-	-	GO:0044765
Cs9g17780	105.336	41.8073	8.10853	3.49773	-1.21302	2.3e-07	1.28e-06	yes	-	-	-	-	-	-
Cs8g04530	41.1768	18.2237	1.61178	0.695721	-1.21207	0.00384456	0.0114219	yes	Cs8g04530	Soluble secretory phospholipase A2 receptor [Theobroma cacao]	-	GO:0016020//membrane	-	-
Cs5g29230	57.456	22.5116	2.25142	0.972106	-1.21165	0.000188488	0.000722952	yes	Cs5g29230	Leucine-rich repeat receptor-like protein kinase family protein [Theobroma cacao]	-	-	GO:0004672//protein kinase activity	GO:0006468//protein phosphorylation
Cs5g09655	51.7104	22.5116	4.11604	1.77725	-1.21161	0.0011026	0.00367162	yes	-	-	-	-	-	-
Cs6g11340	332.287	143.646	7.16034	3.09207	-1.21146	8.89e-18	1.04e-16	yes	-	-	-	-	-	-
Cs5g12710	177.156	69.6788	10.1254	4.3746	-1.21076	9.58e-12	7.81e-11	yes	Cs5g12710	PREDICTED: UDP-N-acetylglucosamine--N-acetylmuramyl-(pentapeptide) pyrophosphoryl-undecaprenol N-acetylglucosamine transferase-like [Vitis vinifera]	ko01100//Metabolic pathways	-	GO:0005488//binding;GO:0008375//acetylglucosaminyltransferase activity;GO:0005488//binding;GO:0008375//acetylglucosaminyltransferase activity	GO:0009226//nucleotide-sugar biosynthetic process;GO:0030258//lipid modification;GO:0009226//nucleotide-sugar biosynthetic process;GO:0030258//lipid modification
Cs1g16560	45.9648	19.2957	2.65681	1.14795	-1.21064	0.00111018	0.00369471	yes	Cs1g16560	PREDICTED: pectinesterase 3 [Vitis vinifera]	-	GO:0005911//cell-cell junction;GO:0016020//membrane;GO:0030312;GO:0044437	GO:0030234//enzyme regulator activity;GO:0052689//carboxylic ester hydrolase activity	GO:0071555//cell wall organization;GO:0000272//polysaccharide catabolic process;GO:0044092//negative regulation of molecular function
Cs5g01500	163.75	69.6788	9.58127	4.14139	-1.2101	8.93e-10	6.24e-09	yes	Cs5g01500	Cytochrome P450 78A3 [Theobroma cacao]	-	-	GO:0046906//tetrapyrrole binding;GO:0046914//transition metal ion binding;GO:0016709//oxidoreductase activity, acting on paired donors, with incorporation or reduction of molecular oxygen, NAD(P)H as one donor, and incorporation of one atom of oxygen	GO:0009791//post-embryonic development;GO:0044710
orange1.1t02403	88.0992	45.0232	163.742	70.7784	-1.21004	0.000253267	0.00094955	yes	-	-	-	-	-	-
Cs2g14780	337.075	133.998	11.2186	4.85144	-1.20941	8.52e-21	1.16e-19	yes	Cs2g14780	K+ uptake transporter 3 isoform 1 [Theobroma cacao]	-	GO:0031224//intrinsic component of membrane;GO:0031224//intrinsic component of membrane	GO:0046873//metal ion transmembrane transporter activity;GO:0046873//metal ion transmembrane transporter activity	GO:0030001//metal ion transport;GO:0034220//ion transmembrane transport;GO:0030001//metal ion transport;GO:0034220//ion transmembrane transport
Cs7g08740	62.244	21.4396	2.70391	1.17023	-1.20826	7.83e-06	3.68e-05	yes	-	-	-	-	-	-
Cs1g15720	2363.36	994.799	90.7651	39.2915	-1.20792	2.21e-115	1.99e-113	yes	Cs1g15720	NADP-dependent malic protein [Dimocarpus longan]	ko01100//Metabolic pathways;ko00620//Pyruvate metabolism;ko00710//Carbon fixation in photosynthetic organisms	-	GO:0046914//transition metal ion binding;GO:0004470//malic enzyme activity;GO:0046983//protein dimerization activity;GO:0000166//nucleotide binding;GO:0046914//transition metal ion binding;GO:0004470//malic enzyme activity;GO:0046983//protein dimerization activity;GO:0000166//nucleotide binding;GO:0046914//transition metal ion binding;GO:0004470//malic enzyme activity;GO:0046983//protein dimeriza…	GO:0051260//protein homooligomerization;GO:0043648//dicarboxylic acid metabolic process;GO:0051260//protein homooligomerization;GO:0043648//dicarboxylic acid metabolic process;GO:0051260//protein homooligomerization;GO:0043648//dicarboxylic acid metabolic process;GO:0051260//protein homooligomerization;GO:0043648//dicarboxylic acid metabolic process
Cs7g09460	91.9296	39.6633	3.80115	1.64602	-1.20745	7.46e-06	3.52e-05	yes	-	-	-	-	-	-
Cs4g19350	64.1592	23.5836	36.8439	15.9575	-1.20719	2.47e-05	0.000108745	yes	Cs4g19350	Os02g0230000 [Oryza sativa Japonica Group]	-	GO:0043231//intracellular membrane-bounded organelle	-	GO:0071555//cell wall organization;GO:0009617//response to bacterium;GO:0022622//root system development;GO:0009620//response to fungus
Cs4g15570	953.77	429.865	41.0815	17.7957	-1.20696	3.49e-43	1e-41	yes	Cs4g15570	Peptidase M28 family protein isoform 1 [Theobroma cacao]	-	-	GO:0008233//peptidase activity;GO:0016491//oxidoreductase activity	GO:0016485//protein processing
Cs3g15250	143.64	56.815	6.64492	2.87886	-1.20675	8.64e-10	6.05e-09	yes	Cs3g15250	PREDICTED: LOW QUALITY PROTEIN: acyl-CoA-binding domain-containing protein 4 [Vitis vinifera]	-	GO:0043231//intracellular membrane-bounded organelle	-	-
Cs8g05440	172.368	72.8947	6.82903	2.95891	-1.20661	2.79e-10	2.03e-09	yes	Cs8g05440	zinc finger protein binding protein [Cucumis melo subsp. melo]	-	-	GO:0046872//metal ion binding	-
Cs5g19890	163.75	62.1749	4.14933	1.79788	-1.20658	1.05e-11	8.53e-11	yes	-	-	-	-	-	-
Cs4g03945	112.997	45.0232	2.57294	1.11512	-1.20622	6.96e-08	4.1e-07	yes	-	-	-	-	-	-
Cs2g04180	64.1592	30.0155	2.58187	1.11906	-1.20613	0.000605301	0.00211216	yes	-	-	-	-	-	-
Cs3g20300	31.6008	12.8638	3.43469	1.48901	-1.20583	0.00666872	0.0187286	yes	-	-	-	-	-	-
Cs8g20290	480.715	207.964	17.9788	7.79618	-1.20546	5.04e-25	8.25e-24	yes	Cs8g20290	Zinc finger family protein [Theobroma cacao]	-	-	GO:0043169//cation binding;GO:0043169//cation binding	GO:0006950//response to stress;GO:0006950//response to stress
Cs7g12710	511.359	200.461	9.96181	4.32009	-1.20535	3.09e-31	6.23e-30	yes	-	-	-	-	-	-
Cs1g25150	542.002	259.419	77.4973	33.6396	-1.20399	5.13e-23	7.76e-22	yes	Cs1g25150	NAD(P)-binding Rossmann-fold superfamily protein [Theobroma cacao]	ko01100//Metabolic pathways;ko00520//Amino sugar and nucleotide sugar metabolism;ko00051//Fructose and mannose metabolism	GO:0044444//cytoplasmic part	GO:0048037//cofactor binding;GO:0016836//hydro-lyase activity	GO:0000902//cell morphogenesis;GO:0009225//nucleotide-sugar metabolic process
Cs5g32635	1370.33	509.191	506.789	220.086	-1.20332	1.68e-83	9.9e-82	yes	Cs5g32635	PREDICTED: spermatogenesis-associated protein 20-like [Vitis vinifera]	-	GO:0009536//plastid	-	-
Cs6g11410	162.792	66.4628	5.62376	2.44252	-1.20316	1.5e-10	1.11e-09	yes	-	-	-	-	-	-
Cs5g16150	284.407	123.278	5.90075	2.56794	-1.20029	1.73e-15	1.8e-14	yes	Cs5g16150	PREDICTED: uncharacterized LOC101216856 [Cucumis sativus]	-	-	-	GO:0044036//cell wall macromolecule metabolic process
Cs5g32980	12656.6	5702.94	222.959	97.046	-1.20004	0	0	yes	Cs5g32980	Translocon at the outer envelope membrane of chloroplasts 159 [Theobroma cacao]	-	GO:0036338;GO:0009526//plastid envelope	GO:0032550;GO:0038023//signaling receptor activity;GO:0016787//hydrolase activity	GO:0006605//protein targeting;GO:0007154//cell communication
XLOC_011012	70.8624	34.3034	4.69794	2.04553	-1.19955	0.000404436	0.0014629	yes	TCONS_00025486	PREDICTED: HIPL1 protein-like [Vitis vinifera]	-	-	-	-
Cs4g04140	125.446	58.959	60.9364	26.5468	-1.19877	1.43e-06	7.34e-06	yes	Cs4g04140	AtGCP3 interacting protein 1 [Theobroma cacao]	-	GO:0000931//gamma-tubulin large complex;GO:0012505//endomembrane system;GO:0005876//spindle microtubule	-	GO:0000278//mitotic cell cycle;GO:0007020//microtubule nucleation
Cs5g05380	69.9048	27.8715	2.44262	1.06437	-1.19843	2.76e-05	0.000120464	yes	-	-	-	-	-	-
Cs7g09970	519.019	222.972	7.38696	3.21976	-1.19803	3.96e-27	6.96e-26	yes	-	-	-	-	-	-
Cs2g19420	193.435	75.0387	6.19115	2.70027	-1.1971	5.2e-13	4.63e-12	yes	-	-	-	-	-	-
Cs2g26860	157.046	63.2469	25.1884	10.9906	-1.19649	2.39e-10	1.75e-09	yes	-	-	-	-	-	-
Cs9g06290	162.792	76.1107	12.3663	5.39812	-1.19588	2.25e-08	1.39e-07	yes	Cs9g06290	Trichome birefringence-like 11 isoform 1 [Theobroma cacao]	-	-	-	GO:0048511//rhythmic process
orange1.1t00393	247.061	99.6943	12.0608	5.2649	-1.19585	2.94e-15	3.01e-14	yes	-	-	-	-	-	-
Cs7g30250	304.517	123.278	25.1791	10.9941	-1.1955	1.42e-18	1.74e-17	yes	-	-	-	-	-	-
orange1.1t03031	42.1344	19.2957	0.970056	0.42368	-1.19509	0.00450375	0.0131476	yes	-	-	-	-	-	-
Cs8g10420	25.8552	10.7198	3.99876	1.74767	-1.19412	0.0201872	0.0497113	yes	-	-	-	-	-	-
Cs3g08210	54.5832	22.5116	1.11903	0.489298	-1.19346	0.000387613	0.00140758	yes	-	-	-	-	-	-
Cs5g15420	227.909	87.9025	15.0663	6.59453	-1.19198	2.95e-15	3.01e-14	yes	Cs5g15420	PREDICTED: probable LRR receptor-like serine/threonine-protein kinase At1g56130-like [Fragaria vesca subsp. vesca]	-	-	GO:0004713//protein tyrosine kinase activity;GO:0032550;GO:0004713//protein tyrosine kinase activity;GO:0032550	GO:0006468//protein phosphorylation;GO:0006468//protein phosphorylation
Cs7g10515	182.902	83.6145	25.3896	11.1139	-1.19187	1.67e-09	1.14e-08	yes	-	-	-	-	-	-
Cs7g12520	40.2192	18.2237	6.62786	2.90187	-1.19156	0.00542065	0.015556	yes	-	-	-	-	-	-
Cs1g12780	182.902	70.7508	4.80613	2.10566	-1.1906	1.94e-12	1.67e-11	yes	Cs1g12780	PREDICTED: pentatricopeptide repeat-containing protein At1g52620-like [Vitis vinifera]	-	GO:0043231//intracellular membrane-bounded organelle;GO:0043231//intracellular membrane-bounded organelle	-	-
Cs6g13560	38.304	16.0797	2.52666	1.10738	-1.19008	0.00388515	0.0115344	yes	-	-	-	-	-	-
XLOC_019331	163.75	65.3909	9.78957	4.29155	-1.18975	6.02e-11	4.61e-10	yes	TCONS_00044855	Pentatricopeptide (PPR) repeat-containing protein [Theobroma cacao]	-	-	-	-
Cs5g24500	2216.84	952.991	62.1779	27.2693	-1.18912	7.87e-105	6.17e-103	yes	-	-	-	-	-	-
Cs5g04390	757.462	333.386	23.9233	10.4937	-1.18889	1.11e-36	2.69e-35	yes	-	-	-	-	-	-
Cs7g19680	1548.44	620.677	42.9419	18.8509	-1.18775	2.3e-82	1.32e-80	yes	Cs7g19680	PREDICTED: protein MEI2-like 4-like [Vitis vinifera]	-	-	GO:0036094//small molecule binding;GO:0097159//organic cyclic compound binding;GO:0036094//small molecule binding;GO:0097159//organic cyclic compound binding;GO:0036094//small molecule binding;GO:0097159//organic cyclic compound binding;GO:0036094//small molecule binding;GO:0097159//organic cyclic compound binding;GO:0036094//small molecule binding;GO:0097159//organic cyclic compound binding	GO:0007126//meiotic nuclear division;GO:0009888//tissue development;GO:0040007//growth;GO:0007126//meiotic nuclear division;GO:0009888//tissue development;GO:0040007//growth;GO:0007126//meiotic nuclear division;GO:0009888//tissue development;GO:0040007//growth;GO:0007126//meiotic nuclear division;GO:0009888//tissue development;GO:0040007//growth;GO:0044699
Cs2g25080	54.5832	21.4396	1.98692	0.872681	-1.18701	0.000124158	0.000488981	yes	-	-	-	-	-	-
orange1.1t04781	1025.59	425.577	14.8044	6.50317	-1.18681	1.14e-53	4.16e-52	yes	orange1.1t04781	PREDICTED: LOW QUALITY PROTEIN: 1-phosphatidylinositol-3-phosphate 5-kinase-like [Vitis vinifera]	-	-	GO:0043169//cation binding;GO:0016307//phosphatidylinositol phosphate kinase activity;GO:0032550;GO:0043169//cation binding;GO:0016307//phosphatidylinositol phosphate kinase activity;GO:0032550;GO:0043169//cation binding;GO:0016307//phosphatidylinositol phosphate kinase activity;GO:0032550;GO:0043167//ion binding;GO:0016307//phosphatidylinositol phosphate kinase activity;GO:0032550	GO:0046488//phosphatidylinositol metabolic process;GO:0019538//protein metabolic process;GO:0046488//phosphatidylinositol metabolic process;GO:0019538//protein metabolic process;GO:0046488//phosphatidylinositol metabolic process;GO:0019538//protein metabolic process;GO:0046488//phosphatidylinositol metabolic process;GO:0019538//protein metabolic process
Cs6g21760	145.555	63.2469	20.0161	8.79841	-1.18585	1.08e-08	6.88e-08	yes	Cs6g21760	Casein lytic proteinase B3 isoform 1 [Theobroma cacao]	-	GO:0009532//plastid stroma	GO:0016462//pyrophosphatase activity;GO:0032550	GO:0006950//response to stress;GO:0009657//plastid organization;GO:0051604//protein maturation
Cs2g15130	1180.72	526.343	32.2637	14.1831	-1.18574	1.49e-53	5.4e-52	yes	Cs2g15130	Auxin response factor 6 isoform 2 [Theobroma cacao]	-	GO:0043231//intracellular membrane-bounded organelle;GO:0043231//intracellular membrane-bounded organelle;GO:0043231//intracellular membrane-bounded organelle	GO:0003676//nucleic acid binding;GO:0005515//protein binding;GO:0003676//nucleic acid binding;GO:0005515//protein binding;GO:0003676//nucleic acid binding;GO:0005515//protein binding	GO:0009755//hormone-mediated signaling pathway;GO:0006351//transcription, DNA-templated;GO:0009755//hormone-mediated signaling pathway;GO:0006351//transcription, DNA-templated;GO:0009755//hormone-mediated signaling pathway;GO:0006351//transcription, DNA-templated
orange1.1t00190	34.4736	13.9358	11.409	5.01775	-1.18506	0.0055707	0.0159455	yes	-	-	-	-	-	-
Cs3g27550	155.131	67.5348	8.48321	3.73323	-1.18419	6.6e-09	4.29e-08	yes	Cs3g27550	PREDICTED: probable S-acyltransferase At2g33640-like [Fragaria vesca subsp. vesca]	-	GO:0031224//intrinsic component of membrane	GO:0046914//transition metal ion binding;GO:0016409//palmitoyltransferase activity	-
Cs5g33850	86.184	34.3034	8.11193	3.57325	-1.18281	2.43e-06	1.21e-05	yes	-	-	-	-	-	-
orange1.1t00481	999.735	405.209	18.8966	8.32566	-1.18249	1.02e-54	3.82e-53	yes	orange1.1t00481	nucleotidyltransferase [Arabidopsis thaliana]	-	-	GO:0016772//transferase activity, transferring phosphorus-containing groups;GO:0016772//transferase activity, transferring phosphorus-containing groups;GO:0016772//transferase activity, transferring phosphorus-containing groups;GO:0016772//transferase activity, transferring phosphorus-containing groups;GO:0016740//transferase activity	-
orange1.1t01541	37.3464	16.0797	1.38998	0.612415	-1.18248	0.00554751	0.0158898	yes	-	-	-	-	-	-
Cs2g11770	480.715	191.885	25.5317	11.2534	-1.18193	1.22e-28	2.23e-27	yes	Cs2g11770	Cationic amino acid transporter 5 [Theobroma cacao]	-	GO:0031224//intrinsic component of membrane	GO:0005310//dicarboxylic acid transmembrane transporter activity;GO:0008324//cation transmembrane transporter activity	GO:0006812//cation transport;GO:0043092;GO:0015813//L-glutamate transport
XLOC_028890	104.378	53.5991	220.545	97.2204	-1.18174	9.11e-05	0.000366442	yes	TCONS_00064284	Os01g0500550 [Oryza sativa Japonica Group]	-	GO:0016020//membrane	-	-
Cs8g18070	71.82	31.0875	2.68252	1.18336	-1.1807	6.88e-05	0.000283198	yes	-	-	-	-	-	-
Cs6g01310	2505.08	1049.47	155.672	68.6907	-1.18032	2.71e-122	2.61e-120	yes	Cs6g01310	PREDICTED: S-adenosylmethionine synthase-like isoform 1 [Glycine max]	ko01100//Metabolic pathways;ko01110//Biosynthesis of secondary metabolites;ko00270//Cysteine and methionine metabolism	GO:0030312;GO:0031981//nuclear lumen;GO:0005911//cell-cell junction;GO:0016020//membrane;GO:0030312;GO:0031981//nuclear lumen;GO:0005911//cell-cell junction;GO:0016020//membrane	GO:0043169//cation binding;GO:0032550;GO:0016765//transferase activity, transferring alkyl or aryl (other than methyl) groups;GO:0043169//cation binding;GO:0032550;GO:0016765//transferase activity, transferring alkyl or aryl (other than methyl) groups	GO:0009108//coenzyme biosynthetic process;GO:0000096//sulfur amino acid metabolic process;GO:0009699//phenylpropanoid biosynthetic process;GO:0006950//response to stress;GO:0009108//coenzyme biosynthetic process;GO:0000096//sulfur amino acid metabolic process;GO:0009699//phenylpropanoid biosynthetic process;GO:0006950//response to stress
Cs1g18680	81.396	38.5913	118.334	52.2238	-1.18009	0.000165219	0.000639617	yes	-	-	-	-	-	-
Cs7g19160	428.047	189.741	24.2187	10.6934	-1.1794	1.84e-21	2.62e-20	yes	-	-	-	-	-	-
Cs1g23210	86.184	33.2314	4.12958	1.82424	-1.1787	1.36e-06	6.96e-06	yes	-	-	-	-	-	-
Cs8g14410	109.166	49.3111	7.86369	3.47486	-1.17825	2.24e-06	1.12e-05	yes	Cs8g14410	core-2/I-branching beta-1,6-N-acetylglucosaminyltransferase family protein [Arabidopsis thaliana]	-	-	GO:0008194//UDP-glycosyltransferase activity	-
Cs3g02960	112.039	48.2392	2.20725	0.975691	-1.17775	4.99e-07	2.69e-06	yes	-	-	-	-	-	-
Cs3g25800	764.165	319.45	21.2885	9.41277	-1.17738	1.25e-40	3.36e-39	yes	Cs3g25800	CAML2 [Populus tomentosa]	-	GO:0044464;GO:0044464;GO:0044464;GO:0044464;GO:0044464	-	-
Cs9g06550	695.218	263.707	51.2131	22.6444	-1.17736	1.93e-43	5.59e-42	yes	Cs9g06550	Cyclin family protein isoform 2 [Theobroma cacao]	-	-	GO:0019900//kinase binding;GO:0019900//kinase binding;GO:0019900//kinase binding	GO:0044238;GO:0044260;GO:0050794//regulation of cellular process;GO:0051726//regulation of cell cycle;GO:0006351//transcription, DNA-templated;GO:0051726//regulation of cell cycle;GO:0006351//transcription, DNA-templated;GO:0051726//regulation of cell cycle;GO:0006351//transcription, DNA-templated
XLOC_004930	26.8128	10.7198	3.511	1.55249	-1.1773	0.0139417	0.0357987	yes	TCONS_00011379	-	-	-	-	-
Cs9g06340	414.641	168.301	23.7262	10.5033	-1.17564	1.87e-24	3.03e-23	yes	Cs9g06340	PREDICTED: E3 ubiquitin-protein ligase RHF1A-like [Cicer arietinum]	-	-	GO:0046872//metal ion binding	GO:0048856//anatomical structure development;GO:0044267//cellular protein metabolic process;GO:0048229//gametophyte development
Cs9g01780	88.0992	31.0875	20.6409	9.13799	-1.17556	1.81e-07	1.02e-06	yes	-	-	-	-	-	-
orange1.1t01257	23.94	8.57585	2.64398	1.17061	-1.17545	0.0136065	0.0350741	yes	-	-	-	-	-	-
Cs9g06426	42.1344	21.4396	24.7218	10.9533	-1.17442	0.0112675	0.0298151	yes	Cs9g06426	Chromatin remodeling complex subunit [Medicago truncatula]	-	-	GO:0017111//nucleoside-triphosphatase activity;GO:0003676//nucleic acid binding;GO:0032550	-
orange1.1t01918	27.7704	11.7918	0.973164	0.431291	-1.17402	0.0166959	0.0420187	yes	-	-	-	-	-	-
orange1.1t01760	1226.69	504.903	38.6368	17.1256	-1.17382	4.72e-64	2.1e-62	yes	-	-	-	-	-	-
Cs1g14893	43.092	17.1517	5.28213	2.34141	-1.17374	0.00108392	0.00361529	yes	Cs1g14893	PREDICTED: G-type lectin S-receptor-like serine/threonine-protein kinase CES101-like [Glycine max]	-	-	GO:0004672//protein kinase activity;GO:0032550	GO:0006796//phosphate-containing compound metabolic process;GO:0006464//cellular protein modification process;GO:0008037//cell recognition
Cs4g10460	37.3464	16.0797	1.9861	0.880608	-1.17337	0.00554751	0.0158898	yes	-	-	-	-	-	-
orange1.1t01731	112.997	46.0952	4.49684	1.9955	-1.17216	1.22e-07	6.98e-07	yes	-	-	-	-	-	-
XLOC_018851	42.1344	21.4396	3.83528	1.70193	-1.17216	0.0112675	0.0298151	yes	TCONS_00043766	Galacturonosyltransferase-like 3 [Theobroma cacao]	-	-	GO:0016740//transferase activity	-
Cs8g11190	141.725	56.815	4.22598	1.87563	-1.17191	1.77e-09	1.21e-08	yes	-	-	-	-	-	-
Cs2g03180	68.9472	33.2314	14.7185	6.53397	-1.1716	0.000484191	0.00172703	yes	-	-	-	-	-	-
Cs1g17020	135.979	57.887	3.136	1.39246	-1.17129	2.45e-08	1.51e-07	yes	Cs1g17020	PREDICTED: disease resistance RPP8-like protein 3-like [Vitis vinifera]	-	-	GO:0036094//small molecule binding;GO:1901363;GO:0097159//organic cyclic compound binding	-
orange1.1t01286	2199.61	911.184	54.4824	24.1938	-1.17115	5.57e-112	4.85e-110	yes	-	-	-	-	-	-
Cs6g19930	596.585	250.844	9.04398	4.01665	-1.17097	4.94e-32	1.03e-30	yes	-	-	-	-	-	-
Cs1g18120	201.096	81.4706	5.19477	2.3073	-1.17085	8.81e-13	7.77e-12	yes	Cs1g18120	Kinase superfamily protein isoform 1 [Theobroma cacao]	-	-	GO:0004672//protein kinase activity;GO:0004672//protein kinase activity;GO:0004672//protein kinase activity	GO:0006468//protein phosphorylation;GO:0016310//phosphorylation;GO:0006468//protein phosphorylation
Cs3g27610	835.028	425.577	24.8288	11.0401	-1.16926	2.31e-29	4.37e-28	yes	Cs3g27610	Tonoplast monosaccharide transporter2 isoform 1 [Theobroma cacao]	-	GO:0031224//intrinsic component of membrane;GO:0000325//plant-type vacuole;GO:0044437;GO:0031224//intrinsic component of membrane;GO:0000325//plant-type vacuole;GO:0044437;GO:0031224//intrinsic component of membrane;GO:0000325//plant-type vacuole;GO:0044437;GO:0031224//intrinsic component of membrane;GO:0000325//plant-type vacuole;GO:0044437;GO:0031224//intrinsic component of membrane;GO:0000325/…	GO:0022857//transmembrane transporter activity;GO:0016628//oxidoreductase activity, acting on the CH-CH group of donors, NAD or NADP as acceptor;GO:0022857//transmembrane transporter activity;GO:0016628//oxidoreductase activity, acting on the CH-CH group of donors, NAD or NADP as acceptor;GO:0022857//transmembrane transporter activity;GO:0016628//oxidoreductase activity, acting on the CH-CH group…	GO:0044765;GO:0044763;GO:0051707//response to other organism;GO:0044710;GO:0044765;GO:0044763;GO:0051707//response to other organism;GO:0044710;GO:0044765;GO:0044763;GO:0051707//response to other organism;GO:0044710;GO:0044765;GO:0044763;GO:0051707//response to other organism;GO:0044710;GO:0044765;GO:0044763;GO:0051707//response to other organism;GO:0044710
Cs7g18390	638.719	271.211	9.37393	4.17186	-1.16796	1.41e-33	3.08e-32	yes	-	-	-	-	-	-
XLOC_006982	116.827	38.5913	5.71116	2.54235	-1.16762	3.48e-10	2.51e-09	yes	TCONS_00015952	-	-	-	-	-
Cs5g30670	1602.07	662.484	12.9597	5.7716	-1.16699	1.13e-80	6.32e-79	yes	Cs5g30670	Beige/BEACH domain,WD domain, G-beta repeat protein [Theobroma cacao]	-	-	-	GO:0016049//cell growth;GO:0000904//cell morphogenesis involved in differentiation;GO:0001101//response to acid;GO:0006996//organelle organization;GO:0016049//cell growth;GO:0000904//cell morphogenesis involved in differentiation;GO:0001101//response to acid;GO:0006996//organelle organization;GO:0016049//cell growth;GO:0000904//cell morphogenesis involved in differentiation;GO:0001101//response t…
Cs6g22240	1774.43	768.611	55.205	24.5939	-1.1665	7.54e-81	4.23e-79	yes	Cs6g22240	Receptor-like protein kinase 2 [Theobroma cacao]	-	GO:0031224//intrinsic component of membrane	GO:0032550;GO:0004672//protein kinase activity	GO:0009856//pollination;GO:0006464//cellular protein modification process;GO:0006796//phosphate-containing compound metabolic process;GO:0003006//developmental process involved in reproduction;GO:0000578//embryonic axis specification;GO:0006950//response to stress
Cs2g12775	35.4312	13.9358	17.0569	7.59972	-1.16634	0.00384377	0.0114219	yes	-	-	-	-	-	-
Cs1g18000	539.129	226.188	11.644	5.19456	-1.16451	2.62e-29	4.94e-28	yes	Cs1g18000	ATPase E1-E2 type family protein / haloacid dehalogenase-like hydrolase family protein isoform 2 [Theobroma cacao]	-	GO:0031224//intrinsic component of membrane;GO:0031224//intrinsic component of membrane;GO:0031224//intrinsic component of membrane	GO:0032550;GO:0046914//transition metal ion binding;GO:0005548//phospholipid transporter activity;GO:0008324//cation transmembrane transporter activity;GO:0003824//catalytic activity;GO:0032550;GO:0046914//transition metal ion binding;GO:0005548//phospholipid transporter activity;GO:0008324//cation transmembrane transporter activity;GO:0003824//catalytic activity;GO:0032550;GO:0046914//transition…	GO:0015914//phospholipid transport;GO:0015914//phospholipid transport;GO:0015914//phospholipid transport
Cs5g15720	2316.44	920.832	66.5873	29.7108	-1.16426	2.19e-126	2.24e-124	yes	-	-	-	-	-	-
Cs6g22160	1006.44	419.145	16.6249	7.42032	-1.16379	1.96e-52	6.94e-51	yes	-	-	-	-	-	-
Cs5g28940	308.347	132.926	16.2722	7.26982	-1.16242	9.62e-17	1.07e-15	yes	-	-	-	-	-	-
Cs5g01080	172.368	69.6788	8.62695	3.85815	-1.16094	5.66e-11	4.34e-10	yes	-	-	-	-	-	-
Cs7g13880	1812.74	768.611	34.1078	15.2657	-1.15981	8.4e-86	5.11e-84	yes	-	-	-	-	-	-
orange1.1t00624	85.2264	37.5193	1.77643	0.795378	-1.15927	2.88e-05	0.000125096	yes	-	-	-	-	-	-
Cs2g10320	32.5584	13.9358	0.868555	0.388926	-1.15912	0.00801499	0.021967	yes	-	-	-	-	-	-
Cs7g09640	834.07	362.33	42.2253	18.9147	-1.1586	4.59e-41	1.26e-39	yes	-	-	-	-	-	-
orange1.1t00493	1983.19	847.937	28.0732	12.5968	-1.15614	2.38e-91	1.56e-89	yes	orange1.1t00493	PREDICTED: protein KIAA0664 homolog [Vitis vinifera]	-	-	GO:0008135//translation factor activity, nucleic acid binding;GO:0008135//translation factor activity, nucleic acid binding;GO:0008135//translation factor activity, nucleic acid binding	GO:0006412//translation;GO:0006412//translation;GO:0006412//translation
Cs4g18280	349.524	152.221	15.0879	6.77057	-1.15604	1.32e-18	1.63e-17	yes	Cs4g18280	Calmodulin-binding family protein isoform 1 [Theobroma cacao]	-	GO:0043231//intracellular membrane-bounded organelle	GO:0005515//protein binding	GO:0010118//stomatal movement;GO:0010243//response to organonitrogen compound;GO:0000741//karyogamy
orange1.1t02854	115.87	48.2392	4.78066	2.14559	-1.15584	1.25e-07	7.19e-07	yes	-	-	-	-	-	-
orange1.1t00228	351.439	149.005	17.0464	7.65973	-1.1541	2.11e-19	2.7e-18	yes	orange1.1t00228	UDP-D-glucuronate 4-epimerase 3 [Theobroma cacao]	ko01100//Metabolic pathways;ko00500//Starch and sucrose metabolism;ko00520//Amino sugar and nucleotide sugar metabolism	-	GO:0048037//cofactor binding;GO:0016854//racemase and epimerase activity;GO:0048037//cofactor binding;GO:0016854//racemase and epimerase activity	GO:0044238;GO:0044238
Cs9g08050	1287.97	553.142	51.6518	23.2248	-1.15315	4.97e-62	2.11e-60	yes	Cs9g08050	Kinase family protein / peptidoglycan-binding LysM domain-containing protein [Theobroma cacao]	-	-	GO:0004672//protein kinase activity;GO:0032550	GO:0006796//phosphate-containing compound metabolic process;GO:0006464//cellular protein modification process;GO:0044036//cell wall macromolecule metabolic process
Cs8g05820	2053.1	768.611	30.8172	13.8696	-1.15181	6.08e-118	5.62e-116	yes	-	-	-	-	-	-
Cs4g20140	362.931	149.005	5.81672	2.61788	-1.15181	3.72e-21	5.19e-20	yes	Cs4g20140	SWIM zinc finger family protein isoform 2 [Theobroma cacao]	-	-	GO:0046914//transition metal ion binding	-
Cs7g26510	138.852	58.959	8.53775	3.84287	-1.15167	1.48e-08	9.34e-08	yes	-	-	-	-	-	-
Cs2g02170	1285.1	574.582	46.5912	20.9784	-1.15115	3.17e-57	1.24e-55	yes	Cs2g02170	E3 ubiquitin-protein ligase UPL5 [Theobroma cacao]	ko04120//Ubiquitin mediated proteolysis;ko04144//Endocytosis	-	GO:0019787//small conjugating protein ligase activity	GO:0032446//protein modification by small protein conjugation;GO:1901700
Cs3g15220	467.309	194.029	4.22989	1.90531	-1.15059	4.14e-26	7.03e-25	yes	-	-	-	-	-	-
Cs7g08500	535.299	233.692	7.26041	3.27316	-1.14937	5.15e-27	9.01e-26	yes	-	-	-	-	-	-
Cs9g14710	205.884	90.0464	20.1948	9.11207	-1.14813	1.78e-11	1.42e-10	yes	-	-	-	-	-	-
Cs3g15990	209.714	91.1184	7.45955	3.3664	-1.14788	7.82e-12	6.42e-11	yes	Cs3g15990	PREDICTED: activating signal cointegrator 1 complex subunit 2-like [Cicer arietinum]	-	-	GO:0036094//small molecule binding;GO:0097159//organic cyclic compound binding	-
Cs1g21170	155.131	65.3909	8.02083	3.61984	-1.14783	1.42e-09	9.79e-09	yes	-	-	-	-	-	-
Cs2g22660	702.879	325.882	52.9538	23.9025	-1.14757	5.81e-31	1.16e-29	yes	-	-	-	-	-	-
Cs5g08850	94.8024	40.7353	6.46197	2.91701	-1.14748	4.49e-06	2.16e-05	yes	Cs5g08850	Nucleotide-diphospho-sugar transferases superfamily protein [Theobroma cacao]	-	GO:0043231//intracellular membrane-bounded organelle	GO:0016740//transferase activity	-
Cs6g15210	79.4808	35.3754	4.56628	2.0614	-1.14739	4.84e-05	0.000203843	yes	-	-	-	-	-	-
Cs8g03650	103.421	46.0952	4.96211	2.24434	-1.14466	3.74e-06	1.83e-05	yes	Cs8g03650	PREDICTED: pyruvate kinase isozyme A, chloroplastic [Vitis vinifera]	ko01100//Metabolic pathways;ko01110//Biosynthesis of secondary metabolites;ko00230//Purine metabolism;ko00010//Glycolysis / Gluconeogenesis;ko00620//Pyruvate metabolism;ko00710//Carbon fixation in photosynthetic organisms	GO:0043231//intracellular membrane-bounded organelle	GO:0031420;GO:0016301//kinase activity	GO:0006796//phosphate-containing compound metabolic process;GO:0006091//generation of precursor metabolites and energy
Cs2g10070	89.0568	38.5913	5.37724	2.4326	-1.14437	1.24e-05	5.68e-05	yes	-	-	-	-	-	-
Cs2g19630	145.555	62.1749	5.8189	2.63315	-1.14396	6.46e-09	4.2e-08	yes	-	-	-	-	-	-
Cs9g02740	53.6256	22.5116	7.2348	3.27547	-1.14325	0.00055193	0.00193808	yes	Cs9g02740	PREDICTED: two-component response regulator ARR2-like [Cucumis sativus]	ko04075//Plant hormone signal transduction	-	GO:0005488//binding;GO:0005488//binding	GO:0000160//phosphorelay signal transduction system;GO:0048638//regulation of developmental growth;GO:0071704;GO:0042440//pigment metabolic process;GO:0048364//root development;GO:0009735//response to cytokinin;GO:0044237//cellular metabolic process;GO:0000160//phosphorelay signal transduction system;GO:0048638//regulation of developmental growth;GO:0071704;GO:0042440//pigment metabolic process;G…
Cs8g01580	218.333	94.3344	8.59164	3.89114	-1.14274	2.48e-12	2.11e-11	yes	Cs8g01580	PREDICTED: transmembrane protein 184C-like [Glycine max]	-	GO:0031224//intrinsic component of membrane;GO:0031224//intrinsic component of membrane;GO:0031224//intrinsic component of membrane	-	-
orange1.1t00367	3722.19	1628.34	44.0148	19.9448	-1.14198	1.95e-154	2.49e-152	yes	orange1.1t00367	Mediator of RNA polymerase II transcription subunit 12 isoform 3 [Theobroma cacao]	-	GO:0043234//protein complex	GO:0001076//RNA polymerase II transcription factor binding transcription factor activity	GO:0006366//transcription from RNA polymerase II promoter
Cs3g21140	1557.06	703.22	34.1443	15.4775	-1.14147	1.25e-66	5.79e-65	yes	Cs3g21140	Regulator of chromosome condensation (RCC1) family with FYVE zinc finger domain isoform 1 [Theobroma cacao]	-	-	GO:0043169//cation binding;GO:0043169//cation binding;GO:0043169//cation binding	-
Cs6g13970	125.446	53.5991	4.09538	1.85649	-1.14142	1.31e-07	7.5e-07	yes	Cs6g13970	PREDICTED: serine/arginine-rich splicing factor 4-like [Setaria italica]	-	GO:0043231//intracellular membrane-bounded organelle	GO:0097159//organic cyclic compound binding	-
Cs7g29320	74.6928	33.2314	2.47337	1.12151	-1.14104	6.85e-05	0.000281931	yes	-	-	-	-	-	-
Cs7g10510	301.644	149.005	30.8349	13.984	-1.14079	8.8e-13	7.76e-12	yes	-	-	-	-	-	-
Cs7g04560	27.7704	11.7918	1.82033	0.825658	-1.14058	0.0166959	0.0420187	yes	Cs7g04560	PREDICTED: probable serine/threonine-protein kinase At1g18390 [Vitis vinifera]	-	-	GO:0004672//protein kinase activity;GO:0032550	GO:0006468//protein phosphorylation
Cs5g26720	344.736	136.142	20.173	9.1554	-1.13973	1.56e-21	2.22e-20	yes	-	-	-	-	-	-
Cs4g18190	512.316	246.556	18.4079	8.35807	-1.13908	1.95e-21	2.77e-20	yes	Cs4g18190	Epsin N-terminal domain-containing protein / clathrin assembly protein-related [Theobroma cacao]	-	GO:0030117//membrane coat;GO:0030117//membrane coat	GO:0035091//phosphatidylinositol binding;GO:0016491//oxidoreductase activity;GO:0005515//protein binding;GO:0035091//phosphatidylinositol binding;GO:0016491//oxidoreductase activity;GO:0005515//protein binding	GO:0006901//vesicle coating;GO:0006901//vesicle coating
Cs3g03300	586.051	235.836	20.8469	9.46787	-1.13872	7.46e-34	1.64e-32	yes	Cs3g03300	PREDICTED: protein FAR1-RELATED SEQUENCE 11-like [Vitis vinifera]	-	-	GO:0046914//transition metal ion binding;GO:0046914//transition metal ion binding;GO:0046914//transition metal ion binding;GO:0046914//transition metal ion binding;GO:0046914//transition metal ion binding;GO:0046914//transition metal ion binding;GO:0046914//transition metal ion binding;GO:0046914//transition metal ion binding	-
Cs8g04300	63.2016	31.0875	8.86395	4.02619	-1.13853	0.00129455	0.00425939	yes	-	-	-	-	-	-
Cs8g17200	77.5656	35.3754	18.9823	8.62488	-1.13808	6.75e-05	0.000278338	yes	Cs8g17200	Phosphatidylinositol transfer protein 1 isoform 1 [Theobroma cacao]	-	GO:0044464	-	GO:0051234//establishment of localization
Cs8g02300	62.244	26.7995	3.48052	1.58148	-1.13803	0.00027388	0.00102284	yes	Cs8g02300	Phytoene desaturase 3 [Theobroma cacao]	-	GO:0043231//intracellular membrane-bounded organelle	GO:0016705//oxidoreductase activity, acting on paired donors, with incorporation or reduction of molecular oxygen	GO:0044710
Cs7g04730	130.234	54.6711	2.85236	1.2963	-1.13776	4.01e-08	2.41e-07	yes	Cs7g04730	PREDICTED: TMV resistance protein N-like [Vitis vinifera]	-	-	GO:0016787//hydrolase activity;GO:0032550	GO:0050896//response to stimulus;GO:0009987//cellular process
orange1.1t01442	74.6928	31.0875	1.87055	0.850353	-1.13733	2.41e-05	0.000106307	yes	orange1.1t01442	Leucine-rich repeat receptor-like protein kinase family protein [Theobroma cacao]	-	GO:0031224//intrinsic component of membrane;GO:0031224//intrinsic component of membrane	GO:0032550;GO:0016628//oxidoreductase activity, acting on the CH-CH group of donors, NAD or NADP as acceptor;GO:0004702//receptor signaling protein serine/threonine kinase activity;GO:0032550;GO:0016628//oxidoreductase activity, acting on the CH-CH group of donors, NAD or NADP as acceptor;GO:0004702//receptor signaling protein serine/threonine kinase activity	GO:0035556//intracellular signal transduction;GO:0044710;GO:0032147//activation of protein kinase activity;GO:0035556//intracellular signal transduction;GO:0044710;GO:0032147//activation of protein kinase activity
orange1.1t03296	193.435	90.0464	8.26351	3.7585	-1.1366	1.14e-09	7.91e-09	yes	-	-	-	-	-	-
Cs9g05090	550.62	215.468	12.7028	5.77859	-1.13636	1.21e-33	2.65e-32	yes	-	-	-	-	-	-
Cs5g19320	205.884	85.7585	11.9806	5.45075	-1.13617	2.3e-12	1.96e-11	yes	-	-	-	-	-	-
Cs9g14456	87.1416	37.5193	2.70266	1.2298	-1.13596	1.47e-05	6.67e-05	yes	-	-	-	-	-	-
Cs6g05940	97.6752	42.8793	4.9524	2.25355	-1.13593	4.48e-06	2.16e-05	yes	-	-	-	-	-	-
Cs5g24170	2319.31	1008.73	57.4658	26.1622	-1.13522	2.23e-106	1.77e-104	yes	-	-	-	-	-	-
Cs7g07040	34.4736	13.9358	3.0728	1.39905	-1.13511	0.0055707	0.0159455	yes	Cs7g07040	UDP-galactose transporter 7 [Arabidopsis thaliana]	-	GO:0043231//intracellular membrane-bounded organelle;GO:0031224//intrinsic component of membrane;GO:0043231//intracellular membrane-bounded organelle;GO:0031224//intrinsic component of membrane;GO:0043231//intracellular membrane-bounded organelle;GO:0031224//intrinsic component of membrane	GO:0015165//pyrimidine nucleotide-sugar transmembrane transporter activity;GO:0015165//pyrimidine nucleotide-sugar transmembrane transporter activity;GO:0015165//pyrimidine nucleotide-sugar transmembrane transporter activity	GO:0015785//UDP-galactose transport;GO:0048468//cell development;GO:0048528//post-embryonic root development;GO:0015785//UDP-galactose transport;GO:0048468//cell development;GO:0048528//post-embryonic root development;GO:0015785//UDP-galactose transport;GO:0048468//cell development;GO:0048528//post-embryonic root development
Cs1g10130	88.0992	39.6633	3.48664	1.58751	-1.13507	2.82e-05	0.000122953	yes	-	-	-	-	-	-
Cs1g06620	133.106	58.959	3.84773	1.75271	-1.13442	1.11e-07	6.39e-07	yes	Cs1g06620	PREDICTED: lysine-specific histone demethylase 1 homolog 2-like isoform 1 [Fragaria vesca subsp. vesca]	-	-	GO:0003676//nucleic acid binding;GO:0016641//oxidoreductase activity, acting on the CH-NH2 group of donors, oxygen as acceptor;GO:0016741	GO:0034968//histone lysine methylation
Cs4g05340	148.428	60.031	5.54464	2.52671	-1.13383	1.11e-09	7.7e-09	yes	Cs4g05340	Cl-channel clc-7 [Populus trichocarpa]	-	GO:0031224//intrinsic component of membrane;GO:0031224//intrinsic component of membrane;GO:0031224//intrinsic component of membrane	GO:0005254//chloride channel activity;GO:0017076//purine nucleotide binding;GO:0005254//chloride channel activity;GO:0017076//purine nucleotide binding;GO:0005254//chloride channel activity;GO:0017076//purine nucleotide binding	GO:0015698//inorganic anion transport;GO:0044763;GO:0015698//inorganic anion transport;GO:0044763;GO:0015698//inorganic anion transport;GO:0044763
Cs4g19720	724.904	303.371	14.7654	6.73187	-1.13314	1.15e-38	2.93e-37	yes	Cs4g19720	PREDICTED: protein EMBRYONIC FLOWER 1-like [Cucumis sativus]	-	-	-	GO:0044699;GO:0044699
Cs7g24960	735.437	325.882	24.7548	11.2957	-1.13193	3.68e-35	8.5e-34	yes	-	-	-	-	-	-
Cs2g28430	62.244	26.7995	3.23572	1.47673	-1.13168	0.00027388	0.00102284	yes	-	-	-	-	-	-
Cs1g14896	46.9224	20.3676	3.60906	1.64713	-1.13167	0.00133131	0.00436135	yes	Cs1g14896	PREDICTED: G-type lectin S-receptor-like serine/threonine-protein kinase CES101-like [Fragaria vesca subsp. vesca]	-	-	GO:0016772//transferase activity, transferring phosphorus-containing groups	-
Cs2g08080	139.81	56.815	5.39558	2.46498	-1.1302	3.6e-09	2.39e-08	yes	-	-	-	-	-	-
Cs5g03410	245.146	108.27	13.2024	6.03216	-1.13005	3.62e-13	3.26e-12	yes	-	-	-	-	-	-
Cs3g20760	71.82	30.0155	19.8309	9.08074	-1.12687	4.06e-05	0.000173091	yes	Cs3g20760	PREDICTED: probable beta-1,4-xylosyltransferase IRX10-like isoform 1 [Solanum lycopersicum]	-	GO:0043231//intracellular membrane-bounded organelle	-	-
Cs2g19430	55.5408	22.5116	5.85654	2.68203	-1.12672	0.000270923	0.00101234	yes	-	-	-	-	-	-
orange1.1t05048	55.5408	24.6556	1.31225	0.600996	-1.12662	0.000770539	0.00263528	yes	orange1.1t05048	PREDICTED: disease resistance protein At4g27190-like [Vitis vinifera]	-	-	GO:0036094//small molecule binding;GO:0097159//organic cyclic compound binding;GO:1901363;GO:0036094//small molecule binding;GO:0097159//organic cyclic compound binding;GO:1901363	-
orange1.1t00345	2317.39	988.367	61.7522	28.2835	-1.12653	1.41e-110	1.21e-108	yes	orange1.1t00345	PREDICTED: multiple C2 and transmembrane domain-containing protein 1-like [Vitis vinifera]	-	-	GO:0016209//antioxidant activity;GO:0016209//antioxidant activity	GO:0044710;GO:0044710
Cs2g04110	111.082	50.3831	8.92471	4.08832	-1.1263	1.89e-06	9.53e-06	yes	Cs2g04110	PREDICTED: protein SRG1 [Vitis vinifera]	-	-	GO:0016491//oxidoreductase activity	-
Cs9g07520	175.241	71.8228	9.3723	4.29591	-1.12544	5.87e-11	4.5e-10	yes	Cs9g07520	PREDICTED: chlorophyllase-2, chloroplastic [Vitis vinifera]	ko01100//Metabolic pathways;ko01110//Biosynthesis of secondary metabolites;ko00860//Porphyrin and chlorophyll metabolism	-	GO:0052689//carboxylic ester hydrolase activity	GO:0006787
Cs6g18550	51.7104	24.6556	4.97789	2.28242	-1.12497	0.00285125	0.00871317	yes	-	-	-	-	-	-
orange1.1t05989	135.022	56.815	42.8413	19.6616	-1.12362	2.05e-08	1.27e-07	yes	-	-	-	-	-	-
Cs7g02380	403.15	176.877	13.9725	6.41419	-1.12325	1.02e-20	1.38e-19	yes	Cs7g02380	autoinhibited calcium ATPase [Populus trichocarpa]	-	GO:0031224//intrinsic component of membrane;GO:0000325//plant-type vacuole;GO:0009536//plastid;GO:0044437	GO:0043169//cation binding;GO:0032550;GO:0019829//cation-transporting ATPase activity;GO:0005515//protein binding	GO:0012501//programmed cell death;GO:0009617//response to bacterium;GO:0006970//response to osmotic stress;GO:0006816//calcium ion transport;GO:0050801//ion homeostasis
Cs9g06040	1547.48	637.829	123.507	56.7061	-1.12302	1.71e-78	9.2e-77	yes	Cs9g06040	PREDICTED: basic 7S globulin-like [Vitis vinifera]	-	GO:0005618//cell wall;GO:0043231//intracellular membrane-bounded organelle;GO:0016020//membrane	GO:0004175//endopeptidase activity	GO:0006970//response to osmotic stress;GO:0016485//protein processing
Cs5g04470	158.962	70.7508	9.88711	4.54179	-1.12229	7.73e-09	4.99e-08	yes	-	-	-	-	-	-
Cs2g31000	765.123	351.61	12.1566	5.58516	-1.12207	5.95e-34	1.32e-32	yes	Cs2g31000	PHD-finger and DNA binding domain-containing protein [Arabidopsis thaliana]	-	-	GO:0005488//binding	-
Cs6g21050	721.073	309.803	10.0212	4.60626	-1.12139	1.37e-36	3.3e-35	yes	Cs6g21050	PREDICTED: thyroid adenoma-associated protein homolog [Vitis vinifera]	-	GO:0043231//intracellular membrane-bounded organelle	-	-
Cs9g07410	32.5584	15.0077	1.19648	0.550199	-1.12077	0.0133924	0.0345771	yes	-	-	-	-	-	-
Cs2g06050	646.38	294.795	7.99399	3.67621	-1.1207	1.45e-29	2.77e-28	yes	Cs2g06050	Glucan synthase-like 1 isoform 1 [Theobroma cacao]	-	GO:0005911//cell-cell junction;GO:0043231//intracellular membrane-bounded organelle;GO:0044459	GO:0035251//UDP-glucosyltransferase activity	GO:0009620//response to fungus;GO:0010260//organ senescence;GO:0009617//response to bacterium;GO:0007165//signal transduction;GO:0009887//organ morphogenesis;GO:0048229//gametophyte development;GO:0006074//(1->3)-beta-D-glucan metabolic process;GO:0002218//activation of innate immune response
Cs7g09550	29.6856	12.8638	2.0722	0.953057	-1.12053	0.0138181	0.0355245	yes	-	-	-	-	-	-
Cs9g07750	2673.62	1268.15	150.771	69.3821	-1.11972	3.28e-99	2.39e-97	yes	Cs9g07750	PREDICTED: ATP sulfurylase 1, chloroplastic-like [Fragaria vesca subsp. vesca]	ko01100//Metabolic pathways;ko00230//Purine metabolism;ko00920//Sulfur metabolism;ko00450//Selenocompound metabolism	GO:0043231//intracellular membrane-bounded organelle;GO:0016020//membrane	GO:0004779//sulfate adenylyltransferase activity	GO:0006790//sulfur compound metabolic process;GO:0051259//protein oligomerization;GO:0010038//response to metal ion;GO:0009267//cellular response to starvation
Cs1g07600	116.827	48.2392	2.75412	1.26741	-1.11971	8.82e-08	5.13e-07	yes	-	-	-	-	-	-
Cs1g05700	41.1768	18.2237	2.32838	1.07188	-1.11918	0.00384456	0.0114219	yes	Cs1g05700	O-fucosyltransferase family protein isoform 1 [Theobroma cacao]	-	GO:0043231//intracellular membrane-bounded organelle	-	-
Cs5g25440	78.5232	37.5193	12.0956	5.57182	-1.11826	0.000197498	0.000754091	yes	Cs5g25440	PREDICTED: translational activator GCN1 isoform 2 [Vitis vinifera]	-	GO:0043234//protein complex	-	GO:0015031//protein transport
Cs7g27790	722.988	322.666	39.7085	18.296	-1.11792	3.63e-34	8.12e-33	yes	-	-	-	-	-	-
Cs3g16480	147.47	66.4628	8.89589	4.09893	-1.11789	3.42e-08	2.07e-07	yes	-	-	-	-	-	-
Cs4g17100	318.881	138.286	8.28181	3.81956	-1.11654	3.16e-17	3.59e-16	yes	Cs4g17100	Pleiotropic drug resistance 4 [Theobroma cacao]	-	GO:0016020//membrane	GO:0017111//nucleoside-triphosphatase activity;GO:0097159//organic cyclic compound binding;GO:1901363;GO:0036094//small molecule binding	GO:0044699;GO:0008152//metabolic process
Cs9g11860	475.927	230.476	10.0797	4.64875	-1.11654	5.22e-20	6.87e-19	yes	-	-	-	-	-	-
Cs6g05990	81.396	39.6633	4.04387	1.86522	-1.11639	0.000254807	0.000955155	yes	-	-	-	-	-	-
Cs1g24360	79.4808	34.3034	2.77045	1.27831	-1.11588	2.92e-05	0.000126768	yes	-	-	-	-	-	-
Cs5g03320	2361.44	1028.03	67.9223	31.3507	-1.11539	8.55e-108	7.06e-106	yes	Cs5g03320	Adaptin family protein isoform 1 [Theobroma cacao]	-	GO:0005911//cell-cell junction;GO:0030119//AP-type membrane coat adaptor complex;GO:0005911//cell-cell junction;GO:0030119//AP-type membrane coat adaptor complex;GO:0005911//cell-cell junction;GO:0030119//AP-type membrane coat adaptor complex	GO:0022892;GO:0022892;GO:0022892	GO:0015031//protein transport;GO:0015031//protein transport;GO:0015031//protein transport
Cs5g01970	3636.97	1599.4	185.879	85.8491	-1.11449	5.15e-150	6.37e-148	yes	Cs5g01970	cellulose synthase-like protein [Populus tomentosa]	-	GO:0031224//intrinsic component of membrane;GO:0031224//intrinsic component of membrane	GO:0016759//cellulose synthase activity;GO:0016759//cellulose synthase activity	GO:0030243//cellulose metabolic process;GO:0030243//cellulose metabolic process
Cs5g18005	395.489	199.389	48.8099	22.5542	-1.11378	1.73e-15	1.79e-14	yes	-	-	-	-	-	-
Cs3g13570	122.573	50.3831	5.22799	2.41622	-1.1135	3.16e-08	1.92e-07	yes	Cs3g13570	cation proton exchanger [Populus trichocarpa]	-	-	-	GO:0044765
Cs3g12740	87.1416	37.5193	4.32663	2.00134	-1.11228	1.47e-05	6.67e-05	yes	-	-	-	-	-	-
Cs5g01820	714.37	317.306	14.7092	6.80405	-1.11225	3.51e-34	7.87e-33	yes	Cs5g01820	PREDICTED: probable ATP-dependent RNA helicase DHX37-like [Vitis vinifera]	-	-	GO:0017111//nucleoside-triphosphatase activity;GO:0097159//organic cyclic compound binding;GO:1901363;GO:0036094//small molecule binding	GO:0008152//metabolic process
XLOC_026476	60.3288	27.8715	86.6128	40.0657	-1.11221	0.000868658	0.00294703	yes	TCONS_00059661	-	-	-	-	-
Cs7g28840	1029.42	436.296	15.6823	7.25467	-1.11216	6.45e-52	2.27e-50	yes	-	-	-	-	-	-
Cs7g09150	1391.39	617.461	38.5109	17.8163	-1.11207	1.84e-62	7.87e-61	yes	-	-	-	-	-	-
Cs1g01920	790.02	350.538	10.0854	4.66604	-1.112	2.02e-37	5.02e-36	yes	-	-	-	-	-	-
Cs7g12795	27.7704	11.7918	2.26848	1.04958	-1.11191	0.0166959	0.0420187	yes	-	-	-	-	-	-
Cs7g19320	708.624	315.163	20.4968	9.48527	-1.11164	6.43e-34	1.42e-32	yes	-	-	-	-	-	-
Cs8g08910	104.378	45.0232	4.06781	1.8828	-1.11137	1.63e-06	8.29e-06	yes	-	-	-	-	-	-
Cs5g22230	43.092	19.2957	1.63607	0.758122	-1.10973	0.00320217	0.00968897	yes	-	-	-	-	-	-
Cs2g14530	316.966	133.998	13.648	6.32444	-1.10968	8.08e-18	9.5e-17	yes	Cs2g14530	Glycosyl hydrolase family 38 protein [Theobroma cacao]	ko00511//Other glycan degradation	GO:0005618//cell wall;GO:0044437;GO:0005618//cell wall;GO:0044437	GO:0046914//transition metal ion binding;GO:0015923//mannosidase activity;GO:0046914//transition metal ion binding;GO:0015923//mannosidase activity	GO:0019318//hexose metabolic process;GO:0019318//hexose metabolic process
Cs4g18960	12228.6	5699.72	1758.49	814.936	-1.10958	2.41e-294	5.74e-292	yes	Cs4g18960	15.8 kDa oleosin [Theobroma cacao]	-	GO:0031224//intrinsic component of membrane;GO:0005811//lipid particle	-	GO:0010876//lipid localization;GO:0009409//response to cold;GO:0044707;GO:0044085
Cs4g14895	122.573	54.6711	150.171	69.6017	-1.10941	4.19e-07	2.28e-06	yes	-	-	-	-	-	-
Cs5g30300	45.9648	22.5116	7.0703	3.27704	-1.10938	0.00772399	0.0213381	yes	Cs5g30300	Magnesium transporter MRS2-2 isoform 2 [Theobroma cacao]	-	-	GO:0046873//metal ion transmembrane transporter activity	GO:0044763;GO:0070838//divalent metal ion transport
Cs5g26120	116.827	50.3831	5.90233	2.73661	-1.10889	2.55e-07	1.41e-06	yes	Cs5g26120	PREDICTED: pentatricopeptide repeat-containing protein At5g15010, mitochondrial-like [Cucumis sativus]	-	GO:0043231//intracellular membrane-bounded organelle	-	-
Cs2g01870	215.46	94.3344	7.13368	3.30754	-1.10889	6.7e-12	5.53e-11	yes	-	-	-	-	-	-
Cs5g19820	40.2192	17.1517	6.75052	3.13023	-1.10873	0.00324435	0.00980535	yes	Cs5g19820	Os07g0265100 [Oryza sativa Japonica Group]	-	-	-	GO:0006950//response to stress
orange1.1t04783	117.785	58.959	12.3816	5.74155	-1.10869	1.19e-05	5.46e-05	yes	-	-	-	-	-	-
Cs5g11130	38.304	17.1517	1.29135	0.599115	-1.10798	0.006528	0.0183815	yes	-	-	-	-	-	-
Cs4g17790	790.02	337.674	18.7471	8.69839	-1.10785	4e-40	1.07e-38	yes	Cs4g17790	PREDICTED: nuclear pore complex protein Nup205-like [Vitis vinifera]	ko03013//RNA transport	GO:0005635//nuclear envelope;GO:0009536//plastid	-	-
Cs2g31240	1690.16	775.043	21.9318	10.1775	-1.10764	2.29e-69	1.11e-67	yes	Cs2g31240	Chromatin remodeling complex subunit isoform 1 [Theobroma cacao]	-	GO:0005911//cell-cell junction;GO:0043231//intracellular membrane-bounded organelle;GO:0005911//cell-cell junction;GO:0043231//intracellular membrane-bounded organelle	GO:0003676//nucleic acid binding;GO:0017111//nucleoside-triphosphatase activity;GO:0032550;GO:0003676//nucleic acid binding;GO:0017111//nucleoside-triphosphatase activity;GO:0032550	-
Cs3g22130	73.7352	33.2314	5.76679	2.67824	-1.10648	9.58e-05	0.000384365	yes	Cs3g22130	PREDICTED: shikimate kinase, chloroplastic [Vitis vinifera]	ko01100//Metabolic pathways;ko01110//Biosynthesis of secondary metabolites;ko00400//Phenylalanine, tyrosine and tryptophan biosynthesis	-	GO:0016772//transferase activity, transferring phosphorus-containing groups	GO:0044237//cellular metabolic process
Cs4g08210	30.6432	12.8638	2.66649	1.2388	-1.106	0.00963779	0.0259473	yes	Cs4g08210	FKBP-like peptidyl-prolyl cis-trans isomerase family protein [Theobroma cacao]	-	-	GO:0016859//cis-trans isomerase activity;GO:0016859//cis-trans isomerase activity	GO:0018208//peptidyl-proline modification;GO:0018208//peptidyl-proline modification
Cs3g01230	68.9472	28.9435	2.96974	1.3802	-1.10546	6.84e-05	0.000281746	yes	-	-	-	-	-	-
Cs3g12320	88.0992	37.5193	2.7319	1.27022	-1.10483	1.05e-05	4.85e-05	yes	-	-	-	-	-	-
Cs3g13200	190.562	85.7585	3.99708	1.85995	-1.10368	3.35e-10	2.42e-09	yes	-	-	-	-	-	-
Cs4g11440	112.039	48.2392	8.36932	3.89567	-1.10324	4.99e-07	2.69e-06	yes	-	-	-	-	-	-
XLOC_028714	72.9987	27.7071	5.3191	2.47682	-1.10269	9.08e-06	4.23e-05	yes	TCONS_00063965	mitochondrial transcription termination factor family protein [Arabidopsis thaliana]	-	-	-	-
XLOC_007714	59.3712	23.5836	3.84571	1.79225	-1.10148	0.000159369	0.000617876	yes	TCONS_00017584	-	-	-	-	-
Cs1g22880	822.579	350.538	18.3898	8.57178	-1.10124	6.89e-42	1.91e-40	yes	-	-	-	-	-	-
orange1.1t03325	1860.62	877.953	101.437	47.2856	-1.10111	4.87e-71	2.41e-69	yes	-	-	-	-	-	-
Cs6g07600	58.4136	25.7276	6.03564	2.81457	-1.10059	0.000644341	0.00223329	yes	-	-	-	-	-	-
Cs3g27620	69.9048	30.0155	1.13783	0.53081	-1.10002	8.17e-05	0.000331569	yes	Cs3g27620	Plastid movement impaired1 [Theobroma cacao]	-	GO:0016020//membrane	-	GO:0009658//chloroplast organization
Cs6g14290	46.9224	20.3676	1.90334	0.888315	-1.09939	0.00133131	0.00436135	yes	-	-	-	-	-	-
Cs4g06740	1395.22	542.423	22.9269	10.7017	-1.0992	3.92e-79	2.12e-77	yes	Cs4g06740	PREDICTED: 1-phosphatidylinositol 3-phosphate 5-kinase-like [Fragaria vesca subsp. vesca]	ko04145//Phagosome;ko00562//Inositol phosphate metabolism;ko04070//Phosphatidylinositol signaling system	-	GO:0043169//cation binding;GO:0032550;GO:0016307//phosphatidylinositol phosphate kinase activity;GO:0043169//cation binding;GO:0032550;GO:0016307//phosphatidylinositol phosphate kinase activity;GO:0043169//cation binding;GO:0016307//phosphatidylinositol phosphate kinase activity;GO:0032550;GO:0043169//cation binding;GO:0016307//phosphatidylinositol phosphate kinase activity;GO:0032550;GO:0043169/…	GO:0046488//phosphatidylinositol metabolic process;GO:0019538//protein metabolic process;GO:0016043//cellular component organization;GO:0046488//phosphatidylinositol metabolic process;GO:0019538//protein metabolic process;GO:0016043//cellular component organization;GO:0046488//phosphatidylinositol metabolic process;GO:0019538//protein metabolic process;GO:0046488//phosphatidylinositol metabolic p…
Cs5g19620	79.4808	33.2314	3.11432	1.45385	-1.09904	1.72e-05	7.75e-05	yes	-	-	-	-	-	-
Cs5g03860	1186.47	537.063	18.7751	8.77189	-1.09786	4.77e-52	1.68e-50	yes	Cs5g03860	PREDICTED: LOW QUALITY PROTEIN: lysine-specific demethylase 5C-like [Cucumis sativus]	-	GO:0005622//intracellular	GO:0046872//metal ion binding;GO:0003824//catalytic activity	GO:0044699;GO:0008152//metabolic process
Cs3g04070	148.428	62.1749	8.00751	3.74576	-1.0961	3.26e-09	2.17e-08	yes	-	-	-	-	-	-
Cs2g05510	165.665	78.2546	4.67191	2.18579	-1.09586	2.19e-08	1.36e-07	yes	Cs2g05510	HAESA-like 1 isoform 1 [Theobroma cacao]	-	GO:0031224//intrinsic component of membrane	GO:0004672//protein kinase activity;GO:0032550	GO:0006796//phosphate-containing compound metabolic process;GO:0006464//cellular protein modification process;GO:0044710
Cs4g20190	1293.72	589.59	18.0742	8.45674	-1.09576	1.79e-55	6.76e-54	yes	-	-	-	-	-	-
Cs4g05030	1005.48	457.736	24.2779	11.3628	-1.09533	2.75e-44	8.08e-43	yes	Cs4g05030	Octicosapeptide/Phox/Bem1p domain-containing protein / tetratricopeptide repeat-containing protein [Theobroma cacao]	-	-	-	GO:0050896//response to stimulus
Cs3g18110	720.116	322.666	47.3874	22.2027	-1.09377	9.08e-34	1.99e-32	yes	Cs3g18110	PREDICTED: UDP-glycosyltransferase 85A2 [Vitis vinifera]	-	-	GO:0035251//UDP-glucosyltransferase activity	-
Cs7g07870	1446.93	651.765	31.5542	14.785	-1.0937	1.02e-62	4.39e-61	yes	-	-	-	-	-	-
Cs7g14510	80.4384	37.5193	1.7159	0.804458	-1.09288	0.000144518	0.000563499	yes	Cs7g14510	NBS-LRR type disease resistance protein [Citrus trifoliata]	-	-	GO:0032550	-
orange1.1t03155	204.926	96.4783	26.6524	12.4974	-1.09264	4.17e-10	3e-09	yes	-	-	-	-	-	-
Cs7g25460	225.994	94.3344	8.47353	3.97332	-1.09262	1.67e-13	1.52e-12	yes	-	-	-	-	-	-
Cs3g10675	53.6256	22.5116	10.0342	4.70604	-1.09234	0.00055193	0.00193808	yes	-	-	-	-	-	-
Cs5g34560	29.6856	12.8638	3.06111	1.4357	-1.0923	0.0138181	0.0355245	yes	-	-	-	-	-	-
Cs9g06520	113.954	48.2392	6.30631	2.95965	-1.09137	2.51e-07	1.39e-06	yes	-	-	-	-	-	-
orange1.1t00390	91.9296	41.8073	2.09138	0.981692	-1.09111	1.99e-05	8.88e-05	yes	orange1.1t00390	Receptor-like protein kinase 4 isoform 1 [Theobroma cacao]	-	GO:0031224//intrinsic component of membrane	GO:0004672//protein kinase activity;GO:0097159//organic cyclic compound binding;GO:0015291//secondary active transmembrane transporter activity;GO:1901363;GO:0036094//small molecule binding	GO:0015893//drug transport;GO:0044763;GO:0006796//phosphate-containing compound metabolic process
Cs9g02720	155.131	72.8947	7.16706	3.36459	-1.09095	6.99e-08	4.11e-07	yes	Cs9g02720	COBRA-like protein-7 precursor [Theobroma cacao]	-	GO:0043231//intracellular membrane-bounded organelle;GO:0005911//cell-cell junction;GO:0031225//anchored component of membrane	GO:0005488//binding	GO:0010053//root epidermal cell differentiation;GO:0009826//unidimensional cell growth;GO:0030198//extracellular matrix organization
orange1.1t03879	84.2688	37.5193	1.66136	0.780149	-1.09054	4e-05	0.00017084	yes	-	-	-	-	-	-
Cs1g14320	5430.55	2743.2	203.514	95.6077	-1.08993	3.04e-146	3.61e-144	yes	-	-	-	-	-	-
Cs1g09670	27.7704	11.7918	1.74277	0.818834	-1.08974	0.0166959	0.0420187	yes	-	-	-	-	-	-
orange1.1t00185	5609.62	2767.86	461.177	216.716	-1.08951	7.54e-159	9.9e-157	yes	-	-	-	-	-	-
Cs2g15790	48.8376	20.3676	1.6829	0.790996	-1.08921	0.000649708	0.00225041	yes	-	-	-	-	-	-
Cs5g09180	111.082	52.5271	9.8046	4.61002	-1.08869	7.55e-06	3.56e-05	yes	Cs5g09180	Exostosin family protein [Theobroma cacao]	-	-	GO:0016740//transferase activity	-
Cs9g15650	89.0568	37.5193	5.81503	2.73428	-1.08863	7.44e-06	3.51e-05	yes	-	-	-	-	-	-
Cs8g02190	717.243	295.867	7.21895	3.3961	-1.08791	4.31e-39	1.12e-37	yes	Cs8g02190	Ataxia telangiectasia-mutated and RAD3-related [Theobroma cacao]	-	GO:0043231//intracellular membrane-bounded organelle;GO:0005911//cell-cell junction;GO:0043231//intracellular membrane-bounded organelle;GO:0005911//cell-cell junction;GO:0043231//intracellular membrane-bounded organelle;GO:0005911//cell-cell junction	GO:0032550;GO:0004672//protein kinase activity;GO:0032550;GO:0004672//protein kinase activity;GO:0032550;GO:0004672//protein kinase activity	GO:0000280//nuclear division;GO:0010038//response to metal ion;GO:0006278//RNA-dependent DNA replication;GO:0010212//response to ionizing radiation;GO:0000723//telomere maintenance;GO:0000003//reproduction;GO:0006464//cellular protein modification process;GO:0006796//phosphate-containing compound metabolic process;GO:0000280//nuclear division;GO:0010038//response to metal ion;GO:0006278//RNA-depe…
Cs2g18590	32.5584	15.0077	1.40298	0.66044	-1.087	0.0133924	0.0345771	yes	-	-	-	-	-	-
Cs5g22180	77.5656	36.4474	2.93272	1.38057	-1.08698	0.000108964	0.000433906	yes	-	-	-	-	-	-
Cs7g01830	53.6256	24.6556	5.63364	2.6523	-1.08682	0.00149753	0.00485515	yes	Cs7g01830	RING/U-box superfamily protein isoform 1 [Theobroma cacao]	-	-	GO:0046914//transition metal ion binding;GO:0044390//small protein conjugating enzyme binding;GO:0019787//small conjugating protein ligase activity;GO:0046914//transition metal ion binding;GO:0044390//small protein conjugating enzyme binding;GO:0019787//small conjugating protein ligase activity	GO:0016567//protein ubiquitination;GO:0003006//developmental process involved in reproduction;GO:0035265//organ growth;GO:0016567//protein ubiquitination;GO:0003006//developmental process involved in reproduction;GO:0035265//organ growth
Cs5g22680	120.658	53.5991	2.57077	1.21052	-1.08657	4.97e-07	2.68e-06	yes	-	-	-	-	-	-
Cs8g01710	617.652	299.083	17.5171	8.24879	-1.08651	3.06e-25	5.05e-24	yes	-	-	-	-	-	-
Cs6g15830	32.5584	15.0077	1.49476	0.703971	-1.08633	0.0133924	0.0345771	yes	-	-	-	-	-	-
Cs5g22570	885.78	426.649	20.6026	9.70385	-1.0862	3.29e-35	7.6e-34	yes	-	-	-	-	-	-
XLOC_008493	2890.04	919.76	59.0753	27.8399	-1.0854	2.61e-218	4.6e-216	yes	TCONS_00019490	-	-	-	-	-
Cs1g09690	175.241	69.6788	10.7279	5.0575	-1.08487	1.96e-11	1.56e-10	yes	-	-	-	-	-	-
orange1.1t02518	33.516	15.0077	0.976435	0.460421	-1.08457	0.00948508	0.0255916	yes	-	-	-	-	-	-
orange1.1t00200	113.954	51.4551	4.24914	2.0057	-1.08307	1.15e-06	5.94e-06	yes	orange1.1t00200	SCL6 [Citrus trifoliata]	-	-	-	GO:0006351//transcription, DNA-templated;GO:0044763;GO:0006351//transcription, DNA-templated
Cs7g28000	155.131	71.8228	3.70455	1.74936	-1.08247	4.44e-08	2.66e-07	yes	-	-	-	-	-	-
Cs7g23210	29.6856	12.8638	1.0076	0.476114	-1.08154	0.0138181	0.0355245	yes	-	-	-	-	-	-
Cs7g04720	844.604	380.553	22.6766	10.7161	-1.08142	1.14e-38	2.92e-37	yes	Cs7g04720	PREDICTED: phospholipid-transporting ATPase 3-like [Cucumis sativus]	-	GO:0031224//intrinsic component of membrane;GO:0044431//Golgi apparatus part	GO:0032550;GO:0046872//metal ion binding;GO:0005548//phospholipid transporter activity;GO:0008324//cation transmembrane transporter activity;GO:0003824//catalytic activity	GO:0015914//phospholipid transport;GO:0048193//Golgi vesicle transport;GO:0022622//root system development
Cs4g17200	349.524	145.789	24.6701	11.6639	-1.08071	6.27e-20	8.23e-19	yes	Cs4g17200	Golgi nucleotide sugar transporter 4 isoform 1 [Theobroma cacao]	-	GO:0031224//intrinsic component of membrane;GO:0043231//intracellular membrane-bounded organelle	-	GO:0006862//nucleotide transport;GO:0044763
Cs5g25830	232.697	103.982	9.983	4.7201	-1.08066	2.52e-12	2.14e-11	yes	-	-	-	-	-	-
Cs5g05350	368.676	176.877	38.9329	18.4104	-1.08047	3.59e-16	3.85e-15	yes	Cs5g05350	PREDICTED: CASP-like protein ARALYDRAFT_919556-like [Cucumis sativus]	-	GO:0016020//membrane	-	-
Cs2g09790	720.116	328.026	46.4479	21.9939	-1.07851	8.89e-33	1.9e-31	yes	-	-	-	-	-	-
orange1.1t01063	63.2016	27.8715	2.78496	1.31979	-1.07735	0.000322622	0.00118768	yes	-	-	-	-	-	-
Cs5g33060	10481.9	4599.87	187.55	88.8803	-1.07734	2.49101543107242e-310	6.35e-308	yes	Cs5g33060	Multidrug resistance-associated protein 4 isoform 1 [Theobroma cacao]	-	GO:0005911//cell-cell junction;GO:0031224//intrinsic component of membrane;GO:0044437;GO:0005911//cell-cell junction;GO:0031224//intrinsic component of membrane;GO:0044437	GO:0032550;GO:0017111//nucleoside-triphosphatase activity;GO:0015405;GO:0051183//vitamin transporter activity;GO:0016628//oxidoreductase activity, acting on the CH-CH group of donors, NAD or NADP as acceptor;GO:0032550;GO:0017111//nucleoside-triphosphatase activity;GO:0015405;GO:0051183//vitamin transporter activity;GO:0016628//oxidoreductase activity, acting on the CH-CH group of donors, NAD or …	GO:0006835//dicarboxylic acid transport;GO:0051707//response to other organism;GO:0009154//purine ribonucleotide catabolic process;GO:0006950//response to stress;GO:0006835//dicarboxylic acid transport;GO:0051707//response to other organism;GO:0009154//purine ribonucleotide catabolic process;GO:0006950//response to stress
XLOC_014237	88.0992	45.0232	6.14974	2.91459	-1.07723	0.000253267	0.00094955	yes	TCONS_00032967	retroelement pol polyprotein-like [Arabidopsis thaliana]	-	-	-	-
orange1.1t04532	31.6008	15.0077	18.6381	8.83499	-1.07695	0.0187608	0.0466603	yes	orange1.1t04532	PREDICTED: protein BONZAI 3-like [Vitis vinifera]	-	-	-	GO:0008219//cell death
Cs7g29950	38.304	17.1517	2.74492	1.30159	-1.07649	0.006528	0.0183815	yes	-	-	-	-	-	-
Cs5g13265	27.7704	11.7918	6.44707	3.05716	-1.07645	0.0166959	0.0420187	yes	-	-	-	-	-	-
Cs5g05320	51.7104	23.5836	3.39556	1.61073	-1.07593	0.0017971	0.00573772	yes	-	-	-	-	-	-
orange1.1t03880	169.495	78.2546	2.88703	1.36962	-1.07581	8.59e-09	5.53e-08	yes	-	-	-	-	-	-
Cs6g11400	1527.37	682.852	42.3592	20.1049	-1.07513	9.84e-67	4.58e-65	yes	Cs6g11400	PREDICTED: protein FAR-RED IMPAIRED RESPONSE 1-like [Fragaria vesca subsp. vesca]	-	-	GO:0046914//transition metal ion binding;GO:0001071//nucleic acid binding transcription factor activity;GO:0046914//transition metal ion binding;GO:0001071//nucleic acid binding transcription factor activity;GO:0046914//transition metal ion binding;GO:0001071//nucleic acid binding transcription factor activity;GO:0046914//transition metal ion binding;GO:0001071//nucleic acid binding transcription…	GO:0007623//circadian rhythm;GO:0010017//red or far-red light signaling pathway;GO:0006351//transcription, DNA-templated;GO:0007623//circadian rhythm;GO:0010017//red or far-red light signaling pathway;GO:0006351//transcription, DNA-templated;GO:0007623//circadian rhythm;GO:0010017//red or far-red light signaling pathway;GO:0006351//transcription, DNA-templated;GO:0007623//circadian rhythm;GO:0010…
Cs2g19930	1101.24	466.312	57.6597	27.3676	-1.07509	2.69e-55	1.02e-53	yes	-	-	-	-	-	-
Cs5g21150	61.2864	27.8715	1.63134	0.774471	-1.07477	0.000627239	0.00217972	yes	-	-	-	-	-	-
Cs2g25520	586.051	235.836	29.384	13.9554	-1.07421	7.46e-34	1.64e-32	yes	-	-	-	-	-	-
Cs3g18030	4215.36	2136.46	237.369	112.737	-1.07417	1.15e-120	1.09e-118	yes	Cs3g18030	2-dehydro-3-deoxyphosphoheptonate aldolase/ 3-deoxy-d-arabino-heptulosonate 7-phosphate synthetase [Populus trichocarpa]	ko01100//Metabolic pathways;ko01110//Biosynthesis of secondary metabolites;ko00400//Phenylalanine, tyrosine and tryptophan biosynthesis	GO:0009536//plastid;GO:0009536//plastid;GO:0009536//plastid	GO:0016765//transferase activity, transferring alkyl or aryl (other than methyl) groups;GO:0016765//transferase activity, transferring alkyl or aryl (other than methyl) groups;GO:0016765//transferase activity, transferring alkyl or aryl (other than methyl) groups	GO:0008652//cellular amino acid biosynthetic process;GO:0006950//response to stress;GO:0043650;GO:0008652//cellular amino acid biosynthetic process;GO:0006950//response to stress;GO:0043650;GO:0008652//cellular amino acid biosynthetic process;GO:0006950//response to stress;GO:0043650
Cs9g12570	77.5656	33.2314	2.66032	1.26361	-1.07405	2.45e-05	0.000107821	yes	-	-	-	-	-	-
Cs3g25230	191.52	77.1827	15.9544	7.58375	-1.07297	2.31e-12	1.97e-11	yes	Cs3g25230	Basic leucine-zipper 44 [Theobroma cacao]	-	-	GO:0001071//nucleic acid binding transcription factor activity;GO:0003677//DNA binding;GO:0046983//protein dimerization activity	GO:0050896//response to stimulus;GO:0017148//negative regulation of translation;GO:0044707;GO:0006351//transcription, DNA-templated
Cs2g08580	440.496	190.813	6.08705	2.89346	-1.07295	6.46e-23	9.72e-22	yes	-	-	-	-	-	-
orange1.1t01268	176.198	82.5426	5.09242	2.4213	-1.07257	9.39e-09	6.02e-08	yes	-	-	-	-	-	-
Cs7g13030	67.032	27.8715	4.96568	2.36149	-1.07229	8.11e-05	0.000329409	yes	-	-	-	-	-	-
Cs5g32000	78.5232	38.5913	2.21999	1.05658	-1.07115	0.000304815	0.00112743	yes	-	-	-	-	-	-
Cs7g25600	169.495	100.766	18.4486	8.78086	-1.07108	4.69e-05	0.000198012	yes	-	-	-	-	-	-
Cs2g07440	33.516	15.0077	1.28014	0.609739	-1.07004	0.00948508	0.0255916	yes	-	-	-	-	-	-
Cs6g10560	641.592	291.579	14.6766	6.99822	-1.06846	1.25e-29	2.39e-28	yes	-	-	-	-	-	-
Cs4g12510	78.5232	35.3754	79.6627	38.0033	-1.06778	4.84e-05	0.000203843	yes	Cs4g12510	MoCo sulfurase [Citrus sinensis]	-	GO:0044464;GO:0044464	GO:0046914//transition metal ion binding;GO:0016846//carbon-sulfur lyase activity;GO:0043168//anion binding;GO:0046914//transition metal ion binding;GO:0016846//carbon-sulfur lyase activity;GO:0043168//anion binding	GO:0044743;GO:0009687//abscisic acid metabolic process;GO:0042040;GO:0009755//hormone-mediated signaling pathway;GO:0009617//response to bacterium;GO:0009108//coenzyme biosynthetic process;GO:0006970//response to osmotic stress;GO:0044743;GO:0009687//abscisic acid metabolic process;GO:0042040;GO:0009755//hormone-mediated signaling pathway;GO:0009617//response to bacterium;GO:0009108//coenzyme bio…
Cs3g09270	147.47	57.887	9.24819	4.413	-1.06741	5.16e-10	3.69e-09	yes	Cs3g09270	Homeodomain-like superfamily protein isoform 1 [Theobroma cacao]	-	-	-	GO:0007275//multicellular organismal development;GO:0007275//multicellular organismal development;GO:0007275//multicellular organismal development
Cs5g18540	125.446	63.2469	22.8353	10.9016	-1.06673	7.94e-06	3.73e-05	yes	Cs5g18540	PREDICTED: ATP-dependent Clp protease ATP-binding subunit ClpX-like [Cucumis sativus]	-	-	GO:0005488//binding	-
Cs3g04910	234.612	105.054	6.83926	3.2653	-1.06662	2.14e-12	1.83e-11	yes	-	-	-	-	-	-
orange1.1t03386	2020.54	868.305	39.1268	18.6972	-1.06533	4.14e-92	2.76e-90	yes	-	-	-	-	-	-
Cs6g15970	79.4808	36.4474	1.81013	0.865111	-1.06514	7.87e-05	0.000320728	yes	-	-	-	-	-	-
Cs7g29860	406.98	189.741	26.0805	12.466	-1.06497	1.22e-18	1.51e-17	yes	-	-	-	-	-	-
Cs5g12480	430.92	228.332	19.1661	9.16269	-1.06471	5.9e-15	5.91e-14	yes	-	-	-	-	-	-
Cs9g01130	36.3888	16.0797	2.17064	1.03786	-1.06451	0.00786634	0.0216071	yes	Cs9g01130	Aspartic proteinase oryzasin-1 isoform 1 [Theobroma cacao]	-	-	GO:0004175//endopeptidase activity	GO:0016485//protein processing
Cs7g13590	82.3536	33.2314	5.36167	2.56385	-1.06437	5.92e-06	2.82e-05	yes	-	-	-	-	-	-
Cs5g09050	154.174	71.8228	8.77237	4.19751	-1.06343	6.07e-08	3.6e-07	yes	Cs5g09050	Nitrate transporter 1.1 isoform 1 [Theobroma cacao]	-	GO:0031224//intrinsic component of membrane;GO:0031224//intrinsic component of membrane;GO:0031224//intrinsic component of membrane	GO:0015103//inorganic anion transmembrane transporter activity;GO:0015103//inorganic anion transmembrane transporter activity;GO:0015103//inorganic anion transmembrane transporter activity	GO:0015698//inorganic anion transport;GO:0015833//peptide transport;GO:0006950//response to stress;GO:0001101//response to acid;GO:0015698//inorganic anion transport;GO:0015833//peptide transport;GO:0006950//response to stress;GO:0001101//response to acid;GO:0015698//inorganic anion transport;GO:0015833//peptide transport;GO:0006950//response to stress;GO:0001101//response to acid
Cs3g10220	51.7104	22.5116	3.90989	1.87215	-1.06243	0.0011026	0.00367162	yes	-	-	-	-	-	-
Cs2g11390	2720.54	1271.37	55.7372	26.6964	-1.062	4.12e-104	3.19e-102	yes	Cs2g11390	PREDICTED: LOW QUALITY PROTEIN: uncharacterized LOC101203233 [Cucumis sativus]	-	-	GO:0004672//protein kinase activity;GO:0004672//protein kinase activity;GO:0004672//protein kinase activity;GO:0004672//protein kinase activity	GO:0006464//cellular protein modification process;GO:0016310//phosphorylation;GO:0006464//cellular protein modification process;GO:0006464//cellular protein modification process;GO:0006464//cellular protein modification process
Cs6g20970	94.8024	40.7353	6.61523	3.16928	-1.06164	4.49e-06	2.16e-05	yes	-	-	-	-	-	-
orange1.1t00389	237.485	112.558	7.87322	3.77232	-1.0615	4.47e-11	3.45e-10	yes	-	-	-	-	-	-
XLOC_000221	32.5584	12.8638	7.8826	3.77744	-1.06126	0.00457933	0.0133443	yes	TCONS_00000447	PREDICTED: serine/threonine-protein kinase ULK3 isoform 2 [Vitis vinifera]	-	-	-	-
Cs3g21320	767.996	367.69	28.3683	13.5955	-1.06115	2.42e-31	4.9e-30	yes	-	-	-	-	-	-
orange1.1t01943	143.64	58.959	14.4874	6.94425	-1.06091	2.62e-09	1.76e-08	yes	-	-	-	-	-	-
Cs2g30300	328.457	139.358	13.0831	6.27218	-1.06067	2.67e-18	3.23e-17	yes	Cs2g30300	PREDICTED: zinc finger CCCH domain-containing protein 30-like [Vitis vinifera]	-	GO:0044424;GO:0044424;GO:0044424;GO:0044424	-	-
Cs3g24300	52.668	22.5116	2.1025	1.00803	-1.06057	0.000782068	0.00267212	yes	Cs3g24300	RING/U-box superfamily protein isoform 1 [Theobroma cacao]	-	-	GO:0046872//metal ion binding;GO:0046872//metal ion binding;GO:0046872//metal ion binding;GO:0046872//metal ion binding;GO:0046872//metal ion binding	-
Cs7g02220	45.9648	20.3676	0.9224	0.443342	-1.05697	0.00189009	0.00600315	yes	-	-	-	-	-	-
Cs5g19880	102.463	43.9512	2.69403	1.29591	-1.0558	1.93e-06	9.71e-06	yes	-	-	-	-	-	-
Cs5g11760	230.782	114.702	14.4599	6.95955	-1.05499	6.1e-10	4.33e-09	yes	-	-	-	-	-	-
Cs9g16020	112.997	52.5271	4.4846	2.15847	-1.05497	4.05e-06	1.97e-05	yes	-	-	-	-	-	-
orange1.1t01631	68.9472	27.8715	2.03692	0.981295	-1.05363	3.97e-05	0.000169592	yes	orange1.1t01631	F10B6.2 [Arabidopsis thaliana]	-	GO:0005911//cell-cell junction;GO:0044437;GO:0005618//cell wall;GO:0031224//intrinsic component of membrane;GO:0005911//cell-cell junction;GO:0044437;GO:0005618//cell wall;GO:0031224//intrinsic component of membrane	-	-
Cs7g31150	314.093	126.494	33.9009	16.3404	-1.05288	3.19e-19	4.06e-18	yes	-	-	-	-	-	-
Cs2g08050	565.942	341.962	19.6732	9.48278	-1.05285	3.43e-13	3.1e-12	yes	-	-	-	-	-	-
Cs7g19290	415.599	200.461	13.0153	6.27515	-1.05249	6.45e-18	7.6e-17	yes	-	-	-	-	-	-
Cs5g10130	117.785	54.6711	8.13206	3.9222	-1.05196	2.09e-06	1.05e-05	yes	-	-	-	-	-	-
XLOC_011887	35.4312	11.7918	3.52146	1.69876	-1.05169	0.00110289	0.00367162	yes	TCONS_00027354	-	-	-	-	-
Cs5g24410	69.9048	33.2314	2.03786	0.983108	-1.05163	0.000352974	0.00129066	yes	-	-	-	-	-	-
Cs6g06370	4565.84	2077.5	60.2684	29.0805	-1.05135	8.44e-166	1.18e-163	yes	-	-	-	-	-	-
Cs7g14370	175.241	84.6865	12.3171	5.94398	-1.05116	3.05e-08	1.86e-07	yes	-	-	-	-	-	-
Cs9g06423	113.954	54.6711	18.7122	9.03395	-1.05055	7.24e-06	3.43e-05	yes	-	-	-	-	-	-
Cs6g11040	118.742	53.5991	12.5351	6.05411	-1.04999	9.53e-07	4.98e-06	yes	Cs6g11040	PREDICTED: protein NDR1-like [Fragaria vesca subsp. vesca]	-	-	-	GO:0045087//innate immune response;GO:0007165//signal transduction
Cs5g14730	29.6856	12.8638	0.561122	0.271045	-1.04978	0.0138181	0.0355245	yes	Cs5g14730	Glucan synthase-like 4 [Theobroma cacao]	-	GO:0044459;GO:0044459	GO:0035251//UDP-glucosyltransferase activity;GO:0035251//UDP-glucosyltransferase activity	GO:0006074//(1->3)-beta-D-glucan metabolic process;GO:0006074//(1->3)-beta-D-glucan metabolic process
Cs2g02690	447.199	210.108	17.6317	8.51799	-1.04959	5e-20	6.6e-19	yes	Cs2g02690	ERD (early-responsive to dehydration stress) family protein isoform 1 [Theobroma cacao]	-	GO:0016020//membrane;GO:0016020//membrane;GO:0016020//membrane	-	-
Cs4g07650	338.033	140.43	44.3652	21.4402	-1.04911	1.56e-19	2.01e-18	yes	Cs4g07650	PREDICTED: photosystem I reaction center subunit V, chloroplastic-like [Fragaria vesca subsp. vesca]	ko01100//Metabolic pathways;ko00195//Photosynthesis	GO:0009522//photosystem I;GO:0009526//plastid envelope;GO:0031976	GO:0046906//tetrapyrrole binding	GO:0009767//photosynthetic electron transport chain;GO:0031647//regulation of protein stability;GO:0042548//regulation of photosynthesis, light reaction;GO:0006740//NADPH regeneration
Cs6g17740	4920.15	2507.36	2046.66	989.205	-1.04893	3.05e-133	3.26e-131	yes	-	-	-	-	-	-
orange1.1t02121	136.937	57.887	6.38024	3.08441	-1.04862	1.74e-08	1.09e-07	yes	-	-	-	-	-	-
Cs3g04720	404.107	171.517	20.9237	10.1159	-1.04851	6.16e-22	8.9e-21	yes	Cs3g04720	S3 self-incompatibility locus-linked pollen 3.15 protein isoform 1 [Theobroma cacao]	-	GO:0043231//intracellular membrane-bounded organelle;GO:0043231//intracellular membrane-bounded organelle;GO:0043231//intracellular membrane-bounded organelle;GO:0043231//intracellular membrane-bounded organelle;GO:0043231//intracellular membrane-bounded organelle;GO:0043231//intracellular membrane-bounded organelle;GO:0043231//intracellular membrane-bounded organelle	-	-
orange1.1t02373	1824.23	898.32	71.9558	34.7918	-1.04836	1.67e-63	7.35e-62	yes	orange1.1t02373	Sec23/Sec24 protein transport family protein [Theobroma cacao]	ko04141//Protein processing in endoplasmic reticulum	GO:0012507//ER to Golgi transport vesicle membrane;GO:0012507//ER to Golgi transport vesicle membrane;GO:0012507//ER to Golgi transport vesicle membrane	GO:0046914//transition metal ion binding;GO:0046914//transition metal ion binding;GO:0046914//transition metal ion binding	GO:0016482//cytoplasmic transport;GO:0015031//protein transport;GO:0016482//cytoplasmic transport;GO:0015031//protein transport;GO:0016482//cytoplasmic transport;GO:0015031//protein transport
Cs7g18040	202.054	100.766	9.9325	4.80525	-1.04755	8.67e-09	5.58e-08	yes	-	-	-	-	-	-
orange1.1t00410	1951.59	889.745	43.5319	21.0623	-1.04741	1.6e-79	8.77e-78	yes	-	-	-	-	-	-
orange1.1t01281	582.221	291.579	21.1026	10.2181	-1.04629	4.35e-22	6.34e-21	yes	-	-	-	-	-	-
Cs9g03180	1286.06	624.965	18.1976	8.81437	-1.04582	3.37e-48	1.09e-46	yes	Cs9g03180	Calpain-type cysteine protease family isoform 1 [Theobroma cacao]	-	GO:0044464;GO:0044464	GO:0004197//cysteine-type endopeptidase activity;GO:0004197//cysteine-type endopeptidase activity	GO:0016485//protein processing;GO:0016485//protein processing
Cs3g18740	191.52	85.7585	1.91385	0.927084	-1.04571	2.42e-10	1.77e-09	yes	-	-	-	-	-	-
Cs7g11550	130.234	57.887	3.37239	1.63401	-1.04535	1.82e-07	1.02e-06	yes	-	-	-	-	-	-
Cs3g16350	130.234	64.3189	7.32541	3.55076	-1.04478	2.76e-06	1.37e-05	yes	Cs3g16350	Squalene monooxygenase isoform 1 [Theobroma cacao]	ko01100//Metabolic pathways;ko01110//Biosynthesis of secondary metabolites;ko00909//Sesquiterpenoid biosynthesis	GO:0031224//intrinsic component of membrane;GO:0031224//intrinsic component of membrane;GO:0043231//intracellular membrane-bounded organelle;GO:0031224//intrinsic component of membrane;GO:0031224//intrinsic component of membrane;GO:0031224//intrinsic component of membrane;GO:0031224//intrinsic component of membrane;GO:0043231//intracellular membrane-bounded organelle;GO:0031224//intrinsic compone…	GO:0016709//oxidoreductase activity, acting on paired donors, with incorporation or reduction of molecular oxygen, NAD(P)H as one donor, and incorporation of one atom of oxygen;GO:0000166//nucleotide binding;GO:0016709//oxidoreductase activity, acting on paired donors, with incorporation or reduction of molecular oxygen, NAD(P)H as one donor, and incorporation of one atom of oxygen;GO:0000166//nu…	GO:0006950//response to stress;GO:0044710;GO:0001101//response to acid;GO:0006694//steroid biosynthetic process;GO:0006950//response to stress;GO:0001101//response to acid;GO:0001101//response to acid;GO:0006694//steroid biosynthetic process;GO:0006950//response to stress;GO:0006694//steroid biosynthetic process;GO:0006950//response to stress;GO:0001101//response to acid;GO:0006694//steroid biosy…
Cs9g14470	123.53	54.6711	6.28304	3.04572	-1.04468	3.02e-07	1.66e-06	yes	-	-	-	-	-	-
Cs8g05430	1166.36	544.567	40.1276	19.4563	-1.04436	4.72e-48	1.52e-46	yes	Cs8g05430	RING finger protein [Medicago truncatula]	-	-	GO:0046872//metal ion binding;GO:0046872//metal ion binding	-
Cs9g13660	240.358	112.558	25.4954	12.3663	-1.04382	1.8e-11	1.44e-10	yes	-	-	-	-	-	-
Cs6g03000	58.4136	25.7276	2.29259	1.11249	-1.04319	0.000644341	0.00223329	yes	-	-	-	-	-	-
Cs6g11230	7747.95	3389.61	243.224	118.029	-1.04314	2.1e-260	4.26e-258	yes	-	-	-	-	-	-
XLOC_018370	68.9472	33.2314	14.0913	6.83845	-1.04306	0.000484191	0.00172703	yes	TCONS_00042452	-	-	-	-	-
Cs6g08230	54.5832	24.6556	3.51337	1.70508	-1.04302	0.00107689	0.00359411	yes	-	-	-	-	-	-
Cs6g21430	44.0496	21.4396	2.10414	1.02134	-1.04277	0.00599839	0.0170749	yes	-	-	-	-	-	-
Cs2g03190	147.47	60.031	8.11116	3.93716	-1.04275	1.58e-09	1.08e-08	yes	Cs2g03190	PREDICTED: uncharacterized GPI-anchored protein At1g61900-like [Vitis vinifera]	-	GO:0031225//anchored component of membrane;GO:0005911//cell-cell junction;GO:0031225//anchored component of membrane;GO:0005911//cell-cell junction;GO:0031225//anchored component of membrane;GO:0005911//cell-cell junction	-	-
Cs7g23055	65.1168	31.0875	18.119	8.7982	-1.04222	0.000694712	0.00239687	yes	-	-	-	-	-	-
orange1.1t03434	70.8624	31.0875	5.48738	2.66516	-1.0419	9.69e-05	0.000388598	yes	-	-	-	-	-	-
Cs3g24340	455.818	199.389	21.8142	10.5951	-1.04187	1.89e-23	2.92e-22	yes	Cs3g24340	F-box/RNI-like superfamily protein isoform 2 [Theobroma cacao]	-	-	GO:0003824//catalytic activity;GO:0046914//transition metal ion binding;GO:0003824//catalytic activity;GO:0046914//transition metal ion binding;GO:0003824//catalytic activity;GO:0046914//transition metal ion binding;GO:0003824//catalytic activity;GO:0046914//transition metal ion binding;GO:0003824//catalytic activity;GO:0046914//transition metal ion binding;GO:0003824//catalytic activity;GO:00469…	-
Cs8g08650	4491.15	2418.39	62.4524	30.3358	-1.04174	3.3e-107	2.69e-105	yes	Cs8g08650	PREDICTED: zinc finger CCCH domain-containing protein 19-like [Cucumis sativus]	-	-	GO:0046872//metal ion binding	GO:0044238;GO:0044260
Cs1g18580	97.6752	45.0232	6.52433	3.16917	-1.04172	1.18e-05	5.42e-05	yes	-	-	-	-	-	-
Cs1g17780	108.209	47.1672	7.17412	3.48633	-1.04109	1.16e-06	6.01e-06	yes	-	-	-	-	-	-
Cs1g18520	135.979	57.887	5.97857	2.90748	-1.04003	2.45e-08	1.51e-07	yes	-	-	-	-	-	-
Cs5g23940	78.5232	35.3754	14.2031	6.90854	-1.03975	4.84e-05	0.000203843	yes	-	-	-	-	-	-
orange1.1t02765	190.562	83.6145	4.5584	2.21777	-1.03942	1.27e-10	9.5e-10	yes	-	-	-	-	-	-
orange1.1t05949	351.439	159.725	20.4254	9.93892	-1.0392	4.41e-17	4.98e-16	yes	-	-	-	-	-	-
Cs3g13860	123.53	58.959	3.99584	1.94485	-1.03884	1.96e-06	9.85e-06	yes	Cs3g13860	Mannosylglycoprotein endo-beta-mannosidase isoform 1 [Theobroma cacao]	-	GO:0043231//intracellular membrane-bounded organelle	GO:0004567//beta-mannosidase activity	GO:0044238
Cs8g17030	12219	6385.79	661.292	321.91	-1.03863	8.3e-219	1.48e-216	yes	Cs8g17030	PREDICTED: vicilin-like antimicrobial peptides 2-2-like [Fragaria vesca subsp. vesca]	-	GO:0005911//cell-cell junction	-	-
Cs7g26430	37.3464	17.1517	4.161	2.02691	-1.03765	0.00916558	0.0248277	yes	-	-	-	-	-	-
Cs9g03420	125.446	55.743	9.74374	4.74668	-1.03756	3.54e-07	1.94e-06	yes	-	-	-	-	-	-
Cs4g01630	525.723	247.628	19.4962	9.4977	-1.03754	5e-23	7.55e-22	yes	Cs4g01630	calmodulin-binding protein [Populus euphratica]	-	-	GO:0005515//protein binding;GO:0005515//protein binding;GO:0005515//protein binding;GO:0005515//protein binding;GO:0005515//protein binding	-
Cs4g03030	110.124	51.4551	3.74769	1.82592	-1.03738	4.18e-06	2.02e-05	yes	Cs4g03030	Adenosylmethionine-8-amino-7-oxononanoate transaminases [Theobroma cacao]	ko01100//Metabolic pathways;ko00780//Biotin metabolism	-	GO:0032550;GO:0043168//anion binding;GO:0008483//transaminase activity;GO:0016882//cyclo-ligase activity;GO:0046872//metal ion binding;GO:0032550;GO:0043168//anion binding;GO:0008483//transaminase activity;GO:0016882//cyclo-ligase activity;GO:0046872//metal ion binding	GO:0006768//biotin metabolic process;GO:0006768//biotin metabolic process
orange1.1t01865	1086.88	519.911	37.611	18.3294	-1.037	5.7e-43	1.63e-41	yes	orange1.1t01865	leucine-rich repeat family protein [Arabidopsis lyrata subsp. lyrata]	-	GO:0031224//intrinsic component of membrane;GO:0044464	GO:0004672//protein kinase activity;GO:0032550	GO:0006796//phosphate-containing compound metabolic process;GO:0006464//cellular protein modification process
Cs4g18930	2995.37	1446.1	62.5891	30.5036	-1.03693	2.15e-104	1.67e-102	yes	-	-	-	-	-	-
Cs8g05800	46.9224	23.5836	7.97447	3.8875	-1.03655	0.00867098	0.0236241	yes	Cs8g05800	ARP protein (REF) isoform 3 [Theobroma cacao]	-	-	GO:0046914//transition metal ion binding;GO:0016655//oxidoreductase activity, acting on NAD(P)H, quinone or similar compound as acceptor;GO:0016616//oxidoreductase activity, acting on the CH-OH group of donors, NAD or NADP as acceptor;GO:0046914//transition metal ion binding;GO:0016655//oxidoreductase activity, acting on NAD(P)H, quinone or similar compound as acceptor;GO:0016616//oxidoreductase …	GO:0044710;GO:0044710;GO:0044710
Cs8g17560	389.743	181.165	8.27253	4.0331	-1.03644	3.82e-18	4.56e-17	yes	Cs8g17560	DNA-directed RNA polymerase [Theobroma cacao]	ko01100//Metabolic pathways;ko00230//Purine metabolism;ko00240//Pyrimidine metabolism;ko03020//RNA polymerase	-	GO:0034062//RNA polymerase activity;GO:0003676//nucleic acid binding	GO:0010467//gene expression
Cs6g10210	35.4312	15.0077	1.60848	0.784957	-1.03501	0.00666709	0.0187286	yes	-	-	-	-	-	-
Cs6g01530	3599.62	1726.96	127.942	62.4477	-1.03477	1.5e-122	1.46e-120	yes	-	-	-	-	-	-
Cs7g12330	163.75	68.6068	4.99409	2.43854	-1.0342	5.31e-10	3.79e-09	yes	-	-	-	-	-	-
orange1.1t03930	51.7104	24.6556	6.04888	2.95393	-1.03403	0.00285125	0.00871317	yes	orange1.1t03930	metal tolerance protein [Populus trichocarpa]	-	GO:0031224//intrinsic component of membrane;GO:0044437	GO:0015075//ion transmembrane transporter activity	GO:0044763;GO:0006811//ion transport
Cs7g27740	1656.65	849.009	27.6546	13.514	-1.03306	3.58e-53	1.29e-51	yes	-	-	-	-	-	-
Cs7g28410	553.493	248.7	16.1181	7.88324	-1.03182	2.24e-26	3.84e-25	yes	-	-	-	-	-	-
orange1.1t00499	324.627	156.509	6.81825	3.33489	-1.03176	3.06e-14	2.93e-13	yes	-	-	-	-	-	-
Cs7g03220	247.061	116.846	5.30205	2.59367	-1.03156	1.25e-11	1.01e-10	yes	-	-	-	-	-	-
Cs6g10060	60.3288	26.7995	1.66445	0.814392	-1.03125	0.000538925	0.00189903	yes	Cs6g10060	Leucine-rich receptor-like protein kinase family protein [Theobroma cacao]	-	GO:0031224//intrinsic component of membrane	GO:0032550;GO:0004674//protein serine/threonine kinase activity;GO:0016628//oxidoreductase activity, acting on the CH-CH group of donors, NAD or NADP as acceptor;GO:0004713//protein tyrosine kinase activity	GO:0006468//protein phosphorylation;GO:0044710
orange1.1t00238	27.7704	11.7918	1.73816	0.85052	-1.03114	0.0166959	0.0420187	yes	orange1.1t00238	Glutathione S-transferase zeta-class 1 isoform 1 [Theobroma cacao]	ko01100//Metabolic pathways;ko00350//Tyrosine metabolism	GO:0044424	GO:0016859//cis-trans isomerase activity	GO:0006520//cellular amino acid metabolic process
orange1.1t02276	2257.06	973.359	24.4407	11.9607	-1.03098	9.15e-106	7.22e-104	yes	-	-	-	-	-	-
orange1.1t00776	303.559	145.789	9.61547	4.70696	-1.03056	1.39e-13	1.28e-12	yes	orange1.1t00776	PREDICTED: anaphase-promoting complex subunit 8 [Vitis vinifera]	ko04120//Ubiquitin mediated proteolysis	GO:0000152//nuclear ubiquitin ligase complex;GO:0000152//nuclear ubiquitin ligase complex;GO:0000152//nuclear ubiquitin ligase complex;GO:0000152//nuclear ubiquitin ligase complex	-	GO:0006952//defense response;GO:0007088//regulation of mitosis;GO:0006952//defense response;GO:0007088//regulation of mitosis;GO:0006952//defense response;GO:0007088//regulation of mitosis;GO:0006952//defense response;GO:0007088//regulation of mitosis
Cs1g12370	15657.7	7093.3	155.817	76.3008	-1.03008	0	0	yes	Cs1g12370	Pre-mRNA-processing-splicing factor isoform 1 [Theobroma cacao]	ko03040//Spliceosome	GO:0005911//cell-cell junction;GO:0030529//ribonucleoprotein complex	GO:0017069//snRNA binding	GO:0000377
Cs5g05500	408.895	191.885	10.6445	5.21267	-1.03001	1.62e-18	1.98e-17	yes	Cs5g05500	PREDICTED: serine/threonine-protein kinase ATM-like isoform X3 [Cicer arietinum]	-	-	GO:0003824//catalytic activity;GO:0003824//catalytic activity;GO:0003824//catalytic activity;GO:0003824//catalytic activity	-
Cs4g15900	199.181	99.6943	11.4323	5.59877	-1.02993	1.37e-08	8.65e-08	yes	Cs4g15900	PERK1-like protein kinase [Nicotiana tabacum]	-	GO:0016021//integral component of membrane	GO:0004672//protein kinase activity;GO:0032550	GO:0006468//protein phosphorylation
Cs2g22680	117.785	58.959	8.65226	4.23788	-1.02973	1.19e-05	5.46e-05	yes	-	-	-	-	-	-
Cs2g09390	1005.48	459.88	12.4567	6.1031	-1.02931	6.66e-44	1.94e-42	yes	-	-	-	-	-	-
orange1.1t02173	37.3464	17.1517	3.20685	1.57128	-1.02922	0.00916558	0.0248277	yes	orange1.1t02173	SacI domain-containing protein / WW domain-containing protein isoform 3 [Theobroma cacao]	-	-	GO:0016788//hydrolase activity, acting on ester bonds	-
Cs5g34750	808.215	374.121	14.5421	7.12597	-1.02908	2.98e-35	6.91e-34	yes	Cs5g34750	octicosapeptide/Phox/Bem1p domain-containing protein kinase [Arabidopsis thaliana]	-	GO:0044444//cytoplasmic part;GO:0044444//cytoplasmic part	GO:0016301//kinase activity;GO:0016301//kinase activity;GO:0004672//protein kinase activity;GO:0004672//protein kinase activity;GO:0032550;GO:0004672//protein kinase activity;GO:0032550	GO:0044237//cellular metabolic process;GO:0016310//phosphorylation;GO:0006464//cellular protein modification process;GO:0016310//phosphorylation;GO:0006464//cellular protein modification process
Cs1g13720	3952.97	1855.6	72.0334	35.2986	-1.02906	1.29e-138	1.45e-136	yes	Cs1g13720	Pleiotropic drug resistance 12 [Theobroma cacao]	-	-	GO:0032550;GO:0015604//organic phosphonate transmembrane transporter activity;GO:0042626//ATPase activity, coupled to transmembrane movement of substances;GO:1901363;GO:0036094//small molecule binding;GO:0042626//ATPase activity, coupled to transmembrane movement of substances;GO:0097159//organic cyclic compound binding;GO:0032550;GO:0015604//organic phosphonate transmembrane transporter activity…	GO:0046864;GO:0015846//polyamine transport;GO:0015718//monocarboxylic acid transport;GO:0030001//metal ion transport;GO:0000302//response to reactive oxygen species;GO:0009154//purine ribonucleotide catabolic process;GO:0044763;GO:0046864;GO:0006811//ion transport;GO:0008152//metabolic process;GO:0046864;GO:0015846//polyamine transport;GO:0015718//monocarboxylic acid transport;GO:0030001//metal i…
Cs4g13700	226.951	103.982	10.6317	5.20988	-1.02905	1.7e-11	1.36e-10	yes	Cs4g13700	PREDICTED: K(+) efflux antiporter 4-like [Vitis vinifera]	-	GO:0031224//intrinsic component of membrane;GO:0031224//intrinsic component of membrane;GO:0031224//intrinsic component of membrane	GO:0015078//hydrogen ion transmembrane transporter activity;GO:0015078//hydrogen ion transmembrane transporter activity;GO:0015078//hydrogen ion transmembrane transporter activity	GO:0044763;GO:0015992//proton transport;GO:0044763;GO:0015992//proton transport;GO:0044763;GO:0015992//proton transport
Cs5g19440	71.82	32.1594	2.8431	1.39333	-1.02893	0.000114091	0.000452821	yes	-	-	-	-	-	-
Cs7g07130	959.516	474.888	8.06563	3.95353	-1.02865	1.07e-35	2.5e-34	yes	-	-	-	-	-	-
Cs5g02760	386.871	187.597	14.5066	7.11805	-1.02716	1.93e-16	2.11e-15	yes	Cs5g02760	Cation/H+ exchanger 18 [Theobroma cacao]	-	GO:0031224//intrinsic component of membrane;GO:0005768//endosome;GO:0031224//intrinsic component of membrane;GO:0005768//endosome;GO:0031224//intrinsic component of membrane;GO:0005768//endosome	GO:0015078//hydrogen ion transmembrane transporter activity;GO:0015078//hydrogen ion transmembrane transporter activity;GO:0015078//hydrogen ion transmembrane transporter activity	GO:0044763;GO:0055067;GO:0015992//proton transport;GO:0044763;GO:0055067;GO:0015992//proton transport;GO:0044763;GO:0055067;GO:0015992//proton transport
Cs8g07830	71.82	36.4474	4.80049	2.35557	-1.02711	0.000707064	0.00243711	yes	-	-	-	-	-	-
Cs1g11350	68.9472	28.9435	1.25982	0.618315	-1.0268	6.84e-05	0.000281746	yes	-	-	-	-	-	-
Cs2g17220	887.696	403.065	17.234	8.46031	-1.02648	6.19e-40	1.64e-38	yes	-	-	-	-	-	-
Cs8g19910	623.398	309.803	34.1591	16.7805	-1.02548	6.46e-24	1.01e-22	yes	Cs8g19910	ThiaminC isoform 4 [Theobroma cacao]	ko01100//Metabolic pathways;ko00730//Thiamine metabolism	-	GO:0032550;GO:0019144//ADP-sugar diphosphatase activity;GO:0051540	GO:0006772//thiamine metabolic process;GO:0010243//response to organonitrogen compound
Cs2g10600	742.14	364.474	20.4014	10.0221	-1.02548	7.01e-29	1.29e-27	yes	Cs2g10600	Transforming growth factor-beta receptor-associated protein 1 isoform 1 [Theobroma cacao]	-	-	GO:0030695//GTPase regulator activity;GO:0030695//GTPase regulator activity	GO:0019222//regulation of metabolic process;GO:0015031//protein transport;GO:0019222//regulation of metabolic process;GO:0015031//protein transport
Cs5g10590	668.405	314.091	15.1553	7.448	-1.0249	9.25e-29	1.69e-27	yes	-	-	-	-	-	-
Cs7g18690	77.5656	38.5913	2.3768	1.16847	-1.0244	0.000411718	0.00148695	yes	-	-	-	-	-	-
Cs5g25620	187.69	80.3986	4.81434	2.36681	-1.02439	4.6e-11	3.55e-10	yes	Cs5g25620	Transcription activators isoform 1 [Theobroma cacao]	ko03013//RNA transport	GO:0044424;GO:0044424;GO:0044424;GO:0044424;GO:0044424	-	-
Cs3g27490	484.546	221.9	15.0124	7.38223	-1.02403	1.09e-22	1.63e-21	yes	Cs3g27490	Glutamate receptor 3.3 isoform 1 [Theobroma cacao]	-	GO:0031224//intrinsic component of membrane	GO:0004930//G-protein coupled receptor activity;GO:0005231//excitatory extracellular ligand-gated ion channel activity;GO:0005261//cation channel activity	GO:0006952//defense response;GO:0007215//glutamate receptor signaling pathway;GO:0009606//tropism;GO:0043200//response to amino acid;GO:0006816//calcium ion transport
Cs3g14770	409.853	204.748	26.3233	12.9453	-1.02391	2.81e-16	3.04e-15	yes	Cs3g14770	Phosphatase 2C family protein isoform 1 [Theobroma cacao]	-	GO:0043231//intracellular membrane-bounded organelle;GO:0043231//intracellular membrane-bounded organelle;GO:0043231//intracellular membrane-bounded organelle;GO:0043231//intracellular membrane-bounded organelle	GO:0016791//phosphatase activity;GO:0016791//phosphatase activity;GO:0016791//phosphatase activity;GO:0016791//phosphatase activity	GO:0006950//response to stress;GO:0006796//phosphate-containing compound metabolic process;GO:0006950//response to stress;GO:0006796//phosphate-containing compound metabolic process;GO:0006950//response to stress;GO:0006796//phosphate-containing compound metabolic process;GO:0006950//response to stress;GO:0006796//phosphate-containing compound metabolic process
Cs9g08070	101.506	43.9512	3.46598	1.70509	-1.02342	1.93e-06	9.71e-06	yes	Cs9g08070	PREDICTED: ion channel CASTOR-like [Vitis vinifera]	-	GO:0009526//plastid envelope;GO:0009526//plastid envelope;GO:0009526//plastid envelope	-	-
Cs5g02650	39.2616	18.2237	1.41634	0.696867	-1.02321	0.0075924	0.0210075	yes	Cs5g02650	Leucine-rich repeat protein kinase family protein isoform 1 [Theobroma cacao]	-	GO:0031224//intrinsic component of membrane	GO:0016301//kinase activity;GO:0032550	GO:0006796//phosphate-containing compound metabolic process;GO:0006464//cellular protein modification process
Cs7g07170	78.5232	32.1594	2.43627	1.19925	-1.02254	9.99e-06	4.63e-05	yes	Cs7g07170	Peptidyl-tRNA hydrolase II family protein [Theobroma cacao]	-	-	GO:0004721//phosphoprotein phosphatase activity;GO:0052689//carboxylic ester hydrolase activity	GO:0006470//protein dephosphorylation
Cs5g19560	43.092	20.3676	1.77122	0.871992	-1.02236	0.00522183	0.0150343	yes	-	-	-	-	-	-
Cs7g28560	93.8448	45.0232	4.60477	2.2674	-1.02209	4.18e-05	0.000178014	yes	-	-	-	-	-	-
Cs1g21870	90.0144	36.4474	6.21224	3.05894	-1.02208	1.77e-06	8.95e-06	yes	-	-	-	-	-	-
Cs3g16680	126.403	57.887	3.11356	1.53329	-1.02193	6.63e-07	3.53e-06	yes	Cs3g16680	nbs-lrr resistance protein [Populus trichocarpa]	-	-	GO:0003824//catalytic activity	-
Cs8g17650	765.123	364.474	13.2834	6.54154	-1.02192	1.06e-31	2.18e-30	yes	-	-	-	-	-	-
Cs4g03830	1299.46	597.094	36.0637	17.761	-1.02183	8.9e-55	3.33e-53	yes	Cs4g03830	PREDICTED: pumilio homolog 5 [Vitis vinifera]	-	-	GO:0003723//RNA binding	-
Cs3g22380	192.478	92.1904	27.5434	13.5682	-1.02148	3.77e-09	2.5e-08	yes	Cs3g22380	50S ribosomal protein L21 isoform 1 [Theobroma cacao]	ko03010//Ribosome	GO:0043231//intracellular membrane-bounded organelle;GO:0044444//cytoplasmic part;GO:0044435;GO:0030529//ribonucleoprotein complex;GO:0043229//intracellular organelle;GO:0009532//plastid stroma;GO:0009526//plastid envelope;GO:0030529//ribonucleoprotein complex	GO:0003676//nucleic acid binding;GO:0005198//structural molecule activity;GO:0003676//nucleic acid binding;GO:0005198//structural molecule activity	GO:0009987//cellular process;GO:0044699;GO:0009657//plastid organization;GO:0007275//multicellular organismal development;GO:0010467//gene expression;GO:0009668;GO:0007275//multicellular organismal development;GO:0003006//developmental process involved in reproduction;GO:0010467//gene expression;GO:0006950//response to stress
Cs4g06100	34.4736	16.0797	1.77901	0.876366	-1.02147	0.0154733	0.0392878	yes	Cs4g06100	GT-like trihelix DNA-binding protein [Citrus unshiu]	-	-	GO:0003676//nucleic acid binding	-
Cs1g10310	261.425	139.358	8.87123	4.37025	-1.02142	1.57e-09	1.07e-08	yes	-	-	-	-	-	-
Cs7g17620	112.039	51.4551	1.73111	0.852808	-1.0214	2.2e-06	1.1e-05	yes	-	-	-	-	-	-
Cs1g16840	203.011	99.6943	3.61089	1.77987	-1.02058	4.3e-09	2.84e-08	yes	-	-	-	-	-	-
Cs7g04630	552.535	279.787	19.9713	9.84547	-1.0204	1.14e-20	1.55e-19	yes	Cs7g04630	Galactosyltransferase family protein isoform 1 [Theobroma cacao]	-	GO:0031224//intrinsic component of membrane;GO:0009536//plastid	GO:0005488//binding;GO:0035250//UDP-galactosyltransferase activity	GO:0006464//cellular protein modification process
orange1.1t02420	74.6928	35.3754	3.37429	1.66354	-1.02033	0.000179469	0.000690489	yes	-	-	-	-	-	-
Cs2g20360	138.852	70.7508	23.2033	11.4394	-1.02032	3.51e-06	1.72e-05	yes	-	-	-	-	-	-
orange1.1t03073	135.979	68.6068	4.02998	1.98778	-1.01961	3.73e-06	1.82e-05	yes	-	-	-	-	-	-
Cs4g01160	3568.02	1716.24	92.9498	45.8564	-1.01933	5.77e-121	5.55e-119	yes	Cs4g01160	PREDICTED: 116 kDa U5 small nuclear ribonucleoprotein component [Vitis vinifera]	ko03040//Spliceosome	GO:0005911//cell-cell junction;GO:0032991//macromolecular complex;GO:0016020//membrane;GO:0016604//nuclear body;GO:0019028//viral capsid;GO:0030312;GO:0005911//cell-cell junction;GO:0032991//macromolecular complex;GO:0016020//membrane;GO:0016604//nuclear body;GO:0019028//viral capsid;GO:0030312;GO:0005911//cell-cell junction;GO:0032991//macromolecular complex;GO:0016020//membrane;GO:0016604//nucl…	GO:0032550;GO:0017111//nucleoside-triphosphatase activity;GO:0008135//translation factor activity, nucleic acid binding;GO:0032550;GO:0017111//nucleoside-triphosphatase activity;GO:0032550;GO:0017111//nucleoside-triphosphatase activity;GO:0032550;GO:0017111//nucleoside-triphosphatase activity;GO:0032550;GO:0017111//nucleoside-triphosphatase activity	GO:0006412//translation;GO:0009560//embryo sac egg cell differentiation;GO:0009154//purine ribonucleotide catabolic process;GO:0009560//embryo sac egg cell differentiation;GO:0009154//purine ribonucleotide catabolic process;GO:0009560//embryo sac egg cell differentiation;GO:0009154//purine ribonucleotide catabolic process;GO:0009560//embryo sac egg cell differentiation;GO:0009154//purine ribonucl…
Cs7g10810	236.527	109.342	9.78662	4.82923	-1.01902	7.45e-12	6.12e-11	yes	-	-	-	-	-	-
Cs7g16100	522.85	244.412	7.58834	3.74453	-1.019	2.12e-23	3.25e-22	yes	-	-	-	-	-	-
Cs5g24760	50.7528	24.6556	1.78274	0.879812	-1.01883	0.00390268	0.0115773	yes	-	-	-	-	-	-
Cs5g28920	191.52	91.1184	6.39695	3.15847	-1.01816	2.43e-09	1.63e-08	yes	Cs5g28920	Receptor serine/threonine-protein kinase ALE2 isoform 1 [Theobroma cacao]	-	-	GO:0032550;GO:0004713//protein tyrosine kinase activity;GO:0032550;GO:0004713//protein tyrosine kinase activity;GO:0032550;GO:0004713//protein tyrosine kinase activity	GO:0006468//protein phosphorylation;GO:0010065;GO:0009887//organ morphogenesis;GO:0006468//protein phosphorylation;GO:0010065;GO:0009887//organ morphogenesis;GO:0006468//protein phosphorylation;GO:0010065;GO:0009887//organ morphogenesis
Cs6g20260	2198.65	1061.26	42.7267	21.1016	-1.01779	5.97e-81	3.36e-79	yes	Cs6g20260	PREDICTED: paired amphipathic helix protein Sin3-like 2-like [Fragaria vesca subsp. vesca]	-	GO:0043231//intracellular membrane-bounded organelle;GO:0043231//intracellular membrane-bounded organelle;GO:0043231//intracellular membrane-bounded organelle;GO:0043231//intracellular membrane-bounded organelle	-	GO:0006351//transcription, DNA-templated;GO:0006351//transcription, DNA-templated;GO:0006351//transcription, DNA-templated;GO:0006351//transcription, DNA-templated
Cs8g01900	712.455	337.674	14.1901	7.01069	-1.01726	7.47e-30	1.44e-28	yes	Cs8g01900	RNA polymerase II-associated protein [Medicago truncatula]	-	-	-	GO:0044763
Cs2g02150	398.362	198.317	29.7492	14.6985	-1.01718	5e-16	5.33e-15	yes	Cs2g02150	E3 ubiquitin-protein ligase UPL5 [Theobroma cacao]	ko04120//Ubiquitin mediated proteolysis;ko04144//Endocytosis	-	GO:0016874//ligase activity	GO:0008152//metabolic process
Cs8g16700	6414.01	3033.71	206.062	101.825	-1.01699	5.07e-193	8.06e-191	yes	Cs8g16700	4-hydroxy-3-methylbut-2-en-1-yl diphosphate synthase [Hevea brasiliensis]	ko01100//Metabolic pathways;ko01110//Biosynthesis of secondary metabolites;ko00900//Terpenoid backbone biosynthesis	GO:0009526//plastid envelope;GO:0009526//plastid envelope;GO:0009526//plastid envelope;GO:0009526//plastid envelope;GO:0009526//plastid envelope	GO:0046914//transition metal ion binding;GO:0052592;GO:0046914//transition metal ion binding;GO:0052592;GO:0046914//transition metal ion binding;GO:0052592;GO:0046914//transition metal ion binding;GO:0052592;GO:0046914//transition metal ion binding;GO:0052592	GO:0009627//systemic acquired resistance;GO:0006721//terpenoid metabolic process;GO:0009627//systemic acquired resistance;GO:0006721//terpenoid metabolic process;GO:0009627//systemic acquired resistance;GO:0006721//terpenoid metabolic process;GO:0009627//systemic acquired resistance;GO:0006721//terpenoid metabolic process;GO:0009627//systemic acquired resistance;GO:0006721//terpenoid metabolic pr…
orange1.1t02679	386.871	204.748	13.0002	6.42424	-1.01694	1.46e-13	1.33e-12	yes	-	-	-	-	-	-
Cs7g31170	1518.75	773.971	90.849	44.9387	-1.01551	5.55e-50	1.87e-48	yes	-	-	-	-	-	-
orange1.1t06069	70.8624	35.3754	30.2443	14.9618	-1.01538	0.00062628	0.00217746	yes	orange1.1t06069	ZDS [Citrus sinensis]	ko01100//Metabolic pathways;ko01110//Biosynthesis of secondary metabolites;ko00906//Carotenoid biosynthesis	GO:0009526//plastid envelope	GO:0016705//oxidoreductase activity, acting on paired donors, with incorporation or reduction of molecular oxygen	GO:0016109
Cs6g21730	63.2016	31.0875	2.52462	1.24895	-1.01535	0.00129455	0.00425939	yes	-	-	-	-	-	-
Cs1g05730	94.8024	45.0232	1.92849	0.95429	-1.01497	3.06e-05	0.000132816	yes	-	-	-	-	-	-
Cs3g07030	94.8024	39.6633	8.26042	4.09107	-1.01374	2.67e-06	1.32e-05	yes	Cs3g07030	Nuclear factor Y isoform 2 [Theobroma cacao]	-	GO:0044444//cytoplasmic part;GO:0043231//intracellular membrane-bounded organelle	GO:0046983//protein dimerization activity;GO:0003677//DNA binding	-
Cs7g11470	117.785	52.5271	4.03931	2.00196	-1.0127	8.17e-07	4.3e-06	yes	-	-	-	-	-	-
Cs2g05670	135.979	57.887	4.42959	2.19567	-1.01251	2.45e-08	1.51e-07	yes	-	-	-	-	-	-
orange1.1t00199	146.513	67.5348	4.66112	2.31066	-1.01237	8.76e-08	5.1e-07	yes	orange1.1t00199	SCL6 [Citrus trifoliata]	-	-	-	GO:0030154//cell differentiation;GO:0006351//transcription, DNA-templated
Cs1g25420	699.048	319.45	27.2733	13.5218	-1.0122	8.49e-32	1.75e-30	yes	Cs1g25420	calcium dependent protein kinase 16 [Populus trichocarpa]	-	-	GO:0046872//metal ion binding;GO:0004674//protein serine/threonine kinase activity;GO:0032550;GO:0046872//metal ion binding;GO:0004674//protein serine/threonine kinase activity;GO:0032550;GO:0046872//metal ion binding;GO:0004674//protein serine/threonine kinase activity;GO:0032550	GO:0006796//phosphate-containing compound metabolic process;GO:0006464//cellular protein modification process;GO:0006796//phosphate-containing compound metabolic process;GO:0006464//cellular protein modification process;GO:0006796//phosphate-containing compound metabolic process;GO:0006464//cellular protein modification process
Cs5g02990	225.994	105.054	4.46689	2.21493	-1.01201	3.67e-11	2.86e-10	yes	-	-	-	-	-	-
Cs6g05220	87.1416	43.9512	2.72747	1.35264	-1.01179	0.000226099	0.000855424	yes	-	-	-	-	-	-
orange1.1t01515	282.492	132.926	14.469	7.17628	-1.01166	3.57e-13	3.22e-12	yes	orange1.1t01515	PREDICTED: serine/threonine-protein kinase CTR1-like [Vitis vinifera]	ko04075//Plant hormone signal transduction	-	GO:0004674//protein serine/threonine kinase activity	GO:0006468//protein phosphorylation;GO:0035556//intracellular signal transduction
Cs2g30270	69.9048	32.1594	6.65075	3.29888	-1.01154	0.000221286	0.000839014	yes	Cs2g30270	PREDICTED: MATE efflux family protein 1-like [Cucumis sativus]	-	GO:0031224//intrinsic component of membrane	GO:0015291//secondary active transmembrane transporter activity	GO:0015893//drug transport;GO:0044763
XLOC_010556	37.3464	17.1517	10.6213	5.27104	-1.0108	0.00916558	0.0248277	yes	TCONS_00024392	-	-	-	-	-
Cs1g24230	804.384	367.69	25.9816	12.8979	-1.01035	6.86e-36	1.62e-34	yes	Cs1g24230	bg55 [Bruguiera gymnorhiza]	-	-	GO:0016874//ligase activity;GO:0016874//ligase activity;GO:0016874//ligase activity	-
Cs4g08290	150.343	69.6788	7.76688	3.85622	-1.01015	8.54e-08	4.97e-07	yes	-	-	-	-	-	-
Cs4g14480	189.605	91.1184	5.92359	2.94197	-1.00969	4.46e-09	2.94e-08	yes	Cs4g14480	PREDICTED: chloroplastic group IIA intron splicing facilitator CRS1, chloroplastic-like [Vitis vinifera]	-	GO:0043231//intracellular membrane-bounded organelle	GO:0003676//nucleic acid binding	-
orange1.1t00184	3764.33	1726.96	47.9482	23.8142	-1.00965	1.28e-140	1.46e-138	yes	-	-	-	-	-	-
Cs5g05090	67.9896	36.4474	15.989	7.94206	-1.00949	0.00226792	0.00708615	yes	Cs5g05090	BAH domain,TFIIS helical bundle-like domain isoform 4 [Theobroma cacao]	-	GO:0043229//intracellular organelle	GO:0005488//binding	GO:0010467//gene expression
Cs2g19400	1736.13	818.994	34.9706	17.3716	-1.00941	6.7e-67	3.13e-65	yes	-	-	-	-	-	-
orange1.1t01186	132.149	65.3909	4.19418	2.08388	-1.00912	2.32e-06	1.16e-05	yes	-	-	-	-	-	-
Cs8g18700	896.314	453.448	29.4019	14.6107	-1.00888	6.08e-32	1.26e-30	yes	Cs8g18700	GRAS family transcription factor isoform 1 [Theobroma cacao]	-	-	-	GO:0042221//response to chemical;GO:0006351//transcription, DNA-templated
orange1.1t04610	127.361	60.031	4.0616	2.01869	-1.00863	1.21e-06	6.23e-06	yes	orange1.1t04610	PREDICTED: protein MEI2-like 4-like [Vitis vinifera]	-	-	GO:0097159//organic cyclic compound binding;GO:0097159//organic cyclic compound binding;GO:0097159//organic cyclic compound binding	GO:0044699;GO:0044699
Cs6g12970	287.28	114.702	9.55903	4.75515	-1.00737	9.36e-18	1.1e-16	yes	Cs6g12970	Cleavage and polyadenylation specificity factor (CPSF) A subunit protein isoform 1 [Theobroma cacao]	-	GO:0043231//intracellular membrane-bounded organelle;GO:0043231//intracellular membrane-bounded organelle	GO:0097159//organic cyclic compound binding;GO:0097159//organic cyclic compound binding	-
Cs8g09360	158.962	75.0387	8.66925	4.31256	-1.00736	4.97e-08	2.96e-07	yes	Cs8g09360	Amidase family protein [Theobroma cacao]	-	-	GO:0016879//ligase activity, forming carbon-nitrogen bonds;GO:0016811//hydrolase activity, acting on carbon-nitrogen (but not peptide) bonds, in linear amides;GO:0016879//ligase activity, forming carbon-nitrogen bonds;GO:0016811//hydrolase activity, acting on carbon-nitrogen (but not peptide) bonds, in linear amides	-
orange1.1t04037	915.466	430.937	25.8159	12.846	-1.00694	4.78e-38	1.21e-36	yes	orange1.1t04037	PREDICTED: tetratricopeptide repeat protein 37-like isoform X1 [Cicer arietinum]	-	-	GO:0003824//catalytic activity	-
Cs2g06800	2210.14	1031.25	59.2839	29.5039	-1.00673	6.89e-88	4.34e-86	yes	Cs2g06800	Calmodulin-binding protein isoform 2 [Theobroma cacao]	ko04626//Plant-pathogen interaction;ko04070//Phosphatidylinositol signaling system	-	GO:0005515//protein binding;GO:0005515//protein binding	-
Cs7g26290	141.725	66.4628	9.80311	4.87889	-1.00669	1.69e-07	9.53e-07	yes	-	-	-	-	-	-
Cs5g21040	38.304	18.2237	0.905582	0.451141	-1.00527	0.0105615	0.0281723	yes	-	-	-	-	-	-
Cs9g06500	126.403	58.959	9.11701	4.54868	-1.00311	1.05e-06	5.46e-06	yes	Cs9g06500	Alpha/beta-Hydrolases superfamily protein [Theobroma cacao]	-	-	GO:0016788//hydrolase activity, acting on ester bonds;GO:0016836//hydro-lyase activity	GO:0009699//phenylpropanoid biosynthetic process
orange1.1t02416	48.8376	18.2237	3.11044	1.55251	-1.00252	0.000199003	0.000759154	yes	-	-	-	-	-	-
Cs3g12150	116.827	57.887	5.84984	2.92066	-1.0021	1.06e-05	4.89e-05	yes	-	-	-	-	-	-
Cs7g23640	2479.23	1070.91	62.8192	31.3688	-1.00188	4.37e-114	3.85e-112	yes	-	-	-	-	-	-
orange1.1t01690	236.527	109.342	8.16577	4.07821	-1.00165	7.45e-12	6.12e-11	yes	orange1.1t01690	PREDICTED: receptor-like serine/threonine-protein kinase ALE2 [Vitis vinifera]	-	GO:0016020//membrane;GO:0016020//membrane	GO:0004672//protein kinase activity;GO:0032550;GO:0004672//protein kinase activity;GO:0032550	GO:0006796//phosphate-containing compound metabolic process;GO:0006464//cellular protein modification process;GO:0006796//phosphate-containing compound metabolic process;GO:0006464//cellular protein modification process
Cs5g13520	192.478	87.9025	6.01494	3.00411	-1.00161	6.23e-10	4.42e-09	yes	Cs5g13520	Leucine-rich repeat transmembrane protein kinase [Theobroma cacao]	-	-	GO:0004713//protein tyrosine kinase activity;GO:0016628//oxidoreductase activity, acting on the CH-CH group of donors, NAD or NADP as acceptor;GO:0032550	GO:0006468//protein phosphorylation;GO:0044710
Cs9g15940	70.8624	36.4474	3.11359	1.55521	-1.00147	0.000952299	0.00320815	yes	-	-	-	-	-	-
Cs3g16470	73.7352	35.3754	2.26829	1.13323	-1.00116	0.000246747	0.000927407	yes	Cs3g16470	Glycosyl hydrolase family 10 protein / carbohydrate-binding domain-containing protein isoform 2 [Theobroma cacao]	-	-	GO:0004553//hydrolase activity, hydrolyzing O-glycosyl compounds	GO:0005975//carbohydrate metabolic process
Cs8g12650	2397.83	1166.32	52.5098	26.2356	-1.00106	1.79e-85	1.08e-83	yes	Cs8g12650	PREDICTED: cell division cycle 5-like protein-like [Cucumis sativus]	ko03040//Spliceosome	GO:0009536//plastid;GO:0009536//plastid;GO:0009536//plastid	GO:0003676//nucleic acid binding;GO:0003676//nucleic acid binding;GO:0003676//nucleic acid binding	GO:0002218//activation of innate immune response;GO:0044763;GO:0009617//response to bacterium;GO:0009620//response to fungus;GO:0002218//activation of innate immune response;GO:0044763;GO:0009617//response to bacterium;GO:0009620//response to fungus;GO:0002218//activation of innate immune response;GO:0044763;GO:0009617//response to bacterium;GO:0009620//response to fungus
Cs7g02210	86.184	39.6633	2.77456	1.38691	-1.00038	5.38e-05	0.000225488	yes	Cs7g02210	Auxin response factor 4 isoform 2 [Theobroma cacao]	ko04075//Plant hormone signal transduction	-	-	GO:0009987//cellular process;GO:0044699
orange1.1t01381	49.7952	23.5836	1.78219	0.890884	-1.00034	0.00343053	0.0102785	yes	orange1.1t01381	PREDICTED: protein KIAA0664 homolog [Vitis vinifera]	-	GO:0044444//cytoplasmic part	-	-
Cs5g25990	39.2616	76.1107	3.59504	7.19608	1.0012	0.000742538	0.00254569	yes	-	-	-	-	-	-
Cs4g07470	59.3712	108.27	6.56919	13.152	1.00149	0.000196495	0.000750671	yes	Cs4g07470	OBP3-responsive gene 4 isoform 2 [Theobroma cacao]	-	GO:0043231//intracellular membrane-bounded organelle;GO:0043231//intracellular membrane-bounded organelle;GO:0043231//intracellular membrane-bounded organelle;GO:0043231//intracellular membrane-bounded organelle	GO:0016407//acetyltransferase activity;GO:0016407//acetyltransferase activity	GO:0001101//response to acid;GO:0001101//response to acid;GO:0001101//response to acid;GO:0001101//response to acid
Cs7g25680	604.246	1193.12	38.6415	77.446	1.00304	4.59e-41	1.26e-39	yes	-	-	-	-	-	-
Cs8g06790	223.121	391.273	29.6722	59.5142	1.00412	2.38e-11	1.88e-10	yes	Cs8g06790	PREDICTED: mediator of RNA polymerase II transcription subunit 32-like isoform 1 [Fragaria vesca subsp. vesca]	ko01110//Biosynthesis of secondary metabolites;ko00900//Terpenoid backbone biosynthesis	GO:0043234//protein complex;GO:0043234//protein complex;GO:0043234//protein complex;GO:0043234//protein complex	GO:0016765//transferase activity, transferring alkyl or aryl (other than methyl) groups;GO:0016765//transferase activity, transferring alkyl or aryl (other than methyl) groups;GO:0016765//transferase activity, transferring alkyl or aryl (other than methyl) groups;GO:0016765//transferase activity, transferring alkyl or aryl (other than methyl) groups	GO:0044249//cellular biosynthetic process;GO:1901576;GO:0044238;GO:0044763;GO:0044710;GO:0009628//response to abiotic stimulus;GO:0006950//response to stress;GO:0044249//cellular biosynthetic process;GO:1901576;GO:0044238;GO:0044763;GO:0044710;GO:0009628//response to abiotic stimulus;GO:0006950//response to stress;GO:0044249//cellular biosynthetic process;GO:1901576;GO:0044238;GO:0044763;GO:00447…
Cs1g23410	12.4488	28.9435	2.61519	5.24597	1.00429	0.0115913	0.0305838	yes	Cs1g23410	Synechocystis YCF37 [Theobroma cacao]	-	GO:0009507//chloroplast;GO:0009579//thylakoid	-	-
Cs3g20180	56.4984	109.342	4.73732	9.50648	1.00484	4.82e-05	0.000203071	yes	Cs3g20180	JMS09K11.8 [Jatropha curcas]	-	GO:0000229;GO:0009536//plastid	-	GO:0006351//transcription, DNA-templated
Cs6g18160	22.9824	45.0232	2.15803	4.33388	1.00594	0.0104664	0.027947	yes	-	-	-	-	-	-
orange1.1t05933	24.8976	58.959	5.72616	11.4999	1.00598	0.000274287	0.00102418	yes	-	-	-	-	-	-
Cs6g15060	756.504	1477.19	74.5313	149.855	1.00765	4.32e-48	1.4e-46	yes	-	-	-	-	-	-
Cs6g21610	306.432	582.086	30.1861	60.7193	1.00827	8.45e-20	1.1e-18	yes	Cs6g21610	PREDICTED: vesicle transport v-SNARE 13-like [Cicer arietinum]	ko04130//SNARE interactions in vesicular transport	GO:0005768//endosome;GO:0044437;GO:0005768//endosome;GO:0044437	-	GO:0006605//protein targeting;GO:0009606//tropism;GO:0006605//protein targeting;GO:0009606//tropism
Cs8g20410	4819.6	8883.51	230.922	464.609	1.00861	9.83e-165	1.36e-162	yes	Cs8g20410	asparagine synthetase [glutamine-hydrolyzing]-like [Vitis vinifera]	ko01100//Metabolic pathways;ko01110//Biosynthesis of secondary metabolites;ko00250//Alanine, aspartate and glutamate metabolism;ko00910//Nitrogen metabolism	-	GO:0032550;GO:0016884//carbon-nitrogen ligase activity, with glutamine as amido-N-donor;GO:0032550;GO:0016884//carbon-nitrogen ligase activity, with glutamine as amido-N-donor;GO:0032550;GO:0016884//carbon-nitrogen ligase activity, with glutamine as amido-N-donor;GO:0032550;GO:0016884//carbon-nitrogen ligase activity, with glutamine as amido-N-donor;GO:0032550;GO:0016884//carbon-nitrogen ligase a…	GO:0009267//cellular response to starvation;GO:0006529//asparagine biosynthetic process;GO:0034285;GO:0009746;GO:0009267//cellular response to starvation;GO:0006529//asparagine biosynthetic process;GO:0034285;GO:0009746;GO:0009267//cellular response to starvation;GO:0006529//asparagine biosynthetic process;GO:0034285;GO:0009746;GO:0009267//cellular response to starvation;GO:0009064//glutamine fam…
Cs5g22790	42.1344	79.3266	2.18476	4.39724	1.00912	0.00101788	0.00341169	yes	-	-	-	-	-	-
orange1.1t00352	177.156	310.875	11.348	22.8515	1.00985	2.15e-09	1.45e-08	yes	-	-	-	-	-	-
Cs2g11750	66.0744	127.566	5.25525	10.5899	1.01086	1.11e-05	5.12e-05	yes	Cs2g11750	PREDICTED: haloacid dehalogenase-like hydrolase domain-containing protein 3-like [Cucumis sativus]	-	-	GO:0003824//catalytic activity	-
Cs1g12310	31.6008	62.1749	4.32765	8.72831	1.01212	0.00264733	0.00812874	yes	Cs1g12310	2-oxoglutarate and Fe(II)-dependent oxygenase superfamily protein isoform 3, partial [Theobroma cacao]	-	-	GO:0016706//oxidoreductase activity, acting on paired donors, with incorporation or reduction of molecular oxygen, 2-oxoglutarate as one donor, and incorporation of one atom each of oxygen into both donors	-
Cs2g29020	150.343	305.515	18.79	37.8981	1.01216	4.18e-13	3.75e-12	yes	-	-	-	-	-	-
Cs7g05340	150.343	303.371	12.453	25.1176	1.01221	9.94e-13	8.72e-12	yes	Cs7g05340	PREDICTED: SPX domain-containing protein 2 isoform 1 [Vitis vinifera]	-	-	-	GO:0009267//cellular response to starvation;GO:0009267//cellular response to starvation;GO:0009267//cellular response to starvation
Cs9g13740	77.5656	161.869	11.403	23.01	1.01285	7.45e-08	4.37e-07	yes	-	-	-	-	-	-
Cs6g17430	679.896	1362.49	40.7615	82.2958	1.01361	1.09e-47	3.46e-46	yes	-	-	-	-	-	-
orange1.1t01427	49.7952	100.766	13.0248	26.298	1.01369	4.31e-05	0.000182864	yes	-	-	-	-	-	-
Cs2g26230	48.8376	95.4063	3.83643	7.74624	1.01373	0.000165845	0.000641691	yes	-	-	-	-	-	-
Cs2g31390	1129.01	2422.68	112.214	226.68	1.0144	3.41e-95	2.35e-93	yes	-	-	-	-	-	-
Cs2g20430	386.871	778.258	19.7356	39.9117	1.01601	3.22e-29	6.05e-28	yes	-	-	-	-	-	-
Cs5g09560	117.785	222.972	6.40101	12.9581	1.01748	1.82e-08	1.13e-07	yes	-	-	-	-	-	-
Cs2g02120	24.8976	47.1672	1.20234	2.43552	1.01838	0.0129346	0.0335464	yes	Cs2g02120	vacuolar citrate/H+ symporter [Citrus sinensis]	-	GO:0031224//intrinsic component of membrane;GO:0031224//intrinsic component of membrane	GO:0015556//C4-dicarboxylate transmembrane transporter activity;GO:0015556//C4-dicarboxylate transmembrane transporter activity	GO:0044763;GO:0015743//malate transport;GO:0030001//metal ion transport;GO:0044763;GO:0015743//malate transport;GO:0030001//metal ion transport
Cs6g06850	30.6432	67.5348	19.6973	39.9043	1.01855	0.000264295	0.000988966	yes	-	-	-	-	-	-
Cs7g18350	544.875	1106.28	30.975	62.7631	1.01881	7.03e-41	1.92e-39	yes	-	-	-	-	-	-
Cs9g19200	845.561	1759.12	265.94	539.258	1.01987	6.98e-65	3.16e-63	yes	Cs9g19200	PREDICTED: 40S ribosomal protein S10-like [Brachypodium distachyon]	ko03010//Ribosome	GO:0015935//small ribosomal subunit;GO:0030312;GO:0009536//plastid	-	GO:0048878//chemical homeostasis;GO:0060688//regulation of morphogenesis of a branching structure;GO:0010014//meristem initiation
Cs5g34760	87.1416	160.797	2.42548	4.92239	1.02109	3.48e-06	1.7e-05	yes	Cs5g34760	Peroxisomal 3-ketoacyl-CoA thiolase 3 isoform 1 [Theobroma cacao]	ko01100//Metabolic pathways;ko01110//Biosynthesis of secondary metabolites;ko04146//Peroxisome;ko00592//alpha-Linolenic acid metabolism;ko00071//Fatty acid metabolism;ko00280//Valine, leucine and isoleucine degradation;ko01040//Biosynthesis of unsaturated fatty acids	GO:0031981//nuclear lumen;GO:0009536//plastid;GO:0044437;GO:0031981//nuclear lumen;GO:0009536//plastid;GO:0044437;GO:0031981//nuclear lumen;GO:0009536//plastid;GO:0044437;GO:0031981//nuclear lumen;GO:0009536//plastid;GO:0044437	GO:0016408;GO:0016408;GO:0016408;GO:0016408	GO:0007031//peroxisome organization;GO:0009738//abscisic acid-activated signaling pathway;GO:0007031//peroxisome organization;GO:0009738//abscisic acid-activated signaling pathway;GO:0007031//peroxisome organization;GO:0009738//abscisic acid-activated signaling pathway;GO:0007031//peroxisome organization;GO:0009738//abscisic acid-activated signaling pathway
Cs1g11170	48.8376	90.0464	4.7751	9.69871	1.02226	0.000666186	0.00230598	yes	Cs1g11170	Golgi snare 11 isoform 1 [Theobroma cacao]	ko04130//SNARE interactions in vesicular transport	GO:0031224//intrinsic component of membrane;GO:0044431//Golgi apparatus part	-	GO:0016482//cytoplasmic transport;GO:0045184//establishment of protein localization
orange1.1t05187	114.912	267.995	26.921	54.7019	1.02286	6.15e-15	6.14e-14	yes	orange1.1t05187	PREDICTED: serine/arginine-rich splicing factor 33-like [Fragaria vesca subsp. vesca]	-	GO:0016604//nuclear body;GO:0044444//cytoplasmic part	GO:0036094//small molecule binding;GO:0097159//organic cyclic compound binding	-
Cs3g21900	191.52	359.114	12.9928	26.4071	1.02321	2.05e-12	1.75e-11	yes	Cs3g21900	Choline kinase 1 isoform 1 [Theobroma cacao]	ko01100//Metabolic pathways;ko00564//Glycerophospholipid metabolism	-	GO:0016301//kinase activity;GO:0016301//kinase activity;GO:0016301//kinase activity;GO:0016301//kinase activity	GO:0006656//phosphatidylcholine biosynthetic process;GO:0006656//phosphatidylcholine biosynthetic process;GO:0006656//phosphatidylcholine biosynthetic process;GO:0006656//phosphatidylcholine biosynthetic process
Cs8g08850	160.877	303.371	18.4484	37.5001	1.0234	6.91e-11	5.27e-10	yes	Cs8g08850	5'-methylthioadenosine nucleosidase [Lupinus luteus]	ko01100//Metabolic pathways;ko00270//Cysteine and methionine metabolism	GO:0044444//cytoplasmic part;GO:0016020//membrane	GO:0008477//purine nucleosidase activity	GO:0048731;GO:0000097//sulfur amino acid biosynthetic process;GO:0009415//response to water;GO:0033353//S-adenosylmethionine cycle;GO:0009692
Cs5g17180	71.82	140.43	4.57619	9.30224	1.02343	3.92e-06	1.91e-05	yes	-	-	-	-	-	-
XLOC_007339	11.4912	25.7276	9.49189	19.3093	1.02453	0.0201872	0.0497113	yes	TCONS_00016906	putative DNA binding protein [Citrus sinensis]	-	-	-	-
Cs8g01880	65.1168	125.422	5.60201	11.3978	1.02474	1.76e-05	7.88e-05	yes	Cs8g01880	Expansin-like protein isoform 1 [Theobroma cacao]	-	GO:0005911//cell-cell junction;GO:0044444//cytoplasmic part;GO:0005618//cell wall;GO:0043231//intracellular membrane-bounded organelle;GO:0005911//cell-cell junction;GO:0044444//cytoplasmic part;GO:0005618//cell wall;GO:0043231//intracellular membrane-bounded organelle	-	GO:0000003//reproduction;GO:0000003//reproduction
orange1.1t03205	71.82	147.933	4.47455	9.10436	1.02482	3.81e-07	2.08e-06	yes	-	-	-	-	-	-
Cs7g16890	75.6504	126.494	12.1955	24.8159	1.02492	0.00056846	0.0019905	yes	-	-	-	-	-	-
Cs6g12740	19.152	39.6633	1.69908	3.45972	1.0259	0.00873873	0.0237872	yes	Cs6g12740	PREDICTED: ribosome biogenesis protein BMS1 homolog [Glycine max]	ko03008//Ribosome biogenesis in eukaryotes	GO:0043231//intracellular membrane-bounded organelle	GO:0017111//nucleoside-triphosphatase activity;GO:0032550	GO:0009154//purine ribonucleotide catabolic process;GO:0022613//ribonucleoprotein complex biogenesis
Cs5g26740	867.586	1691.59	187.659	382.258	1.02643	5.62e-54	2.07e-52	yes	Cs5g26740	PREDICTED: eukaryotic translation initiation factor 4E type 3-like [Glycine max]	ko03013//RNA transport	GO:0044444//cytoplasmic part	GO:0008135//translation factor activity, nucleic acid binding	GO:0006412//translation
orange1.1t01862	238.443	477.032	32.0222	65.2399	1.02668	1.03e-18	1.28e-17	yes	orange1.1t01862	Tetratricopeptide repeat (TPR)-like superfamily protein [Theobroma cacao]	-	GO:0009536//plastid;GO:0009536//plastid	GO:0016772//transferase activity, transferring phosphorus-containing groups;GO:0016772//transferase activity, transferring phosphorus-containing groups	GO:0007005//mitochondrion organization;GO:0006796//phosphate-containing compound metabolic process;GO:0007031//peroxisome organization;GO:0007005//mitochondrion organization;GO:0006796//phosphate-containing compound metabolic process;GO:0007031//peroxisome organization
Cs3g24450	184.817	314.091	9.37599	19.1189	1.02796	1.26e-08	7.99e-08	yes	-	-	-	-	-	-
Cs3g19700	342.821	664.628	50.0196	102.101	1.02943	2.4e-23	3.68e-22	yes	-	-	-	-	-	-
XLOC_023317	36.3888	96.4783	10.1551	20.7366	1.02997	1.91e-07	1.07e-06	yes	TCONS_00053621	ELIP, partial [Citrus sinensis]	-	-	-	GO:0009845//seed germination;GO:0010114//response to red light;GO:0009408//response to heat;GO:0009637//response to blue light;GO:0034644//cellular response to UV;GO:0010218//response to far red light;GO:0009644//response to high light intensity;GO:0006950//response to stress;GO:0009639//response to red or far red light;GO:0071482//cellular response to light stimulus;GO:0009266//response to tempe…
Cs2g06590	142.682	293.723	6.73975	13.7661	1.03035	7.43e-13	6.59e-12	yes	-	-	-	-	-	-
orange1.1t01745	316.966	661.413	19.6255	40.0936	1.03064	2.52e-27	4.44e-26	yes	orange1.1t01745	Phosphatase 2C 49 [Theobroma cacao]	-	-	GO:0004721//phosphoprotein phosphatase activity;GO:0043169//cation binding;GO:0004721//phosphoprotein phosphatase activity;GO:0043169//cation binding	GO:0006464//cellular protein modification process;GO:0006464//cellular protein modification process
Cs3g26850	68.9472	127.566	2.98288	6.09528	1.03099	3.45e-05	0.000148767	yes	Cs3g26850	Prolyl oligopeptidase family protein [Theobroma cacao]	-	GO:0009536//plastid;GO:0009536//plastid;GO:0009536//plastid;GO:0009536//plastid	GO:0004175//endopeptidase activity;GO:0008236//serine-type peptidase activity;GO:0004175//endopeptidase activity;GO:0008236//serine-type peptidase activity;GO:0004175//endopeptidase activity;GO:0008236//serine-type peptidase activity;GO:0004175//endopeptidase activity;GO:0008236//serine-type peptidase activity	GO:0016485//protein processing;GO:0016485//protein processing;GO:0016485//protein processing;GO:0016485//protein processing
Cs5g11730	28.728	68.6068	2.07433	4.23987	1.03137	6.84e-05	0.000281746	yes	-	-	-	-	-	-
Cs1g11880	68.9472	135.07	13.085	26.7642	1.03239	4.97e-06	2.39e-05	yes	Cs1g11880	AP2/ERF domain-containing transcription factor [Populus trichocarpa]	-	GO:0043231//intracellular membrane-bounded organelle	GO:0003676//nucleic acid binding;GO:0001071//nucleic acid binding transcription factor activity	GO:0006351//transcription, DNA-templated
orange1.1t01827	56.4984	112.558	2.47161	5.05982	1.03363	1.5e-05	6.79e-05	yes	-	-	-	-	-	-
Cs3g09330	110.124	221.9	13.4669	27.5895	1.0347	1.06e-09	7.39e-09	yes	-	-	-	-	-	-
Cs9g07710	276.747	533.847	19.0767	39.0975	1.03526	6.09e-19	7.62e-18	yes	Cs9g07710	Aluminum induced protein with YGL and LRDR motifs isoform 1 [Theobroma cacao]	-	GO:0016020//membrane;GO:0044444//cytoplasmic part;GO:0043231//intracellular membrane-bounded organelle	-	GO:0001101//response to acid
Cs4g15990	67.9896	142.574	3.62966	7.44083	1.03563	3.05e-07	1.67e-06	yes	Cs4g15990	Plastidic type i signal peptidase 1 isoform 2 [Theobroma cacao]	ko03060//Protein export	GO:0031224//intrinsic component of membrane;GO:0031967;GO:0031976;GO:0031224//intrinsic component of membrane;GO:0031967;GO:0031976;GO:0031224//intrinsic component of membrane;GO:0031967;GO:0031976	GO:0070011//peptidase activity, acting on L-amino acid peptides;GO:0070011//peptidase activity, acting on L-amino acid peptides;GO:0070011//peptidase activity, acting on L-amino acid peptides	GO:0009668;GO:0016485//protein processing;GO:0009668;GO:0016485//protein processing;GO:0009668;GO:0016485//protein processing
Cs5g05270	283.45	571.366	17.5455	36.0051	1.0371	2.6e-22	3.82e-21	yes	Cs5g05270	PREDICTED: zinc finger CCCH domain-containing protein 1-like [Cucumis sativus]	-	-	GO:0097159//organic cyclic compound binding;GO:0046914//transition metal ion binding;GO:0046914//transition metal ion binding	-
Cs9g17270	24.8976	55.743	5.54054	11.3871	1.0393	0.000770539	0.00263528	yes	Cs9g17270	Os10g0506100 [Oryza sativa Japonica Group]	-	GO:0043231//intracellular membrane-bounded organelle;GO:0043231//intracellular membrane-bounded organelle;GO:0043231//intracellular membrane-bounded organelle	GO:0043169//cation binding;GO:0043169//cation binding;GO:0043169//cation binding	GO:0006812//cation transport;GO:0006812//cation transport;GO:0006812//cation transport
orange1.1t05091	41.1768	85.7585	8.31029	17.0901	1.04019	8.48e-05	0.00034344	yes	-	-	-	-	-	-
Cs4g11890	27.7704	51.4551	1.17717	2.42174	1.04072	0.0129885	0.0336204	yes	Cs4g11890	Auxin-responsive GH3 family protein [Theobroma cacao]	ko04075//Plant hormone signal transduction	GO:0009536//plastid	GO:0016881//acid-amino acid ligase activity	GO:0009700//indole phytoalexin biosynthetic process;GO:0000902//cell morphogenesis;GO:0051173//positive regulation of nitrogen compound metabolic process;GO:0009755//hormone-mediated signaling pathway
Cs6g07320	9943.72	21431.1	946.793	1947.81	1.04073	0	0	yes	-	-	-	-	-	-
Cs5g27560	84.2688	162.941	12.4625	25.6399	1.0408	6.56e-07	3.5e-06	yes	-	-	-	-	-	-
Cs5g20330	90.0144	161.869	2.90827	5.984	1.04095	7.69e-06	3.62e-05	yes	-	-	-	-	-	-
orange1.1t05980	44.0496	84.6865	7.64439	15.73	1.04105	0.000404001	0.00146183	yes	-	-	-	-	-	-
Cs9g19310	223.121	378.409	11.8495	24.403	1.04223	4.84e-10	3.46e-09	yes	-	-	-	-	-	-
Cs4g18660	73.7352	147.933	4.67787	9.64073	1.04329	8.8e-07	4.62e-06	yes	Cs4g18660	PREDICTED: pollen-specific protein SF21 [Vitis vinifera]	-	-	-	GO:0009914//hormone transport;GO:0009914//hormone transport;GO:0009914//hormone transport
Cs9g10720	62.244	131.854	13.5719	27.979	1.04372	6.27e-07	3.35e-06	yes	-	-	-	-	-	-
Cs6g17560	79.4808	144.717	5.6307	11.6224	1.04552	1.37e-05	6.23e-05	yes	-	-	-	-	-	-
Cs6g05830	268.128	564.934	24.4793	50.6025	1.04765	2.9e-24	4.64e-23	yes	-	-	-	-	-	-
Cs3g03920	36.3888	64.3189	4.5334	9.37188	1.04775	0.00677261	0.0189825	yes	-	-	-	-	-	-
Cs6g14530	638.719	1451.46	44.4581	91.9875	1.04899	9.48e-66	4.35e-64	yes	-	-	-	-	-	-
Cs2g06290	918.339	1786.99	78.2073	161.913	1.04984	3.45e-58	1.37e-56	yes	Cs2g06290	Aluminum induced protein with YGL and LRDR motifs [Theobroma cacao]	-	GO:0005911//cell-cell junction;GO:0016020//membrane;GO:0044444//cytoplasmic part;GO:0043231//intracellular membrane-bounded organelle;GO:0005911//cell-cell junction;GO:0016020//membrane;GO:0044444//cytoplasmic part;GO:0043231//intracellular membrane-bounded organelle	-	-
XLOC_012467	60.3288	116.846	3.59109	7.43509	1.04993	2.39e-05	0.000105362	yes	TCONS_00028742	PREDICTED: uncharacterized LOC101222381 [Cucumis sativus]	-	GO:0044437	-	-
Cs6g04880	45.9648	90.0464	1.90627	3.94698	1.05	0.000211919	0.000805233	yes	-	-	-	-	-	-
Cs7g04920	1147.21	2266.17	82.6628	171.168	1.0501	6.41e-74	3.28e-72	yes	Cs7g04920	GTP-binding protein [Helianthus annuus]	ko03013//RNA transport;ko03008//Ribosome biogenesis in eukaryotes	GO:0031981//nuclear lumen;GO:0005911//cell-cell junction	GO:0032550;GO:0017111//nucleoside-triphosphatase activity	GO:0016482//cytoplasmic transport;GO:0015031//protein transport;GO:0010038//response to metal ion;GO:0009154//purine ribonucleotide catabolic process;GO:0035556//intracellular signal transduction
Cs5g11960	32.5584	61.1029	1.08982	2.25904	1.05162	0.00518158	0.0149266	yes	-	-	-	-	-	-
Cs7g20280	263.34	433.08	19.3028	40.0121	1.05163	2.46e-10	1.8e-09	yes	Cs7g20280	CTV.19 [Citrus trifoliata]	-	GO:0043229//intracellular organelle	GO:0004175//endopeptidase activity;GO:0046914//transition metal ion binding;GO:0000989//transcription factor binding transcription factor activity;GO:0003676//nucleic acid binding;GO:0034061	GO:0044763;GO:0006351//transcription, DNA-templated;GO:0019219;GO:0016485//protein processing;GO:0044710;GO:0006260//DNA replication
Cs2g17380	444.327	835.073	60.3899	125.243	1.05235	1.54e-26	2.65e-25	yes	-	-	-	-	-	-
Cs1g18280	45.0072	91.1184	4.33356	8.98797	1.05244	0.000104466	0.000417253	yes	Cs1g18280	PREDICTED: glyoxylate/succinic semialdehyde reductase 2, chloroplastic-like [Fragaria vesca subsp. vesca]	-	-	GO:0016616//oxidoreductase activity, acting on the CH-OH group of donors, NAD or NADP as acceptor;GO:0048037//cofactor binding	GO:0009081//branched-chain amino acid metabolic process;GO:0006007//glucose catabolic process
orange1.1t00628	788.105	1582.24	120.424	249.785	1.05256	1.19e-54	4.42e-53	yes	-	-	-	-	-	-
Cs3g17800	24.8976	50.3831	3.77175	7.83261	1.05426	0.00531213	0.0152735	yes	Cs3g17800	PREDICTED: 31 kDa ribonucleoprotein, chloroplastic [Vitis vinifera]	-	GO:0009532//plastid stroma	GO:0036094//small molecule binding;GO:0097159//organic cyclic compound binding	-
Cs7g28810	461.563	932.624	51.7485	107.502	1.05477	9.74e-35	2.21e-33	yes	-	-	-	-	-	-
Cs2g20670	28.728	57.887	2.28488	4.74719	1.05496	0.00253299	0.00782194	yes	-	-	-	-	-	-
Cs6g13440	991.116	2108.59	107.547	223.452	1.055	4.45e-83	2.59e-81	yes	-	-	-	-	-	-
Cs7g32500	1042.83	2152.54	83.0418	172.747	1.05675	7.82e-79	4.22e-77	yes	-	-	-	-	-	-
Cs2g10260	19.152	37.5193	1.64915	3.43314	1.05781	0.0164996	0.041594	yes	Cs2g10260	Toprim domain-containing protein isoform 4 [Theobroma cacao]	-	-	GO:0003824//catalytic activity;GO:0003824//catalytic activity	GO:0006259//DNA metabolic process;GO:0006259//DNA metabolic process
Cs3g26220	889.611	1722.67	120.481	250.884	1.05821	6.68e-54	2.45e-52	yes	-	-	-	-	-	-
Cs3g19910	313.135	618.533	26.0246	54.2034	1.05851	6.23e-23	9.4e-22	yes	Cs3g19910	Proteasome beta subunit C1 [Theobroma cacao]	ko03050//Proteasome	GO:0000502//proteasome complex;GO:0044437	GO:0004175//endopeptidase activity	GO:0006508//proteolysis
Cs3g20770	21.0672	42.8793	1.73005	3.60405	1.05881	0.00824783	0.0225467	yes	Cs3g20770	peroxidase [Gossypium hirsutum]	-	-	GO:0003824//catalytic activity;GO:0016209//antioxidant activity;GO:0043169//cation binding;GO:0046906//tetrapyrrole binding	GO:0044710;GO:0006950//response to stress
orange1.1t01255	30.6432	61.1029	1.34383	2.79979	1.05897	0.00236821	0.00736038	yes	-	-	-	-	-	-
Cs8g09250	144.598	328.026	18.2054	37.9437	1.05949	5.29e-17	5.95e-16	yes	Cs8g09250	cyclophilin [Citrus sinensis]	-	-	GO:0016859//cis-trans isomerase activity	GO:0018208//peptidyl-proline modification
Cs9g04880	74.6928	132.926	3.23545	6.74345	1.05952	7.63e-05	0.000311552	yes	Cs9g04880	PREDICTED: UPF0497 membrane protein 4 [Vitis vinifera]	-	GO:0005911//cell-cell junction;GO:0031224//intrinsic component of membrane	GO:0019901//protein kinase binding	-
Cs5g02150	1918.07	3950.25	144.529	301.604	1.0613	6.44e-128	6.64e-126	yes	Cs5g02150	UDP-D-glucose/UDP-D-galactose 4-epimerase 5 isoform 1 [Theobroma cacao]	ko01100//Metabolic pathways;ko01110//Biosynthesis of secondary metabolites;ko00520//Amino sugar and nucleotide sugar metabolism;ko00052//Galactose metabolism	GO:0044444//cytoplasmic part;GO:0044444//cytoplasmic part;GO:0044444//cytoplasmic part;GO:0044444//cytoplasmic part	GO:0016857//racemase and epimerase activity, acting on carbohydrates and derivatives;GO:0005515//protein binding;GO:0048037//cofactor binding;GO:0016857//racemase and epimerase activity, acting on carbohydrates and derivatives;GO:0005515//protein binding;GO:0048037//cofactor binding;GO:0016857//racemase and epimerase activity, acting on carbohydrates and derivatives;GO:0005515//protein binding;GO…	GO:0019318//hexose metabolic process;GO:0009913//epidermal cell differentiation;GO:0009250//glucan biosynthetic process;GO:0044085;GO:0019318//hexose metabolic process;GO:0009913//epidermal cell differentiation;GO:0009250//glucan biosynthetic process;GO:0044085;GO:0019318//hexose metabolic process;GO:0009913//epidermal cell differentiation;GO:0009250//glucan biosynthetic process;GO:0044085;GO:001…
Cs9g10520	62.244	136.142	5.47713	11.4411	1.06273	1.77e-07	9.95e-07	yes	-	-	-	-	-	-
orange1.1t00762	173.326	291.579	16.9171	35.3382	1.06275	5.36e-08	3.19e-07	yes	-	-	-	-	-	-
orange1.1t05195	32.5584	78.2546	8.66553	18.121	1.0643	2.45e-05	0.000107821	yes	orange1.1t05195	PREDICTED: RING-H2 finger protein ATL33-like [Fragaria vesca subsp. vesca]	-	-	GO:0046872//metal ion binding	-
Cs6g08940	183.859	439.512	16.316	34.1342	1.06493	1.89e-24	3.05e-23	yes	-	-	-	-	-	-
Cs2g29630	19.152	39.6633	0.57582	1.20488	1.0652	0.00873873	0.0237872	yes	Cs2g29630	Non-specific phospholipase C2 [Theobroma cacao]	-	-	GO:0016787//hydrolase activity	-
Cs5g33640	208.757	365.546	15.1232	31.6886	1.0672	1.08e-10	8.16e-10	yes	-	-	-	-	-	-
Cs1g11150	18.1944	40.7353	2.26766	4.75237	1.06744	0.00384456	0.0114219	yes	-	-	-	-	-	-
Cs4g11190	18792	38075.7	894.558	1875.47	1.06801	0	0	yes	-	-	-	-	-	-
Cs8g03290	307.39	645.333	20.2362	42.4574	1.06908	3.74e-27	6.58e-26	yes	-	-	-	-	-	-
Cs1g01320	222.163	394.489	11.2928	23.6942	1.06913	8.42e-12	6.89e-11	yes	-	-	-	-	-	-
Cs5g14050	31.6008	61.1029	2.52953	5.3113	1.0702	0.00353701	0.0105721	yes	Cs5g14050	ADP/ATP carrier 2 [Theobroma cacao]	-	GO:0043231//intracellular membrane-bounded organelle;GO:0044446;GO:0044444//cytoplasmic part;GO:0016020//membrane;GO:0043231//intracellular membrane-bounded organelle;GO:0044446;GO:0044444//cytoplasmic part;GO:0016020//membrane;GO:0043231//intracellular membrane-bounded organelle;GO:0044446;GO:0044444//cytoplasmic part;GO:0016020//membrane	-	GO:0006862//nucleotide transport;GO:0006862//nucleotide transport;GO:0044765
Cs3g10870	82.3536	162.941	9.51704	19.9862	1.07042	2.96e-07	1.63e-06	yes	Cs3g10870	PREDICTED: sec-independent protein translocase protein TATA, chloroplastic-like [Fragaria vesca subsp. vesca]	ko03060//Protein export	GO:0031224//intrinsic component of membrane;GO:0009526//plastid envelope;GO:0043234//protein complex	GO:0022892	GO:0015031//protein transport
Cs3g07650	237.485	433.08	10.1434	21.3069	1.07078	8.32e-14	7.76e-13	yes	Cs3g07650	TRNA delta(2)-isopentenylpyrophosphate transferase isoform 3 [Theobroma cacao]	ko01100//Metabolic pathways;ko01110//Biosynthesis of secondary metabolites;ko00908//Zeatin biosynthesis	-	GO:0016740//transferase activity;GO:0032550;GO:0016740//transferase activity;GO:0032550;GO:0016740//transferase activity;GO:0032550;GO:0036094//small molecule binding;GO:0016740//transferase activity;GO:1901363;GO:0097159//organic cyclic compound binding	GO:0006399//tRNA metabolic process;GO:0006399//tRNA metabolic process;GO:0006399//tRNA metabolic process
Cs9g03630	2552.01	4834.64	214.87	451.463	1.07114	1.22e-119	1.14e-117	yes	Cs9g03630	stress-related protein [Citrus sinensis]	-	-	-	GO:0006950//response to stress
Cs3g14035	25.8552	51.4551	4.98502	10.4747	1.07124	0.00596511	0.0169916	yes	-	-	-	-	-	-
Cs5g22060	45.9648	91.1184	10.9195	22.9465	1.07137	0.00015831	0.000614109	yes	-	-	-	-	-	-
orange1.1t02934	14.364	36.4474	7.15053	15.0271	1.07144	0.00263377	0.008093	yes	-	-	-	-	-	-
Cs5g06090	46.9224	106.126	3.36041	7.06633	1.07232	2.27e-06	1.13e-05	yes	Cs5g06090	PREDICTED: leucine-rich repeat-containing protein 40-like [Cucumis sativus]	-	-	GO:0016791//phosphatase activity	GO:0006796//phosphate-containing compound metabolic process;GO:0009555//pollen development
Cs9g04570	17.2368	37.5193	1.67385	3.52368	1.07391	0.006528	0.0183815	yes	-	-	-	-	-	-
Cs8g15690	45.9648	90.0464	2.37082	4.99313	1.07456	0.000211919	0.000805233	yes	-	-	-	-	-	-
Cs5g25120	74.6928	155.437	6.20458	13.0719	1.07506	1.68e-07	9.51e-07	yes	Cs5g25120	Peptidyl-tRNA hydrolase II family protein isoform 2 [Theobroma cacao]	-	-	GO:0052689//carboxylic ester hydrolase activity;GO:0052689//carboxylic ester hydrolase activity	-
Cs5g31990	74.6928	167.229	18.7021	39.447	1.07672	3.97e-09	2.62e-08	yes	Cs5g31990	methyl binding domain protein [Populus trichocarpa]	-	GO:0043231//intracellular membrane-bounded organelle	GO:0003676//nucleic acid binding;GO:0046914//transition metal ion binding	-
Cs7g02690	82.3536	158.653	7.09148	14.9669	1.07762	9.25e-07	4.84e-06	yes	-	-	-	-	-	-
Cs6g14210	184.817	394.489	25.0654	52.9237	1.07822	6.73e-18	7.94e-17	yes	-	-	-	-	-	-
Cs5g27570	21.0672	43.9512	1.33112	2.81301	1.07947	0.00599839	0.0170749	yes	Cs5g27570	cytochrome P450 [Populus trichocarpa]	-	-	GO:0046872//metal ion binding;GO:0016709//oxidoreductase activity, acting on paired donors, with incorporation or reduction of molecular oxygen, NAD(P)H as one donor, and incorporation of one atom of oxygen;GO:0046906//tetrapyrrole binding;GO:0046914//transition metal ion binding;GO:0016709//oxidoreductase activity, acting on paired donors, with incorporation or reduction of molecular oxygen, NAD…	GO:0044710;GO:0044710
Cs3g20740	68.9472	128.638	2.58399	5.46128	1.07964	2.64e-05	0.000115596	yes	Cs3g20740	Mog1/PsbP/DUF1795-like photosystem II reaction center PsbP family protein [Theobroma cacao]	-	GO:0031976;GO:0009523//photosystem II;GO:0009532//plastid stroma	GO:0046872//metal ion binding	GO:0044237//cellular metabolic process
Cs5g30230	904.932	2097.87	54.9001	116.036	1.07969	2.45e-99	1.79e-97	yes	Cs5g30230	histone H1.2 [Arabidopsis thaliana]	-	GO:0043231//intracellular membrane-bounded organelle;GO:0000785//chromatin	GO:0003676//nucleic acid binding	GO:0034728//nucleosome organization
Cs2g06730	86.184	185.453	7.28887	15.4244	1.08145	2.23e-09	1.51e-08	yes	-	-	-	-	-	-
Cs6g14580	104.378	207.964	7.59181	16.0655	1.08145	5.21e-09	3.42e-08	yes	-	-	-	-	-	-
orange1.1t01640	21.0672	48.2392	9.09789	19.2729	1.08297	0.00157901	0.00508769	yes	orange1.1t01640	PREDICTED: two-component response regulator ARR22 [Vitis vinifera]	-	-	-	GO:0007165//signal transduction
Cs5g19695	22.9824	51.4551	25.8183	54.7751	1.08513	0.00154648	0.0049944	yes	-	-	-	-	-	-
Cs8g02730	56.4984	128.638	7.9805	16.9388	1.08578	9.41e-08	5.45e-07	yes	Cs8g02730	ascorbate peroxidase [Gossypium hirsutum]	ko00480//Glutathione metabolism;ko00053//Ascorbate and aldarate metabolism	GO:0005911//cell-cell junction;GO:0009526//plastid envelope;GO:0044437	GO:0046906//tetrapyrrole binding;GO:0004601//peroxidase activity	GO:0006950//response to stress;GO:0044710
Cs1g07110	1628.88	3050.86	164.533	349.282	1.08602	9.31e-82	5.28e-80	yes	-	-	-	-	-	-
Cs2g10640	18.1944	43.9512	5.17861	10.9984	1.08666	0.00132118	0.00433217	yes	-	-	-	-	-	-
Cs5g05180	29.6856	69.6788	4.01629	8.53415	1.08738	8.17e-05	0.000331569	yes	-	-	-	-	-	-
Cs9g07890	262.383	557.43	14.7435	31.334	1.08765	2.29e-24	3.67e-23	yes	-	-	-	-	-	-
Cs2g30460	50.7528	101.838	3.40245	7.23313	1.08805	4.86e-05	0.000204759	yes	Cs2g30460	cinnamoyl CoA reductase-like protein [Populus trichocarpa]	-	GO:0005911//cell-cell junction;GO:0043231//intracellular membrane-bounded organelle;GO:0044444//cytoplasmic part;GO:0016020//membrane	GO:0016616//oxidoreductase activity, acting on the CH-OH group of donors, NAD or NADP as acceptor;GO:0048037//cofactor binding	GO:0044710
Cs1g15060	88.0992	211.18	6.9451	14.7967	1.09121	1.19e-12	1.04e-11	yes	-	-	-	-	-	-
Cs7g06140	34.4736	72.8947	3.44475	7.33921	1.09123	0.000214431	0.000814484	yes	Cs7g06140	PREDICTED: deSI-like protein At4g17486-like [Fragaria vesca subsp. vesca]	-	GO:0016020//membrane	-	-
Cs5g23830	19.152	38.5913	0.720661	1.53556	1.09137	0.0120502	0.0315389	yes	-	-	-	-	-	-
orange1.1t03898	287.28	530.631	13.7126	29.2196	1.09143	4.75e-17	5.36e-16	yes	orange1.1t03898	PREDICTED: magnesium transporter NIPA2 [Vitis vinifera]	-	-	GO:0046873//metal ion transmembrane transporter activity;GO:0046873//metal ion transmembrane transporter activity	GO:0070838//divalent metal ion transport;GO:0070838//divalent metal ion transport
Cs5g21860	86.184	191.885	14.0053	29.8748	1.09296	2.42e-10	1.77e-09	yes	-	-	-	-	-	-
Cs6g10350	29.6856	62.1749	2.82548	6.03075	1.09384	0.00114009	0.00378772	yes	Cs6g10350	PREDICTED: acetyltransferase NSI-like [Vitis vinifera]	-	GO:0009536//plastid	GO:0016407//acetyltransferase activity	-
Cs4g14760	28.728	58.959	8.1576	17.4134	1.09398	0.00186615	0.00593513	yes	Cs4g14760	DWD hypersensitive to ABA 1 [Theobroma cacao]	ko03013//RNA transport	GO:0031461//cullin-RING ubiquitin ligase complex	GO:0032550;GO:0042623//ATPase activity, coupled	GO:0030422//production of siRNA involved in RNA interference;GO:0009154//purine ribonucleotide catabolic process;GO:0009738//abscisic acid-activated signaling pathway
Cs7g17700	27.7704	68.6068	171.317	366.145	1.09575	3.97e-05	0.000169592	yes	-	-	-	-	-	-
Cs7g01950	384.955	772.899	47.1916	100.943	1.09694	5.75e-29	1.07e-27	yes	Cs7g01950	Small nuclear ribonucleoprotein family protein [Theobroma cacao]	ko03040//Spliceosome;ko03018//RNA degradation	GO:0019028//viral capsid;GO:0032991//macromolecular complex	-	-
Cs5g33100	62.244	132.926	4.94798	10.5842	1.097	4.58e-07	2.48e-06	yes	Cs5g33100	PREDICTED: E3 ubiquitin-protein ligase BAH1 [Vitis vinifera]	-	-	GO:0046914//transition metal ion binding;GO:0003824//catalytic activity;GO:0046914//transition metal ion binding;GO:0003824//catalytic activity	GO:0001101//response to acid;GO:0032446//protein modification by small protein conjugation;GO:0033554//cellular response to stress;GO:0009617//response to bacterium;GO:0009696//salicylic acid metabolic process;GO:0009814//defense response, incompatible interaction;GO:0001101//response to acid;GO:0033554//cellular response to stress;GO:0009617//response to bacterium;GO:0009696//salicylic acid meta…
orange1.1t03775	593.712	1205.98	18.7498	40.1298	1.0978	3.43e-44	1e-42	yes	orange1.1t03775	lipoxygenase [Camellia sinensis]	ko01100//Metabolic pathways;ko00592//alpha-Linolenic acid metabolism;ko00591//Linoleic acid metabolism	GO:0009532//plastid stroma;GO:0009526//plastid envelope;GO:0009534//chloroplast thylakoid	GO:0046914//transition metal ion binding;GO:0016702//oxidoreductase activity, acting on single donors with incorporation of molecular oxygen, incorporation of two atoms of oxygen	GO:0051707//response to other organism;GO:0006633//fatty acid biosynthetic process;GO:0055114//oxidation-reduction process;GO:0001101//response to acid;GO:0006950//response to stress
Cs2g04510	82.3536	186.525	20.8869	44.7247	1.09847	1.76e-10	1.3e-09	yes	Cs2g04510	RAB GTPase A1C [Theobroma cacao]	-	GO:0005911//cell-cell junction;GO:0044444//cytoplasmic part;GO:0005802//trans-Golgi network;GO:0016020//membrane	GO:0032550;GO:0003824//catalytic activity	GO:0035556//intracellular signal transduction;GO:0045184//establishment of protein localization
Cs2g26630	1068.68	2357.29	64.9836	139.18	1.0988	7.43e-99	5.33e-97	yes	-	-	-	-	-	-
Cs2g12970	154.174	252.988	7.93237	16.9981	1.09955	1.35e-06	6.93e-06	yes	-	-	-	-	-	-
Cs6g12930	391.659	851.153	44.307	95.0204	1.1007	2.63e-37	6.48e-36	yes	Cs6g12930	SC35-like splicing factor 33 isoform 3 [Theobroma cacao]	-	GO:0044424;GO:0044424	GO:0036094//small molecule binding;GO:0097159//organic cyclic compound binding;GO:0036094//small molecule binding;GO:0097159//organic cyclic compound binding	-
Cs3g17930	1275.52	2657.44	114.096	244.747	1.10104	4.97e-96	3.46e-94	yes	Cs3g17930	PREDICTED: cytochrome c oxidase subunit 6b-1-like [Glycine max]	ko01100//Metabolic pathways;ko00190//Oxidative phosphorylation	GO:0009534//chloroplast thylakoid;GO:0009534//chloroplast thylakoid	GO:0046914//transition metal ion binding;GO:0009055//electron carrier activity;GO:0003824//catalytic activity;GO:0046914//transition metal ion binding;GO:0009055//electron carrier activity;GO:0003824//catalytic activity	GO:0044710;GO:0006970//response to osmotic stress;GO:0015992//proton transport;GO:0006970//response to osmotic stress;GO:0015992//proton transport
Cs5g16370	11.4912	26.7995	6.67803	14.3315	1.1017	0.0139417	0.0357987	yes	Cs5g16370	Pentatricopeptide repeat superfamily protein isoform 1 [Theobroma cacao]	-	-	GO:0003824//catalytic activity;GO:0032553	GO:0044710
Cs1g25480	11.4912	25.7276	2.40898	5.17385	1.10282	0.0201872	0.0497113	yes	-	-	-	-	-	-
XLOC_004751	110.124	155.437	14.201	30.5194	1.10373	0.00713229	0.0199246	yes	TCONS_00010881	Pentatricopeptide repeat superfamily protein isoform 1 [Theobroma cacao]	-	-	-	-
Cs3g14450	27.7704	61.1029	3.43889	7.39281	1.10418	0.000627239	0.00217972	yes	-	-	-	-	-	-
Cs4g01860	338.033	641.045	22.7162	48.845	1.10449	2.01e-21	2.85e-20	yes	Cs4g01860	PREDICTED: UPF0133 protein Synpcc7942_0464 [Vitis vinifera]	-	GO:0009526//plastid envelope;GO:0009534//chloroplast thylakoid;GO:0009532//plastid stroma	-	-
orange1.1t00331	36.3888	78.2546	6.72368	14.4612	1.10486	0.000108964	0.000433906	yes	orange1.1t00331	PREDICTED: phosphomannomutase isoform 2 [Vitis vinifera]	ko01100//Metabolic pathways;ko01110//Biosynthesis of secondary metabolites;ko00520//Amino sugar and nucleotide sugar metabolism;ko00051//Fructose and mannose metabolism	GO:0044444//cytoplasmic part	GO:0016868//intramolecular transferase activity, phosphotransferases	GO:0019852//L-ascorbic acid metabolic process;GO:0006013//mannose metabolic process;GO:0009226//nucleotide-sugar biosynthetic process;GO:0006970//response to osmotic stress
Cs7g17180	68.9472	130.782	3.90626	8.40619	1.10566	1.53e-05	6.9e-05	yes	-	-	-	-	-	-
Cs3g17940	13.4064	32.1594	0.735116	1.58232	1.106	0.00666872	0.0187286	yes	Cs3g17940	GroES-like zinc-binding dehydrogenase family protein isoform 4 [Theobroma cacao]	ko01100//Metabolic pathways;ko01110//Biosynthesis of secondary metabolites;ko00010//Glycolysis / Gluconeogenesis;ko00071//Fatty acid metabolism;ko00350//Tyrosine metabolism	GO:0044444//cytoplasmic part	GO:0046914//transition metal ion binding;GO:0003824//catalytic activity	GO:0044710
Cs6g19730	39.2616	83.6145	4.96714	10.6949	1.10644	6.42e-05	0.000265833	yes	-	-	-	-	-	-
Cs7g13940	33.516	69.6788	2.00334	4.31415	1.10667	0.000552075	0.00193826	yes	Cs7g13940	Serine carboxypeptidase-like 35 [Theobroma cacao]	-	GO:0043231//intracellular membrane-bounded organelle;GO:0043231//intracellular membrane-bounded organelle	GO:0004180//carboxypeptidase activity;GO:0004180//carboxypeptidase activity;GO:0004180//carboxypeptidase activity	GO:0016485//protein processing;GO:0016485//protein processing;GO:0016485//protein processing
orange1.1t04058	401.235	902.608	44.2429	95.2764	1.10667	2.74e-42	7.71e-41	yes	orange1.1t04058	AP2 domain class transcription factor [Malus domestica]	-	-	-	GO:0042221//response to chemical;GO:0009617//response to bacterium;GO:0006950//response to stress;GO:0006351//transcription, DNA-templated
Cs1g10640	64.1592	135.07	3.05914	6.59364	1.10795	6.06e-07	3.24e-06	yes	-	-	-	-	-	-
Cs7g07460	149.386	315.163	8.2459	17.7875	1.10911	1.91e-14	1.85e-13	yes	-	-	-	-	-	-
Cs2g24030	22.0248	49.3111	1.40468	3.03154	1.10981	0.00185416	0.00590411	yes	-	-	-	-	-	-
Cs3g14220	1634.62	3623.3	61.4074	132.546	1.11001	1.24e-141	1.42e-139	yes	Cs3g14220	Heat shock protein 70 (Hsp 70) family protein [Theobroma cacao]	ko04141//Protein processing in endoplasmic reticulum;ko03060//Protein export	GO:0031981//nuclear lumen;GO:0005911//cell-cell junction;GO:0009536//plastid;GO:0016020//membrane;GO:0043234//protein complex;GO:0030312;GO:0044437;GO:0031981//nuclear lumen;GO:0005911//cell-cell junction;GO:0009536//plastid;GO:0016020//membrane;GO:0043234//protein complex;GO:0030312;GO:0044437	GO:0032550;GO:0032550;GO:0016628//oxidoreductase activity, acting on the CH-CH group of donors, NAD or NADP as acceptor;GO:0032550;GO:0016628//oxidoreductase activity, acting on the CH-CH group of donors, NAD or NADP as acceptor	GO:0000904//cell morphogenesis involved in differentiation;GO:0000741//karyogamy;GO:0043161//proteasome-mediated ubiquitin-dependent protein catabolic process;GO:0044710;GO:0000904//cell morphogenesis involved in differentiation;GO:0010038//response to metal ion;GO:0033554//cellular response to stress;GO:0000741//karyogamy;GO:0043161//proteasome-mediated ubiquitin-dependent protein catabolic proc…
Cs9g02880	202.054	421.289	8.87327	19.1597	1.11054	3.48e-18	4.16e-17	yes	Cs9g02880	PREDICTED: acetyl-coenzyme A synthetase [Vitis vinifera]	-	-	GO:0016405//CoA-ligase activity;GO:0016405//CoA-ligase activity;GO:0016405//CoA-ligase activity;GO:0016405//CoA-ligase activity;GO:0016405//CoA-ligase activity	GO:0042445//hormone metabolic process;GO:0042445//hormone metabolic process;GO:0042445//hormone metabolic process;GO:0042445//hormone metabolic process;GO:0042445//hormone metabolic process
orange1.1t01477	130.234	285.147	6.70442	14.478	1.11068	3.65e-14	3.47e-13	yes	-	-	-	-	-	-
Cs7g23180	30.6432	66.4628	2.93994	6.34897	1.11074	0.00050554	0.00179213	yes	-	-	-	-	-	-
Cs2g02410	19.152	40.7353	3.00874	6.50444	1.11227	0.0062942	0.0178354	yes	Cs2g02410	PREDICTED: dehydrogenase/reductase SDR family member 4-like [Cucumis sativus]	ko01100//Metabolic pathways;ko04146//Peroxisome	GO:0042579//microbody	GO:0016616//oxidoreductase activity, acting on the CH-OH group of donors, NAD or NADP as acceptor	GO:0001101//response to acid;GO:0044710;GO:0009850//auxin metabolic process;GO:0048588//developmental cell growth
Cs5g09200	449.115	915.472	21.8317	47.2737	1.11461	7.74e-35	1.76e-33	yes	Cs5g09200	Haloacid dehalogenase-like hydrolase (HAD) superfamily protein isoform 1 [Theobroma cacao]	-	-	GO:0019203//carbohydrate phosphatase activity;GO:0019203//carbohydrate phosphatase activity;GO:0019203//carbohydrate phosphatase activity	GO:0006796//phosphate-containing compound metabolic process;GO:0005991//trehalose metabolic process;GO:0006796//phosphate-containing compound metabolic process;GO:0005991//trehalose metabolic process;GO:0006796//phosphate-containing compound metabolic process;GO:0005991//trehalose metabolic process
orange1.1t03052	88.0992	191.885	7.79467	16.8826	1.11498	6.23e-10	4.42e-09	yes	-	-	-	-	-	-
Cs3g11000	28.728	58.959	3.45375	7.48138	1.11514	0.00186615	0.00593513	yes	Cs3g11000	zeta-carotene desaturase [Citrus sinensis]	ko01100//Metabolic pathways;ko01110//Biosynthesis of secondary metabolites;ko00906//Carotenoid biosynthesis	-	GO:0016705//oxidoreductase activity, acting on paired donors, with incorporation or reduction of molecular oxygen	GO:0016109
Cs5g07420	1712.19	3359.59	92.0568	199.784	1.11784	5.7e-100	4.19e-98	yes	-	-	-	-	-	-
Cs5g31310	36.3888	72.8947	1.44725	3.14311	1.11888	0.000522827	0.00184569	yes	-	-	-	-	-	-
Cs5g23200	752.674	1500.77	77.8338	169.045	1.11894	2.42e-51	8.42e-50	yes	-	-	-	-	-	-
Cs1g20940	511.359	973.359	21.9076	47.5893	1.11921	2.33e-31	4.72e-30	yes	-	-	-	-	-	-
Cs8g18750	23.94	46.0952	2.1533	4.67863	1.11954	0.0116704	0.0307579	yes	Cs8g18750	Haloacid dehalogenase-like hydrolase superfamily protein [Theobroma cacao]	-	-	GO:0003824//catalytic activity;GO:0003824//catalytic activity;GO:0003824//catalytic activity	-
Cs5g28346	134.064	264.779	16.0599	34.9093	1.12015	7.86e-11	5.97e-10	yes	-	-	-	-	-	-
Cs7g29390	136.937	226.188	7.79016	16.9541	1.12191	4.23e-06	2.05e-05	yes	-	-	-	-	-	-
Cs8g06125	55.5408	127.566	12.5869	27.4121	1.12289	1.31e-07	7.52e-07	yes	-	-	-	-	-	-
Cs2g23660	1082.09	2460.2	110.033	239.646	1.12297	3.14e-109	2.65e-107	yes	-	-	-	-	-	-
Cs2g20860	1231.47	2530.95	81.1975	176.864	1.12313	2.55e-89	1.63e-87	yes	-	-	-	-	-	-
Cs5g35030	39.2616	76.1107	1.68908	3.68132	1.12399	0.000742538	0.00254569	yes	-	-	-	-	-	-
Cs8g19480	52.668	107.198	4.36556	9.51669	1.12429	2.54e-05	0.000111625	yes	Cs8g19480	UGT protein [Theobroma cacao]	-	-	GO:0016757//transferase activity, transferring glycosyl groups	-
Cs2g20930	711.497	1544.73	26.8847	58.639	1.12508	1.14e-63	5.02e-62	yes	-	-	-	-	-	-
XLOC_014845	151.301	306.587	13.3632	29.1513	1.12529	4.74e-13	4.23e-12	yes	TCONS_00034147	-	-	-	-	-
Cs7g29530	135.022	328.026	20.5622	44.9342	1.12782	3.31e-19	4.2e-18	yes	-	-	-	-	-	-
Cs7g08680	156.089	358.042	12.5262	27.3952	1.12897	7.08e-19	8.83e-18	yes	-	-	-	-	-	-
Cs8g19140	348.567	882.241	19.6641	43.0267	1.12967	1.04e-50	3.57e-49	yes	Cs8g19140	Highly ABA-induced PP2C gene 2 isoform 1 [Theobroma cacao]	ko04075//Plant hormone signal transduction	GO:0043231//intracellular membrane-bounded organelle;GO:0044444//cytoplasmic part	GO:0004721//phosphoprotein phosphatase activity;GO:0005488//binding	GO:0048731;GO:1901701;GO:0048519//negative regulation of biological process;GO:0071396//cellular response to lipid;GO:0009755//hormone-mediated signaling pathway;GO:0010118//stomatal movement;GO:0071229//cellular response to acid;GO:0006950//response to stress;GO:0009737//response to abscisic acid;GO:0010162//seed dormancy process;GO:0050793//regulation of developmental process
Cs5g12390	21.0672	50.3831	8.89608	19.4814	1.13086	0.000783107	0.00267394	yes	-	-	-	-	-	-
Cs1g09366	22.9824	52.5271	4.90697	10.7496	1.13138	0.000782068	0.00267212	yes	-	-	-	-	-	-
Cs1g13170	15841.6	31414.4	405.934	889.895	1.13239	0	0	yes	-	-	-	-	-	-
Cs9g01660	144.598	305.515	9.03036	19.8066	1.13313	4.97e-14	4.7e-13	yes	Cs9g01660	rfls10 protein [Glycine max]	-	-	GO:0004721//phosphoprotein phosphatase activity;GO:0043169//cation binding	GO:0006464//cellular protein modification process
Cs2g04270	165.665	362.33	16.6074	36.4533	1.13422	2.29e-17	2.63e-16	yes	Cs2g04270	RNA ligase/cyclic nucleotide phosphodiesterase family protein [Theobroma cacao]	-	-	GO:0008081//phosphoric diester hydrolase activity	-
Cs8g03890	50.7528	105.054	3.85136	8.4579	1.13493	1.98e-05	8.83e-05	yes	Cs8g03890	PREDICTED: serine carboxypeptidase-like 18-like [Fragaria vesca subsp. vesca]	-	-	GO:0004180//carboxypeptidase activity;GO:0004180//carboxypeptidase activity;GO:0004180//carboxypeptidase activity	-
Cs8g18250	48.8376	114.702	2.79416	6.13626	1.13494	3.01e-07	1.65e-06	yes	Cs8g18250	Heat shock cognate protein 70-1 [Theobroma cacao]	ko04141//Protein processing in endoplasmic reticulum;ko03040//Spliceosome;ko04144//Endocytosis	GO:0005840//ribosome;GO:0030312;GO:0031981//nuclear lumen;GO:0009526//plastid envelope;GO:0044437;GO:0005911//cell-cell junction;GO:0005576//extracellular region;GO:0016020//membrane	GO:0032550;GO:0019899//enzyme binding	GO:0010118//stomatal movement;GO:0010038//response to metal ion;GO:0009845//seed germination;GO:0009620//response to fungus;GO:0009628//response to abiotic stimulus;GO:0009617//response to bacterium;GO:0006950//response to stress
Cs8g03950	61.2864	139.358	4.29768	9.44131	1.13543	4.09e-08	2.46e-07	yes	-	-	-	-	-	-
Cs1g14750	21.0672	52.5271	46.5309	102.243	1.13574	0.000263136	0.000985155	yes	-	-	-	-	-	-
Cs4g04860	23.94	49.3111	1.26111	2.77356	1.13704	0.00470036	0.0136556	yes	-	-	-	-	-	-
Cs5g01960	17.2368	35.3754	0.785083	1.72697	1.13733	0.0176784	0.0441792	yes	Cs5g01960	cellulose synthase-like protein [Populus tomentosa]	-	GO:0031224//intrinsic component of membrane	GO:0016759//cellulose synthase activity	GO:0030243//cellulose metabolic process
orange1.1t00246	39.2616	81.4706	3.6096	7.94382	1.13799	0.000165219	0.000639617	yes	orange1.1t00246	PREDICTED: LOB domain-containing protein 18 [Vitis vinifera]	-	GO:0043231//intracellular membrane-bounded organelle	-	GO:0010087//phloem or xylem histogenesis;GO:0009791//post-embryonic development;GO:0010160//formation of organ boundary
Cs1g16390	1606.85	3257.75	98.8857	217.812	1.13925	5.49e-106	4.35e-104	yes	-	-	-	-	-	-
Cs3g27070	66.0744	145.789	6.29437	13.8815	1.14103	4.72e-08	2.83e-07	yes	-	-	-	-	-	-
Cs3g20560	12.4488	27.8715	1.40063	3.09083	1.14192	0.0166959	0.0420187	yes	Cs3g20560	flavine-containing monoxygenase [Populus trichocarpa]	-	GO:0043231//intracellular membrane-bounded organelle	GO:0016709//oxidoreductase activity, acting on paired donors, with incorporation or reduction of molecular oxygen, NAD(P)H as one donor, and incorporation of one atom of oxygen;GO:0000166//nucleotide binding	GO:0009653//anatomical structure morphogenesis;GO:0044710
orange1.1t02893	875.247	1630.48	42.55	93.9048	1.14204	1.51e-46	4.68e-45	yes	-	-	-	-	-	-
Cs9g04210	7638.78	17750.9	13473.4	29739.7	1.14228	0	0	yes	Cs9g04210	group 5 late embryogenesis abundant protein [Citrus unshiu]	-	-	-	GO:0009628//response to abiotic stimulus;GO:0006950//response to stress;GO:1901700;GO:0001101//response to acid
Cs2g01710	29.6856	55.743	1.13904	2.51462	1.14252	0.00679068	0.0190306	yes	Cs2g01710	PREDICTED: acyl carrier protein 3, mitochondrial-like [Fragaria vesca subsp. vesca]	ko01100//Metabolic pathways;ko00190//Oxidative phosphorylation	-	-	GO:0006631//fatty acid metabolic process;GO:0006631//fatty acid metabolic process
Cs5g27680	191.52	423.433	26.2074	57.8918	1.14338	2.26e-20	3.03e-19	yes	Cs5g27680	mitochondrial import inner membrane translocase subunit Tim17/Tim22/Tim23 family protein [Arabidopsis lyrata subsp. lyrata]	-	GO:0031224//intrinsic component of membrane	-	-
orange1.1t01146	74.6928	161.869	6.66219	14.7255	1.14425	1.95e-08	1.22e-07	yes	-	-	-	-	-	-
Cs4g14090	233.655	504.903	10.5226	23.2654	1.14469	5.58e-23	8.43e-22	yes	Cs4g14090	beta-galactosidase [Citrus sinensis]	-	-	GO:0015925;GO:0005488//binding;GO:0015925;GO:0005488//binding;GO:0015925;GO:0005488//binding;GO:0015925;GO:0005488//binding	GO:0044238;GO:0044238;GO:0044238;GO:0044238
Cs8g18010	1378.94	3214.87	153.973	340.768	1.14611	3.24e-143	3.73e-141	yes	Cs8g18010	Histone superfamily protein [Theobroma cacao]	-	GO:0031981//nuclear lumen;GO:0009532//plastid stroma;GO:0000785//chromatin;GO:0005911//cell-cell junction;GO:0031976	GO:0003676//nucleic acid binding;GO:0046983//protein dimerization activity	GO:0034728//nucleosome organization
Cs2g05490	21.0672	45.0232	1.36295	3.01652	1.14615	0.00433513	0.012708	yes	Cs2g05490	NAC domain containing protein 73 [Theobroma cacao]	-	-	GO:0016772//transferase activity, transferring phosphorus-containing groups;GO:0097159//organic cyclic compound binding;GO:1901363;GO:0016772//transferase activity, transferring phosphorus-containing groups;GO:0097159//organic cyclic compound binding;GO:1901363;GO:0016772//transferase activity, transferring phosphorus-containing groups;GO:0097159//organic cyclic compound binding;GO:1901363	GO:0050789//regulation of biological process;GO:0006351//transcription, DNA-templated;GO:0050789//regulation of biological process;GO:0006351//transcription, DNA-templated;GO:0050789//regulation of biological process;GO:0006351//transcription, DNA-templated
Cs1g18900	21.0672	42.8793	1.28728	2.84974	1.1465	0.00824783	0.0225467	yes	-	-	-	-	-	-
Cs3g02580	196.308	434.152	13.2354	29.3029	1.14664	4.73e-21	6.57e-20	yes	Cs3g02580	Myo-inositol oxygenase 1 isoform 1 [Theobroma cacao]	ko00562//Inositol phosphate metabolism;ko00053//Ascorbate and aldarate metabolism	GO:0044424;GO:0044424	GO:0046914//transition metal ion binding;GO:0016701//oxidoreductase activity, acting on single donors with incorporation of molecular oxygen;GO:0046914//transition metal ion binding;GO:0016701//oxidoreductase activity, acting on single donors with incorporation of molecular oxygen	GO:0048646//anatomical structure formation involved in morphogenesis;GO:0006020//inositol metabolic process;GO:0048646//anatomical structure formation involved in morphogenesis;GO:0006020//inositol metabolic process
orange1.1t01595	28.728	65.3909	5.0285	11.1451	1.14821	0.000270348	0.00101054	yes	orange1.1t01595	Elongin-A [Medicago truncatula]	-	GO:0031224//intrinsic component of membrane;GO:0043231//intracellular membrane-bounded organelle	-	GO:0006351//transcription, DNA-templated
Cs3g03670	16.2792	36.4474	6.99554	15.5122	1.1489	0.00786634	0.0216071	yes	Cs3g03670	chloroplast ferredoxin I [Nicotiana tabacum]	ko00195//Photosynthesis	GO:0009532//plastid stroma	GO:0043169//cation binding;GO:0051536//iron-sulfur cluster binding	GO:0009628//response to abiotic stimulus;GO:0022900//electron transport chain
Cs3g09140	62.244	132.926	3.42991	7.61622	1.1509	4.58e-07	2.48e-06	yes	Cs3g09140	Cytochrome P450 [Theobroma cacao]	-	-	GO:0046872//metal ion binding;GO:0016705//oxidoreductase activity, acting on paired donors, with incorporation or reduction of molecular oxygen;GO:0004497//monooxygenase activity	-
orange1.1t03264	58.4136	135.07	9.80976	21.7838	1.15097	3.44e-08	2.09e-07	yes	-	-	-	-	-	-
Cs1g18220	383.04	832.93	20.1115	44.7067	1.15247	9.97e-37	2.41e-35	yes	Cs1g18220	Glycosyl hydrolases family 32 protein isoform 1 [Theobroma cacao]	ko01100//Metabolic pathways;ko00500//Starch and sucrose metabolism;ko00052//Galactose metabolism	GO:0016020//membrane;GO:0043231//intracellular membrane-bounded organelle;GO:0016020//membrane;GO:0043231//intracellular membrane-bounded organelle;GO:0016020//membrane;GO:0043231//intracellular membrane-bounded organelle;GO:0016020//membrane;GO:0043231//intracellular membrane-bounded organelle	GO:0004558//alpha-glucosidase activity;GO:0004558//alpha-glucosidase activity;GO:0004558//alpha-glucosidase activity;GO:0004558//alpha-glucosidase activity	GO:0044238;GO:0006950//response to stress;GO:0009628//response to abiotic stimulus;GO:0044238;GO:0006950//response to stress;GO:0009628//response to abiotic stimulus;GO:0044238;GO:0006950//response to stress;GO:0009628//response to abiotic stimulus;GO:0044238;GO:0006950//response to stress;GO:0009628//response to abiotic stimulus
Cs3g22430	22.0248	48.2392	5.04883	11.2286	1.15316	0.00259142	0.00798606	yes	Cs3g22430	Mitochondrial transcription termination factor family protein isoform 2 [Theobroma cacao]	-	GO:0009536//plastid	-	-
orange1.1t04336	26.8128	56.815	1.8996	4.22642	1.15374	0.00143682	0.00468162	yes	orange1.1t04336	PREDICTED: beta-ureidopropionase-like [Fragaria vesca subsp. vesca]	ko01100//Metabolic pathways;ko00240//Pyrimidine metabolism;ko00770//Pantothenate and CoA biosynthesis;ko00410//beta-Alanine metabolism	GO:0044444//cytoplasmic part	GO:0016811//hydrolase activity, acting on carbon-nitrogen (but not peptide) bonds, in linear amides	GO:0006208//pyrimidine nucleobase catabolic process;GO:0031669//cellular response to nutrient levels
Cs3g22100	21.0672	43.9512	2.52537	5.62062	1.15423	0.00599839	0.0170749	yes	Cs3g22100	Sphingoid base hydroxylase 2 [Theobroma cacao]	ko01100//Metabolic pathways;ko00600//Sphingolipid metabolism	GO:0031224//intrinsic component of membrane	GO:0046914//transition metal ion binding;GO:0016709//oxidoreductase activity, acting on paired donors, with incorporation or reduction of molecular oxygen, NAD(P)H as one donor, and incorporation of one atom of oxygen	GO:0006631//fatty acid metabolic process
Cs7g32400	1081.13	2392.66	37.8982	84.5011	1.15684	8.19e-101	6.06e-99	yes	-	-	-	-	-	-
orange1.1t00565	591.797	1299.24	31.2717	69.7849	1.15806	1.02e-55	3.88e-54	yes	-	-	-	-	-	-
orange1.1t02805	65.1168	140.43	4.07097	9.0945	1.15962	2e-07	1.12e-06	yes	-	-	-	-	-	-
Cs4g05710	140.767	304.443	20.9522	46.8203	1.16003	1.54e-14	1.51e-13	yes	Cs4g05710	protein phosphatase 2C [Cucumis sativus]	-	-	GO:0004721//phosphoprotein phosphatase activity;GO:0043169//cation binding	GO:0006464//cellular protein modification process
Cs6g18350	188.647	386.985	20.075	44.8702	1.16036	2.93e-16	3.16e-15	yes	-	-	-	-	-	-
Cs4g06940	27.7704	54.6711	1.78375	3.9878	1.16068	0.00411496	0.0121299	yes	Cs4g06940	Thioredoxin superfamily protein, Q [Theobroma cacao]	-	-	GO:0016705//oxidoreductase activity, acting on paired donors, with incorporation or reduction of molecular oxygen;GO:0016209//antioxidant activity	GO:0044710
Cs8g01050	124.488	259.419	16.6912	37.3175	1.16076	7.15e-12	5.89e-11	yes	-	-	-	-	-	-
Cs6g09700	665.532	1691.59	145.699	325.845	1.16119	5.66e-92	3.75e-90	yes	Cs6g09700	Ribosomal protein S3Ae isoform 2 [Theobroma cacao]	ko03010//Ribosome	GO:0005911//cell-cell junction;GO:0015935//small ribosomal subunit;GO:0016020//membrane;GO:0030312;GO:0009536//plastid;GO:0031981//nuclear lumen	GO:0005198//structural molecule activity	GO:0010467//gene expression
Cs9g01540	68.9472	172.589	65.1223	145.79	1.16267	2.28e-11	1.81e-10	yes	Cs9g01540	1-cys peroxiredoxin [Nelumbo nucifera]	ko01100//Metabolic pathways;ko01110//Biosynthesis of secondary metabolites;ko00940//Phenylpropanoid biosynthesis;ko00360//Phenylalanine metabolism	-	GO:0016705//oxidoreductase activity, acting on paired donors, with incorporation or reduction of molecular oxygen;GO:0016209//antioxidant activity	GO:0044710
Cs2g06840	357.185	796.482	22.4781	50.3755	1.1642	5.21e-37	1.27e-35	yes	-	-	-	-	-	-
Cs4g17680	440.496	993.727	54.4326	122.167	1.16631	2.08e-46	6.42e-45	yes	Cs4g17680	Alba DNA/RNA-binding protein [Theobroma cacao]	-	GO:0043231//intracellular membrane-bounded organelle;GO:0044444//cytoplasmic part;GO:0016020//membrane	GO:0097159//organic cyclic compound binding	GO:0003006//developmental process involved in reproduction
Cs1g08510	449.115	933.696	37.4927	84.1974	1.16717	4.05e-37	9.89e-36	yes	-	-	-	-	-	-
Cs6g15820	261.425	597.094	17.9893	40.4024	1.1673	7.01e-30	1.35e-28	yes	-	-	-	-	-	-
Cs4g17050	81.396	189.741	10.0165	22.5303	1.16949	3.92e-11	3.04e-10	yes	Cs4g17050	AUX/IAA transcriptional regulator family protein [Theobroma cacao]	-	-	-	GO:0009987//cellular process
Cs3g25410	76.608	176.877	2.23799	5.03649	1.17022	3.99e-10	2.87e-09	yes	Cs3g25410	beta-galactosidase BG1-like precursor [Vitis vinifera]	-	-	GO:0015925;GO:0005488//binding;GO:0015925;GO:0005488//binding;GO:0015925;GO:0005488//binding;GO:0015925;GO:0005488//binding	GO:0044238;GO:0044238;GO:0044238;GO:0044238
Cs4g19080	16.2792	34.3034	1.08386	2.44062	1.17107	0.0154733	0.0392878	yes	Cs4g19080	amino acid permease [Populus trichocarpa]	-	GO:0031224//intrinsic component of membrane;GO:0031224//intrinsic component of membrane	GO:0015171//amino acid transmembrane transporter activity;GO:0015171//amino acid transmembrane transporter activity	GO:0006865//amino acid transport;GO:0006865//amino acid transport;GO:0051707//response to other organism
[truncated: 914 more rows]

## Sheet: DS0 vs DS6 raw data
id	DS0_count	DS6_count	DS0_fpkm	DS6_fpkm	log2(FC)	Pvalue	FDR	significant	Symbol	Description	Pathway	GO Component	GO Function	GO Process
[truncated: 30,023 more rows]
