# Supplementary material for: Intra-Specific Variation in Desiccation Tolerance of Citrus sinensis ‘bingtangcheng’ (L.) Seeds under Different Environmental Conditions in China
Source: Int J Mol Sci. 2023 Apr 17;24(8):7393. doi: 10.3390/ijms24087393 (PMC10139128; doi:10.3390/ijms24087393)
Supplement: Supplementary file 1 [file ijms-24-07393-s001.zip › Supplemental Data S3 DT0 vs DT6.xls.xlsx]

## Sheet: DT0 vs DT6 filter data
id	DT0_count	DT1_count	DT0_fpkm	DT1_fpkm	log2(FC)	Pvalue	FDR	significant	Symbol	Description	Pathway	GO Component	GO Function	GO Process
Cs1g01505	63.7705	14.4934	15.6075	3.55853	-2.13289	2.54e-07	4.18e-06	yes	-	-	-	-	-	-
Cs1g01880	39.477	8.69604	1.43321	0.322703	-2.15097	2.54e-05	0.000289712	yes	-	-	-	-	-	-
Cs1g02910	51.6237	16.4259	1.69112	0.543385	-1.63793	0.000134215	0.0013	yes	-	-	-	-	-	-
Cs1g02930	1085.11	297.598	16.7058	4.63699	-1.84909	6.55e-84	7.02e-81	yes	-	-	-	-	-	-
Cs1g02950	538.507	258.949	12.1077	5.76895	-1.06954	4.19e-17	2.22e-15	yes	-	-	-	-	-	-
Cs1g04120	733.867	348.808	7.24435	3.43725	-1.0756	2.98e-23	2.44e-21	yes	Cs1g04120	Spatacsin [Medicago truncatula]	-	-	GO:0003676//nucleic acid binding;GO:0034061	GO:0006260//DNA replication
Cs1g05420	130.578	61.8385	7.71294	3.54789	-1.12032	2.57e-05	0.000292703	yes	-	-	-	-	-	-
Cs1g05830	81.9907	28.0206	1.54102	0.533298	-1.53087	3.14e-06	4.24e-05	yes	Cs1g05830	PREDICTED: callose synthase 5-like [Cucumis sativus]	-	GO:0044459	GO:0035251//UDP-glucosyltransferase activity	GO:0009856//pollination;GO:0006074//(1->3)-beta-D-glucan metabolic process;GO:0009555//pollen development;GO:0010769//regulation of cell morphogenesis involved in differentiation
Cs1g08260	29.3547	9.66227	5.62957	1.79566	-1.64851	0.00513866	0.0307245	yes	-	-	-	-	-	-
Cs1g08850	17.2079	3.86491	2.10366	0.483158	-2.12233	0.00722652	0.0407204	yes	-	-	-	-	-	-
Cs1g09366	13.159	30.9193	2.69659	6.02835	1.16063	0.00369432	0.0233385	yes	-	-	-	-	-	-
Cs1g09730	147.786	58.9398	3.60521	1.41408	-1.35022	4.08e-08	7.54e-07	yes	-	-	-	-	-	-
Cs1g10010	115.394	57.0074	2.99269	1.45102	-1.04438	0.000234965	0.0021294	yes	-	-	-	-	-	-
Cs1g10130	86.0396	41.5478	3.48103	1.65583	-1.07196	0.000939169	0.00715999	yes	-	-	-	-	-	-
Cs1g10910	46.5626	13.5272	1.70165	0.48642	-1.80666	0.00013755	0.0013293	yes	-	-	-	-	-	-
Cs1g11020	30.3669	8.69604	9.10073	2.55645	-1.83184	0.00167444	0.0118259	yes	-	-	-	-	-	-
Cs1g11430	75.9173	37.6828	2.09196	1.03708	-1.01233	0.00252521	0.0168878	yes	Cs1g11430	NBS-LRR type disease resistance protein [Citrus trifoliata]	-	-	GO:0032550;GO:0016462//pyrophosphatase activity	GO:0006950//response to stress
Cs1g12210	25.3058	5.79736	1.00234	0.227518	-2.13932	0.00144222	0.0104192	yes	Cs1g12210	NBS-LRR type disease resistance protein [Citrus trifoliata]	-	-	GO:0016462//pyrophosphatase activity;GO:0032550	GO:0006950//response to stress
Cs1g12370	6340.61	2964.38	67.4117	31.3842	-1.10296	3.83e-147	9.11e-144	yes	Cs1g12370	Pre-mRNA-processing-splicing factor isoform 1 [Theobroma cacao]	ko03040//Spliceosome	GO:0005911//cell-cell junction;GO:0030529//ribonucleoprotein complex	GO:0017069//snRNA binding	GO:0000377
Cs1g12450	40.4892	13.5272	8.27133	2.71028	-1.60968	0.0015179	0.0108718	yes	Cs1g12450	Acylaminoacyl-peptidase-related isoform 4 [Theobroma cacao]	-	GO:0009536//plastid	GO:0004175//endopeptidase activity;GO:0004177//aminopeptidase activity	GO:0016485//protein processing
Cs1g13610	94.1374	35.7504	2.6724	1.02729	-1.37929	5.27e-06	6.84e-05	yes	Cs1g13610	PREDICTED: LOW QUALITY PROTEIN: uncharacterized LOC101220341 [Cucumis sativus]	-	GO:0043231//intracellular membrane-bounded organelle	-	-
Cs1g13690	45.5504	18.3583	1.02125	0.410675	-1.31427	0.00374401	0.0236107	yes	Cs1g13690	Pleiotropic drug resistance 12 [Theobroma cacao]	-	GO:0031224//intrinsic component of membrane	GO:0032550;GO:0015604//organic phosphonate transmembrane transporter activity;GO:0042626//ATPase activity, coupled to transmembrane movement of substances;GO:0016887//ATPase activity	GO:0046864;GO:0015846//polyamine transport;GO:0015718//monocarboxylic acid transport;GO:0030001//metal ion transport;GO:0051181//cofactor transport;GO:0000302//response to reactive oxygen species;GO:0009154//purine ribonucleotide catabolic process;GO:0071702;GO:0044765
Cs1g14015	31.3791	9.66227	7.97153	2.61159	-1.60993	0.00224347	0.0152614	yes	-	-	-	-	-	-
Cs1g15550	128.553	55.0749	2.96545	1.27924	-1.21296	2.66e-06	3.64e-05	yes	-	-	-	-	-	-
Cs1g15710	172.079	77.2981	3.77777	1.678	-1.17079	1.66e-07	2.81e-06	yes	Cs1g15710	ABC-2 and Plant PDR ABC-type transporter family protein isoform 1 [Theobroma cacao]	-	GO:0016020//membrane;GO:0044437;GO:0009526//plastid envelope	GO:0032550;GO:0017111//nucleoside-triphosphatase activity;GO:0015604//organic phosphonate transmembrane transporter activity;GO:0046915//transition metal ion transmembrane transporter activity	GO:0015691//cadmium ion transport;GO:0015850//organic hydroxy compound transport;GO:0009617//response to bacterium;GO:0050832//defense response to fungus;GO:0071229//cellular response to acid;GO:0009814//defense response, incompatible interaction;GO:0019762//glucosinolate catabolic process;GO:0009154//purine ribonucleotide catabolic process;GO:0031326
Cs1g16210	1210.63	516.931	23.0084	9.70726	-1.24502	2.71e-46	8.68e-44	yes	Cs1g16210	Kinases,ubiquitin-protein ligases isoform 1 [Theobroma cacao]	-	GO:0043231//intracellular membrane-bounded organelle	GO:0032550;GO:0004620//phospholipase activity;GO:0046914//transition metal ion binding;GO:0005515//protein binding;GO:0016301//kinase activity;GO:0019787//small conjugating protein ligase activity	GO:0046903//secretion;GO:1902582;GO:0032446//protein modification by small protein conjugation;GO:0040007//growth;GO:0009738//abscisic acid-activated signaling pathway;GO:0006950//response to stress
Cs1g16770	482.834	219.333	13.2148	6.03545	-1.13062	9.24e-18	5.17e-16	yes	Cs1g16770	PREDICTED: CCAAT/enhancer-binding protein zeta-like [Vitis vinifera]	-	-	-	GO:0048229//gametophyte development
Cs1g17030	112.358	45.4127	2.07674	0.850413	-1.28809	1.91e-06	2.69e-05	yes	Cs1g17030	Pre-mRNA splicing factor ATP-dependent RNA helicase-like protein [Medicago truncatula]	-	-	GO:0032550;GO:0003676//nucleic acid binding;GO:0046914//transition metal ion binding;GO:0042623//ATPase activity, coupled	GO:0009154//purine ribonucleotide catabolic process
Cs1g17620	184.226	79.2306	4.43366	1.91594	-1.21045	1.46e-08	2.87e-07	yes	-	-	-	-	-	-
Cs1g17810	2462.76	997.146	22.1462	8.94642	-1.30768	2.81e-100	3.77e-97	yes	-	-	-	-	-	-
Cs1g17820	87.0518	21.257	2.31896	0.597697	-1.95599	2.63e-09	5.83e-08	yes	-	-	-	-	-	-
Cs1g17830	353.268	163.292	7.73541	3.53938	-1.12798	7.18e-13	2.42e-11	yes	Cs1g17830	Myosin family protein with Dil domain isoform 1 [Theobroma cacao]	-	GO:0005911//cell-cell junction;GO:0015629//actin cytoskeleton	GO:0008092//cytoskeletal protein binding;GO:0017111//nucleoside-triphosphatase activity;GO:0032550	GO:0051640//organelle localization;GO:0040007//growth;GO:0048438//floral whorl development;GO:0000904//cell morphogenesis involved in differentiation
Cs1g18950	19.2324	2.89868	1.48582	0.216438	-2.77923	0.00149764	0.0107544	yes	-	-	-	-	-	-
Cs1g19055	33.4036	12.5609	6.56587	2.38434	-1.4614	0.00666872	0.038088	yes	-	-	-	-	-	-
Cs1g19420	51.6237	12.5609	25.9394	5.88186	-2.1408	7.3e-06	9.26e-05	yes	-	-	-	-	-	-
Cs1g19480	163.981	77.2981	7.07882	3.37534	-1.06848	1.62e-06	2.3e-05	yes	-	-	-	-	-	-
Cs1g20030	92.113	44.4464	1.75302	0.858347	-1.03021	0.000550338	0.00450937	yes	-	-	-	-	-	-
Cs1g20070	48.5871	17.3921	3.38815	1.17681	-1.52562	0.000771085	0.00601463	yes	-	-	-	-	-	-
Cs1g20280	81.9907	39.6153	3.03	1.47313	-1.04043	0.00134298	0.00977478	yes	-	-	-	-	-	-
Cs1g20290	13.159	29.953	3.62147	8.43524	1.21985	0.00545034	0.0322551	yes	-	-	-	-	-	-
Cs1g22730	2848.42	1379.77	31.9041	15.3553	-1.05501	2.55e-73	1.82e-70	yes	-	-	-	-	-	-
Cs1g23350	96.1619	19.3245	1.98092	0.40111	-2.3041	9.85e-12	2.94e-10	yes	-	-	-	-	-	-
Cs1g23540	469.675	163.292	11.2437	3.82225	-1.55662	4.62e-28	5.35e-26	yes	Cs1g23540	Nucleic acid binding,sequence-specific DNA binding transcription factors,zinc ion binding isoform 1 [Theobroma cacao]	-	GO:0043229//intracellular organelle;GO:0043229//intracellular organelle	GO:0046872//metal ion binding;GO:0008168//methyltransferase activity;GO:0046872//metal ion binding;GO:0008168//methyltransferase activity	GO:0032259//methylation;GO:0032259//methylation
Cs1g24970	1420.16	696.65	23.4628	11.4234	-1.03838	2.53e-38	5.26e-36	yes	Cs1g24970	PREDICTED: zinc finger CCCH domain-containing protein 44-like [Solanum lycopersicum]	-	-	GO:0005488//binding	-
Cs1g25300	2388.86	952.7	18.3384	7.39619	-1.31001	7.22e-101	1.03e-97	yes	Cs1g25300	Phosphatidylinositol 3- and 4-kinase family protein with FAT domain isoform 1 [Theobroma cacao]	-	-	GO:0016772//transferase activity, transferring phosphorus-containing groups;GO:0016772//transferase activity, transferring phosphorus-containing groups	GO:0006796//phosphate-containing compound metabolic process;GO:0006796//phosphate-containing compound metabolic process
Cs1g26280	1798.73	18329.3	266.076	2649.01	3.31554	0	0	yes	Cs1g26280	cytochrome P450 like_TBP [Nicotiana tabacum]	-	-	GO:0016712//oxidoreductase activity, acting on paired donors, with incorporation or reduction of molecular oxygen, reduced flavin or flavoprotein as one donor, and incorporation of one atom of oxygen	GO:0044710
Cs2g04080	753.099	372.964	18.9184	9.21985	-1.03697	2.53e-21	1.84e-19	yes	Cs2g04080	P-glycoprotein 9 isoform 1 [Theobroma cacao]	-	GO:0031224//intrinsic component of membrane	GO:0032550;GO:0005368//taurine transmembrane transporter activity;GO:0042626//ATPase activity, coupled to transmembrane movement of substances	GO:0051181//cofactor transport;GO:0015893//drug transport;GO:0009154//purine ribonucleotide catabolic process
Cs2g04320	134.627	63.771	2.1303	1.00949	-1.07743	1.82e-05	0.00021247	yes	Cs2g04320	PREDICTED: probable LRR receptor-like serine/threonine-protein kinase RFK1-like [Vitis vinifera]	-	-	GO:0004672//protein kinase activity	GO:0016310//phosphorylation;GO:0006464//cellular protein modification process
Cs2g07750	228.764	113.049	12.729	6.26934	-1.02173	1.07e-07	1.85e-06	yes	-	-	-	-	-	-
Cs2g07790	101.223	36.7166	7.77145	2.75902	-1.49403	7.62e-07	1.15e-05	yes	-	-	-	-	-	-
Cs2g07990	95.1497	45.4127	3.25033	1.54024	-1.07743	0.000348919	0.00300969	yes	-	-	-	-	-	-
Cs2g09390	766.258	351.707	10.5291	4.87793	-1.11004	3.97e-26	4.11e-24	yes	-	-	-	-	-	-
Cs2g09545	61.7461	10.6285	10.7867	1.92602	-2.48556	1.42e-08	2.81e-07	yes	-	-	-	-	-	-
Cs2g09860	254.07	105.319	6.35684	2.67775	-1.24729	4.54e-12	1.4e-10	yes	-	-	-	-	-	-
Cs2g10525	225.727	92.7578	48.1875	19.4971	-1.3054	5.33e-11	1.48e-09	yes	-	-	-	-	-	-
Cs2g11930	42.5137	15.4596	0.971423	0.34569	-1.49062	0.00226501	0.0153933	yes	-	-	-	-	-	-
Cs2g12110	1205.57	548.817	24.9512	11.2106	-1.15425	5.77e-40	1.33e-37	yes	-	-	-	-	-	-
Cs2g12530	113.37	45.4127	2.87808	1.13479	-1.34268	1.37e-06	1.98e-05	yes	-	-	-	-	-	-
Cs2g14530	389.709	189.38	17.9351	8.70389	-1.04305	1.33e-12	4.38e-11	yes	Cs2g14530	Glycosyl hydrolase family 38 protein [Theobroma cacao]	ko00511//Other glycan degradation	GO:0005618//cell wall;GO:0044437;GO:0005618//cell wall;GO:0044437	GO:0046914//transition metal ion binding;GO:0015923//mannosidase activity;GO:0046914//transition metal ion binding;GO:0015923//mannosidase activity	GO:0019318//hexose metabolic process;GO:0019318//hexose metabolic process
Cs2g17780	1604.39	803.901	27.9038	13.8422	-1.01139	3.02e-40	7.19e-38	yes	-	-	-	-	-	-
Cs2g19000	57.6971	20.2908	1.81623	0.63205	-1.52284	0.000222787	0.00203539	yes	-	-	-	-	-	-
Cs2g19660	485.871	242.523	11.3581	5.23012	-1.11881	2.48e-14	9.68e-13	yes	-	-	-	-	-	-
Cs2g19670	161.957	74.3995	4.18018	1.89739	-1.13955	8.81e-07	1.31e-05	yes	-	-	-	-	-	-
Cs2g22330	86.0396	38.6491	6.31281	2.89835	-1.12305	0.00028758	0.00254302	yes	-	-	-	-	-	-
Cs2g23530	59.7216	23.1894	2.0934	0.798101	-1.3912	0.000548662	0.00449735	yes	-	-	-	-	-	-
Cs2g24960	254.07	126.576	7.29369	3.10402	-1.23251	2.88e-08	5.43e-07	yes	-	-	-	-	-	-
Cs2g25680	969.717	470.552	16.8999	8.07057	-1.06627	3.26e-28	3.8e-26	yes	-	-	-	-	-	-
Cs2g26580	906.958	453.16	13.3216	6.65035	-1.00227	1.54e-24	1.43e-22	yes	-	-	-	-	-	-
Cs2g27220	15.1835	2.89868	0.923397	0.17278	-2.41801	0.00756354	0.0422529	yes	-	-	-	-	-	-
Cs2g27580	86.0396	40.5815	2.63543	1.24812	-1.07828	0.000642392	0.00517462	yes	-	-	-	-	-	-
Cs2g28190	31.3791	11.5947	1.61928	0.583829	-1.47173	0.00798014	0.0441273	yes	-	-	-	-	-	-
Cs2g28340	571.91	286.003	8.36041	4.17101	-1.00318	2e-16	9.86e-15	yes	-	-	-	-	-	-
Cs2g31240	1320.96	578.77	18.4475	8.04815	-1.1967	3.52e-47	1.14e-44	yes	Cs2g31240	Chromatin remodeling complex subunit isoform 1 [Theobroma cacao]	-	GO:0005911//cell-cell junction;GO:0043231//intracellular membrane-bounded organelle;GO:0005911//cell-cell junction;GO:0043231//intracellular membrane-bounded organelle	GO:0003676//nucleic acid binding;GO:0017111//nucleoside-triphosphatase activity;GO:0032550;GO:0003676//nucleic acid binding;GO:0017111//nucleoside-triphosphatase activity;GO:0032550	-
Cs3g01670	72.8806	21.257	13.9404	3.93038	-1.82653	1.16e-06	1.69e-05	yes	Cs3g01670	PREDICTED: squamous cell carcinoma antigen recognized by T-cells 3-like [Glycine max]	-	GO:0043231//intracellular membrane-bounded organelle	GO:0036094//small molecule binding;GO:0097159//organic cyclic compound binding	GO:0006396//RNA processing
Cs3g01830	71.8684	28.9868	7.46587	2.90204	-1.36324	0.000189912	0.00177918	yes	Cs3g01830	SNF2 domain-containing protein / helicase domain-containing protein / F-box family protein isoform 3 [Theobroma cacao]	-	GO:0005911//cell-cell junction	GO:0046914//transition metal ion binding;GO:0003676//nucleic acid binding;GO:0017111//nucleoside-triphosphatase activity;GO:0032550	-
Cs3g01870	67.8194	33.8179	1.82045	0.907958	-1.0036	0.00518832	0.0309695	yes	Cs3g01870	Regulator of chromosome condensation (RCC1) family with FYVE zinc finger domain isoform 1 [Theobroma cacao]	-	GO:0044444//cytoplasmic part;GO:0016020//membrane	GO:0043169//cation binding;GO:0008289//lipid binding	GO:0051220//cytoplasmic sequestering of protein
Cs3g02920	61.7461	28.9868	7.33753	3.34765	-1.13215	0.00424942	0.0262421	yes	-	-	-	-	-	-
Cs3g03255	55.6727	24.1557	14.5492	6.16842	-1.23797	0.00324248	0.0208968	yes	-	-	-	-	-	-
Cs3g03480	25.3058	4.83113	0.598525	0.119315	-2.32664	0.000550905	0.00451228	yes	Cs3g03480	PREDICTED: DNA (cytosine-5)-methyltransferase 1B-like [Vitis vinifera]	ko01100//Metabolic pathways;ko00270//Cysteine and methionine metabolism	-	GO:0016740//transferase activity;GO:0016740//transferase activity	GO:0006306//DNA methylation;GO:0006306//DNA methylation
Cs3g03840	668.072	321.754	14.3348	6.9622	-1.04191	1.38e-20	9.38e-19	yes	Cs3g03840	UDP-glucose:glycoprotein glucosyltransferase isoform 1 [Theobroma cacao]	ko04141//Protein processing in endoplasmic reticulum	-	GO:0035251//UDP-glucosyltransferase activity	GO:0006464//cellular protein modification process;GO:0006011//UDP-glucose metabolic process
Cs3g03980	109.321	36.7166	2.33227	0.797215	-1.54869	3.94e-08	7.3e-07	yes	-	-	-	-	-	-
Cs3g04910	151.835	57.0074	4.89932	1.87287	-1.38733	5.4e-09	1.14e-07	yes	-	-	-	-	-	-
Cs3g04930	125.517	49.2776	3.16531	1.18627	-1.41591	4.23e-07	6.74e-06	yes	-	-	-	-	-	-
Cs3g05760	104.26	39.6153	5.64562	2.15164	-1.3917	1.35e-06	1.95e-05	yes	Cs3g05760	PREDICTED: TMV resistance protein N-like [Vitis vinifera]	-	-	GO:0032550	GO:0050896//response to stimulus
Cs3g06200	47.5748	21.257	9.34227	3.98063	-1.23078	0.00772399	0.0430371	yes	Cs3g06200	PsbD, partial (chloroplast) [Turnera ulmifolia]	ko01100//Metabolic pathways;ko00195//Photosynthesis	GO:0034357;GO:0009507//chloroplast;GO:0044425//membrane part	GO:0046872//metal ion binding;GO:0009055//electron carrier activity	GO:0019684//photosynthesis, light reaction;GO:0055114//oxidation-reduction process
Cs3g07490	126.529	53.1425	1.91966	0.803319	-1.25681	2.03e-06	2.84e-05	yes	Cs3g07490	PREDICTED: DNA polymerase epsilon catalytic subunit A [Vitis vinifera]	ko01100//Metabolic pathways;ko00230//Purine metabolism;ko00240//Pyrimidine metabolism;ko03420//Nucleotide excision repair;ko03410//Base excision repair;ko03030//DNA replication	GO:0000109//nucleotide-excision repair complex	GO:0003676//nucleic acid binding;GO:0046914//transition metal ion binding;GO:0034061;GO:0036094//small molecule binding	GO:0006260//DNA replication
Cs3g07800	120.455	60.8723	2.0997	1.03942	-1.0144	0.000254746	0.00227425	yes	-	-	-	-	-	-
Cs3g07940	38.4648	4.83113	0.869707	0.109563	-2.98877	4.55e-07	7.2e-06	yes	-	-	-	-	-	-
Cs3g10070	24.2935	6.76359	4.38064	1.24743	-1.81218	0.00525564	0.0312843	yes	-	-	-	-	-	-
Cs3g11050	23.2813	5.79736	0.415682	0.104759	-1.98841	0.00374236	0.0236073	yes	Cs3g11050	PREDICTED: disease resistance protein At4g27190-like [Vitis vinifera]	-	GO:0044428;GO:0005737//cytoplasm	-	GO:0015031//protein transport
Cs3g11120	15.1835	1.93245	1.09532	0.136885	-3.00032	0.0023592	0.0159274	yes	Cs3g11120	cc-nbs resistance protein [Populus trichocarpa]	-	-	GO:0036094//small molecule binding;GO:0097159//organic cyclic compound binding;GO:1901363	-
Cs3g11140	90.0885	40.5815	1.90489	0.85446	-1.15662	0.000201118	0.00186702	yes	Cs3g11140	PREDICTED: importin subunit alpha-1-like [Glycine max]	-	GO:0030312;GO:0031981//nuclear lumen;GO:0005911//cell-cell junction;GO:0044444//cytoplasmic part;GO:0012505//endomembrane system	GO:0022892	GO:0003006//developmental process involved in reproduction;GO:0006886//intracellular protein transport;GO:0006950//response to stress
Cs3g11150	13.159	1.93245	0.821347	0.119078	-2.78608	0.0074061	0.0415249	yes	Cs3g11150	cc-nbs-lrr resistance protein [Populus trichocarpa]	-	-	GO:0036094//small molecule binding;GO:0097159//organic cyclic compound binding;GO:1901363	-
Cs3g12150	79.9662	39.6153	4.14162	1.97965	-1.06495	0.00231001	0.0156298	yes	-	-	-	-	-	-
Cs3g12210	261.155	114.015	11.4046	4.86659	-1.22863	2.88e-11	8.25e-10	yes	-	-	-	-	-	-
Cs3g12320	83.0029	30.9193	2.83685	1.04783	-1.43689	1.21e-05	0.000146928	yes	-	-	-	-	-	-
Cs3g12720	33.4036	5.79736	1.84489	0.315052	-2.54987	2.47e-05	0.00028336	yes	Cs3g12720	PREDICTED: disease resistance protein At4g27190-like [Vitis vinifera]	-	-	GO:0036094//small molecule binding;GO:0097159//organic cyclic compound binding;GO:1901363	-
Cs3g13860	121.468	57.9736	4.10405	1.922	-1.09444	6.79e-05	0.000705038	yes	Cs3g13860	Mannosylglycoprotein endo-beta-mannosidase isoform 1 [Theobroma cacao]	-	GO:0043231//intracellular membrane-bounded organelle	GO:0004567//beta-mannosidase activity	GO:0044238
Cs3g13940	216.617	92.7578	4.46789	1.91158	-1.22483	8.54e-10	2.04e-08	yes	Cs3g13940	PREDICTED: DNA polymerase zeta catalytic subunit-like [Setaria italica]	ko01100//Metabolic pathways	-	GO:0046914//transition metal ion binding;GO:0003676//nucleic acid binding;GO:0036094//small molecule binding;GO:0034061;GO:0046914//transition metal ion binding;GO:0003676//nucleic acid binding;GO:0036094//small molecule binding;GO:0034061	GO:0006260//DNA replication;GO:0006260//DNA replication
Cs3g15990	164.994	64.7372	6.20928	2.42708	-1.3552	4.02e-09	8.64e-08	yes	Cs3g15990	PREDICTED: activating signal cointegrator 1 complex subunit 2-like [Cicer arietinum]	-	-	GO:0036094//small molecule binding;GO:0097159//organic cyclic compound binding	-
Cs3g16650	8.09784	0	0.603733	0.001	-9.23777	0.00782344	0.0434133	yes	Cs3g16650	PREDICTED: multidrug and toxin extrusion protein 1 [Vitis vinifera]	-	GO:0043234//protein complex;GO:0031224//intrinsic component of membrane	GO:0015291//secondary active transmembrane transporter activity	GO:0055076//transition metal ion homeostasis;GO:0015893//drug transport;GO:0051707//response to other organism;GO:0044763;GO:0048645//organ formation
Cs3g16670	363.391	162.326	10.651	4.7865	-1.15395	2.98e-14	1.15e-12	yes	-	-	-	-	-	-
Cs3g16990	5394.18	2216.52	44.8316	18.4752	-1.27893	5.84e-180	1.79e-176	yes	Cs3g16990	E3 ubiquitin-protein ligase UPL2 isoform 1 [Theobroma cacao]	ko04120//Ubiquitin mediated proteolysis	-	GO:0019787//small conjugating protein ligase activity;GO:0019787//small conjugating protein ligase activity	GO:0032446//protein modification by small protein conjugation;GO:0032446//protein modification by small protein conjugation
Cs3g17070	970.729	453.16	10.3144	4.8551	-1.08709	3.59e-31	4.85e-29	yes	Cs3g17070	WD40 and Beach domain-containing protein isoform 1 [Theobroma cacao]	-	GO:0043231//intracellular membrane-bounded organelle	-	-
Cs3g17420	324.926	165.225	8.25356	4.12439	-1.00084	1.13e-09	2.64e-08	yes	-	-	-	-	-	-
Cs3g18340	8.09784	0	0.345187	0.001	-8.43123	0.00782344	0.0434133	yes	Cs3g18340	PREDICTED: probable LRR receptor-like serine/threonine-protein kinase At4g08850-like [Fragaria vesca subsp. vesca]	-	-	GO:0016772//transferase activity, transferring phosphorus-containing groups	GO:0008152//metabolic process
Cs3g18740	237.874	90.8253	2.6623	1.00512	-1.40531	4.04e-13	1.39e-11	yes	-	-	-	-	-	-
Cs3g19000	1330.07	628.047	29.3265	13.807	-1.08681	7.09e-40	1.57e-37	yes	-	-	-	-	-	-
Cs3g19580	201.434	95.6565	5.61328	2.70507	-1.05318	1.58e-07	2.69e-06	yes	-	-	-	-	-	-
Cs3g19860	97.1741	41.5478	2.43478	1.03616	-1.23254	3.65e-05	0.000402368	yes	Cs3g19860	P-loop containing nucleoside triphosphate hydrolases superfamily protein isoform 1 [Theobroma cacao]	-	GO:0005875//microtubule associated complex	GO:0015631//tubulin binding;GO:0003774//motor activity;GO:0032550	GO:0007017//microtubule-based process
Cs3g19880	387.684	167.157	5.48496	2.35109	-1.22215	3.05e-16	1.46e-14	yes	Cs3g19880	Armadillo/beta-catenin-like repeat, C2 calcium/lipid-binding domain (CaLB) protein isoform 3 [Theobroma cacao]	-	GO:0016471//vacuolar proton-transporting V-type ATPase complex;GO:0016471//vacuolar proton-transporting V-type ATPase complex	GO:0015078//hydrogen ion transmembrane transporter activity;GO:0003824//catalytic activity;GO:0015078//hydrogen ion transmembrane transporter activity;GO:0003824//catalytic activity	GO:0015988//energy coupled proton transmembrane transport, against electrochemical gradient;GO:0015988//energy coupled proton transmembrane transport, against electrochemical gradient
Cs3g20240	991.986	458.958	14.9438	6.86065	-1.12313	2.68e-32	3.83e-30	yes	-	-	-	-	-	-
Cs3g21240	238.886	98.5551	26.9454	10.7707	-1.32293	1.44e-11	4.24e-10	yes	Cs3g21240	Respiratory-chain NADH dehydrogenase, subunit 1 [Medicago truncatula]	ko01100//Metabolic pathways;ko00190//Oxidative phosphorylation	GO:0031224//intrinsic component of membrane;GO:0009534//chloroplast thylakoid	GO:0043169//cation binding;GO:0016651//oxidoreductase activity, acting on NAD(P)H;GO:0051536//iron-sulfur cluster binding;GO:0048037//cofactor binding	GO:0044710;GO:0006091//generation of precursor metabolites and energy
Cs3g24610	109.321	47.3451	3.63683	1.55877	-1.22227	1.28e-05	0.0001534	yes	Cs3g24610	Kinase superfamily protein isoform 1 [Theobroma cacao]	-	-	GO:0004674//protein serine/threonine kinase activity;GO:0032550	GO:0006796//phosphate-containing compound metabolic process;GO:0006464//cellular protein modification process
Cs3g25720	475.748	177.786	7.26604	2.69157	-1.43272	2.04e-25	2.02e-23	yes	Cs3g25720	Lysine-specific histone demethylase 1 isoform 3 [Theobroma cacao]	-	-	GO:0016491//oxidoreductase activity	GO:0008152//metabolic process
Cs3g26870	172.079	75.3657	11.875	5.2228	-1.18503	7.15e-08	1.27e-06	yes	-	-	-	-	-	-
Cs4g01210	810.797	375.862	16.3006	7.42075	-1.13529	5.35e-27	5.94e-25	yes	Cs4g01210	Dual specificity protein kinase pyk2 [Medicago truncatula]	-	-	GO:0004672//protein kinase activity;GO:0004672//protein kinase activity;GO:0004672//protein kinase activity	GO:0016310//phosphorylation;GO:0006464//cellular protein modification process;GO:0016310//phosphorylation;GO:0016310//phosphorylation;GO:0006464//cellular protein modification process
Cs4g01340	198.397	80.1968	4.20491	1.71421	-1.29453	4.61e-10	1.14e-08	yes	Cs4g01340	Dicer-like protein isoform 2, partial [Theobroma cacao]	-	-	GO:0017111//nucleoside-triphosphatase activity;GO:0016891//endoribonuclease activity, producing 5'-phosphomonoesters;GO:0003676//nucleic acid binding;GO:0036094//small molecule binding;GO:0032550;GO:0016891//endoribonuclease activity, producing 5'-phosphomonoesters;GO:0003676//nucleic acid binding;GO:0042623//ATPase activity, coupled	GO:0090501//RNA phosphodiester bond hydrolysis;GO:0003006//developmental process involved in reproduction;GO:0030422//production of siRNA involved in RNA interference;GO:0002252;GO:0009943//adaxial/abaxial axis specification;GO:0010074//maintenance of meristem identity;GO:0006952//defense response;GO:0090501//RNA phosphodiester bond hydrolysis;GO:0030422//production of siRNA involved in RNA inter…
Cs4g01530	2010.29	992.315	41.8653	20.3322	-1.04199	4.06e-52	1.71e-49	yes	Cs4g01530	PREDICTED: trichohyalin-like [Cicer arietinum]	-	-	GO:1901363;GO:0097159//organic cyclic compound binding	-
Cs4g02190	66.8072	8.69604	1.05791	0.15173	-2.80164	9.62e-11	2.57e-09	yes	Cs4g02190	Tetratricopeptide repeat (TPR)-like superfamily protein isoform 1 [Theobroma cacao]	-	-	GO:0008135//translation factor activity, nucleic acid binding;GO:0008135//translation factor activity, nucleic acid binding	GO:0006412//translation;GO:0006412//translation
Cs4g04190	451.455	164.259	11.3228	4.11265	-1.46109	2.95e-25	2.9e-23	yes	Cs4g04190	PREDICTED: DNA ligase 4-like [Vitis vinifera]	ko03450//Non-homologous end-joining	GO:0005911//cell-cell junction;GO:0005576//extracellular region	GO:0032550;GO:0003676//nucleic acid binding;GO:0003909//DNA ligase activity	GO:0006266//DNA ligation;GO:0006281//DNA repair;GO:0010212//response to ionizing radiation
Cs4g04560	48.5871	19.3245	1.90147	0.818118	-1.21673	0.0022238	0.0151661	yes	Cs4g04560	PREDICTED: pentatricopeptide repeat-containing protein At3g42630-like [Fragaria vesca subsp. vesca]	-	GO:0009536//plastid;GO:0009536//plastid	-	-
Cs4g04840	54.6604	22.2232	30.4731	11.4987	-1.40607	0.0017971	0.0126105	yes	-	-	-	-	-	-
Cs4g06245	47.5748	10.6285	6.85659	1.06144	-2.69147	8.46e-06	0.00010626	yes	Cs4g06245	PREDICTED: myosin-2 heavy chain-like [Cucumis sativus]	-	GO:0015629//actin cytoskeleton;GO:0015629//actin cytoskeleton	GO:0008092//cytoskeletal protein binding;GO:0017111//nucleoside-triphosphatase activity;GO:0032550;GO:0003676//nucleic acid binding;GO:0008092//cytoskeletal protein binding;GO:0017111//nucleoside-triphosphatase activity;GO:0032550	-
Cs4g06250	394.77	142.035	11.9921	4.31504	-1.47464	1.08e-22	8.55e-21	yes	Cs4g06250	PREDICTED: myosin-H heavy chain-like [Vitis vinifera]	-	GO:0015629//actin cytoskeleton	GO:0008092//cytoskeletal protein binding;GO:0017111//nucleoside-triphosphatase activity;GO:0032550	-
Cs4g06370	111.345	54.1087	2.14262	1.04135	-1.04092	0.000123953	0.00120824	yes	Cs4g06370	PREDICTED: endoribonuclease Dicer homolog 3a-like [Vitis vinifera]	-	-	GO:0017111//nucleoside-triphosphatase activity;GO:0016891//endoribonuclease activity, producing 5'-phosphomonoesters;GO:0003676//nucleic acid binding;GO:0036094//small molecule binding;GO:0032550;GO:0016891//endoribonuclease activity, producing 5'-phosphomonoesters;GO:0003676//nucleic acid binding;GO:0042623//ATPase activity, coupled	GO:0044763;GO:0090501//RNA phosphodiester bond hydrolysis;GO:0010467//gene expression;GO:0090501//RNA phosphodiester bond hydrolysis;GO:0010467//gene expression;GO:0009154//purine ribonucleotide catabolic process
Cs4g06550	126.529	57.0074	3.08665	1.36772	-1.17427	1.13e-05	0.000137483	yes	-	-	-	-	-	-
Cs4g06560	1171.15	540.121	25.4286	12.6064	-1.0123	1.02e-37	2e-35	yes	Cs4g06560	HOPM interactor 7 isoform 1 [Theobroma cacao]	ko04626//Plant-pathogen interaction	-	GO:0005085//guanyl-nucleotide exchange factor activity;GO:0005085//guanyl-nucleotide exchange factor activity;GO:0005085//guanyl-nucleotide exchange factor activity;GO:0005085//guanyl-nucleotide exchange factor activity	GO:0033124//regulation of GTP catabolic process;GO:0032011//ARF protein signal transduction;GO:0033124//regulation of GTP catabolic process;GO:0032011//ARF protein signal transduction;GO:0033124//regulation of GTP catabolic process;GO:0032011//ARF protein signal transduction;GO:0033124//regulation of GTP catabolic process;GO:0032011//ARF protein signal transduction
Cs4g06880	621.509	273.442	10.3882	4.59741	-1.17605	7.8e-24	6.75e-22	yes	-	-	-	-	-	-
Cs4g08260	87.0518	42.514	6.31245	3.05849	-1.04538	0.00103332	0.00776983	yes	Cs4g08260	farnesyldiphosphate synthase [x Citrofortunella microcarpa]	ko01100//Metabolic pathways;ko01110//Biosynthesis of secondary metabolites;ko00900//Terpenoid backbone biosynthesis	GO:0044444//cytoplasmic part;GO:0044444//cytoplasmic part;GO:0044444//cytoplasmic part;GO:0044444//cytoplasmic part;GO:0044444//cytoplasmic part	GO:0004659//prenyltransferase activity;GO:0004659//prenyltransferase activity;GO:0004659//prenyltransferase activity;GO:0004659//prenyltransferase activity;GO:0004659//prenyltransferase activity	GO:0006720//isoprenoid metabolic process;GO:0006720//isoprenoid metabolic process;GO:0006720//isoprenoid metabolic process;GO:0006720//isoprenoid metabolic process;GO:0006720//isoprenoid metabolic process
Cs4g08600	4543.9	2011.68	35.5853	15.8179	-1.16972	2.02e-133	4.33e-130	yes	-	-	-	-	-	-
Cs4g09500	17.2079	3.86491	5.74059	1.18416	-2.27733	0.00722652	0.0407204	yes	-	-	-	-	-	-
Cs4g10880	112.358	36.7166	18.5706	5.83055	-1.67132	1.24e-08	2.49e-07	yes	-	-	-	-	-	-
Cs4g10910	425.137	203.874	5.71496	2.79239	-1.03324	5.9e-14	2.22e-12	yes	-	-	-	-	-	-
Cs4g12510	45.5504	16.4259	49.4308	15.5963	-1.66421	0.00132118	0.00964558	yes	Cs4g12510	MoCo sulfurase [Citrus sinensis]	-	GO:0044464;GO:0044464	GO:0046914//transition metal ion binding;GO:0016846//carbon-sulfur lyase activity;GO:0043168//anion binding;GO:0046914//transition metal ion binding;GO:0016846//carbon-sulfur lyase activity;GO:0043168//anion binding	GO:0044743;GO:0009687//abscisic acid metabolic process;GO:0042040;GO:0009755//hormone-mediated signaling pathway;GO:0009617//response to bacterium;GO:0009108//coenzyme biosynthetic process;GO:0006970//response to osmotic stress;GO:0044743;GO:0009687//abscisic acid metabolic process;GO:0042040;GO:0009755//hormone-mediated signaling pathway;GO:0009617//response to bacterium;GO:0009108//coenzyme bio…
Cs4g12730	254.07	126.576	17.0483	8.37458	-1.02554	2.88e-08	5.43e-07	yes	Cs4g12730	PREDICTED: pumilio homolog 1-like [Vitis vinifera]	-	GO:0044464	GO:0003729//mRNA binding	-
Cs4g14000	43.5259	17.3921	2.24126	0.902553	-1.31223	0.00450375	0.0275744	yes	-	-	-	-	-	-
Cs4g14290	7.08561	22.2232	0.589608	1.8484	1.64845	0.00525564	0.0312843	yes	Cs4g14290	Inositol-1,4,5-trisphosphate 5-phosphatase 4 isoform 1 [Theobroma cacao]	-	GO:0043231//intracellular membrane-bounded organelle	-	-
Cs4g14760	72.8806	38.6491	20.9582	10.3585	-1.0167	0.00775182	0.0431473	yes	Cs4g14760	DWD hypersensitive to ABA 1 [Theobroma cacao]	ko03013//RNA transport	GO:0031461//cullin-RING ubiquitin ligase complex	GO:0032550;GO:0042623//ATPase activity, coupled	GO:0030422//production of siRNA involved in RNA interference;GO:0009154//purine ribonucleotide catabolic process;GO:0009738//abscisic acid-activated signaling pathway
Cs4g14920	334.036	117.88	9.36314	3.2773	-1.51448	3.87e-20	2.57e-18	yes	-	-	-	-	-	-
Cs4g15110	335.048	165.225	6.77985	3.31018	-1.03434	9.25e-11	2.48e-09	yes	Cs4g15110	Myosin family protein with Dil domain isoform 1 [Theobroma cacao]	-	GO:0005911//cell-cell junction;GO:0015629//actin cytoskeleton	GO:0008092//cytoskeletal protein binding;GO:0017111//nucleoside-triphosphatase activity;GO:0032550	GO:0051640//organelle localization;GO:0040007//growth;GO:0048438//floral whorl development;GO:0000904//cell morphogenesis involved in differentiation
Cs4g15530	12.1468	28.0206	3.67705	7.78519	1.08218	0.00647851	0.0371998	yes	Cs4g15530	Uncharacterized protein TCM_037774 [Theobroma cacao]	-	GO:0043231//intracellular membrane-bounded organelle;GO:0043231//intracellular membrane-bounded organelle	-	-
Cs4g15950	920.117	468.62	25.9344	12.0031	-1.11146	1.16e-23	9.9e-22	yes	Cs4g15950	PREDICTED: membrane-bound transcription factor site-1 protease-like [Cucumis sativus]	ko04141//Protein processing in endoplasmic reticulum	GO:0043231//intracellular membrane-bounded organelle;GO:0043231//intracellular membrane-bounded organelle	GO:0004175//endopeptidase activity;GO:0004175//endopeptidase activity	GO:0006972//hyperosmotic response;GO:0016485//protein processing;GO:0006972//hyperosmotic response;GO:0016485//protein processing
Cs4g16270	87.0518	26.0881	2.58597	0.747936	-1.78972	1.2e-07	2.07e-06	yes	Cs4g16270	Elongation factor Ts isoform 2 [Theobroma cacao]	-	GO:0009526//plastid envelope;GO:0009532//plastid stroma	GO:0008135//translation factor activity, nucleic acid binding	GO:0006412//translation;GO:0010038//response to metal ion
Cs4g17010	559.763	175.853	9.35275	2.90727	-1.68573	3.39e-38	6.85e-36	yes	Cs4g17010	PREDICTED: dnaJ homolog subfamily C GRV2-like [Fragaria vesca subsp. vesca]	-	GO:0005768//endosome;GO:0044437	-	GO:0044763;GO:0009880//embryonic pattern specification;GO:0007034//vacuolar transport;GO:0006605//protein targeting;GO:0009657//plastid organization;GO:0009630//gravitropism;GO:0003006//developmental process involved in reproduction;GO:0006950//response to stress
Cs4g17630	33.4036	12.5609	1.49456	0.572944	-1.38325	0.00666872	0.038088	yes	-	-	-	-	-	-
Cs4g17785	38.4648	6.76359	23.3124	3.7469	-2.63733	5.42e-06	7.02e-05	yes	Cs4g17785	PREDICTED: nuclear pore complex protein Nup205-like [Glycine max]	ko03013//RNA transport	GO:0005635//nuclear envelope;GO:0009536//plastid	-	-
Cs4g17790	636.693	206.773	16.5612	5.4213	-1.6111	5.07e-41	1.24e-38	yes	Cs4g17790	PREDICTED: nuclear pore complex protein Nup205-like [Vitis vinifera]	ko03013//RNA transport	GO:0005635//nuclear envelope;GO:0009536//plastid	-	-
Cs4g18740	2980.01	1170.1	55.4319	22.889	-1.27606	3.41e-125	6.08e-122	yes	-	-	-	-	-	-
Cs4g19050	288.486	123.677	9.0596	3.85278	-1.23355	1.41e-12	4.63e-11	yes	Cs4g19050	Poly(A) polymerase 1 isoform 6 [Theobroma cacao]	ko03015//mRNA surveillance pathway	GO:0043231//intracellular membrane-bounded organelle;GO:0043231//intracellular membrane-bounded organelle;GO:0043231//intracellular membrane-bounded organelle;GO:0043231//intracellular membrane-bounded organelle;GO:0043231//intracellular membrane-bounded organelle	GO:0070566//adenylyltransferase activity;GO:0003676//nucleic acid binding;GO:0070566//adenylyltransferase activity;GO:0003676//nucleic acid binding;GO:0070566//adenylyltransferase activity;GO:0003676//nucleic acid binding;GO:0070566//adenylyltransferase activity;GO:0003676//nucleic acid binding;GO:0070566//adenylyltransferase activity;GO:0003676//nucleic acid binding	GO:0031123//RNA 3'-end processing;GO:0031123//RNA 3'-end processing;GO:0031123//RNA 3'-end processing;GO:0031123//RNA 3'-end processing;GO:0031123//RNA 3'-end processing
Cs4g19990	147.786	53.1425	2.23853	0.80377	-1.4777	1.77e-09	4.03e-08	yes	Cs4g19990	PREDICTED: LOW QUALITY PROTEIN: DNA polymerase theta-like [Vitis vinifera]	-	GO:0043231//intracellular membrane-bounded organelle	GO:0016779//nucleotidyltransferase activity;GO:0017111//nucleoside-triphosphatase activity;GO:0003676//nucleic acid binding	GO:0044699;GO:0006260//DNA replication
Cs5g01080	225.727	99.5214	12.2025	5.36886	-1.18449	1.16e-09	2.72e-08	yes	-	-	-	-	-	-
Cs5g01465	3.03669	19.3245	3.51862	17.7838	2.33748	0.000491667	0.00408009	yes	-	-	-	-	-	-
Cs5g01820	483.846	229.962	10.7563	5.08776	-1.08008	4.47e-16	2.07e-14	yes	Cs5g01820	PREDICTED: probable ATP-dependent RNA helicase DHX37-like [Vitis vinifera]	-	-	GO:0017111//nucleoside-triphosphatase activity;GO:0097159//organic cyclic compound binding;GO:1901363;GO:0036094//small molecule binding	GO:0008152//metabolic process
Cs5g03490	246.984	111.116	8.43991	3.81113	-1.14701	4.91e-10	1.2e-08	yes	Cs5g03490	Acid-amino acid ligases,ligases,ATP binding,ATP binding,ligases isoform 1 [Theobroma cacao]	-	GO:0009536//plastid	GO:0032550;GO:0016881//acid-amino acid ligase activity	GO:0022604//regulation of cell morphogenesis;GO:0000270//peptidoglycan metabolic process;GO:0009658//chloroplast organization
Cs5g03660	38.4648	15.4596	0.835144	0.330181	-1.33877	0.00554751	0.0326948	yes	-	-	-	-	-	-
Cs5g03780	67.8194	29.953	2.11004	0.917528	-1.20145	0.00107897	0.00806403	yes	Cs5g03780	Heavy metal atpase 5 [Theobroma cacao]	-	GO:0031224//intrinsic component of membrane	GO:0032550;GO:0046914//transition metal ion binding;GO:0043682//copper-transporting ATPase activity	GO:0035434//copper ion transmembrane transport;GO:0009636//response to toxic substance;GO:0010038//response to metal ion
Cs5g03910	86.0396	35.7504	2.89594	1.20338	-1.26694	7.66e-05	0.000783977	yes	-	-	-	-	-	-
Cs5g04400	729.818	344.943	11.0987	5.25701	-1.07808	1.98e-23	1.66e-21	yes	Cs5g04400	Ubiquitin carboxyl-terminal hydrolase-related protein isoform 1 [Theobroma cacao]	-	-	GO:0043169//cation binding;GO:0043169//cation binding	GO:0019941//modification-dependent protein catabolic process;GO:0019941//modification-dependent protein catabolic process
Cs5g04425	38.4648	10.6285	13.9906	3.38348	-2.04788	0.00022598	0.00205947	yes	-	-	-	-	-	-
Cs5g05070	55.6727	6.76359	3.0451	0.36837	-3.04726	1.8e-09	4.09e-08	yes	Cs5g05070	BAH domain,TFIIS helical bundle-like domain isoform 5 [Theobroma cacao]	-	GO:0043229//intracellular organelle	GO:0005488//binding	GO:0010467//gene expression
Cs5g05480	1228.85	547.851	17.4536	7.70436	-1.17978	9.51e-43	2.49e-40	yes	Cs5g05480	PREDICTED: serine/threonine-protein kinase ATM [Vitis vinifera]	-	-	GO:0016772//transferase activity, transferring phosphorus-containing groups;GO:0032550;GO:0016772//transferase activity, transferring phosphorus-containing groups;GO:0032550;GO:0016772//transferase activity, transferring phosphorus-containing groups;GO:0036094//small molecule binding;GO:0097159//organic cyclic compound binding;GO:1901363	GO:0006796//phosphate-containing compound metabolic process;GO:0006796//phosphate-containing compound metabolic process
Cs5g05515	131.59	36.7166	29.8885	7.85216	-1.92843	1.73e-11	5.04e-10	yes	-	-	-	-	-	-
Cs5g06700	1343.23	657.034	24.9355	12.2592	-1.02434	7.6e-37	1.42e-34	yes	Cs5g06700	Glucan synthase-like 8 isoform 1 [Theobroma cacao]	-	GO:0044459	GO:0035251//UDP-glucosyltransferase activity	GO:0006074//(1->3)-beta-D-glucan metabolic process
Cs5g07530	1771.4	421.275	19.225	4.62599	-2.05515	4.55e-153	1.22e-149	yes	-	-	-	-	-	-
Cs5g08730	3170.31	1588.48	40.1039	19.8892	-1.01176	1.69e-72	1.13e-69	yes	-	-	-	-	-	-
Cs5g09340	8.09784	0	0.752688	0.001	-9.55591	0.00782344	0.0434133	yes	-	-	-	-	-	-
Cs5g10150	23.2813	6.76359	1.23276	0.351568	-1.81002	0.00817489	0.0450807	yes	-	-	-	-	-	-
Cs5g10470	477.773	210.637	17.4817	7.7272	-1.17783	1.02e-18	6.13e-17	yes	-	-	-	-	-	-
Cs5g12530	34.4158	13.5272	3.57654	1.41926	-1.33343	0.00801499	0.0442787	yes	-	-	-	-	-	-
Cs5g13555	32.3914	9.66227	5.89291	1.69698	-1.79601	0.00146635	0.010558	yes	Cs5g13555	PREDICTED: probable methyltransferase PMT21-like [Cucumis sativus]	-	GO:0043231//intracellular membrane-bounded organelle	GO:0016741	GO:0008152//metabolic process
Cs5g14540	191.312	91.7916	5.4192	2.59997	-1.05958	5.35e-07	8.3e-06	yes	-	-	-	-	-	-
Cs5g15060	101.223	49.2776	20.2456	9.63682	-1.07098	0.000298825	0.0026316	yes	Cs5g15060	Os10g0170600 [Oryza sativa Japonica Group]	-	-	GO:1901363;GO:0097159//organic cyclic compound binding;GO:0003824//catalytic activity	-
Cs5g15320	330.999	153.63	12.027	5.53838	-1.11874	3.36e-12	1.05e-10	yes	Cs5g15320	Translation initiation factor 2, small GTP-binding protein isoform 1 [Theobroma cacao]	-	GO:0009532//plastid stroma;GO:0009526//plastid envelope	GO:0017111//nucleoside-triphosphatase activity;GO:0032550;GO:0008135//translation factor activity, nucleic acid binding	GO:0006412//translation;GO:0009154//purine ribonucleotide catabolic process
Cs5g18010	15.1835	33.8179	1.44989	3.14656	1.11783	0.00384377	0.0241475	yes	Cs5g18010	O-methyltransferase [Citrus sinensis x Citrus reticulata]	-	-	GO:0005515//protein binding;GO:0008171//O-methyltransferase activity	GO:0008152//metabolic process
Cs5g18470	80.9784	31.8855	7.81719	3.0314	-1.36667	4.1e-05	0.000445966	yes	Cs5g18470	ENTH/ANTH/VHS superfamily protein [Theobroma cacao]	-	GO:0030117//membrane coat	GO:0035091//phosphatidylinositol binding;GO:0005515//protein binding	GO:0006901//vesicle coating
Cs5g18540	125.517	64.7372	21.3044	10.6003	-1.00705	0.000272532	0.00241793	yes	Cs5g18540	PREDICTED: ATP-dependent Clp protease ATP-binding subunit ClpX-like [Cucumis sativus]	-	-	GO:0005488//binding	-
Cs5g20250	383.635	1079.28	44.0769	120.162	1.44689	1.08e-86	1.34e-83	yes	-	-	-	-	-	-
Cs5g20290	63.7705	30.9193	2.25776	1.10954	-1.02493	0.00518158	0.0309463	yes	-	-	-	-	-	-
Cs5g20350	13.159	1.93245	0.916097	0.135843	-2.75356	0.0074061	0.0415249	yes	-	-	-	-	-	-
Cs5g20470	69.8439	21.257	1.79228	0.544312	-1.71929	3.98e-06	5.29e-05	yes	-	-	-	-	-	-
Cs5g20755	159.932	79.2306	3.08004	1.53308	-1.00652	9.83e-06	0.000121626	yes	-	-	-	-	-	-
Cs5g21120	17.2079	2.89868	0.460899	0.0776795	-2.56884	0.00258886	0.0172118	yes	-	-	-	-	-	-
Cs5g21700	542.555	270.544	77.4355	36.43	-1.08787	9.35e-16	4.12e-14	yes	-	-	-	-	-	-
Cs5g22010	15.1835	1.93245	1.23961	0.157237	-2.97887	0.0023592	0.0159274	yes	-	-	-	-	-	-
Cs5g22230	57.6971	17.3921	2.40656	0.724721	-1.73147	3.49e-05	0.000386781	yes	-	-	-	-	-	-
Cs5g22370	18.2201	2.89868	0.53887	0.0869115	-2.63232	0.00149764	0.0107544	yes	-	-	-	-	-	-
Cs5g23830	73.8928	35.7504	3.09601	1.50599	-1.0397	0.00209048	0.0143712	yes	-	-	-	-	-	-
Cs5g25140	68.8317	27.0544	3.482	1.38414	-1.33093	0.00019292	0.0017995	yes	Cs5g25140	Phosphorylase superfamily protein [Theobroma cacao]	-	GO:0043231//intracellular membrane-bounded organelle;GO:0043231//intracellular membrane-bounded organelle	GO:0052689//carboxylic ester hydrolase activity;GO:0052689//carboxylic ester hydrolase activity	GO:0055086//nucleobase-containing small molecule metabolic process;GO:0055086//nucleobase-containing small molecule metabolic process
Cs5g25440	114.382	31.8855	18.2876	4.95818	-1.88298	1.75e-10	4.55e-09	yes	Cs5g25440	PREDICTED: translational activator GCN1 isoform 2 [Vitis vinifera]	-	GO:0043234//protein complex	-	GO:0015031//protein transport
Cs5g25450	200.422	33.8179	7.13142	1.18372	-2.59086	2.14e-26	2.26e-24	yes	Cs5g25450	PREDICTED: translational activator GCN1 isoform 1 [Vitis vinifera]	-	-	GO:0022892	GO:0010876//lipid localization
Cs5g25460	87.0518	14.4934	4.64036	0.770439	-2.59048	2.92e-12	9.17e-11	yes	Cs5g25460	ILITYHIA isoform 1 [Theobroma cacao]	-	-	GO:0022892	GO:0010876//lipid localization
Cs5g25830	312.779	130.441	14.4714	6.16897	-1.2301	2.14e-14	8.4e-13	yes	-	-	-	-	-	-
Cs5g26550	84.0151	39.6153	2.0526	0.973236	-1.07659	0.000768476	0.00600083	yes	-	-	-	-	-	-
Cs5g27910	1019.32	488.911	14.9439	6.97035	-1.10025	2.3e-30	2.97e-28	yes	Cs5g27910	Helicase/SANT-associated, DNA binding protein [Arabidopsis thaliana]	-	-	GO:0005488//binding;GO:0005488//binding;GO:0005488//binding	-
Cs5g28490	1000.08	419.342	7.92784	3.34618	-1.24441	1.68e-40	4.05e-38	yes	Cs5g28490	Target of rapamycin [Theobroma cacao]	ko03015//mRNA surveillance pathway	-	GO:0004673//protein histidine kinase activity;GO:0032550;GO:0004673//protein histidine kinase activity;GO:0032550;GO:0004673//protein histidine kinase activity;GO:0032550;GO:0004673//protein histidine kinase activity;GO:0032550;GO:0004673//protein histidine kinase activity;GO:0032550	GO:0044710;GO:0006464//cellular protein modification process;GO:0006796//phosphate-containing compound metabolic process;GO:0006807//nitrogen compound metabolic process;GO:0007165//signal transduction;GO:0044710;GO:0006464//cellular protein modification process;GO:0006796//phosphate-containing compound metabolic process;GO:0006807//nitrogen compound metabolic process;GO:0007165//signal transducti…
Cs5g30080	512.189	238.658	22.5564	10.6717	-1.07975	1.41e-17	7.79e-16	yes	Cs5g30080	Poly(ADP-ribose) polymerase 2 isoform 3, partial [Theobroma cacao]	ko03410//Base excision repair	GO:0043231//intracellular membrane-bounded organelle;GO:0043231//intracellular membrane-bounded organelle;GO:0043231//intracellular membrane-bounded organelle;GO:0043231//intracellular membrane-bounded organelle	GO:0003676//nucleic acid binding;GO:0016763//transferase activity, transferring pentosyl groups;GO:0016628//oxidoreductase activity, acting on the CH-CH group of donors, NAD or NADP as acceptor;GO:0046914//transition metal ion binding;GO:0000166//nucleotide binding;GO:0003676//nucleic acid binding;GO:0016763//transferase activity, transferring pentosyl groups;GO:0016628//oxidoreductase activity, …	GO:0001101//response to acid;GO:0006259//DNA metabolic process;GO:0006486//protein glycosylation;GO:0006950//response to stress;GO:0001101//response to acid;GO:0006259//DNA metabolic process;GO:0006486//protein glycosylation;GO:0006950//response to stress;GO:0001101//response to acid;GO:0006259//DNA metabolic process;GO:0006486//protein glycosylation;GO:0006950//response to stress;GO:0001101//res…
Cs5g30660	33.4036	9.66227	1.23045	0.358611	-1.77869	0.00095196	0.00724876	yes	Cs5g30660	PREDICTED: pentatricopeptide repeat-containing protein At3g63370-like [Vitis vinifera]	-	GO:0043231//intracellular membrane-bounded organelle	-	-
Cs5g30730	452.467	172.955	13.4664	5.19982	-1.37283	3.18e-23	2.59e-21	yes	Cs5g30730	Phosphatase 2C family protein isoform 4 [Theobroma cacao]	-	-	GO:0004672//protein kinase activity;GO:0016787//hydrolase activity;GO:0004672//protein kinase activity;GO:0016787//hydrolase activity;GO:0004672//protein kinase activity;GO:0016787//hydrolase activity	GO:0006796//phosphate-containing compound metabolic process;GO:0006796//phosphate-containing compound metabolic process;GO:0006796//phosphate-containing compound metabolic process
Cs5g30870	1727.88	806.799	21.2548	9.81175	-1.11521	1.56e-51	5.96e-49	yes	-	-	-	-	-	-
Cs5g31730	527.372	217.401	19.0083	7.95813	-1.25613	2.28e-23	1.89e-21	yes	-	-	-	-	-	-
Cs5g31980	875.579	382.626	14.6372	6.56538	-1.15669	6.21e-33	9.05e-31	yes	Cs5g31980	Protein FAM38B [Medicago truncatula]	-	GO:0031224//intrinsic component of membrane;GO:0031224//intrinsic component of membrane	GO:0005216//ion channel activity;GO:0005216//ion channel activity	GO:0006811//ion transport;GO:0006811//ion transport
Cs5g32000	72.8806	36.7166	2.138	1.05061	-1.02503	0.00395039	0.0246362	yes	-	-	-	-	-	-
Cs5g32090	127.541	56.0412	12.2648	5.16153	-1.24865	5.54e-06	7.16e-05	yes	Cs5g32090	Major facilitator superfamily protein isoform 1 [Theobroma cacao]	-	GO:0031224//intrinsic component of membrane;GO:0044437;GO:0009536//plastid	GO:0022857//transmembrane transporter activity;GO:0016628//oxidoreductase activity, acting on the CH-CH group of donors, NAD or NADP as acceptor	GO:0044765;GO:0044763;GO:0044710
Cs5g32670	1225.81	516.931	20.0846	8.70759	-1.20574	5.41e-48	1.81e-45	yes	-	-	-	-	-	-
Cs5g33500	337.073	171.988	11.4163	5.50746	-1.05164	7.52e-10	1.8e-08	yes	Cs5g33500	RELA/SPOT isoform 2 [Theobroma cacao]	-	GO:0009536//plastid;GO:0009536//plastid;GO:0009536//plastid;GO:0009536//plastid	GO:0031406//carboxylic acid binding;GO:0016778;GO:0031406//carboxylic acid binding;GO:0016778;GO:0031406//carboxylic acid binding;GO:0016778;GO:0031406//carboxylic acid binding;GO:0016778	GO:0006950//response to stress;GO:0009150//purine ribonucleotide metabolic process;GO:0006950//response to stress;GO:0009150//purine ribonucleotide metabolic process;GO:0006950//response to stress;GO:0009150//purine ribonucleotide metabolic process;GO:0006950//response to stress;GO:0009150//purine ribonucleotide metabolic process
Cs6g02070	53.6482	19.3245	29.3878	9.45334	-1.63632	0.000547159	0.00448846	yes	-	-	-	-	-	-
Cs6g02460	3300.88	1606.84	41.256	19.9514	-1.04811	2.35e-81	1.93e-78	yes	-	-	-	-	-	-
Cs6g03240	58.7094	23.1894	2.23683	0.88534	-1.33715	0.000770539	0.00601256	yes	-	-	-	-	-	-
Cs6g06370	2241.08	1054.15	32.2817	15.1766	-1.08887	3.87e-65	2.24e-62	yes	-	-	-	-	-	-
Cs6g06810	17.2079	2.89868	2.13733	0.345046	-2.63095	0.00258886	0.0172118	yes	-	-	-	-	-	-
Cs6g07760	141.712	63.771	3.72006	1.69655	-1.13272	2.49e-06	3.42e-05	yes	-	-	-	-	-	-
Cs6g07960	160.945	49.2776	8.18937	2.48282	-1.72177	1.66e-12	5.43e-11	yes	-	-	-	-	-	-
Cs6g09320	11.1345	28.0206	1.52694	3.86673	1.34047	0.00340811	0.0217938	yes	Cs6g09320	Tautomerase/MIF superfamily protein [Theobroma cacao]	-	GO:0042579//microbody	-	-
Cs6g09900	24.2935	5.79736	2.09446	0.485875	-2.10792	0.00233202	0.0157587	yes	-	-	-	-	-	-
Cs6g10130	540.531	261.847	11.6375	5.59851	-1.05567	7.21e-17	3.71e-15	yes	Cs6g10130	Aminophospholipid ATPase isoform 1 [Theobroma cacao]	-	GO:0043231//intracellular membrane-bounded organelle;GO:0031224//intrinsic component of membrane;GO:0043231//intracellular membrane-bounded organelle;GO:0031224//intrinsic component of membrane;GO:0043231//intracellular membrane-bounded organelle;GO:0031224//intrinsic component of membrane;GO:0043231//intracellular membrane-bounded organelle;GO:0031224//intrinsic component of membrane	GO:0032550;GO:0046872//metal ion binding;GO:0005548//phospholipid transporter activity;GO:0008324//cation transmembrane transporter activity;GO:0016787//hydrolase activity;GO:0032550;GO:0046872//metal ion binding;GO:0005548//phospholipid transporter activity;GO:0008324//cation transmembrane transporter activity;GO:0016787//hydrolase activity;GO:0032550;GO:0046872//metal ion binding;GO:0005548//ph…	GO:0015914//phospholipid transport;GO:0015914//phospholipid transport;GO:0015914//phospholipid transport;GO:0015914//phospholipid transport
Cs6g10360	110.333	39.6153	4.16935	1.84287	-1.17787	1.6e-07	2.72e-06	yes	-	-	-	-	-	-
Cs6g11530	95.1497	46.3789	2.93688	1.46592	-1.00248	0.000507875	0.00419349	yes	-	-	-	-	-	-
Cs6g11700	1.01223	13.5272	0.0959818	1.26273	3.71764	0.000980413	0.00742236	yes	Cs6g11700	plasma intrinsic protein 2,2 [Juglans regia]	-	GO:0031224//intrinsic component of membrane	-	GO:0042044//fluid transport
Cs6g12730	21.2568	2.89868	1.2405	0.166147	-2.90039	0.000491667	0.00408009	yes	Cs6g12730	PREDICTED: ribosome biogenesis protein BMS1 homolog [Vitis vinifera]	ko03008//Ribosome biogenesis in eukaryotes	GO:0043231//intracellular membrane-bounded organelle	GO:0017111//nucleoside-triphosphatase activity;GO:0032550	GO:0009154//purine ribonucleotide catabolic process;GO:0022613//ribonucleoprotein complex biogenesis
Cs6g12940	1207.59	565.243	18.1807	8.68447	-1.0659	1.69e-37	3.29e-35	yes	Cs6g12940	RNA binding,RNA binding isoform 2 [Theobroma cacao]	-	GO:0005634//nucleus;GO:0005634//nucleus;GO:0005634//nucleus;GO:0005634//nucleus;GO:0005634//nucleus;GO:0043231//intracellular membrane-bounded organelle;GO:0005634//nucleus	GO:0003676//nucleic acid binding;GO:0003676//nucleic acid binding;GO:0003676//nucleic acid binding;GO:0003676//nucleic acid binding;GO:0003676//nucleic acid binding;GO:0003676//nucleic acid binding;GO:0003676//nucleic acid binding	GO:0006396//RNA processing;GO:0006396//RNA processing;GO:0006396//RNA processing;GO:0006396//RNA processing;GO:0006396//RNA processing;GO:0006396//RNA processing;GO:0006396//RNA processing
Cs6g12970	197.385	70.5346	7.45596	2.64077	-1.49744	2.2e-12	7.02e-11	yes	Cs6g12970	Cleavage and polyadenylation specificity factor (CPSF) A subunit protein isoform 1 [Theobroma cacao]	-	GO:0043231//intracellular membrane-bounded organelle;GO:0043231//intracellular membrane-bounded organelle	GO:0097159//organic cyclic compound binding;GO:0097159//organic cyclic compound binding	-
Cs6g13740	53.6482	25.1219	4.1859	1.96787	-1.0889	0.0089023	0.0485426	yes	Cs6g13740	PREDICTED: N-acetyltransferase ESCO2 [Vitis vinifera]	-	GO:0043229//intracellular organelle	GO:0016740//transferase activity	GO:0048731;GO:0000003//reproduction;GO:0000819//sister chromatid segregation;GO:0006259//DNA metabolic process;GO:0007062//sister chromatid cohesion
Cs6g14710	211.556	92.7578	22.0768	9.50789	-1.21533	2.83e-09	6.2e-08	yes	-	-	-	-	-	-
Cs6g14795	59.7216	27.0544	14.8446	6.60835	-1.16758	0.00342092	0.0218561	yes	-	-	-	-	-	-
Cs6g15500	281.4	126.576	3.91907	1.703	-1.20243	3.78e-11	1.07e-09	yes	-	-	-	-	-	-
Cs6g17120	7.08561	21.257	0.436256	1.27339	1.54543	0.00817489	0.0450807	yes	-	-	-	-	-	-
Cs6g18770	16.1957	41.5478	2.65448	6.80304	1.35775	0.000312981	0.00273826	yes	-	-	-	-	-	-
Cs6g18790	188.275	57.9736	6.05845	1.88054	-1.6878	1.53e-14	6.09e-13	yes	-	-	-	-	-	-
Cs6g18800	3.03669	17.3921	0.384435	2.10149	2.4506	0.00149764	0.0107544	yes	-	-	-	-	-	-
Cs6g19770	2103.41	672.494	12.695	4.09199	-1.63339	9.63e-125	1.59e-121	yes	-	-	-	-	-	-
Cs6g20290	57.6971	26.0881	1.50065	0.662049	-1.18058	0.00411496	0.0255221	yes	Cs6g20290	PREDICTED: ABC transporter B family member 15-like [Fragaria vesca subsp. vesca]	-	GO:0031224//intrinsic component of membrane;GO:0005911//cell-cell junction	GO:0017111//nucleoside-triphosphatase activity;GO:0032550;GO:0015405	GO:0009154//purine ribonucleotide catabolic process;GO:0051234//establishment of localization
Cs6g21050	360.354	143.002	5.53203	2.22874	-1.31158	1.08e-17	6.02e-16	yes	Cs6g21050	PREDICTED: thyroid adenoma-associated protein homolog [Vitis vinifera]	-	GO:0043231//intracellular membrane-bounded organelle	-	-
Cs6g21430	60.7338	24.1557	3.08984	1.23066	-1.3281	0.000644341	0.00518837	yes	-	-	-	-	-	-
Cs6g21620	351.244	174.887	7.00912	3.4996	-1.00204	8.98e-11	2.42e-09	yes	Cs6g21620	GNOM-like 1 [Theobroma cacao]	-	-	GO:0046983//protein dimerization activity;GO:0001409//guanine nucleotide transmembrane transporter activity;GO:0005085//guanyl-nucleotide exchange factor activity	GO:0045229//external encapsulating structure organization;GO:0000902//cell morphogenesis;GO:0009791//post-embryonic development;GO:0016197//endosomal transport;GO:0006996//organelle organization;GO:0033124//regulation of GTP catabolic process;GO:0032011//ARF protein signal transduction;GO:0048193//Golgi vesicle transport;GO:0072530//purine-containing compound transmembrane transport;GO:0009606//t…
Cs6g21760	110.333	30.9193	16.0111	4.30758	-1.89412	4.54e-10	1.12e-08	yes	Cs6g21760	Casein lytic proteinase B3 isoform 1 [Theobroma cacao]	-	GO:0009532//plastid stroma	GO:0016462//pyrophosphatase activity;GO:0032550	GO:0006950//response to stress;GO:0009657//plastid organization;GO:0051604//protein maturation
Cs6g22105	17.2079	2.89868	5.30475	0.91176	-2.54056	0.00258886	0.0172118	yes	Cs6g22105	PREDICTED: nipped-B-like protein-like [Vitis vinifera]	-	-	GO:0046914//transition metal ion binding	GO:0007062//sister chromatid cohesion;GO:0003006//developmental process involved in reproduction
Cs7g01200	781.442	373.93	13.7554	6.87588	-1.00038	3.51e-24	3.12e-22	yes	Cs7g01200	PREDICTED: callose synthase 2-like [Fragaria vesca subsp. vesca]	-	GO:0005911//cell-cell junction;GO:0044459;GO:0044444//cytoplasmic part;GO:0005911//cell-cell junction;GO:0044459;GO:0044444//cytoplasmic part;GO:0005911//cell-cell junction;GO:0044459;GO:0044444//cytoplasmic part	GO:0035251//UDP-glucosyltransferase activity;GO:0035251//UDP-glucosyltransferase activity;GO:0035251//UDP-glucosyltransferase activity	GO:0006074//(1->3)-beta-D-glucan metabolic process;GO:0006074//(1->3)-beta-D-glucan metabolic process;GO:0006074//(1->3)-beta-D-glucan metabolic process
Cs7g03360	36.4403	14.4934	1.13852	0.447042	-1.34868	0.00666709	0.038088	yes	Cs7g03360	Argonaute family protein [Theobroma cacao]	-	GO:0044424;GO:0044424	GO:0008135//translation factor activity, nucleic acid binding;GO:0008135//translation factor activity, nucleic acid binding	GO:0006412//translation;GO:0050793//regulation of developmental process;GO:0009791//post-embryonic development;GO:0030422//production of siRNA involved in RNA interference;GO:0006412//translation;GO:0050793//regulation of developmental process;GO:0009791//post-embryonic development;GO:0030422//production of siRNA involved in RNA interference
Cs7g05530	29.3547	8.69604	1.47929	0.43439	-1.76784	0.00258608	0.0172097	yes	-	-	-	-	-	-
Cs7g05890	237.874	95.6565	3.42987	1.42902	-1.26313	4.82e-12	1.48e-10	yes	Cs7g05890	PREDICTED: histone-lysine N-methyltransferase ATX1-like [Vitis vinifera]	-	GO:0043231//intracellular membrane-bounded organelle;GO:0043231//intracellular membrane-bounded organelle	GO:0016740//transferase activity;GO:0016740//transferase activity;GO:0016740//transferase activity;GO:0016740//transferase activity;GO:0016740//transferase activity	-
Cs7g07130	882.665	333.348	7.98858	3.00143	-1.41229	5.44e-44	1.5e-41	yes	-	-	-	-	-	-
Cs7g07470	93.1252	40.5815	3.87191	1.6357	-1.24314	8.11e-05	0.000823034	yes	-	-	-	-	-	-
Cs7g08500	337.073	129.474	4.90065	1.8904	-1.37428	8.46e-18	4.77e-16	yes	-	-	-	-	-	-
Cs7g09060	879.628	376.828	17.459	7.26045	-1.26584	1.7e-34	2.71e-32	yes	-	-	-	-	-	-
Cs7g09130	38.4648	15.4596	9.79362	3.64065	-1.42765	0.00554751	0.0326948	yes	-	-	-	-	-	-
Cs7g09970	495.993	209.671	7.75791	3.22364	-1.26698	3.49e-21	2.52e-19	yes	-	-	-	-	-	-
Cs7g10510	114.382	30.9193	11.5302	2.9642	-1.9597	8.21e-11	2.23e-09	yes	-	-	-	-	-	-
Cs7g10515	77.9417	21.257	10.8174	2.81715	-1.94105	1.41e-07	2.41e-06	yes	-	-	-	-	-	-
Cs7g11320	569.886	286.003	28.675	14.0842	-1.02572	3.25e-16	1.55e-14	yes	-	-	-	-	-	-
Cs7g11740	52.636	22.2232	1.26333	0.52457	-1.26802	0.00343053	0.0218784	yes	-	-	-	-	-	-
Cs7g12270	179.165	71.5008	22.4038	8.60866	-1.37988	1.27e-09	2.93e-08	yes	-	-	-	-	-	-
Cs7g12400	25.3058	7.72981	1.02323	0.323678	-1.6605	0.00704452	0.0399047	yes	-	-	-	-	-	-
Cs7g12460	303.669	139.137	12.3597	5.66935	-1.12439	1.33e-11	3.95e-10	yes	-	-	-	-	-	-
Cs7g13350	218.642	103.386	7.37039	3.44305	-1.09805	4.08e-08	7.54e-07	yes	Cs7g13350	PREDICTED: uncharacterized ATP-dependent helicase C23E6.02-like [Vitis vinifera]	-	-	GO:0046914//transition metal ion binding;GO:0003676//nucleic acid binding;GO:0017111//nucleoside-triphosphatase activity;GO:0032550;GO:0046914//transition metal ion binding;GO:0003676//nucleic acid binding;GO:0017111//nucleoside-triphosphatase activity;GO:0032550	-
Cs7g13560	72.8806	34.7842	3.05774	1.46668	-1.05991	0.00189193	0.0131924	yes	Cs7g13560	PREDICTED: pentatricopeptide repeat-containing protein At3g09040, mitochondrial-like [Vitis vinifera]	-	GO:0043231//intracellular membrane-bounded organelle	-	-
Cs7g13590	72.8806	30.9193	5.20907	2.22481	-1.22734	0.000352974	0.00304099	yes	-	-	-	-	-	-
Cs7g13980	610.375	204.84	4.4582	1.51555	-1.55662	7.18e-38	1.43e-35	yes	Cs7g13980	PREDICTED: sacsin-like [Fragaria vesca subsp. vesca]	-	-	GO:0046914//transition metal ion binding;GO:0032550;GO:0046914//transition metal ion binding;GO:0032550	-
Cs7g14030	267.229	116.913	27.0653	11.3768	-1.25035	1.75e-11	5.07e-10	yes	-	-	-	-	-	-
Cs7g14690	595.191	280.206	12.8623	6.11944	-1.07168	1.37e-19	8.82e-18	yes	Cs7g14690	FtsH extracellular protease family protein [Arabidopsis thaliana]	-	GO:0005911//cell-cell junction;GO:0009526//plastid envelope	GO:0004175//endopeptidase activity;GO:0032550;GO:0042623//ATPase activity, coupled	GO:0016485//protein processing;GO:0009154//purine ribonucleotide catabolic process
Cs7g14700	774.356	390.356	15.4216	7.60247	-1.02041	5.8e-21	4.11e-19	yes	Cs7g14700	Chromatin remodeling complex subunit isoform 1 [Theobroma cacao]	-	-	GO:0017111//nucleoside-triphosphatase activity;GO:0003676//nucleic acid binding;GO:0032550;GO:0017111//nucleoside-triphosphatase activity;GO:0003676//nucleic acid binding;GO:0032550	-
Cs7g15150	179.165	86.9604	5.334	2.6178	-1.02686	1.48e-06	2.12e-05	yes	Cs7g15150	RNA-directed DNA polymerase (Reverse transcriptase) [Medicago truncatula]	-	GO:0043231//intracellular membrane-bounded organelle	GO:0005488//binding	GO:0044260;GO:0090304
Cs7g15160	69.8439	23.1894	10.5332	3.51152	-1.58478	1.44e-05	0.000172491	yes	-	-	-	-	-	-
Cs7g15190	53.6482	18.3583	8.72276	3.04903	-1.51643	0.000310528	0.00272125	yes	-	-	-	-	-	-
Cs7g15690	38.4648	9.66227	7.23677	1.77184	-2.0301	0.00010027	0.000994124	yes	-	-	-	-	-	-
Cs7g16070	777.393	348.808	12.319	5.49117	-1.1657	6.49e-28	7.44e-26	yes	Cs7g16070	DNA binding,ATP binding,nucleic acid bindin isoform 1 [Theobroma cacao]	-	-	GO:0017111//nucleoside-triphosphatase activity;GO:0003676//nucleic acid binding;GO:0032550;GO:0017111//nucleoside-triphosphatase activity;GO:0003676//nucleic acid binding;GO:0032550;GO:0017111//nucleoside-triphosphatase activity;GO:0003676//nucleic acid binding;GO:0032550;GO:0017111//nucleoside-triphosphatase activity;GO:0003676//nucleic acid binding;GO:0032550;GO:0017111//nucleoside-triphosphata…	-
Cs7g16100	409.953	200.009	6.53286	3.20242	-1.02855	4.81e-13	1.65e-11	yes	-	-	-	-	-	-
Cs7g17300	250.021	115.947	4.39738	2.04452	-1.10488	1.52e-09	3.5e-08	yes	-	-	-	-	-	-
Cs7g17930	88.064	29.953	4.81491	1.63259	-1.56035	1.58e-06	2.25e-05	yes	-	-	-	-	-	-
Cs7g18330	532.433	233.827	122.86	53.8753	-1.18932	7.95e-21	5.57e-19	yes	-	-	-	-	-	-
Cs7g19800	1949.56	977.822	56.1692	27.9028	-1.00937	1.65e-48	5.8e-46	yes	Cs7g19800	PREDICTED: chaperone protein ClpC, chloroplastic-like [Fragaria vesca subsp. vesca]	-	GO:0030312;GO:0009534//chloroplast thylakoid;GO:0009528//plastid inner membrane	GO:0032550;GO:0046983//protein dimerization activity;GO:0042623//ATPase activity, coupled	GO:0044743;GO:0006605//protein targeting;GO:0015995//chlorophyll biosynthetic process;GO:0050896//response to stimulus;GO:0016485//protein processing;GO:0051259//protein oligomerization;GO:0009154//purine ribonucleotide catabolic process;GO:0009657//plastid organization
Cs7g21710	44.5381	16.4259	0.668509	0.241678	-1.46786	0.00189761	0.0132234	yes	Cs7g21710	PREDICTED: myosin-11-like isoform X2 [Setaria italica]	-	GO:0043231//intracellular membrane-bounded organelle	-	-
Cs7g22320	71.8684	34.7842	2.60333	1.27863	-1.02576	0.00250468	0.0167617	yes	-	-	-	-	-	-
Cs7g22850	278.363	137.204	15.3038	7.51224	-1.02657	5.08e-09	1.08e-07	yes	Cs7g22850	PREDICTED: pumilio homolog 1-like [Vitis vinifera]	-	GO:0044464	GO:0003729//mRNA binding	-
Cs7g23180	76.9295	32.8517	7.427	3.06276	-1.27795	0.000246747	0.00221669	yes	-	-	-	-	-	-
Cs7g23210	55.6727	26.0881	2.06644	0.970627	-1.09016	0.00739299	0.0415249	yes	-	-	-	-	-	-
Cs7g23440	50.6115	10.6285	10.0339	2.03749	-2.30002	2.04e-06	2.85e-05	yes	-	-	-	-	-	-
Cs7g24250	13.159	1.93245	0.834486	0.124381	-2.74612	0.0074061	0.0415249	yes	-	-	-	-	-	-
Cs7g24550	160.945	37.6828	21.4608	4.87094	-2.13943	1.18e-16	5.88e-15	yes	-	-	-	-	-	-
Cs7g24570	47.5748	15.4596	1.49408	0.480093	-1.63787	0.000343835	0.00297182	yes	-	-	-	-	-	-
Cs7g24910	811.809	384.558	14.0041	6.63374	-1.07795	1.09e-25	1.11e-23	yes	-	-	-	-	-	-
Cs7g25130	121294	0	3284.47	0.001	-21.6472	0	0	yes	-	-	-	-	-	-
Cs7g26510	138.676	57.9736	8.84075	3.79073	-1.22169	4.58e-07	7.24e-06	yes	-	-	-	-	-	-
Cs7g27370	637.705	140.103	9.96091	2.17888	-2.19269	5.73e-64	3.15e-61	yes	-	-	-	-	-	-
Cs7g27740	856.347	411.613	14.7308	7.04006	-1.06518	7.35e-26	7.54e-24	yes	-	-	-	-	-	-
Cs7g28610	1076	516.931	21.4294	10.2708	-1.06104	1.17e-31	1.6e-29	yes	-	-	-	-	-	-
Cs7g29520	600.253	267.645	10.3571	4.60751	-1.16856	1.9e-22	1.46e-20	yes	-	-	-	-	-	-
Cs7g29630	59.7216	12.5609	3.73144	0.789691	-2.24037	2.79e-07	4.56e-06	yes	-	-	-	-	-	-
Cs7g31770	92.113	40.5815	3.34444	1.39277	-1.26381	0.000110175	0.0010858	yes	-	-	-	-	-	-
Cs7g31810	724.757	351.707	12.2283	5.90878	-1.04929	8.27e-22	6.18e-20	yes	-	-	-	-	-	-
Cs7g32200	115.394	49.2776	6.25413	2.68017	-1.22248	6.59e-06	8.43e-05	yes	-	-	-	-	-	-
Cs8g02190	550.653	229.962	6.33587	2.81287	-1.1715	9.96e-24	8.5e-22	yes	Cs8g02190	Ataxia telangiectasia-mutated and RAD3-related [Theobroma cacao]	-	GO:0043231//intracellular membrane-bounded organelle;GO:0005911//cell-cell junction;GO:0043231//intracellular membrane-bounded organelle;GO:0005911//cell-cell junction;GO:0043231//intracellular membrane-bounded organelle;GO:0005911//cell-cell junction	GO:0032550;GO:0004672//protein kinase activity;GO:0032550;GO:0004672//protein kinase activity;GO:0032550;GO:0004672//protein kinase activity	GO:0000280//nuclear division;GO:0010038//response to metal ion;GO:0006278//RNA-dependent DNA replication;GO:0010212//response to ionizing radiation;GO:0000723//telomere maintenance;GO:0000003//reproduction;GO:0006464//cellular protein modification process;GO:0006796//phosphate-containing compound metabolic process;GO:0000280//nuclear division;GO:0010038//response to metal ion;GO:0006278//RNA-depe…
Cs8g02960	86.0396	40.5815	3.97962	1.82134	-1.12763	0.000642392	0.00517462	yes	-	-	-	-	-	-
Cs8g04060	253.058	121.745	14.2185	6.61717	-1.10348	6.39e-09	1.34e-07	yes	-	-	-	-	-	-
Cs8g05640	15.1835	2.89868	6.02106	1.19679	-2.33085	0.00756354	0.0422529	yes	Cs8g05640	PREDICTED: LOW QUALITY PROTEIN: presequence protease 1, chloroplastic/mitochondrial-like [Cucumis sativus]	-	-	GO:0070011//peptidase activity, acting on L-amino acid peptides	GO:0016485//protein processing
Cs8g05720	93.1252	38.6491	10.8772	4.62725	-1.23308	3.28e-05	0.000365765	yes	Cs8g05720	PREDICTED: presequence protease 1, chloroplastic/mitochondrial-like [Cucumis sativus]	-	GO:0009526//plastid envelope;GO:0005576//extracellular region	GO:0004175//endopeptidase activity;GO:0043169//cation binding	GO:0016485//protein processing;GO:0010038//response to metal ion
Cs8g07700	273.302	135.272	7.36764	3.6314	-1.02068	9.12e-09	1.87e-07	yes	-	-	-	-	-	-
Cs8g08570	32.3914	11.5947	1.58271	0.577161	-1.45535	0.00545034	0.0322551	yes	-	-	-	-	-	-
Cs8g08890	62.7583	11.5947	1.80578	0.336935	-2.42208	2.44e-08	4.65e-07	yes	-	-	-	-	-	-
Cs8g09080	114.382	40.5815	2.61508	0.934914	-1.48395	6.61e-08	1.18e-06	yes	-	-	-	-	-	-
Cs8g09190	71.8684	17.3921	3.34436	0.821427	-2.02553	8.34e-08	1.47e-06	yes	-	-	-	-	-	-
Cs8g12150	232.813	94.6902	29.9613	12.1555	-1.30149	1.48e-11	4.35e-10	yes	Cs8g12150	Glycoside hydrolase family 2 protein isoform 1 [Theobroma cacao]	ko01100//Metabolic pathways;ko00052//Galactose metabolism;ko00600//Sphingolipid metabolism;ko00511//Other glycan degradation	GO:1902494;GO:1902494	GO:0005488//binding;GO:0015925;GO:0005488//binding;GO:0015925	GO:0044238;GO:0044238
Cs8g13760	379.586	183.583	8.35827	4.13757	-1.01442	2.11e-12	6.79e-11	yes	Cs8g13760	PREDICTED: aldehyde oxidase 4-like [Vitis vinifera]	ko01100//Metabolic pathways;ko01110//Biosynthesis of secondary metabolites;ko00906//Carotenoid biosynthesis	GO:0044444//cytoplasmic part;GO:0044444//cytoplasmic part	GO:0046914//transition metal ion binding;GO:0004031//aldehyde oxidase activity;GO:0051536//iron-sulfur cluster binding;GO:0044389;GO:0000166//nucleotide binding;GO:0046914//transition metal ion binding;GO:0004031//aldehyde oxidase activity;GO:0051536//iron-sulfur cluster binding;GO:0044389;GO:0000166//nucleotide binding	GO:0019757;GO:0019757
Cs8g14460	14.1712	0.966227	12.3972	0.678157	-4.19225	0.000980413	0.00742236	yes	-	-	-	-	-	-
Cs8g15300	665.035	330.45	15.7126	7.76722	-1.01645	6.13e-19	3.72e-17	yes	Cs8g15300	P-loop containing nucleoside triphosphate hydrolases superfamily protein isoform 2 [Theobroma cacao]	ko03008//Ribosome biogenesis in eukaryotes	GO:0043231//intracellular membrane-bounded organelle	GO:0017111//nucleoside-triphosphatase activity;GO:0032550;GO:0097159//organic cyclic compound binding;GO:1901363;GO:0036094//small molecule binding;GO:0097159//organic cyclic compound binding;GO:1901363;GO:0036094//small molecule binding	GO:0009154//purine ribonucleotide catabolic process;GO:0022613//ribonucleoprotein complex biogenesis
Cs8g15530	396.794	149.765	8.61451	3.22218	-1.41873	3.83e-21	2.74e-19	yes	Cs8g15530	Os02g0823800 [Oryza sativa Japonica Group]	-	GO:0043231//intracellular membrane-bounded organelle	-	GO:0000956//nuclear-transcribed mRNA catabolic process
Cs8g16280	423.112	171.988	7.36217	2.92007	-1.33413	9.36e-20	6.1e-18	yes	Cs8g16280	chromatin remodeling complex subunit [Populus trichocarpa]	-	GO:0043231//intracellular membrane-bounded organelle	GO:0005488//binding;GO:0005488//binding	-
Cs8g17440	1342.22	606.79	45.5291	20.0436	-1.18365	1.24e-44	3.55e-42	yes	-	-	-	-	-	-
Cs8g17560	247.996	118.846	5.75092	2.73484	-1.07234	8.09e-09	1.67e-07	yes	Cs8g17560	DNA-directed RNA polymerase [Theobroma cacao]	ko01100//Metabolic pathways;ko00230//Purine metabolism;ko00240//Pyrimidine metabolism;ko03020//RNA polymerase	-	GO:0034062//RNA polymerase activity;GO:0003676//nucleic acid binding	GO:0010467//gene expression
Cs8g18070	76.9295	29.953	3.1446	1.22278	-1.36271	5.79e-05	0.000608933	yes	-	-	-	-	-	-
Cs8g18410	63.7705	24.1557	1.62743	0.605374	-1.4267	0.000230667	0.00209452	yes	Cs8g18410	U-box domain-containing protein kinase family protein isoform 2 [Theobroma cacao]	-	GO:0044424;GO:0044424;GO:0044424;GO:0044424	GO:0032550;GO:0004672//protein kinase activity;GO:0019787//small conjugating protein ligase activity;GO:0032550;GO:0004672//protein kinase activity;GO:0019787//small conjugating protein ligase activity;GO:0004672//protein kinase activity;GO:0097159//organic cyclic compound binding;GO:1901363;GO:0036094//small molecule binding;GO:0004672//protein kinase activity;GO:0097159//organic cyclic compound…	GO:0032446//protein modification by small protein conjugation;GO:0016310//phosphorylation;GO:0032446//protein modification by small protein conjugation;GO:0016310//phosphorylation;GO:0006464//cellular protein modification process;GO:0016310//phosphorylation;GO:0006464//cellular protein modification process;GO:0006796//phosphate-containing compound metabolic process
Cs8g19660	567.861	263.78	12.6493	6.05935	-1.06182	1.7e-19	1.09e-17	yes	Cs8g19660	PREDICTED: uncharacterized LOC101207800, partial [Cucumis sativus]	-	-	GO:0046914//transition metal ion binding	-
Cs8g20570	16.1957	2.89868	0.427539	0.0824154	-2.37507	0.00444281	0.0272402	yes	Cs8g20570	Tetratricopeptide repeat (TPR)-containing protein [Theobroma cacao]	-	-	GO:0005515//protein binding	GO:0071704;GO:0050789//regulation of biological process;GO:0044238;GO:0044763;GO:0044237//cellular metabolic process;GO:0048580;GO:0006511//ubiquitin-dependent protein catabolic process;GO:0009693//ethylene biosynthetic process;GO:0009267//cellular response to starvation;GO:0051301//cell division
Cs8g21090	1722.82	741.096	28.789	12.5867	-1.19362	3.17e-62	1.66e-59	yes	Cs8g21090	PREDICTED: histone acetyltransferase HAC1-like isoform 1 [Vitis vinifera]	-	GO:0043231//intracellular membrane-bounded organelle;GO:0043231//intracellular membrane-bounded organelle	GO:0000989//transcription factor binding transcription factor activity;GO:0046914//transition metal ion binding;GO:0008080//N-acetyltransferase activity;GO:0000989//transcription factor binding transcription factor activity;GO:0046914//transition metal ion binding;GO:0008080//N-acetyltransferase activity	GO:0016570//histone modification;GO:0043543;GO:0006351//transcription, DNA-templated;GO:0016570//histone modification;GO:0043543;GO:0006351//transcription, DNA-templated
Cs9g01120	8.09784	0	3.30317	0.001	-11.6896	0.00782344	0.0434133	yes	Cs9g01120	Chromatin remodeling factor18 isoform 1 [Theobroma cacao]	-	-	GO:1901363;GO:0097159//organic cyclic compound binding	-
Cs9g01480	539.519	258.949	11.3885	5.55233	-1.03641	3.24e-17	1.73e-15	yes	Cs9g01480	Serine/threonine kinases,protein tyrosine kinases,ATP binding,protein kinases isoform 1 [Theobroma cacao]	-	-	GO:0016301//kinase activity;GO:0032550	GO:0006464//cellular protein modification process
Cs9g01640	1246.06	467.654	13.4314	5.04819	-1.41177	1.04e-60	5.16e-58	yes	-	-	-	-	-	-
Cs9g02410	224.715	61.8385	4.05748	1.03586	-1.96975	3.3e-19	2.06e-17	yes	-	-	-	-	-	-
Cs9g02610	39.477	14.4934	1.08461	0.393506	-1.46272	0.00221931	0.0151403	yes	Cs9g02610	pentatricopeptide repeat-containing protein [Arabidopsis thaliana]	-	-	-	GO:0050896//response to stimulus
Cs9g02980	13.159	1.93245	0.54247	0.0797055	-2.76679	0.0074061	0.0415249	yes	-	-	-	-	-	-
Cs9g03180	1071.95	530.459	15.8334	7.82372	-1.01704	3.21e-29	4.05e-27	yes	Cs9g03180	Calpain-type cysteine protease family isoform 1 [Theobroma cacao]	-	GO:0044464;GO:0044464	GO:0004197//cysteine-type endopeptidase activity;GO:0004197//cysteine-type endopeptidase activity	GO:0016485//protein processing;GO:0016485//protein processing
Cs9g04250	314.804	137.204	6.89836	2.98257	-1.2097	3.37e-13	1.17e-11	yes	-	-	-	-	-	-
Cs9g04640	355.293	145.9	4.74825	1.93209	-1.29723	2.13e-16	1.05e-14	yes	-	-	-	-	-	-
Cs9g04920	12.1468	0.966227	0.780822	0.0626786	-3.63895	0.0034275	0.0218721	yes	Cs9g04920	NAD(P)-binding Rossmann-fold superfamily protein isoform 1 [Theobroma cacao]	-	GO:0009526//plastid envelope;GO:0031976	GO:0016628//oxidoreductase activity, acting on the CH-CH group of donors, NAD or NADP as acceptor	GO:0006779//porphyrin-containing compound biosynthetic process;GO:0044710
Cs9g05050	246.984	36.7166	8.49687	1.23864	-2.77817	2.75e-34	4.37e-32	yes	Cs9g05050	chromatin remodeling complex subunit [Populus trichocarpa]	-	-	GO:0097159//organic cyclic compound binding;GO:1901363;GO:0017111//nucleoside-triphosphatase activity;GO:0032550;GO:0003676//nucleic acid binding	GO:0050896//response to stimulus;GO:0050789//regulation of biological process;GO:0044699;GO:0048731;GO:0009755//hormone-mediated signaling pathway;GO:0009966//regulation of signal transduction;GO:0008152//metabolic process;GO:0006950//response to stress
Cs9g05060	2373.68	1138.22	34.7216	16.4376	-1.07883	6.44e-65	3.63e-62	yes	Cs9g05060	P-loop containing nucleoside triphosphate hydrolases superfamily protein isoform 2 [Theobroma cacao]	-	-	-	GO:0050789//regulation of biological process
Cs9g05405	65.795	7.72981	6.66248	0.769632	-3.11382	4.49e-11	1.26e-09	yes	-	-	-	-	-	-
Cs9g06010	8.09784	25.1219	0.670535	2.08565	1.63711	0.00295847	0.0193279	yes	Cs9g06010	cytokinin biosynthetic isopentenyltransferase [Populus trichocarpa]	ko01100//Metabolic pathways;ko01110//Biosynthesis of secondary metabolites;ko00908//Zeatin biosynthesis	-	GO:0032550;GO:0016765//transferase activity, transferring alkyl or aryl (other than methyl) groups	GO:0006399//tRNA metabolic process;GO:0000904//cell morphogenesis involved in differentiation
Cs9g06423	50.6115	13.5272	8.33359	2.13617	-1.96391	2.51e-05	0.000286313	yes	-	-	-	-	-	-
Cs9g06430	340.109	150.731	5.60748	2.47159	-1.18191	8.03e-14	2.95e-12	yes	Cs9g06430	chromatin remodeling complex subunit [Populus trichocarpa]	-	-	GO:0017111//nucleoside-triphosphatase activity;GO:0003676//nucleic acid binding;GO:0032550	-
Cs9g06550	654.913	271.51	52.3169	21.6898	-1.27026	2.99e-28	3.52e-26	yes	Cs9g06550	Cyclin family protein isoform 2 [Theobroma cacao]	-	-	GO:0019900//kinase binding;GO:0019900//kinase binding;GO:0019900//kinase binding	GO:0044238;GO:0044260;GO:0050794//regulation of cellular process;GO:0051726//regulation of cell cycle;GO:0006351//transcription, DNA-templated;GO:0051726//regulation of cell cycle;GO:0006351//transcription, DNA-templated;GO:0051726//regulation of cell cycle;GO:0006351//transcription, DNA-templated
Cs9g07060	110.333	45.4127	5.50648	2.26673	-1.28052	3.68e-06	4.93e-05	yes	Cs9g07060	Pentatricopeptide repeat (PPR) superfamily protein isoform 1 [Theobroma cacao]	-	GO:0043231//intracellular membrane-bounded organelle	GO:0070717	GO:0006066//alcohol metabolic process;GO:0019222//regulation of metabolic process;GO:0006090//pyruvate metabolic process;GO:0006084//acetyl-CoA metabolic process;GO:0022622//root system development
Cs9g07450	73.8928	24.1557	0.954911	0.308719	-1.62907	5.74e-06	7.4e-05	yes	-	-	-	-	-	-
Cs9g10840	176.128	88.8929	8.24833	4.10232	-1.00766	6.5e-06	8.33e-05	yes	-	-	-	-	-	-
Cs9g11630	247.996	55.0749	4.36673	0.981212	-2.15392	6.59e-26	6.79e-24	yes	-	-	-	-	-	-
Cs9g11860	504.091	181.651	11.282	3.84782	-1.55191	1.83e-28	2.19e-26	yes	-	-	-	-	-	-
Cs9g12250	13.159	0.966227	2.49047	0.182036	-3.77412	0.00183717	0.012844	yes	-	-	-	-	-	-
Cs9g14010	29.3547	7.72981	1.59199	0.414716	-1.94064	0.00120499	0.00889687	yes	-	-	-	-	-	-
Cs9g15700	1625.64	786.509	24.5883	11.9573	-1.04008	1.17e-44	3.38e-42	yes	-	-	-	-	-	-
Cs9g15940	99.1986	40.5815	4.42493	1.83136	-1.27274	1.21e-05	0.000146763	yes	-	-	-	-	-	-
Cs9g17570	81.9907	39.6153	6.46642	3.11395	-1.05422	0.00134298	0.00977478	yes	Cs9g17570	PREDICTED: kinesin-like protein KIF22-like [Vitis vinifera]	-	-	GO:0097159//organic cyclic compound binding;GO:1901363	-
Cs9g17990	4915.39	1516.01	57.4184	17.9114	-1.68064	1.16e-285	4.13e-282	yes	Cs9g17990	NADH-dependent glutamate synthase 1 isoform 1 [Theobroma cacao]	ko01100//Metabolic pathways;ko01110//Biosynthesis of secondary metabolites;ko00250//Alanine, aspartate and glutamate metabolism;ko00910//Nitrogen metabolism	GO:0009532//plastid stroma;GO:0009532//plastid stroma	GO:0032553;GO:0046914//transition metal ion binding;GO:0045181//glutamate synthase activity, NAD(P)H as acceptor;GO:0051540;GO:0032553;GO:0046914//transition metal ion binding;GO:0045181//glutamate synthase activity, NAD(P)H as acceptor;GO:0051540	GO:0010038//response to metal ion;GO:0040007//growth;GO:0006536//glutamate metabolic process;GO:0010038//response to metal ion;GO:0040007//growth;GO:0006536//glutamate metabolic process
Cs9g18270	168.03	67.6359	13.6496	5.47317	-1.31841	6.54e-09	1.37e-07	yes	Cs9g18270	PREDICTED: cyclic nucleotide-gated ion channel 1 [Vitis vinifera]	-	-	-	GO:0044765
Cs9g18900	114.382	52.1763	3.02144	1.36901	-1.1421	3.22e-05	0.000360343	yes	Cs9g18900	P-loop containing nucleoside triphosphate hydrolases superfamily protein [Theobroma cacao]	-	-	GO:0032550;GO:0042623//ATPase activity, coupled;GO:0032550;GO:0042623//ATPase activity, coupled;GO:0032550;GO:0042623//ATPase activity, coupled	GO:0009154//purine ribonucleotide catabolic process;GO:0003006//developmental process involved in reproduction;GO:0009154//purine ribonucleotide catabolic process;GO:0003006//developmental process involved in reproduction;GO:0009154//purine ribonucleotide catabolic process;GO:0003006//developmental process involved in reproduction
XLOC_000502	51.6237	17.3921	4.52298	1.48699	-1.60488	0.000366088	0.00314135	yes	TCONS_00001100	Nbs-lrr resistance protein [Theobroma cacao]	-	-	-	-
XLOC_004074	22.1462	2.6e-35	3.9008	4.44e-36	-119.403	9.64e-07	1.42e-05	yes	TCONS_00009316	-	-	-	-	-
XLOC_006660	49.5993	21.257	2.3777	1.02132	-1.21913	0.00566502	0.0332775	yes	TCONS_00015094	PREDICTED: pentatricopeptide repeat-containing protein At1g09820-like [Cucumis sativus]	-	-	-	-
XLOC_007926	35.4281	12.5609	18.3902	5.53706	-1.73175	0.00312177	0.0202143	yes	TCONS_00018054	zeta-carotene desaturase precursor [Citrus x paradisi]	-	-	GO:0016705//oxidoreductase activity, acting on paired donors, with incorporation or reduction of molecular oxygen;GO:0016705//oxidoreductase activity, acting on paired donors, with incorporation or reduction of molecular oxygen	GO:0016109;GO:0009933//meristem structural organization;GO:0050794//regulation of cellular process;GO:0003006//developmental process involved in reproduction;GO:0016109
XLOC_015663	78.954	32.8517	732.73	198.479	-1.8843	0.000130039	0.00126412	yes	TCONS_00036161	photosystem I P700 apoprotein A1, partial (chloroplast) [Camellia sinensis]	ko01100//Metabolic pathways;ko00195//Photosynthesis	GO:0009521;GO:0031224//intrinsic component of membrane;GO:0009536//plastid	GO:0043169//cation binding	GO:0044237//cellular metabolic process
XLOC_015664	918.093	329.483	580.075	188.062	-1.62503	1.03e-49	3.73e-47	yes	TCONS_00036162	photosystem I P700 apoprotein A1, partial (chloroplast) [Camellia sinensis]	ko01100//Metabolic pathways;ko00195//Photosynthesis	GO:0009521;GO:0031224//intrinsic component of membrane;GO:0009534//chloroplast thylakoid	GO:0046906//tetrapyrrole binding;GO:0046872//metal ion binding;GO:0051536//iron-sulfur cluster binding;GO:0003824//catalytic activity	GO:0006464//cellular protein modification process;GO:0044710
XLOC_018370	15.1835	31.8855	3.22263	6.50756	1.01388	0.00801499	0.0442787	yes	TCONS_00042452	-	-	-	-	-
XLOC_019679	23.2813	3.86491	3.0067	0.517953	-2.53729	0.000537698	0.00441931	yes	TCONS_00045710	-	-	-	-	-
XLOC_026844	52.636	21.257	11.8048	4.62725	-1.35115	0.00215752	0.0147564	yes	TCONS_00060155	Ketose-bisphosphate aldolase class-II family protein isoform 4 [Theobroma cacao]	ko01110//Biosynthesis of secondary metabolites;ko00903//Limonene and pinene degradation	-	GO:0016830//carbon-carbon lyase activity;GO:0046914//transition metal ion binding;GO:0016616//oxidoreductase activity, acting on the CH-OH group of donors, NAD or NADP as acceptor;GO:0048037//cofactor binding	GO:0006007//glucose catabolic process;GO:0009081//branched-chain amino acid metabolic process
XLOC_029222	44.5381	274.408	320.977	1322.82	2.04307	4.44e-46	1.4e-43	yes	TCONS_00064846	Tar1p [Medicago truncatula]	-	-	GO:0004518//nuclease activity	GO:0090304
orange1.1t00170	128.553	30.9193	21.6446	5.02949	-2.10552	2.57e-13	9.03e-12	yes	orange1.1t00170	Binding isoform 4 [Theobroma cacao]	-	-	-	GO:0009908//flower development;GO:0016570//histone modification;GO:0006351//transcription, DNA-templated
orange1.1t00184	2026.49	878.3	27.9203	12.0627	-1.21076	3.78e-73	2.61e-70	yes	-	-	-	-	-	-
orange1.1t00193	244.96	76.3319	6.47009	1.97836	-1.70948	5.23e-18	3e-16	yes	orange1.1t00193	Nucleotidyltransferase family protein isoform 11 [Theobroma cacao]	-	-	GO:0016740//transferase activity;GO:0016740//transferase activity	-
orange1.1t00204	0	8.69604	0.001	0.671753	9.39179	0.00391328	0.0244623	yes	-	-	-	-	-	-
orange1.1t00263	399.831	107.251	5.29835	1.41618	-1.90354	8.95e-34	1.37e-31	yes	-	-	-	-	-	-
orange1.1t00334	758.161	379.727	18.407	9.17934	-1.00379	7.5e-21	5.29e-19	yes	orange1.1t00334	K+ efflux antiporter 1 [Theobroma cacao]	-	GO:0031224//intrinsic component of membrane;GO:0009526//plastid envelope;GO:0031224//intrinsic component of membrane;GO:0009526//plastid envelope;GO:0031224//intrinsic component of membrane;GO:0009526//plastid envelope	GO:0015078//hydrogen ion transmembrane transporter activity;GO:0015078//hydrogen ion transmembrane transporter activity;GO:0015078//hydrogen ion transmembrane transporter activity	GO:0044763;GO:0015992//proton transport;GO:0030001//metal ion transport;GO:0044763;GO:0015992//proton transport;GO:0030001//metal ion transport;GO:0044763;GO:0015992//proton transport;GO:0030001//metal ion transport
orange1.1t00387	1415.1	689.886	17.2504	8.27547	-1.05972	8.36e-39	1.77e-36	yes	orange1.1t00387	Chromatin remodeling complex subunit [Theobroma cacao]	-	GO:0043231//intracellular membrane-bounded organelle;GO:0044444//cytoplasmic part;GO:0043231//intracellular membrane-bounded organelle;GO:0044444//cytoplasmic part;GO:0043231//intracellular membrane-bounded organelle;GO:0044444//cytoplasmic part;GO:0043231//intracellular membrane-bounded organelle;GO:0044444//cytoplasmic part	GO:0017111//nucleoside-triphosphatase activity;GO:0032550;GO:0003676//nucleic acid binding;GO:0017111//nucleoside-triphosphatase activity;GO:0032550;GO:0003676//nucleic acid binding;GO:0017111//nucleoside-triphosphatase activity;GO:0032550;GO:0003676//nucleic acid binding;GO:0017111//nucleoside-triphosphatase activity;GO:0032550;GO:0003676//nucleic acid binding	GO:0010160//formation of organ boundary;GO:0010468//regulation of gene expression;GO:0006351//transcription, DNA-templated;GO:0010160//formation of organ boundary;GO:0010468//regulation of gene expression;GO:0006351//transcription, DNA-templated;GO:0010160//formation of organ boundary;GO:0010468//regulation of gene expression;GO:0006351//transcription, DNA-templated;GO:0010160//formation of organ…
orange1.1t00402	8.09784	25.1219	0.529818	1.54782	1.54667	0.00295847	0.0193279	yes	orange1.1t00402	PREDICTED: probable polygalacturonase-like [Glycine max]	-	GO:0030312;GO:0030312	GO:0004553//hydrolase activity, hydrolyzing O-glycosyl compounds;GO:0004553//hydrolase activity, hydrolyzing O-glycosyl compounds	GO:0044238;GO:0044238
orange1.1t00431	92.113	39.6153	13.497	5.65248	-1.25568	7.11e-05	0.000734498	yes	-	-	-	-	-	-
orange1.1t00513	671.109	301.463	8.32587	3.77416	-1.14145	2.63e-24	2.39e-22	yes	-	-	-	-	-	-
orange1.1t00567	737.916	338.179	11.9551	5.49278	-1.12202	1.82e-25	1.83e-23	yes	orange1.1t00567	Transducin family protein / WD-40 repeat family protein isoform 1 [Theobroma cacao]	-	-	GO:0046872//metal ion binding	GO:0006810//transport
orange1.1t00624	66.8072	30.9193	1.47231	0.674571	-1.12604	0.00220485	0.0150513	yes	-	-	-	-	-	-
orange1.1t00704	59.7216	28.9868	12.4241	5.64121	-1.13906	0.00747213	0.0418293	yes	orange1.1t00704	Radical SAM superfamily protein [Theobroma cacao]	ko01100//Metabolic pathways;ko00780//Biotin metabolism	-	GO:0046914//transition metal ion binding;GO:0051536//iron-sulfur cluster binding;GO:0016783//sulfurtransferase activity	GO:0006768//biotin metabolic process
orange1.1t00713	113.37	50.2438	8.59568	3.73518	-1.20243	1.39e-05	0.000166702	yes	orange1.1t00713	Dhfs-fpgs c isoform 1 [Theobroma cacao]	ko01100//Metabolic pathways;ko00790//Folate biosynthesis	-	GO:0016874//ligase activity	GO:0009396//folic acid-containing compound biosynthetic process
orange1.1t00758	75.9173	36.7166	5.23964	2.52572	-1.05277	0.00174539	0.0122865	yes	orange1.1t00758	S-adenosyl-L-methionine-dependent methyltransferases superfamily protein isoform 2 [Theobroma cacao]	-	GO:0043231//intracellular membrane-bounded organelle;GO:0043231//intracellular membrane-bounded organelle	GO:0016741;GO:0016741	GO:0008152//metabolic process;GO:0008152//metabolic process
orange1.1t00760	58.7094	26.0881	3.1077	1.37544	-1.17595	0.00304544	0.0198055	yes	orange1.1t00760	Ankyrin repeat family protein / BTB/POZ domain-containing protein [Theobroma cacao]	-	-	-	GO:0006351//transcription, DNA-templated;GO:0003006//developmental process involved in reproduction;GO:0010433;GO:0009943//adaxial/abaxial axis specification;GO:0010073//meristem maintenance;GO:0002218//activation of innate immune response;GO:0006351//transcription, DNA-templated;GO:0003006//developmental process involved in reproduction;GO:0010433;GO:0009943//adaxial/abaxial axis specification;G…
orange1.1t00948	8.09784	0	1.96312	0.001	-10.9389	0.00782344	0.0434133	yes	-	-	-	-	-	-
orange1.1t01093	115.394	26.0881	2.67774	0.610117	-2.13386	8.08e-13	2.72e-11	yes	-	-	-	-	-	-
orange1.1t01102	143.737	69.5683	8.17492	4.00218	-1.03042	1.45e-05	0.000173744	yes	-	-	-	-	-	-
orange1.1t01181	364.403	173.921	5.83711	2.91693	-1.0008	2.26e-12	7.2e-11	yes	-	-	-	-	-	-
orange1.1t01242	140.7	61.8385	14.5549	6.16792	-1.23865	1.45e-06	2.07e-05	yes	-	-	-	-	-	-
orange1.1t01308	58944.2	506975	1608.13	13642.3	3.08463	0	0	yes	-	-	-	-	-	-
orange1.1t01345	95.1497	28.0206	4.38829	1.28292	-1.77423	2.74e-08	5.2e-07	yes	orange1.1t01345	Autoinhibited Ca(2+)-ATPase 9 isoform 4 [Theobroma cacao]	-	GO:0031224//intrinsic component of membrane;GO:0031224//intrinsic component of membrane	GO:0043169//cation binding;GO:0032550;GO:0019829//cation-transporting ATPase activity;GO:0005515//protein binding;GO:0043169//cation binding;GO:0032550;GO:0019829//cation-transporting ATPase activity;GO:0005515//protein binding	GO:0006816//calcium ion transport;GO:0048229//gametophyte development;GO:0009566//fertilization;GO:0006816//calcium ion transport
orange1.1t01375	310.755	127.542	11.3723	4.51643	-1.33227	1.01e-14	4.04e-13	yes	orange1.1t01375	PREDICTED: protein KIAA0664 homolog [Vitis vinifera]	-	GO:0044444//cytoplasmic part;GO:0044444//cytoplasmic part	-	-
orange1.1t01511	171.067	84.0617	2.44408	1.1498	-1.08791	3.22e-06	4.35e-05	yes	orange1.1t01511	PREDICTED: transcriptional activator DEMETER-like [Vitis vinifera]	-	-	-	GO:0006259//DNA metabolic process;GO:0006259//DNA metabolic process;GO:0006259//DNA metabolic process;GO:0006259//DNA metabolic process;GO:0044699;GO:0006259//DNA metabolic process;GO:0044699
orange1.1t01616	25.3058	52.1763	0.795727	1.63013	1.03464	0.000921643	0.00704796	yes	orange1.1t01616	PREDICTED: sex determination protein tasselseed-2-like [Vitis vinifera]	-	-	GO:0016628//oxidoreductase activity, acting on the CH-CH group of donors, NAD or NADP as acceptor;GO:0004312//fatty acid synthase activity	GO:0009237//siderophore metabolic process
orange1.1t01669	728.806	313.058	14.8311	6.32841	-1.22871	5.09e-29	6.34e-27	yes	-	-	-	-	-	-
orange1.1t01693	680.219	322.72	17.3366	8.34973	-1.05402	9.21e-22	6.83e-20	yes	-	-	-	-	-	-
orange1.1t01754	285.449	129.474	7.63336	3.45888	-1.14201	4.03e-11	1.13e-09	yes	-	-	-	-	-	-
orange1.1t01758	493.968	223.198	33.1743	14.5978	-1.18432	2.11e-18	1.25e-16	yes	orange1.1t01758	PREDICTED: squamosa promoter-binding-like protein 12-like isoform 1 [Vitis vinifera]	-	GO:0043231//intracellular membrane-bounded organelle	GO:0003676//nucleic acid binding	-
orange1.1t01800	9.11007	0	0.936819	0.001	-9.87163	0.00391328	0.0244623	yes	orange1.1t01800	PREDICTED: 2-hydroxymuconate semialdehyde hydrolase-like [Fragaria vesca subsp. vesca]	-	GO:0009526//plastid envelope;GO:0031976	GO:0003824//catalytic activity	-
orange1.1t01812	38.4648	15.4596	1.18905	0.489914	-1.27921	0.00554751	0.0326948	yes	-	-	-	-	-	-
orange1.1t01988	118.431	58.9398	6.47774	3.20457	-1.01536	0.000215427	0.00197674	yes	orange1.1t01988	Minichromosome maintenance 9 isoform 2 [Theobroma cacao]	-	GO:0043231//intracellular membrane-bounded organelle	GO:0017111//nucleoside-triphosphatase activity;GO:0043169//cation binding;GO:0032550;GO:0003676//nucleic acid binding	GO:0000280//nuclear division;GO:0006259//DNA metabolic process;GO:0033554//cellular response to stress
orange1.1t02173	38.4648	6.76359	3.57569	0.621058	-2.52542	5.42e-06	7.02e-05	yes	orange1.1t02173	SacI domain-containing protein / WW domain-containing protein isoform 3 [Theobroma cacao]	-	-	GO:0016788//hydrolase activity, acting on ester bonds	-
orange1.1t02252	1248.08	525.627	23.7348	9.89166	-1.26272	4.91e-49	1.75e-46	yes	orange1.1t02252	SNF2 domain-containing protein / helicase domain-containing protein isoform 1 [Theobroma cacao]	-	-	GO:0017111//nucleoside-triphosphatase activity;GO:0032550;GO:0003676//nucleic acid binding	GO:0050896//response to stimulus;GO:0009908//flower development
orange1.1t02276	1310.84	645.44	16.1502	7.99239	-1.01485	2.74e-35	4.77e-33	yes	-	-	-	-	-	-
orange1.1t02318	537.494	262.814	9.94415	4.93436	-1.01099	2.17e-16	1.07e-14	yes	orange1.1t02318	ABC transporter family, cholesterol/phospholipid flippase [Populus trichocarpa]	-	GO:0031224//intrinsic component of membrane;GO:0044437;GO:0031224//intrinsic component of membrane;GO:0044437;GO:0031224//intrinsic component of membrane;GO:0044437	GO:0032550;GO:0019829//cation-transporting ATPase activity;GO:0015116//sulfate transmembrane transporter activity;GO:0032550;GO:0019829//cation-transporting ATPase activity;GO:0015116//sulfate transmembrane transporter activity;GO:0032550;GO:0019829//cation-transporting ATPase activity;GO:0015116//sulfate transmembrane transporter activity	GO:0006826//iron ion transport;GO:0009154//purine ribonucleotide catabolic process;GO:0008272//sulfate transport;GO:0006826//iron ion transport;GO:0009154//purine ribonucleotide catabolic process;GO:0008272//sulfate transport;GO:0006826//iron ion transport;GO:0009154//purine ribonucleotide catabolic process;GO:0008272//sulfate transport
orange1.1t02495	57.6971	23.1894	1.38184	0.560213	-1.30254	0.00107689	0.00805258	yes	-	-	-	-	-	-
orange1.1t02617	23.2813	4.83113	1.69324	0.355324	-2.25258	0.00152433	0.0109132	yes	-	-	-	-	-	-
orange1.1t02771	24.2935	6.76359	2.54983	0.702792	-1.85923	0.00525564	0.0312843	yes	-	-	-	-	-	-
orange1.1t02803	14.1712	1.93245	1.0768	0.141441	-2.92848	0.00419502	0.025966	yes	-	-	-	-	-	-
orange1.1t02854	110.333	40.5815	5.03852	1.84674	-1.44802	2.81e-07	4.58e-06	yes	-	-	-	-	-	-
orange1.1t02858	94.1374	34.7842	6.73198	2.48317	-1.43885	3.08e-06	4.18e-05	yes	-	-	-	-	-	-
orange1.1t02868	35.4281	11.5947	2.35916	0.766769	-1.62141	0.00166131	0.0117486	yes	-	-	-	-	-	-
orange1.1t02992	264.192	129.474	8.11403	3.98	-1.02765	6.25e-09	1.31e-07	yes	-	-	-	-	-	-
orange1.1t03051	26.318	7.72981	4.63719	1.31921	-1.81358	0.00458378	0.0279924	yes	-	-	-	-	-	-
orange1.1t03162	35.4281	12.5609	3.1651	1.12002	-1.49873	0.00312177	0.0202143	yes	-	-	-	-	-	-
orange1.1t03252	216.617	107.251	6.89685	3.4386	-1.00412	2.91e-07	4.73e-06	yes	-	-	-	-	-	-
orange1.1t03318	283.424	2159.52	61.4017	455.182	2.89009	0	0	yes	-	-	-	-	-	-
orange1.1t03320	6638.21	56249.9	580.833	4776.15	3.03965	0	0	yes	-	-	-	-	-	-
orange1.1t03469	179.165	85.9942	4.87756	2.36195	-1.04618	1.03e-06	1.52e-05	yes	-	-	-	-	-	-
orange1.1t03472	178.153	70.5346	11.7212	4.75023	-1.30305	1.07e-09	2.53e-08	yes	-	-	-	-	-	-
orange1.1t03567	42.5137	9.66227	1.03711	0.231817	-2.16151	1.51e-05	0.000179696	yes	-	-	-	-	-	-
orange1.1t03593	5.06115	19.3245	0.419892	1.63003	1.95681	0.00409952	0.025441	yes	-	-	-	-	-	-
orange1.1t03732	66.8072	24.1557	2.46892	0.894828	-1.4642	7.94e-05	0.000807995	yes	-	-	-	-	-	-
orange1.1t03734	47.5748	9.66227	1.7391	0.356012	-2.28834	3.41e-06	4.6e-05	yes	-	-	-	-	-	-
orange1.1t03799	70.8561	28.9868	8.09549	3.25654	-1.31378	0.000264295	0.00235362	yes	-	-	-	-	-	-
orange1.1t04061	182.201	85.9942	5.20084	2.37333	-1.13183	4.55e-07	7.2e-06	yes	orange1.1t04061	PREDICTED: chromosome-associated kinesin KIF4-like [Vitis vinifera]	-	GO:0005875//microtubule associated complex	GO:0032550;GO:0003774//motor activity;GO:0015631//tubulin binding	GO:0007017//microtubule-based process;GO:0030198//extracellular matrix organization
orange1.1t04129	31.3791	11.5947	2.05163	0.761094	-1.43062	0.00798014	0.0441273	yes	-	-	-	-	-	-
orange1.1t04212	202.446	97.5889	6.43451	3.13163	-1.03892	2.52e-07	4.16e-06	yes	orange1.1t04212	PREDICTED: pentatricopeptide repeat-containing protein At4g34830, chloroplastic-like [Vitis vinifera]	-	-	-	GO:0008152//metabolic process
orange1.1t04218	127.541	53.1425	6.64311	2.77993	-1.25681	1.48e-06	2.12e-05	yes	-	-	-	-	-	-
orange1.1t04238	330.999	129.474	9.89355	3.77187	-1.39121	6.07e-17	3.15e-15	yes	orange1.1t04238	PREDICTED: transcription initiation factor TFIID subunit 1-A-like [Vitis vinifera]	ko03022//Basal transcription factors	-	GO:0046914//transition metal ion binding;GO:0003824//catalytic activity;GO:0008135//translation factor activity, nucleic acid binding	GO:0006412//translation
orange1.1t04239	151.835	35.7504	11.1137	2.57917	-2.10736	1.26e-15	5.52e-14	yes	-	-	-	-	-	-
orange1.1t04448	855.335	335.281	64.6467	25.1434	-1.3624	7.18e-40	1.57e-37	yes	orange1.1t04448	heat shock protein 101 [Arabidopsis thaliana]	-	GO:0009532//plastid stroma;GO:0009526//plastid envelope	GO:0032550;GO:0016462//pyrophosphatase activity	GO:0009642//response to light intensity;GO:0006412//translation;GO:0000302//response to reactive oxygen species
orange1.1t04505	87.0518	42.514	8.24646	4.02539	-1.03465	0.00103332	0.00776983	yes	orange1.1t04505	PREDICTED: probable LRR receptor-like serine/threonine-protein kinase At3g47570-like [Fragaria vesca subsp. vesca]	-	-	GO:0016301//kinase activity	GO:0008152//metabolic process
orange1.1t04537	81.9907	38.6491	1.97153	0.924673	-1.0923	0.00091959	0.00703477	yes	-	-	-	-	-	-
orange1.1t04577	5.06115	18.3583	1.20577	4.02045	1.7374	0.00664208	0.0379965	yes	orange1.1t04577	PREDICTED: NADP-dependent alkenal double bond reductase P2 [Vitis vinifera]	-	GO:0043231//intracellular membrane-bounded organelle;GO:0044444//cytoplasmic part	GO:0046914//transition metal ion binding;GO:0016628//oxidoreductase activity, acting on the CH-CH group of donors, NAD or NADP as acceptor	GO:0006950//response to stress;GO:0044710;GO:0010038//response to metal ion
orange1.1t04588	102.235	45.4127	2.1295	0.953316	-1.15949	4.54e-05	0.000488885	yes	orange1.1t04588	cc-nbs-lrr resistance protein [Populus trichocarpa]	-	-	GO:0000989//transcription factor binding transcription factor activity;GO:0003676//nucleic acid binding;GO:0004175//endopeptidase activity;GO:0046914//transition metal ion binding;GO:0034061	GO:0006260//DNA replication;GO:0016485//protein processing;GO:0006351//transcription, DNA-templated
orange1.1t04592	33.4036	6.76359	0.898981	0.182876	-2.29742	7.13e-05	0.000736193	yes	-	-	-	-	-	-
orange1.1t04610	60.7338	25.1219	2.10005	0.829604	-1.33993	0.00104117	0.00782249	yes	orange1.1t04610	PREDICTED: protein MEI2-like 4-like [Vitis vinifera]	-	-	GO:0097159//organic cyclic compound binding;GO:0097159//organic cyclic compound binding;GO:0097159//organic cyclic compound binding	GO:0044699;GO:0044699
orange1.1t04668	193.336	99.5214	21.5971	9.53923	-1.17889	4.96e-06	6.49e-05	yes	orange1.1t04668	Myotubularin-like phosphatases II superfamily [Theobroma cacao]	-	-	GO:0004721//phosphoprotein phosphatase activity;GO:0034593//phosphatidylinositol bisphosphate phosphatase activity;GO:0052744//phosphatidylinositol monophosphate phosphatase activity;GO:0004721//phosphoprotein phosphatase activity;GO:0034593//phosphatidylinositol bisphosphate phosphatase activity;GO:0052744//phosphatidylinositol monophosphate phosphatase activity;GO:0004721//phosphoprotein phosph…	GO:0006470//protein dephosphorylation;GO:0006470//protein dephosphorylation;GO:0006470//protein dephosphorylation
orange1.1t04715	265.204	103.386	7.81771	3.02588	-1.36939	5.1e-14	1.93e-12	yes	-	-	-	-	-	-
orange1.1t04781	847.237	391.322	13.2025	6.23804	-1.08165	3.04e-28	3.56e-26	yes	orange1.1t04781	PREDICTED: LOW QUALITY PROTEIN: 1-phosphatidylinositol-3-phosphate 5-kinase-like [Vitis vinifera]	-	-	GO:0043169//cation binding;GO:0016307//phosphatidylinositol phosphate kinase activity;GO:0032550;GO:0043169//cation binding;GO:0016307//phosphatidylinositol phosphate kinase activity;GO:0032550;GO:0043169//cation binding;GO:0016307//phosphatidylinositol phosphate kinase activity;GO:0032550;GO:0043167//ion binding;GO:0016307//phosphatidylinositol phosphate kinase activity;GO:0032550	GO:0046488//phosphatidylinositol metabolic process;GO:0019538//protein metabolic process;GO:0046488//phosphatidylinositol metabolic process;GO:0019538//protein metabolic process;GO:0046488//phosphatidylinositol metabolic process;GO:0019538//protein metabolic process;GO:0046488//phosphatidylinositol metabolic process;GO:0019538//protein metabolic process
orange1.1t04817	1859.47	751.724	199.796	78.4254	-1.34913	1.37e-75	1.05e-72	yes	orange1.1t04817	rpl14 gene product (chloroplast) [Pentactina rupicola]	ko03010//Ribosome	GO:0009536//plastid;GO:0044391	GO:0003723//RNA binding;GO:0005198//structural molecule activity	GO:0010467//gene expression
orange1.1t05028	11.1345	0.966227	0.634248	0.0555315	-3.51367	0.00636217	0.0366597	yes	orange1.1t05028	cc-nbs-lrr resistance protein [Populus trichocarpa]	-	-	GO:0016787//hydrolase activity;GO:0032550	-
orange1.1t05042	56.6849	23.1894	2.71781	1.10408	-1.2996	0.00149753	0.0107544	yes	-	-	-	-	-	-
orange1.1t05045	241.923	77.2981	7.69697	2.42221	-1.66797	3.17e-17	1.7e-15	yes	-	-	-	-	-	-
orange1.1t05081	38.4648	77.2981	3.24671	6.6089	1.02543	4.07e-05	0.000442598	yes	-	-	-	-	-	-
orange1.1t05160	51.6237	23.1894	8.08077	3.59852	-1.16709	0.00718924	0.0406278	yes	-	-	-	-	-	-
orange1.1t05278	65.795	32.8517	11.8205	5.71399	-1.04872	0.00621679	0.0359959	yes	orange1.1t05278	S-adenosyl-L-methionine-dependent methyltransferases superfamily protein isoform 2 [Theobroma cacao]	-	GO:0043231//intracellular membrane-bounded organelle	GO:0016741	GO:0008152//metabolic process
orange1.1t05347	497.005	132.373	38.6512	10.0449	-1.94405	9.7e-42	2.45e-39	yes	-	-	-	-	-	-
orange1.1t05362	96.1619	38.6491	13.5977	5.56712	-1.28836	1.23e-05	0.000148762	yes	orange1.1t05362	Putrescine-binding periplasmic protein-related [Theobroma cacao]	-	GO:0044464;GO:0044464	GO:0005488//binding;GO:0005488//binding	-
orange1.1t05389	282.412	132.373	59.7156	27.7602	-1.10509	2.94e-10	7.42e-09	yes	orange1.1t05389	Translation initiation factor 3B1 isoform 2 [Theobroma cacao]	ko03013//RNA transport	GO:0043231//intracellular membrane-bounded organelle;GO:0043234//protein complex;GO:0070993	GO:0008135//translation factor activity, nucleic acid binding;GO:0005515//protein binding;GO:0036094//small molecule binding	GO:0006413//translational initiation
orange1.1t05431	40.4892	9.66227	10.3224	2.32591	-2.14991	3.93e-05	0.000429822	yes	orange1.1t05431	PREDICTED: DNA repair helicase XPB1-like [Vitis vinifera]	ko03420//Nucleotide excision repair;ko03022//Basal transcription factors	GO:0044424	GO:0003678//DNA helicase activity;GO:0032550;GO:0003676//nucleic acid binding	GO:0009411//response to UV;GO:0006281//DNA repair;GO:0032392//DNA geometric change
orange1.1t05503	5.06115	19.3245	9.43077	25.897	1.45734	0.00409952	0.025441	yes	orange1.1t05503	PREDICTED: polycomb group protein EMBRYONIC FLOWER 2-like [Glycine max]	-	GO:0043234//protein complex	-	GO:0040029//regulation of gene expression, epigenetic;GO:0006950//response to stress
orange1.1t05859	107.296	33.8179	18.4823	5.63461	-1.71376	1.27e-08	2.53e-07	yes	-	-	-	-	-	-
orange1.1t05923	15.1835	2.89868	15.6693	2.59137	-2.59615	0.00756354	0.0422529	yes	-	-	-	-	-	-
orange1.1t05967	13.159	1.93245	12.5695	1.68062	-2.90286	0.0074061	0.0415249	yes	-	-	-	-	-	-
orange1.1t06009	73.8928	8.69604	9.4249	1.06612	-3.14411	1.97e-12	6.38e-11	yes	-	-	-	-	-	-
orange1.1t06069	64.7827	29.953	28.9727	12.0997	-1.25972	0.00264733	0.0175628	yes	orange1.1t06069	ZDS [Citrus sinensis]	ko01100//Metabolic pathways;ko01110//Biosynthesis of secondary metabolites;ko00906//Carotenoid biosynthesis	GO:0009526//plastid envelope	GO:0016705//oxidoreductase activity, acting on paired donors, with incorporation or reduction of molecular oxygen	GO:0016109

## Sheet: DT0 vsDT6 raw data
id	DT0_count	DT6_count	DT0_fpkm	DT6_fpkm	log2(FC)	Pvalue	FDR	significant	Symbol	Description	Pathway	GO Component	GO Function	GO Process
Cs1g01010	1363.47	1061.88	53.1823	41.2215	-0.367549	0.00054486	0.00447131	no	-	-	-	-	-	-
Cs1g01015	37.4525	33.8179	16.0087	13.4073	-0.255837	1	1	no	-	-	-	-	-	-
Cs1g01020	83.0029	88.8929	15.8177	17.3305	0.131773	0.323648	0.680804	no	-	-	-	-	-	-
Cs1g01030	409.953	286.969	23.1001	16.0385	-0.52636	0.00115149	0.00854513	no	-	-	-	-	-	-
Cs1g01040	73.8928	67.6359	20.7098	16.7084	-0.30974	1	1	no	-	-	-	-	-	-
Cs1g01050	88.064	74.3995	7.39425	6.50378	-0.185125	0.695738	0.995603	no	-	-	-	-	-	-
Cs1g01060	708.561	464.755	23.4488	15.9339	-0.557415	1.55e-07	2.63e-06	no	-	-	-	-	-	-
Cs1g01070	189.287	151.698	16.01	13.1267	-0.286469	0.306884	0.656123	no	-	-	-	-	-	-
Cs1g01080	0	0	0.001	0.001	0	1	1	notest	-	-	-	-	-	-
Cs1g01090	185.238	154.596	9.7953	8.13602	-0.267766	0.51815	0.85944	no	-	-	-	-	-	-
Cs1g01100	520.286	387.457	20.8452	15.5603	-0.421845	0.00462111	0.0281802	no	-	-	-	-	-	-
Cs1g01110	0	0	0.001	0.001	0	1	1	notest	-	-	-	-	-	-
Cs1g01120	0	0	0.001	0.001	0	1	1	notest	-	-	-	-	-	-
Cs1g01130	0	0	0.001	0.001	0	1	1	notest	-	-	-	-	-	-
Cs1g01140	9.11007	2.89868	0.303511	0.0978499	-1.63311	0.146117	0.410258	no	-	-	-	-	-	-
Cs1g01150	0	0	0.001	0.001	0	1	1	notest	-	-	-	-	-	-
Cs1g01160	9.11007	4.83113	0.308644	0.16671	-0.888603	0.424115	0.791026	no	-	-	-	-	-	-
Cs1g01165	4.04892	3.86491	0.71634	0.648703	-0.143086	1	1	no	-	-	-	-	-	-
Cs1g01170	14.1712	2.89868	0.742405	0.146919	-2.33719	0.0127622	0.0651326	no	-	-	-	-	-	-
Cs1g01180	2.02446	2.89868	0.0709285	0.102989	0.538053	1	1	no	-	-	-	-	-	-
Cs1g01190	25.3058	33.8179	3.18053	4.2237	0.40924	0.193183	0.496031	no	-	-	-	-	-	-
Cs1g01200	1.01223	0.966227	0.507529	0.429742	-0.240019	1	1	no	-	-	-	-	-	-
Cs1g01205	0	0	0.001	0.001	0	1	1	notest	-	-	-	-	-	-
Cs1g01210	0	0	0.001	0.001	0	1	1	notest	-	-	-	-	-	-
Cs1g01220	5.06115	2.89868	0.28912	0.163879	-0.819037	0.726617	1	no	-	-	-	-	-	-
Cs1g01230	0	0	0.001	0.001	0	1	1	notest	-	-	-	-	-	-
Cs1g01240	0	0	0.001	0.001	0	1	1	notest	-	-	-	-	-	-
Cs1g01250	0	0	0.001	0.001	0	1	1	notest	-	-	-	-	-	-
Cs1g01260	22.2691	12.5609	1.53201	0.85375	-0.84354	0.229878	0.553582	no	-	-	-	-	-	-
Cs1g01270	1305.78	895.692	42.3635	29.3592	-0.529009	1.03e-09	2.44e-08	no	-	-	-	-	-	-
Cs1g01280	145.761	85.9942	2.67153	1.56185	-0.77441	0.00199301	0.0137941	no	-	-	-	-	-	-
Cs1g01290	1782.54	1280.25	55.7134	42.1238	-0.403389	3.56e-09	7.74e-08	no	-	-	-	-	-	-
Cs1g01300	6.07338	4.83113	6.66458	4.39191	-0.601665	1	1	no	-	-	-	-	-	-
Cs1g01310	94.1374	88.8929	7.4354	7.02146	-0.0826393	0.883049	1	no	-	-	-	-	-	-
Cs1g01320	901.897	775.88	52.4391	44.8543	-0.225397	0.335744	0.695936	no	-	-	-	-	-	-
Cs1g01330	2.02446	4.83113	0.127494	0.30618	1.26395	0.453207	0.820619	no	-	-	-	-	-	-
Cs1g01340	0	0	0.001	0.001	0	1	1	notest	-	-	-	-	-	-
Cs1g01350	0	0	0.001	0.001	0	1	1	notest	-	-	-	-	-	-
Cs1g01360	0	0	0.001	0.001	0	1	1	notest	-	-	-	-	-	-
Cs1g01370	363.391	401.95	44.6254	51.5226	0.20734	0.0070383	0.03988	no	-	-	-	-	-	-
Cs1g01380	0	0.966227	0.001	0.0518358	5.69588	1	1	no	-	-	-	-	-	-
Cs1g01390	167.018	169.09	14.498	14.8244	0.0321198	0.330876	0.690117	no	-	-	-	-	-	-
Cs1g01400	1230.87	1063.82	166.107	138.274	-0.264583	0.306857	0.656123	no	-	-	-	-	-	-
Cs1g01410	27.3302	27.0544	1.66559	1.64153	-0.0209922	0.892069	1	no	-	-	-	-	-	-
Cs1g01420	0	0	0.001	0.001	0	1	1	notest	-	-	-	-	-	-
Cs1g01430	0	0	0.001	0.001	0	1	1	notest	-	-	-	-	-	-
Cs1g01440	0	0	0.001	0.001	0	1	1	notest	-	-	-	-	-	-
Cs1g01450	0	0	0.001	0.001	0	1	1	notest	-	-	-	-	-	-
Cs1g01460	221.678	169.09	12.8109	9.64672	-0.409261	0.107949	0.33688	no	-	-	-	-	-	-
Cs1g01470	0	0	0.001	0.001	0	1	1	notest	-	-	-	-	-	-
Cs1g01480	0	0	0.001	0.001	0	1	1	notest	-	-	-	-	-	-
Cs1g01490	0	0	0.001	0.001	0	1	1	notest	-	-	-	-	-	-
Cs1g01500	202.446	136.238	7.67777	5.18341	-0.566786	0.00940985	0.0507805	no	-	-	-	-	-	-
Cs1g01505	63.7705	14.4934	15.6075	3.55853	-2.13289	2.54e-07	4.18e-06	yes	-	-	-	-	-	-
Cs1g01510	1996.12	1129.52	52.7435	30.0114	-0.813483	2.4e-33	3.58e-31	no	-	-	-	-	-	-
Cs1g01520	20.2446	14.4934	2.92429	2.05476	-0.509116	0.607899	0.938445	no	-	-	-	-	-	-
Cs1g01530	620.497	564.276	43.0836	38.6272	-0.157522	0.954946	1	no	-	-	-	-	-	-
Cs1g01540	421.088	348.808	34.622	28.1936	-0.296321	0.242561	0.574691	no	-	-	-	-	-	-
Cs1g01550	252.045	235.759	13.9087	12.9171	-0.106705	0.75426	1	no	-	-	-	-	-	-
Cs1g01560	1385.74	1110.19	67.1836	58.0999	-0.209573	0.00449752	0.0275441	no	-	-	-	-	-	-
Cs1g01570	347.195	271.51	30.0762	23.5855	-0.350722	0.0809538	0.273181	no	-	-	-	-	-	-
Cs1g01580	348.207	336.247	37.4344	36.1955	-0.0485543	0.429803	0.797147	no	-	-	-	-	-	-
Cs1g01590	5.06115	6.76359	0.241108	0.367398	0.607664	0.774482	1	no	-	-	-	-	-	-
Cs1g01600	204.471	212.57	21.0027	21.007	0.000295341	0.174677	0.465754	no	-	-	-	-	-	-
Cs1g01610	11.1345	14.4934	1.46798	1.65222	0.170573	0.557456	0.895262	no	-	-	-	-	-	-
Cs1g01620	85.0273	74.3995	3.23644	2.83236	-0.192403	0.874535	1	no	-	-	-	-	-	-
Cs1g01630	1456.6	1186.53	79.6531	62.7438	-0.344258	0.011879	0.0614691	no	-	-	-	-	-	-
Cs1g01640	741.965	451.228	21.5697	12.4478	-0.793115	6.2e-11	1.71e-09	no	-	-	-	-	-	-
Cs1g01650	689.329	562.344	49.1344	40.9675	-0.262254	0.0835532	0.279794	no	-	-	-	-	-	-
Cs1g01660	251.033	244.455	31.8814	30.6369	-0.0574447	0.450866	0.820619	no	-	-	-	-	-	-
Cs1g01670	0	0	0.001	0.001	0	1	1	notest	-	-	-	-	-	-
Cs1g01680	0	0	0.001	0.001	0	1	1	notest	-	-	-	-	-	-
Cs1g01690	0	0	0.001	0.001	0	1	1	notest	-	-	-	-	-	-
Cs1g01700	1733.95	1429.05	81.2101	66.9884	-0.277748	0.015486	0.076379	no	-	-	-	-	-	-
Cs1g01710	0	0	0.001	0.001	0	1	1	notest	-	-	-	-	-	-
Cs1g01720	0	0	0.001	0.001	0	1	1	notest	-	-	-	-	-	-
Cs1g01730	0	0	0.001	0.001	0	1	1	notest	-	-	-	-	-	-
Cs1g01740	0	0	0.001	0.001	0	1	1	notest	-	-	-	-	-	-
Cs1g01750	0	0.966227	0.001	0.0817916	6.35388	1	1	no	-	-	-	-	-	-
Cs1g01760	250.021	200.009	14.5603	11.6141	-0.326163	0.224908	0.548141	no	-	-	-	-	-	-
Cs1g01770	265.204	227.063	8.9388	7.86964	-0.183784	0.59268	0.92636	no	-	-	-	-	-	-
Cs1g01780	24.2935	17.3921	3.04286	2.1787	-0.48196	0.533131	0.874411	no	-	-	-	-	-	-
Cs1g01790	1067.9	1056.09	66.5255	65.866	-0.0143735	0.0545477	0.20502	no	-	-	-	-	-	-
Cs1g01800	10.1223	9.66227	0.594969	0.552058	-0.107995	1	1	no	-	-	-	-	-	-
Cs1g01805	0	0	0.001	0.001	0	1	1	notest	-	-	-	-	-	-
Cs1g01810	0	0	0.001	0.001	0	1	1	notest	-	-	-	-	-	-
Cs1g01820	0	0	0.001	0.001	0	1	1	notest	-	-	-	-	-	-
Cs1g01830	1.01223	1.93245	0.0849993	0.153671	0.854322	1	1	no	-	-	-	-	-	-
Cs1g01840	27.3302	15.4596	3.42085	1.82218	-0.908689	0.164592	0.447289	no	-	-	-	-	-	-
Cs1g01850	0	0	0.001	0.001	0	1	1	notest	-	-	-	-	-	-
Cs1g01860	14.1712	24.1557	1.41833	2.40777	0.763504	0.0732223	0.253502	no	-	-	-	-	-	-
Cs1g01870	0	0	0.001	0.001	0	1	1	notest	-	-	-	-	-	-
Cs1g01880	39.477	8.69604	1.43321	0.322703	-2.15097	2.54e-05	0.000289712	yes	-	-	-	-	-	-
Cs1g01890	18.2201	6.76359	0.702391	0.266722	-1.39694	0.0640725	0.230011	no	-	-	-	-	-	-
Cs1g01900	0	0	0.001	0.001	0	1	1	notest	-	-	-	-	-	-
Cs1g01910	64.7827	44.4464	3.67604	2.56556	-0.518879	0.180855	0.473858	no	-	-	-	-	-	-
Cs1g01920	610.375	314.024	8.38782	4.30404	-0.962604	4.45e-16	2.06e-14	no	-	-	-	-	-	-
Cs1g01930	262.168	163.292	8.69055	5.55209	-0.646417	0.000246199	0.00221362	no	-	-	-	-	-	-
Cs1g01940	449.43	305.328	18.1792	12.1791	-0.577881	0.000142673	0.00137571	no	-	-	-	-	-	-
Cs1g01950	448.418	291.801	15.0997	9.76946	-0.628169	1.58e-05	0.000187185	no	-	-	-	-	-	-
Cs1g01960	746.014	792.306	68.6246	72.2383	0.0740381	0.00271578	0.0179503	no	-	-	-	-	-	-
Cs1g01970	2533.61	1688	78.1175	51.7005	-0.595468	3.32e-19	2.07e-17	no	-	-	-	-	-	-
Cs1g01980	822.943	892.794	120.82	130.569	0.111953	0.000329354	0.00286282	no	-	-	-	-	-	-
Cs1g01990	143.737	153.63	37.8746	41.0283	0.115389	0.166739	0.451611	no	-	-	-	-	-	-
Cs1g02000	140.7	111.116	6.0207	4.70168	-0.356755	0.315555	0.667581	no	-	-	-	-	-	-
Cs1g02010	245.972	316.922	11.8747	14.8651	0.324038	4.59e-05	0.000492669	no	-	-	-	-	-	-
Cs1g02020	0	0	0.001	0.001	0	1	1	notest	-	-	-	-	-	-
Cs1g02030	435.259	270.544	16.1206	10.1716	-0.664359	1.59e-06	2.27e-05	no	-	-	-	-	-	-
Cs1g02040	0	0	0.001	0.001	0	1	1	notest	-	-	-	-	-	-
Cs1g02050	0	0	0.001	0.001	0	1	1	notest	-	-	-	-	-	-
Cs1g02060	0	0	0.001	0.001	0	1	1	notest	-	-	-	-	-	-
Cs1g02065	61.7461	74.3995	12.8525	16.2364	0.337183	0.12506	0.369152	no	-	-	-	-	-	-
Cs1g02070	0	0	0.001	0.001	0	1	1	notest	-	-	-	-	-	-
Cs1g02080	0	0	0.001	0.001	0	1	1	notest	-	-	-	-	-	-
Cs1g02090	53.6482	31.8855	2.7311	1.65501	-0.722642	0.0827031	0.277728	no	-	-	-	-	-	-
Cs1g02100	120.455	113.049	16.6135	15.2609	-0.122516	0.845463	1	no	-	-	-	-	-	-
Cs1g02110	110.333	96.6227	11.5361	10.0853	-0.193902	0.890051	1	no	-	-	-	-	-	-
Cs1g02120	0	0	0.001	0.001	0	1	1	notest	-	-	-	-	-	-
Cs1g02130	0	0	0.001	0.001	0	1	1	notest	-	-	-	-	-	-
Cs1g02140	0	0	0.001	0.001	0	1	1	notest	-	-	-	-	-	-
Cs1g02150	0	0	0.001	0.001	0	1	1	notest	-	-	-	-	-	-
Cs1g02160	0	0	0.001	0.001	0	1	1	notest	-	-	-	-	-	-
Cs1g02170	1.01223	0	0.0916257	0.001	-6.51768	1	1	no	-	-	-	-	-	-
Cs1g02180	0	0	0.001	0.001	0	1	1	notest	-	-	-	-	-	-
Cs1g02190	0	0	0.001	0.001	0	1	1	notest	-	-	-	-	-	-
Cs1g02195	1.01223	1.93245	0.532094	1.00274	0.914195	1	1	no	-	-	-	-	-	-
Cs1g02200	0	0	0.001	0.001	0	1	1	notest	-	-	-	-	-	-
Cs1g02210	0	0	0.001	0.001	0	1	1	notest	-	-	-	-	-	-
Cs1g02220	0	0	0.001	0.001	0	1	1	notest	-	-	-	-	-	-
Cs1g02230	0	0	0.001	0.001	0	1	1	notest	-	-	-	-	-	-
Cs1g02240	6.07338	9.66227	0.446343	0.698647	0.646411	0.454681	0.820655	no	-	-	-	-	-	-
Cs1g02250	6.07338	1.93245	0.455826	0.142381	-1.67873	0.289161	0.632724	no	-	-	-	-	-	-
Cs1g02260	9.11007	2.89868	1.24267	0.387818	-1.67999	0.146117	0.410258	no	-	-	-	-	-	-
Cs1g02270	45.5504	41.5478	3.38141	3.05041	-0.148622	1	1	no	-	-	-	-	-	-
Cs1g02280	911.007	1081.21	203.629	236.862	0.218104	1.02e-08	2.07e-07	no	-	-	-	-	-	-
Cs1g02290	250.021	252.185	18.8546	18.6454	-0.0160968	0.252194	0.581893	no	-	-	-	-	-	-
Cs1g02295	818.894	711.143	62.1423	51.4962	-0.27111	0.45932	0.825274	no	-	-	-	-	-	-
Cs1g02300	884.689	714.042	70.5879	58.5479	-0.269803	0.0300679	0.12981	no	-	-	-	-	-	-
Cs1g02310	398.819	313.058	22.7769	17.2659	-0.399646	0.07066	0.247484	no	-	-	-	-	-	-
Cs1g02320	130.578	102.42	11.8988	9.47884	-0.328034	0.327521	0.685387	no	-	-	-	-	-	-
Cs1g02330	0	0.966227	0.001	0.245567	7.93997	1	1	no	-	-	-	-	-	-
Cs1g02340	27.3302	11.5947	0.981382	0.421629	-1.21884	0.033719	0.141719	no	-	-	-	-	-	-
Cs1g02350	0	0	0.001	0.001	0	1	1	notest	-	-	-	-	-	-
Cs1g02360	0	0	0.001	0.001	0	1	1	notest	-	-	-	-	-	-
Cs1g02370	0	0	0.001	0.001	0	1	1	notest	-	-	-	-	-	-
Cs1g02380	1.01223	5.79736	0.0610255	0.349633	2.51836	0.125066	0.369152	no	-	-	-	-	-	-
Cs1g02390	0	0	0.001	0.001	0	1	1	notest	-	-	-	-	-	-
Cs1g02400	0	0	0.001	0.001	0	1	1	notest	-	-	-	-	-	-
Cs1g02410	0	0	0.001	0.001	0	1	1	notest	-	-	-	-	-	-
Cs1g02420	0	0	0.001	0.001	0	1	1	notest	-	-	-	-	-	-
Cs1g02430	0	0	0.001	0.001	0	1	1	notest	-	-	-	-	-	-
Cs1g02440	8.09784	10.6285	0.375676	0.484242	0.366239	0.647764	0.962553	no	-	-	-	-	-	-
Cs1g02450	1.01223	0	0.158383	0.001	-7.30727	1	1	no	-	-	-	-	-	-
Cs1g02460	0	0	0.001	0.001	0	1	1	notest	-	-	-	-	-	-
Cs1g02470	0	0	0.001	0.001	0	1	1	notest	-	-	-	-	-	-
Cs1g02480	1.01223	0	0.0564755	0.001	-5.81955	1	1	no	-	-	-	-	-	-
Cs1g02490	0	0	0.001	0.001	0	1	1	notest	-	-	-	-	-	-
Cs1g02500	0	0	0.001	0.001	0	1	1	notest	-	-	-	-	-	-
Cs1g02510	0	0	0.001	0.001	0	1	1	notest	-	-	-	-	-	-
Cs1g02520	14.1712	4.83113	2.29784	0.750447	-1.61446	0.0636923	0.229083	no	-	-	-	-	-	-
Cs1g02530	20.2446	21.257	1.10059	1.17126	0.0897842	0.755473	1	no	-	-	-	-	-	-
Cs1g02540	0	0	0.001	0.001	0	1	1	notest	-	-	-	-	-	-
Cs1g02550	0	0	0.001	0.001	0	1	1	notest	-	-	-	-	-	-
Cs1g02560	0	0	0.001	0.001	0	1	1	notest	-	-	-	-	-	-
Cs1g02570	0	0	0.001	0.001	0	1	1	notest	-	-	-	-	-	-
Cs1g02580	80.9784	75.3657	4.86202	4.53094	-0.101745	0.936468	1	no	-	-	-	-	-	-
Cs1g02590	73.8928	54.1087	2.36591	1.75638	-0.42979	0.288442	0.632724	no	-	-	-	-	-	-
Cs1g02600	634.668	466.688	24.0279	17.7978	-0.433012	0.000983518	0.00743623	no	-	-	-	-	-	-
Cs1g02610	3.03669	2.89868	3.06331	2.31271	-0.405507	1	1	no	-	-	-	-	-	-
Cs1g02620	12.1468	8.69604	0.657254	0.462565	-0.506795	0.663792	0.975482	no	-	-	-	-	-	-
Cs1g02630	2.02446	0	0.388851	0.001	-8.60307	0.500025	0.844472	no	-	-	-	-	-	-
Cs1g02640	0	0	0.001	0.001	0	1	1	notest	-	-	-	-	-	-
Cs1g02650	444.369	401.95	38.4241	34.5378	-0.153835	1	1	no	-	-	-	-	-	-
Cs1g02660	774.356	605.824	45.5624	36.3563	-0.325638	0.00980741	0.0526212	no	-	-	-	-	-	-
Cs1g02670	806.748	644.473	45.3372	36.4829	-0.313475	0.0254452	0.113747	no	-	-	-	-	-	-
Cs1g02675	250.021	274.408	45.8771	47.6531	0.0547959	0.0311302	0.133242	no	-	-	-	-	-	-
Cs1g02680	846.225	884.098	37.8798	39.2235	0.0502896	0.00456228	0.0278929	no	-	-	-	-	-	-
Cs1g02690	4.04892	6.76359	0.210717	0.350296	0.733268	0.548941	0.887037	no	-	-	-	-	-	-
Cs1g02700	404.892	434.802	23.4468	25.455	0.118558	0.0163464	0.0796331	no	-	-	-	-	-	-
Cs1g02710	1750.15	906.321	33.2804	17.1722	-0.954598	3.1e-40	7.3e-38	no	-	-	-	-	-	-
Cs1g02720	7.08561	5.79736	0.72233	0.577362	-0.323182	1	1	no	-	-	-	-	-	-
Cs1g02730	135.639	97.5889	3.85394	2.76884	-0.477052	0.102492	0.323885	no	-	-	-	-	-	-
Cs1g02740	120.455	100.488	7.89059	6.4295	-0.295427	0.592622	0.926336	no	-	-	-	-	-	-
Cs1g02750	1.01223	0	0.0554071	0.001	-5.792	1	1	no	-	-	-	-	-	-
Cs1g02760	19.2324	18.3583	1.12246	1.12849	0.0077296	1	1	no	-	-	-	-	-	-
Cs1g02770	1494.05	1339.19	121.181	109.333	-0.148435	0.825136	1	no	-	-	-	-	-	-
Cs1g02780	267.229	184.549	10.217	6.99424	-0.546732	0.00588658	0.034385	no	-	-	-	-	-	-
Cs1g02790	24.2935	14.4934	10.653	6.09423	-0.805744	0.256328	0.588138	no	-	-	-	-	-	-
Cs1g02800	810.797	618.385	34.909	29.3478	-0.250347	0.00193592	0.0134482	no	-	-	-	-	-	-
Cs1g02810	396.794	278.273	19.8099	13.4932	-0.553989	0.00161566	0.0114637	no	-	-	-	-	-	-
Cs1g02820	160.945	137.204	10.8785	9.19605	-0.242393	0.645019	0.961371	no	-	-	-	-	-	-
Cs1g02830	51.6237	25.1219	5.77059	2.89035	-0.997475	0.0156346	0.0767217	no	-	-	-	-	-	-
Cs1g02840	1829.1	1930.52	150.291	156.728	0.0605043	1.61e-05	0.000190401	no	-	-	-	-	-	-
Cs1g02850	238.886	277.307	36.0992	41.0078	0.183931	0.0062209	0.03601	no	-	-	-	-	-	-
Cs1g02860	278.363	250.253	16.8559	14.9236	-0.175658	0.965742	1	no	-	-	-	-	-	-
Cs1g02870	142.724	169.09	17.6056	20.8005	0.240584	0.0211096	0.0977286	no	-	-	-	-	-	-
Cs1g02880	41.5014	32.8517	4.3992	3.45271	-0.349512	0.645085	0.961371	no	-	-	-	-	-	-
Cs1g02890	117.419	132.373	9.21904	10.4559	0.181629	0.0894797	0.294533	no	-	-	-	-	-	-
Cs1g02900	201.434	179.718	18.7612	16.7552	-0.163143	0.919171	1	no	-	-	-	-	-	-
Cs1g02910	51.6237	16.4259	1.69112	0.543385	-1.63793	0.000134215	0.0013	yes	-	-	-	-	-	-
Cs1g02920	275.327	254.118	13.8803	12.4431	-0.157693	0.863728	1	no	-	-	-	-	-	-
Cs1g02930	1085.11	297.598	16.7058	4.63699	-1.84909	6.55e-84	7.02e-81	yes	-	-	-	-	-	-
Cs1g02940	946.435	606.79	31.9594	20.525	-0.638858	1.4e-10	3.66e-09	no	-	-	-	-	-	-
Cs1g02950	538.507	258.949	12.1077	5.76895	-1.06954	4.19e-17	2.22e-15	yes	-	-	-	-	-	-
Cs1g02960	558.751	595.196	40.0419	60.348	0.591796	0.00773888	0.0430865	no	-	-	-	-	-	-
Cs1g02970	593.167	553.648	34.3717	31.6601	-0.118555	0.625302	0.943818	no	-	-	-	-	-	-
Cs1g02980	1052.72	872.503	71.8997	60.017	-0.260615	0.0695322	0.244733	no	-	-	-	-	-	-
Cs1g02990	4.04892	0.966227	0.330337	0.064286	-2.36136	0.375062	0.737452	no	-	-	-	-	-	-
Cs1g03000	145.761	163.292	24.7735	27.4066	0.145726	0.0706603	0.247484	no	-	-	-	-	-	-
Cs1g03010	0	0	0.001	0.001	0	1	1	notest	-	-	-	-	-	-
Cs1g03020	1.01223	0	0.103003	0.001	-6.68654	1	1	no	-	-	-	-	-	-
Cs1g03030	1854.41	1119.86	36.4087	22.6459	-0.685033	2.9e-24	2.61e-22	no	-	-	-	-	-	-
Cs1g03040	62.7583	51.21	2.50211	2.00643	-0.318514	0.640722	0.957376	no	-	-	-	-	-	-
Cs1g03050	275.327	255.084	18.8659	17.6667	-0.0947483	0.830289	1	no	-	-	-	-	-	-
Cs1g03060	961.619	803.901	45.8588	38.6256	-0.247641	0.115033	0.352852	no	-	-	-	-	-	-
Cs1g03070	0	0	0.001	0.001	0	1	1	notest	-	-	-	-	-	-
Cs1g03080	1013.24	763.319	43.6194	33.4296	-0.383844	0.000242059	0.00218281	no	-	-	-	-	-	-
Cs1g03090	104.26	78.2644	8.07659	6.13391	-0.396939	0.236356	0.564561	no	-	-	-	-	-	-
Cs1g03100	0	0	0.001	0.001	0	1	1	notest	-	-	-	-	-	-
Cs1g03110	1931.34	1817.47	342.254	326.666	-0.0672511	0.279443	0.622	no	-	-	-	-	-	-
Cs1g03120	373.513	368.132	20.2334	22.7311	0.167929	0.263764	0.59949	no	-	-	-	-	-	-
Cs1g03130	532.433	332.382	22.3983	13.8807	-0.690309	1.73e-07	2.92e-06	no	-	-	-	-	-	-
Cs1g03140	2091.27	2427.16	199.952	233.226	0.222075	4.49e-14	1.72e-12	no	-	-	-	-	-	-
Cs1g03150	0	0	0.001	0.001	0	1	1	notest	-	-	-	-	-	-
Cs1g03160	742.977	742.062	82.9192	79.7564	-0.0561059	0.0713986	0.249377	no	-	-	-	-	-	-
Cs1g03170	418.051	276.341	17.2793	11.3852	-0.601885	7.12e-05	0.00073552	no	-	-	-	-	-	-
Cs1g03180	355.293	393.254	31.2369	33.3065	0.0925525	0.00789381	0.0437332	no	-	-	-	-	-	-
Cs1g03190	0	0.966227	0.001	0.0836682	6.38661	1	1	no	-	-	-	-	-	-
Cs1g03200	504.091	386.491	20.909	15.7613	-0.407738	0.017945	0.0858596	no	-	-	-	-	-	-
Cs1g03210	169.042	141.069	5.15845	4.23754	-0.283711	0.49819	0.844472	no	-	-	-	-	-	-
Cs1g03220	514.213	361.369	20.8381	14.2747	-0.545763	0.000334878	0.00290966	no	-	-	-	-	-	-
Cs1g03230	448.418	428.038	31.8901	30.2457	-0.0763786	0.446905	0.817843	no	-	-	-	-	-	-
Cs1g03240	1094.22	927.578	69.5516	62.0295	-0.165129	0.168835	0.454346	no	-	-	-	-	-	-
Cs1g03250	0	1.93245	0.001	0.292653	8.19305	0.500025	0.844472	no	-	-	-	-	-	-
Cs1g03260	0	0	0.001	0.001	0	1	1	notest	-	-	-	-	-	-
Cs1g03270	1.01223	0	0.207324	0.001	-7.69574	1	1	no	-	-	-	-	-	-
Cs1g03280	55.6727	42.514	7.47127	5.71291	-0.387128	0.480768	0.844472	no	-	-	-	-	-	-
Cs1g03290	0	0	0.001	0.001	0	1	1	notest	-	-	-	-	-	-
Cs1g03300	31.3791	28.0206	3.04456	2.69704	-0.174857	1	1	no	-	-	-	-	-	-
Cs1g03310	4.04892	0	0.442303	0.001	-8.78889	0.125037	0.369152	no	-	-	-	-	-	-
Cs1g03320	48.5871	43.4802	2.15199	1.91001	-0.172091	1	1	no	-	-	-	-	-	-
Cs1g03330	34.4158	29.953	2.79922	2.47342	-0.178518	1	1	no	-	-	-	-	-	-
Cs1g03340	800.674	595.196	22.5135	16.6581	-0.434567	0.000458213	0.00382171	no	-	-	-	-	-	-
Cs1g03350	274.314	225.131	16.1641	13.5294	-0.256695	0.308648	0.65751	no	-	-	-	-	-	-
Cs1g03360	75.9173	73.4332	10.5632	10.2464	-0.0439298	0.744189	1	no	-	-	-	-	-	-
Cs1g03370	106.284	113.049	6.25093	6.72934	0.106394	0.254279	0.584815	no	-	-	-	-	-	-
Cs1g03380	59.7216	62.8047	2.53648	2.70124	0.090794	0.472212	0.839761	no	-	-	-	-	-	-
Cs1g03390	91.1007	89.8591	5.18351	5.09853	-0.023848	0.657185	0.970905	no	-	-	-	-	-	-
Cs1g03400	0	0	0.001	0.001	0	1	1	notest	-	-	-	-	-	-
Cs1g03410	897.848	917.916	79.4719	78.5317	-0.0171697	0.0134562	0.0680269	no	-	-	-	-	-	-
Cs1g03420	51.6237	27.0544	2.72621	1.45028	-0.910565	0.0311113	0.133236	no	-	-	-	-	-	-
Cs1g03430	474.736	457.025	36.2555	35.7505	-0.0202365	0.369716	0.736717	no	-	-	-	-	-	-
Cs1g03440	44.5381	45.4127	5.54689	5.64482	0.0252485	0.599235	0.932119	no	-	-	-	-	-	-
Cs1g03450	304.681	321.754	16.139	16.8393	0.061281	0.0589909	0.217562	no	-	-	-	-	-	-
Cs1g03460	570.898	345.909	20.489	12.0972	-0.760176	7.19e-09	1.49e-07	no	-	-	-	-	-	-
Cs1g03470	8.09784	12.5609	1.21345	1.80099	0.569676	0.383562	0.747764	no	-	-	-	-	-	-
Cs1g03480	118.431	132.373	11.0269	12.1684	0.142112	0.102716	0.32445	no	-	-	-	-	-	-
Cs1g03490	0	0.966227	0.001	0.363982	8.50772	1	1	no	-	-	-	-	-	-
Cs1g03500	5911.43	4857.22	287.19	249.697	-0.201827	5.74e-05	0.000603693	no	-	-	-	-	-	-
Cs1g03510	0	0	0.001	0.001	0	1	1	notest	-	-	-	-	-	-
Cs1g03520	1304.76	737.231	29.8355	16.5129	-0.853436	4.5e-23	3.64e-21	no	-	-	-	-	-	-
Cs1g03530	348.207	306.294	19.9458	17.6583	-0.175739	0.758054	1	no	-	-	-	-	-	-
Cs1g03540	22.2691	18.3583	1.4413	1.20719	-0.255718	0.874754	1	no	-	-	-	-	-	-
Cs1g03550	251.033	173.921	9.35458	6.99918	-0.418487	0.00928647	0.0502141	no	-	-	-	-	-	-
Cs1g03560	914.044	630.946	43.2618	27.3316	-0.662524	4.54e-07	7.19e-06	no	-	-	-	-	-	-
Cs1g03570	63.7705	62.8047	3.08979	2.98	-0.0521965	0.723629	1	no	-	-	-	-	-	-
Cs1g03580	4.04892	5.79736	0.376409	0.534306	0.505365	0.753968	1	no	-	-	-	-	-	-
Cs1g03590	626.571	373.93	20.646	12.2299	-0.75545	3.4e-10	8.51e-09	no	-	-	-	-	-	-
Cs1g03600	361.366	329.483	19.2559	17.6317	-0.127129	0.970147	1	no	-	-	-	-	-	-
Cs1g03610	1302.74	1137.25	107.781	93.5718	-0.203957	0.412753	0.77965	no	-	-	-	-	-	-
Cs1g03620	594.179	565.243	50.1023	48.6753	-0.041687	0.423944	0.791026	no	-	-	-	-	-	-
Cs1g03630	2.02446	0	0.15341	0.001	-7.26125	0.500025	0.844472	no	-	-	-	-	-	-
Cs1g03640	0	0	0.001	0.001	0	1	1	notest	-	-	-	-	-	-
Cs1g03650	0	0	0.001	0.001	0	1	1	notest	-	-	-	-	-	-
Cs1g03660	0	0	0.001	0.001	0	1	1	notest	-	-	-	-	-	-
Cs1g03670	10.1223	3.86491	0.465104	0.177229	-1.39194	0.179718	0.472037	no	-	-	-	-	-	-
Cs1g03680	0	0	0.001	0.001	0	1	1	notest	-	-	-	-	-	-
Cs1g03690	14.1712	5.79736	0.654041	0.266388	-1.29585	0.115499	0.353423	no	-	-	-	-	-	-
Cs1g03700	0	0	0.001	0.001	0	1	1	notest	-	-	-	-	-	-
Cs1g03710	0	0	0.001	0.001	0	1	1	notest	-	-	-	-	-	-
Cs1g03720	0	0.966227	0.001	0.0536321	5.74502	1	1	no	-	-	-	-	-	-
Cs1g03730	0	0	0.001	0.001	0	1	1	notest	-	-	-	-	-	-
Cs1g03740	0	0	0.001	0.001	0	1	1	notest	-	-	-	-	-	-
Cs1g03750	0	0	0.001	0.001	0	1	1	notest	-	-	-	-	-	-
Cs1g03760	0	0	0.001	0.001	0	1	1	notest	-	-	-	-	-	-
Cs1g03770	0	0	0.001	0.001	0	1	1	notest	-	-	-	-	-	-
Cs1g03780	3.03669	0	0.542825	0.001	-9.08434	0.250037	0.578161	no	-	-	-	-	-	-
Cs1g03790	0	0.966227	0.001	0.0891363	6.47794	1	1	no	-	-	-	-	-	-
Cs1g03800	0	1.93245	0.001	0.174815	7.44969	0.500025	0.844472	no	-	-	-	-	-	-
Cs1g03810	0	0	0.001	0.001	0	1	1	notest	-	-	-	-	-	-
Cs1g03820	4.04892	0.966227	0.222534	0.0537996	-2.04836	0.375062	0.737452	no	-	-	-	-	-	-
Cs1g03830	0	0	0.001	0.001	0	1	1	notest	-	-	-	-	-	-
Cs1g03840	0	0	0.001	0.001	0	1	1	notest	-	-	-	-	-	-
Cs1g03850	0	0	0.001	0.001	0	1	1	notest	-	-	-	-	-	-
Cs1g03860	220.666	186.482	12.6818	10.9441	-0.212606	0.523052	0.864762	no	-	-	-	-	-	-
Cs1g03870	0	0	0.001	0.001	0	1	1	notest	-	-	-	-	-	-
Cs1g03880	0	0	0.001	0.001	0	1	1	notest	-	-	-	-	-	-
Cs1g03890	0	0	0.001	0.001	0	1	1	notest	-	-	-	-	-	-
Cs1g03900	70.8561	68.6021	9.85849	9.67444	-0.0271885	0.735425	1	no	-	-	-	-	-	-
Cs1g03910	4.04892	0	0.192575	0.001	-7.58928	0.125037	0.369152	no	-	-	-	-	-	-
Cs1g03920	0	0	0.001	0.001	0	1	1	notest	-	-	-	-	-	-
Cs1g03930	0	0	0.001	0.001	0	1	1	notest	-	-	-	-	-	-
Cs1g03940	0	0	0.001	0.001	0	1	1	notest	-	-	-	-	-	-
Cs1g03950	0	0	0.001	0.001	0	1	1	notest	-	-	-	-	-	-
Cs1g03960	12.1468	11.5947	1.07004	1.02159	-0.0668484	1	1	no	-	-	-	-	-	-
Cs1g03970	3.03669	0.966227	3.96824	1.01722	-1.96387	0.625037	0.943509	no	-	-	-	-	-	-
Cs1g03980	0	1.93245	0.001	0.109291	6.77203	0.500025	0.844472	no	-	-	-	-	-	-
Cs1g03990	15.1835	5.79736	0.498449	0.189473	-1.39545	0.0785091	0.267118	no	-	-	-	-	-	-
Cs1g04000	0	0	0.001	0.001	0	1	1	notest	-	-	-	-	-	-
Cs1g04010	0	0	0.001	0.001	0	1	1	notest	-	-	-	-	-	-
Cs1g04020	0	0	0.001	0.001	0	1	1	notest	-	-	-	-	-	-
Cs1g04030	1138.76	947.869	82.7682	69.0923	-0.260552	0.0731894	0.253502	no	-	-	-	-	-	-
Cs1g04040	0	0	0.001	0.001	0	1	1	notest	-	-	-	-	-	-
Cs1g04050	0	0	0.001	0.001	0	1	1	notest	-	-	-	-	-	-
Cs1g04060	527.372	303.395	14.8724	8.52418	-0.803005	4.5e-10	1.11e-08	no	-	-	-	-	-	-
Cs1g04070	156.896	126.576	11.7424	9.42313	-0.317449	0.375108	0.737452	no	-	-	-	-	-	-
Cs1g04080	32.3914	27.0544	1.67692	1.39876	-0.261665	0.79514	1	no	-	-	-	-	-	-
Cs1g04090	0	0	0.001	0.001	0	1	1	notest	-	-	-	-	-	-
Cs1g04100	249.009	182.617	16.1283	11.7648	-0.455118	0.0400686	0.162265	no	-	-	-	-	-	-
Cs1g04110	2.02446	0.966227	0.123629	0.0561517	-1.13862	1	1	no	-	-	-	-	-	-
Cs1g04115	244.96	225.131	32.5335	30.5044	-0.0929087	0.891223	1	no	-	-	-	-	-	-
Cs1g04120	733.867	348.808	7.24435	3.43725	-1.0756	2.98e-23	2.44e-21	yes	Cs1g04120	Spatacsin [Medicago truncatula]	-	-	GO:0003676//nucleic acid binding;GO:0034061	GO:0006260//DNA replication
Cs1g04130	261.155	205.806	24.7082	19.6314	-0.331827	0.155644	0.42943	no	Cs1g04130	PREDICTED: zinc finger A20 and AN1 domain-containing stress-associated protein 9-like isoform 1 [Fragaria vesca subsp. vesca]	-	-	GO:0046872//metal ion binding;GO:0046872//metal ion binding	-
Cs1g04140	0	0	0.001	0.001	0	1	1	notest	-	-	-	-	-	-
Cs1g04150	0	0	0.001	0.001	0	1	1	notest	-	-	-	-	-	-
Cs1g04160	0	0	0.001	0.001	0	1	1	notest	Cs1g04160	Hemopexin [Medicago truncatula]	-	-	GO:0097159//organic cyclic compound binding	-
Cs1g04170	0	0	0.001	0.001	0	1	1	notest	Cs1g04170	copia-type polyprotein [Rosa rugosa]	-	-	GO:0046872//metal ion binding	GO:0006259//DNA metabolic process
Cs1g04180	1.01223	0	0.17811	0.001	-7.47662	1	1	no	Cs1g04180	WRKY DNA-binding protein 13 [Theobroma cacao]	-	-	GO:0003677//DNA binding;GO:0001071//nucleic acid binding transcription factor activity	GO:0006351//transcription, DNA-templated
Cs1g04190	0	0	0.001	0.001	0	1	1	notest	Cs1g04190	Reverse transcriptase (RNA-dependent DNA polymerase) domain containing protein [Oryza sativa Japonica Group]	-	-	-	GO:0044260;GO:0090304
Cs1g04200	0	0	0.001	0.001	0	1	1	notest	Cs1g04200	Germin-like protein subfamily T member 2 [Theobroma cacao]	-	-	GO:0046872//metal ion binding;GO:0003824//catalytic activity	GO:0044710
Cs1g04210	0	0	0.001	0.001	0	1	1	notest	-	-	-	-	-	-
Cs1g04220	0	0	0.001	0.001	0	1	1	notest	Cs1g04220	Cytochrome P450 [Theobroma cacao]	-	GO:0043231//intracellular membrane-bounded organelle	GO:0046914//transition metal ion binding;GO:0046906//tetrapyrrole binding;GO:0016709//oxidoreductase activity, acting on paired donors, with incorporation or reduction of molecular oxygen, NAD(P)H as one donor, and incorporation of one atom of oxygen	GO:0009639//response to red or far red light;GO:0042742//defense response to bacterium;GO:0042430;GO:0019761//glucosinolate biosynthetic process;GO:0019752//carboxylic acid metabolic process
Cs1g04230	3.03669	0	0.801235	0.001	-9.64608	0.250037	0.578161	no	-	-	-	-	-	-
Cs1g04235	202.446	225.131	40.579	45.148	0.153929	0.0395952	0.160743	no	-	-	-	-	-	-
Cs1g04240	0	0	0.001	0.001	0	1	1	notest	Cs1g04240	PREDICTED: premnaspirodiene oxygenase-like [Solanum lycopersicum]	-	-	GO:0046872//metal ion binding;GO:0016705//oxidoreductase activity, acting on paired donors, with incorporation or reduction of molecular oxygen;GO:0004497//monooxygenase activity	-
Cs1g04250	0	0	0.001	0.001	0	1	1	notest	Cs1g04250	CTV.20 [Citrus trifoliata]	-	-	GO:0005488//binding	GO:0044238;GO:0043170
Cs1g04260	0	0	0.001	0.001	0	1	1	notest	-	-	-	-	-	-
Cs1g04270	0	0	0.001	0.001	0	1	1	notest	-	-	-	-	-	-
Cs1g04280	0	0	0.001	0.001	0	1	1	notest	Cs1g04280	PREDICTED: vinorine synthase-like [Vitis vinifera]	-	-	GO:0016740//transferase activity	-
Cs1g04290	0	0	0.001	0.001	0	1	1	notest	-	-	-	-	-	-
Cs1g04300	0	0	0.001	0.001	0	1	1	notest	-	-	-	-	-	-
Cs1g04310	0	0	0.001	0.001	0	1	1	notest	-	-	-	-	-	-
Cs1g04320	0	0	0.001	0.001	0	1	1	notest	Cs1g04320	non-ltr retroelement reverse transcriptase [Rosa rugosa]	-	-	GO:0005488//binding	-
Cs1g04330	0	0	0.001	0.001	0	1	1	notest	-	-	-	-	-	-
Cs1g04340	102.235	70.5346	2.52039	1.7679	-0.51161	0.0804622	0.27195	no	Cs1g04340	Leucine-rich receptor-like protein kinase family protein [Theobroma cacao]	ko04075//Plant hormone signal transduction	GO:0032991//macromolecular complex;GO:0031224//intrinsic component of membrane	GO:0004702//receptor signaling protein serine/threonine kinase activity;GO:0032550;GO:0016791//phosphatase activity;GO:0046983//protein dimerization activity;GO:0008289//lipid binding	GO:0009908//flower development;GO:0055088//lipid homeostasis;GO:0009720//detection of hormone stimulus;GO:0048827//phyllome development;GO:0048580;GO:0009411//response to UV;GO:0032147//activation of protein kinase activity;GO:0010208//pollen wall assembly;GO:0043401//steroid hormone mediated signaling pathway;GO:0008219//cell death;GO:0006950//response to stress;GO:0035556//intracellular signal …
Cs1g04350	86.0396	88.8929	15.2349	15.3554	0.0113661	0.451761	0.820619	no	Cs1g04350	PREDICTED: UDP-galactose transporter 2-like [Glycine max]	-	GO:0043231//intracellular membrane-bounded organelle;GO:0031224//intrinsic component of membrane	GO:0036080;GO:0015165//pyrimidine nucleotide-sugar transmembrane transporter activity	GO:0051707//response to other organism;GO:0015785//UDP-galactose transport;GO:0036079
Cs1g04360	167.018	254.118	41.1161	56.5903	0.460851	2.35e-07	3.9e-06	no	-	-	-	-	-	-
Cs1g04370	244.96	220.3	14.4916	13.0044	-0.156217	1	1	no	-	-	-	-	-	-
Cs1g04380	50.6115	38.6491	2.9505	2.15827	-0.451084	0.525937	0.866999	no	Cs1g04380	Serine/threonine-protein kinase [Theobroma cacao]	-	-	GO:0004674//protein serine/threonine kinase activity;GO:0032550	GO:0044763;GO:0006796//phosphate-containing compound metabolic process;GO:0006464//cellular protein modification process
Cs1g04390	342.134	201.941	11.6116	6.87923	-0.755248	1.86e-06	2.62e-05	no	-	-	-	-	-	-
Cs1g04400	72.8806	76.3319	4.17949	4.30649	0.0431856	0.414478	0.78166	no	Cs1g04400	PREDICTED: crossover junction endonuclease EME1B-like isoform X1 [Cicer arietinum]	-	-	GO:0016788//hydrolase activity, acting on ester bonds;GO:0003676//nucleic acid binding	GO:0090304
Cs1g04410	0	0	0.001	0.001	0	1	1	notest	-	-	-	-	-	-
Cs1g04420	0	0	0.001	0.001	0	1	1	notest	-	-	-	-	-	-
Cs1g04430	187.263	161.36	12.2808	10.5727	-0.216061	0.70994	1	no	Cs1g04430	PREDICTED: ubiquitin carboxyl-terminal hydrolase 27-like [Vitis vinifera]	-	-	GO:0008233//peptidase activity	GO:0006508//proteolysis
Cs1g04440	0	0	0.001	0.001	0	1	1	notest	-	-	-	-	-	-
Cs1g04450	0	0	0.001	0.001	0	1	1	notest	Cs1g04450	Aquarius [Theobroma cacao]	ko03040//Spliceosome	GO:0009536//plastid;GO:0015629//actin cytoskeleton;GO:0030529//ribonucleoprotein complex;GO:0016020//membrane	GO:0017111//nucleoside-triphosphatase activity;GO:0032550;GO:0036002//pre-mRNA binding	GO:0000377
Cs1g04460	0	0	0.001	0.001	0	1	1	notest	-	-	-	-	-	-
Cs1g04470	0	0	0.001	0.001	0	1	1	notest	-	-	-	-	-	-
Cs1g04480	0	0	0.001	0.001	0	1	1	notest	Cs1g04480	PREDICTED: egg cell-secreted protein 1.4-like [Fragaria vesca subsp. vesca]	-	GO:0043226//organelle	-	GO:0080154//regulation of fertilization;GO:0032880//regulation of protein localization
Cs1g04485	25.3058	15.4596	2.24827	1.36428	-0.720676	0.268667	0.60448	no	-	-	-	-	-	-
Cs1g04490	0	0	0.001	0.001	0	1	1	notest	-	-	-	-	-	-
Cs1g04500	0	0	0.001	0.001	0	1	1	notest	-	-	-	-	-	-
Cs1g04510	0	0	0.001	0.001	0	1	1	notest	Cs1g04510	Flavin-binding monooxygenase family protein [Theobroma cacao]	ko00380//Tryptophan metabolism	-	GO:0016709//oxidoreductase activity, acting on paired donors, with incorporation or reduction of molecular oxygen, NAD(P)H as one donor, and incorporation of one atom of oxygen;GO:0000166//nucleotide binding	GO:0044710
Cs1g04520	0	0	0.001	0.001	0	1	1	notest	-	-	-	-	-	-
Cs1g04530	0	0	0.001	0.001	0	1	1	notest	Cs1g04530	Tyrosine/DOPA decarboxylase [Theobroma cacao]	ko01100//Metabolic pathways;ko01110//Biosynthesis of secondary metabolites;ko00350//Tyrosine metabolism;ko00950//Isoquinoline alkaloid biosynthesis	-	GO:0016831//carboxy-lyase activity	GO:0019752//carboxylic acid metabolic process
Cs1g04540	0	0	0.001	0.001	0	1	1	notest	-	-	-	-	-	-
Cs1g04550	0	0	0.001	0.001	0	1	1	notest	-	-	-	-	-	-
Cs1g04560	144.749	149.765	15.4728	15.6448	0.0159489	0.271283	0.609023	no	Cs1g04560	PREDICTED: WD repeat domain-containing protein 83 [Vitis vinifera]	-	-	GO:0016772//transferase activity, transferring phosphorus-containing groups	GO:0006796//phosphate-containing compound metabolic process
Cs1g04570	1296.67	857.043	35.2897	24.6573	-0.517232	7.44e-12	2.24e-10	no	Cs1g04570	cellulose synthase [Populus tomentosa]	-	GO:0043231//intracellular membrane-bounded organelle;GO:0031224//intrinsic component of membrane;GO:0043231//intracellular membrane-bounded organelle;GO:0031224//intrinsic component of membrane;GO:0043231//intracellular membrane-bounded organelle;GO:0031224//intrinsic component of membrane;GO:0043231//intracellular membrane-bounded organelle;GO:0031224//intrinsic component of membrane;GO:0043231/…	GO:0016759//cellulose synthase activity;GO:0046914//transition metal ion binding;GO:0016759//cellulose synthase activity;GO:0046914//transition metal ion binding;GO:0016759//cellulose synthase activity;GO:0046914//transition metal ion binding;GO:0016759//cellulose synthase activity;GO:0046914//transition metal ion binding;GO:0016759//cellulose synthase activity;GO:0046914//transition metal ion bi…	GO:0030243//cellulose metabolic process;GO:0040007//growth;GO:0010191;GO:0030865//cortical cytoskeleton organization;GO:0003006//developmental process involved in reproduction;GO:0009832//plant-type cell wall biogenesis;GO:0030243//cellulose metabolic process;GO:0040007//growth;GO:0010191;GO:0030865//cortical cytoskeleton organization;GO:0003006//developmental process involved in reproduction;GO:…
Cs1g04580	3.03669	2.89868	0.501098	0.450659	-0.153057	1	1	no	-	-	-	-	-	-
Cs1g04590	177.14	181.651	13.2743	13.8693	0.0632592	0.249764	0.578161	no	Cs1g04590	Os01g0867900 [Oryza sativa Japonica Group]	-	GO:0043231//intracellular membrane-bounded organelle;GO:0043231//intracellular membrane-bounded organelle;GO:0043231//intracellular membrane-bounded organelle	-	-
Cs1g04600	2392.91	2116.04	79.0553	68.3907	-0.209062	0.492104	0.844472	no	Cs1g04600	PREDICTED: RNA-binding protein 39-like [Cucumis sativus]	-	GO:0043231//intracellular membrane-bounded organelle	GO:0003676//nucleic acid binding;GO:0036094//small molecule binding	GO:0006396//RNA processing
Cs1g04610	1025.39	989.416	73.6703	71.0101	-0.0530589	0.177143	0.470283	no	Cs1g04610	Ribonuclease P protein subunit p25 [Medicago truncatula]	-	GO:0044464;GO:0005911//cell-cell junction;GO:0044444//cytoplasmic part;GO:0005618//cell wall	GO:0097159//organic cyclic compound binding;GO:0097159//organic cyclic compound binding	-
Cs1g04620	2.02446	0.966227	0.059591	0.0283832	-1.07006	1	1	no	-	-	-	-	-	-
Cs1g04630	0	0	0.001	0.001	0	1	1	notest	-	-	-	-	-	-
Cs1g04640	41.5014	36.7166	1.61153	1.41354	-0.189118	1	1	no	Cs1g04640	Ribonucleotide reductase 1 isoform 1 [Theobroma cacao]	ko01100//Metabolic pathways;ko00230//Purine metabolism;ko00240//Pyrimidine metabolism;ko00480//Glutathione metabolism	GO:0044444//cytoplasmic part	GO:0032550;GO:0016728	GO:0010038//response to metal ion;GO:0006259//DNA metabolic process;GO:0009142//nucleoside triphosphate biosynthetic process
Cs1g04650	3890	3834.95	297.147	281.853	-0.0762339	0.00145214	0.0104803	no	Cs1g04650	AP2/ERF domain-containing transcription factor [Populus trichocarpa]	-	GO:0043231//intracellular membrane-bounded organelle	GO:0001071//nucleic acid binding transcription factor activity;GO:0003676//nucleic acid binding	GO:0009987//cellular process;GO:0050896//response to stimulus;GO:0009987//cellular process;GO:0050896//response to stimulus;GO:0009987//cellular process;GO:0050896//response to stimulus;GO:0044699;GO:0006351//transcription, DNA-templated;GO:0050794//regulation of cellular process;GO:0006950//response to stress;GO:0009737//response to abscisic acid
Cs1g04660	0	0	0.001	0.001	0	1	1	notest	-	-	-	-	-	-
Cs1g04670	0	0	0.001	0.001	0	1	1	notest	Cs1g04670	PREDICTED: UPF0202 protein At1g10490 [Vitis vinifera]	-	-	GO:0016740//transferase activity	-
Cs1g04680	14.1712	14.4934	1.41682	1.37079	-0.0476489	0.850659	1	no	Cs1g04680	AP2/ERF domain-containing transcription factor [Populus trichocarpa]	-	-	-	GO:0009987//cellular process;GO:0050896//response to stimulus
Cs1g04690	2343.31	1983.66	125.473	105.379	-0.25179	0.0484685	0.187716	no	Cs1g04690	PREDICTED: 26S proteasome non-ATPase regulatory subunit 12-like [Glycine max]	ko03050//Proteasome	GO:0005911//cell-cell junction;GO:0044444//cytoplasmic part;GO:0043234//protein complex;GO:0043231//intracellular membrane-bounded organelle;GO:0005911//cell-cell junction;GO:0044444//cytoplasmic part;GO:0043234//protein complex;GO:0043231//intracellular membrane-bounded organelle;GO:0005911//cell-cell junction;GO:0044444//cytoplasmic part;GO:0043234//protein complex;GO:0043231//intracellular mem…	-	GO:0044707;GO:0044707;GO:0044707
Cs1g04700	47.5748	54.1087	4.08817	4.58008	0.163918	0.277237	0.618568	no	Cs1g04700	PREDICTED: probable S-acyltransferase At4g24630-like [Cucumis sativus]	-	GO:0031224//intrinsic component of membrane	GO:0046914//transition metal ion binding;GO:0016409//palmitoyltransferase activity	GO:0044710
Cs1g04705	89.0763	53.1425	9.61688	5.94537	-0.693802	0.0184625	0.087865	no	-	-	-	-	-	-
Cs1g04710	0	0	0.001	0.001	0	1	1	notest	-	-	-	-	-	-
Cs1g04720	0	0	0.001	0.001	0	1	1	notest	-	-	-	-	-	-
Cs1g04730	0	0	0.001	0.001	0	1	1	notest	-	-	-	-	-	-
Cs1g04740	0	0	0.001	0.001	0	1	1	notest	-	-	-	-	-	-
Cs1g04750	37.4525	23.1894	3.73166	2.32503	-0.682568	0.200717	0.509736	no	Cs1g04750	PREDICTED: probable plastid-lipid-associated protein 7, chloroplastic [Vitis vinifera]	-	GO:0009536//plastid;GO:0009536//plastid;GO:0009536//plastid	-	-
Cs1g04760	149.81	158.461	25.9727	26.1368	0.00908652	0.19332	0.496265	no	-	-	-	-	-	-
Cs1g04770	0	0	0.001	0.001	0	1	1	notest	-	-	-	-	-	-
Cs1g04780	287.473	213.536	13.5753	10.1543	-0.418893	0.0336894	0.14165	no	Cs1g04780	PREDICTED: trihelix transcription factor GT-2-like [Cucumis sativus]	-	-	GO:0005488//binding	-
Cs1g04790	10.1223	7.72981	1.70407	1.25251	-0.444162	0.814613	1	no	Cs1g04790	PREDICTED: uncharacterized LOC101206076 [Cucumis sativus]	-	GO:0016020//membrane	-	-
Cs1g04800	66.8072	61.8385	4.84158	4.59982	-0.0739005	1	1	no	-	-	-	-	-	-
Cs1g04810	234.837	159.427	9.30431	6.39529	-0.540889	0.00586722	0.0342903	no	Cs1g04810	PREDICTED: potassium channel SKOR-like [Glycine max]	-	GO:0031224//intrinsic component of membrane;GO:0031224//intrinsic component of membrane;GO:0031224//intrinsic component of membrane;GO:0031224//intrinsic component of membrane;GO:0031224//intrinsic component of membrane;GO:0031224//intrinsic component of membrane;GO:0031224//intrinsic component of membrane	GO:0005249//voltage-gated potassium channel activity;GO:0005249//voltage-gated potassium channel activity;GO:0005249//voltage-gated potassium channel activity;GO:0005249//voltage-gated potassium channel activity;GO:0005249//voltage-gated potassium channel activity;GO:0005249//voltage-gated potassium channel activity;GO:0005249//voltage-gated potassium channel activity	GO:0034220//ion transmembrane transport;GO:0030001//metal ion transport;GO:0034220//ion transmembrane transport;GO:0030001//metal ion transport;GO:0034220//ion transmembrane transport;GO:0030001//metal ion transport;GO:0034220//ion transmembrane transport;GO:0030001//metal ion transport;GO:0034220//ion transmembrane transport;GO:0030001//metal ion transport;GO:0034220//ion transmembrane transport…
Cs1g04820	88.064	93.724	6.12743	6.36396	0.0546427	0.337443	0.697972	no	-	-	-	-	-	-
Cs1g04830	0	0	0.001	0.001	0	1	1	notest	-	-	-	-	-	-
Cs1g04840	0	0	0.001	0.001	0	1	1	notest	-	-	-	-	-	-
Cs1g04850	210.544	153.63	5.53747	4.07929	-0.440909	0.047929	0.186347	no	-	-	-	-	-	-
Cs1g04860	206.495	160.394	11.406	8.85972	-0.36446	0.161846	0.441877	no	Cs1g04860	PREDICTED: probable mediator of RNA polymerase II transcription subunit 26c-like [Cucumis sativus]	-	GO:0043231//intracellular membrane-bounded organelle;GO:0044424	GO:0003676//nucleic acid binding	GO:0010467//gene expression
Cs1g04870	810.797	684.089	60.7162	50.6197	-0.262383	0.202757	0.513358	no	Cs1g04870	PREDICTED: FAD-dependent urate hydroxylase-like [Fragaria vesca subsp. vesca]	-	-	GO:0016709//oxidoreductase activity, acting on paired donors, with incorporation or reduction of molecular oxygen, NAD(P)H as one donor, and incorporation of one atom of oxygen;GO:0016709//oxidoreductase activity, acting on paired donors, with incorporation or reduction of molecular oxygen, NAD(P)H as one donor, and incorporation of one atom of oxygen;GO:0016709//oxidoreductase activity, acting o…	GO:0008152//metabolic process;GO:0008152//metabolic process;GO:0008152//metabolic process;GO:0008152//metabolic process
Cs1g04880	10.1223	3.86491	2.25792	0.851049	-1.40768	0.179718	0.472037	no	Cs1g04880	Zinc finger C-x8-C-x5-C-x3-H type family protein isoform 1 [Theobroma cacao]	-	GO:0043231//intracellular membrane-bounded organelle	GO:0036094//small molecule binding;GO:0003676//nucleic acid binding;GO:0043169//cation binding	-
Cs1g04890	0	0	0.001	0.001	0	1	1	notest	Cs1g04890	PREDICTED: FAD-dependent urate hydroxylase-like [Fragaria vesca subsp. vesca]	-	-	GO:0016709//oxidoreductase activity, acting on paired donors, with incorporation or reduction of molecular oxygen, NAD(P)H as one donor, and incorporation of one atom of oxygen	GO:0008152//metabolic process
Cs1g04900	279.376	253.151	22.3637	20.0221	-0.159566	1	1	no	Cs1g04900	PREDICTED: FAD-dependent urate hydroxylase-like [Fragaria vesca subsp. vesca]	-	-	GO:0016709//oxidoreductase activity, acting on paired donors, with incorporation or reduction of molecular oxygen, NAD(P)H as one donor, and incorporation of one atom of oxygen;GO:0016709//oxidoreductase activity, acting on paired donors, with incorporation or reduction of molecular oxygen, NAD(P)H as one donor, and incorporation of one atom of oxygen	GO:0044710;GO:0044710
Cs1g04910	15.1835	14.4934	1.24257	1.16632	-0.0913635	1	1	no	Cs1g04910	PREDICTED: probable cinnamyl alcohol dehydrogenase 9 [Vitis vinifera]	ko01100//Metabolic pathways;ko01110//Biosynthesis of secondary metabolites;ko00940//Phenylpropanoid biosynthesis	GO:0005576//extracellular region	GO:0046914//transition metal ion binding;GO:0016616//oxidoreductase activity, acting on the CH-OH group of donors, NAD or NADP as acceptor	GO:0044710
Cs1g04920	1.01223	0.966227	0.216873	0.199397	-0.121207	1	1	no	-	-	-	-	-	-
Cs1g04930	0	0	0.001	0.001	0	1	1	notest	-	-	-	-	-	-
Cs1g04940	0	0	0.001	0.001	0	1	1	notest	-	-	-	-	-	-
Cs1g04950	0	0	0.001	0.001	0	1	1	notest	-	-	-	-	-	-
Cs1g04960	14.1712	4.83113	1.72206	0.617004	-1.48078	0.0636923	0.229083	no	-	-	-	-	-	-
Cs1g04970	384.648	437.701	62.524	68.8593	0.139241	0.00148173	0.010658	no	-	-	-	-	-	-
Cs1g04980	274.314	238.658	19.7585	17.1535	-0.20397	0.694545	0.994228	no	Cs1g04980	Ribosomal protein L18e/L15 superfamily protein [Theobroma cacao]	-	GO:0044391	GO:0005198//structural molecule activity	GO:0010467//gene expression
Cs1g04990	456.516	429.971	29.8145	28.0242	-0.089341	0.57627	0.913498	no	Cs1g04990	Carbamoyl phosphate synthetase A isoform 1 [Theobroma cacao]	ko01100//Metabolic pathways;ko00240//Pyrimidine metabolism;ko00250//Alanine, aspartate and glutamate metabolism	GO:0009532//plastid stroma;GO:0009532//plastid stroma	GO:0016884//carbon-nitrogen ligase activity, with glutamine as amido-N-donor;GO:0016884//carbon-nitrogen ligase activity, with glutamine as amido-N-donor	GO:0009267//cellular response to starvation;GO:0006541//glutamine metabolic process;GO:0044271//cellular nitrogen compound biosynthetic process;GO:0009267//cellular response to starvation;GO:0006541//glutamine metabolic process;GO:0044271//cellular nitrogen compound biosynthetic process
Cs1g05000	8867.14	7332.7	510.44	423.093	-0.270767	2.12e-05	0.00024607	no	Cs1g05000	actin 1 [Populus trichocarpa]	-	GO:0030312;GO:0031981//nuclear lumen;GO:0009532//plastid stroma;GO:0043232;GO:0009526//plastid envelope;GO:0005911//cell-cell junction;GO:0016020//membrane;GO:0030312;GO:0031981//nuclear lumen;GO:0009532//plastid stroma;GO:0043232;GO:0009526//plastid envelope;GO:0005911//cell-cell junction;GO:0016020//membrane;GO:0030312;GO:0031981//nuclear lumen;GO:0009532//plastid stroma;GO:0043232;GO:0009526//…	GO:0032550;GO:0046914//transition metal ion binding;GO:0032550;GO:0046914//transition metal ion binding;GO:0032550;GO:0046914//transition metal ion binding	GO:0009642//response to light intensity;GO:0009913//epidermal cell differentiation;GO:0009725//response to hormone;GO:0048588//developmental cell growth;GO:0006970//response to osmotic stress;GO:0022622//root system development;GO:0009639//response to red or far red light;GO:0000904//cell morphogenesis involved in differentiation;GO:0009642//response to light intensity;GO:0009913//epidermal cell …
Cs1g05010	0	0	0.001	0.001	0	1	1	notest	Cs1g05010	serine protease [Nicotiana tabacum]	-	-	GO:0008233//peptidase activity	GO:0008152//metabolic process
Cs1g05015	0	0	0.001	0.001	0	1	1	notest	-	-	-	-	-	-
Cs1g05020	0	0	0.001	0.001	0	1	1	notest	Cs1g05020	RING zinc finger protein [Theobroma cacao]	-	-	GO:0046872//metal ion binding	-
Cs1g05030	13.159	6.76359	0.470444	0.239273	-0.975365	0.263416	0.598952	no	Cs1g05030	PREDICTED: receptor-like protein kinase FERONIA-like [Vitis vinifera]	-	-	GO:0004672//protein kinase activity	GO:0044699;GO:0050896//response to stimulus;GO:0006468//protein phosphorylation
Cs1g05040	0	0	0.001	0.001	0	1	1	notest	-	-	-	-	-	-
Cs1g05050	0	0	0.001	0.001	0	1	1	notest	Cs1g05050	Os12g0156200 [Oryza sativa Japonica Group]	-	-	GO:0003676//nucleic acid binding	GO:0034645//cellular macromolecule biosynthetic process;GO:0090304
Cs1g05060	0	0.966227	0.001	0.148242	7.21181	1	1	no	-	-	-	-	-	-
Cs1g05070	0	0	0.001	0.001	0	1	1	notest	Cs1g05070	PREDICTED: G-type lectin S-receptor-like serine/threonine-protein kinase At1g34300 [Vitis vinifera]	-	-	GO:0032550;GO:0004713//protein tyrosine kinase activity	GO:0008037//cell recognition;GO:0006468//protein phosphorylation
Cs1g05080	0	0	0.001	0.001	0	1	1	notest	-	-	-	-	-	-
Cs1g05090	4.04892	1.93245	0.301755	0.146434	-1.04313	0.687547	0.989763	no	-	-	-	-	-	-
Cs1g05100	1206.58	1001.98	40.6908	34.1772	-0.251668	0.0585981	0.216523	no	-	-	-	-	-	-
Cs1g05110	4.04892	5.79736	0.939654	1.30437	0.473152	0.753968	1	no	-	-	-	-	-	-
Cs1g05120	0	0.966227	0.001	0.0255438	4.6749	1	1	no	Cs1g05120	PREDICTED: probable LRR receptor-like serine/threonine-protein kinase At3g47570-like [Vitis vinifera]	-	-	GO:0016772//transferase activity, transferring phosphorus-containing groups	-
Cs1g05130	0	0.966227	0.001	0.183577	7.52024	1	1	no	Cs1g05130	Casein kinase I-2-like protein [Aegilops tauschii]	-	-	GO:0016772//transferase activity, transferring phosphorus-containing groups	-
Cs1g05140	3.03669	1.93245	0.557076	0.334004	-0.738009	1	1	no	Cs1g05140	PREDICTED: regulator of nonsense transcripts 1 homolog [Solanum lycopersicum]	ko03013//RNA transport;ko03015//mRNA surveillance pathway	GO:0005911//cell-cell junction;GO:0016020//membrane;GO:0044444//cytoplasmic part	GO:0046914//transition metal ion binding;GO:0032550;GO:0017111//nucleoside-triphosphatase activity;GO:0003676//nucleic acid binding	GO:0009756//carbohydrate mediated signaling;GO:0035194//posttranscriptional gene silencing by RNA;GO:0009755//hormone-mediated signaling pathway;GO:0009617//response to bacterium;GO:0034285;GO:0000956//nuclear-transcribed mRNA catabolic process;GO:0009648//photoperiodism;GO:0006950//response to stress
Cs1g05150	0	0	0.001	0.001	0	1	1	notest	Cs1g05150	PREDICTED: serine/threonine-protein kinase ULK3 isoform 2 [Vitis vinifera]	-	-	GO:0004674//protein serine/threonine kinase activity;GO:0032550	GO:0006796//phosphate-containing compound metabolic process;GO:0006464//cellular protein modification process
Cs1g05160	0	0	0.001	0.001	0	1	1	notest	Cs1g05160	HAT dimerisation [Medicago truncatula]	-	-	GO:0003676//nucleic acid binding	-
Cs1g05170	140.7	137.204	13.284	12.9888	-0.0324215	0.591991	0.925688	no	Cs1g05170	Kinase family protein isoform 2 [Theobroma cacao]	ko04140//Regulation of autophagy	-	GO:0004674//protein serine/threonine kinase activity;GO:0032550;GO:0004674//protein serine/threonine kinase activity;GO:0032550	GO:0006796//phosphate-containing compound metabolic process;GO:0006464//cellular protein modification process;GO:0006796//phosphate-containing compound metabolic process;GO:0006464//cellular protein modification process
Cs1g05180	3.03669	0	0.141556	0.001	-7.14523	0.250037	0.578161	no	Cs1g05180	PREDICTED: G-type lectin S-receptor-like serine/threonine-protein kinase RLK1 [Vitis vinifera]	-	-	GO:0016301//kinase activity	GO:0009987//cellular process
Cs1g05190	1.01223	0	0.0388198	0.001	-5.27872	1	1	no	Cs1g05190	PREDICTED: G-type lectin S-receptor-like serine/threonine-protein kinase RLK1-like [Vitis vinifera]	-	-	GO:0016772//transferase activity, transferring phosphorus-containing groups;GO:0016301//kinase activity	GO:0009987//cellular process
Cs1g05200	63.7705	37.6828	2.42025	1.43465	-0.754457	0.0465923	0.18229	no	Cs1g05200	PREDICTED: G-type lectin S-receptor-like serine/threonine-protein kinase At1g11330-like [Vitis vinifera]	-	-	GO:0004672//protein kinase activity;GO:0097159//organic cyclic compound binding;GO:1901363;GO:0036094//small molecule binding;GO:0004672//protein kinase activity;GO:0097159//organic cyclic compound binding;GO:1901363;GO:0036094//small molecule binding	GO:0050896//response to stimulus;GO:0006468//protein phosphorylation;GO:0051704;GO:0006464//cellular protein modification process;GO:0016310//phosphorylation
Cs1g05210	276.339	286.969	39.2388	40.4451	0.043684	0.114152	0.350811	no	-	-	-	-	-	-
Cs1g05220	0	0	0.001	0.001	0	1	1	notest	Cs1g05220	UGT protein [Theobroma cacao]	-	-	GO:0016757//transferase activity, transferring glycosyl groups	-
Cs1g05230	0	0	0.001	0.001	0	1	1	notest	Cs1g05230	PREDICTED: G-type lectin S-receptor-like serine/threonine-protein kinase RLK1-like [Solanum lycopersicum]	-	-	GO:0004672//protein kinase activity;GO:0032550	GO:0006796//phosphate-containing compound metabolic process;GO:0006464//cellular protein modification process;GO:0008037//cell recognition
Cs1g05240	0	0	0.001	0.001	0	1	1	notest	Cs1g05240	Receptor-like protein kinase 1 [Theobroma cacao]	-	-	GO:0036094//small molecule binding;GO:0004672//protein kinase activity;GO:1901363;GO:0097159//organic cyclic compound binding	GO:0006796//phosphate-containing compound metabolic process
Cs1g05250	0	0	0.001	0.001	0	1	1	notest	Cs1g05250	Receptor-like protein kinase 1 [Theobroma cacao]	-	-	GO:0036094//small molecule binding;GO:0004672//protein kinase activity;GO:1901363;GO:0097159//organic cyclic compound binding	GO:0006796//phosphate-containing compound metabolic process
Cs1g05260	0	0	0.001	0.001	0	1	1	notest	-	-	-	-	-	-
Cs1g05270	0	0	0.001	0.001	0	1	1	notest	Cs1g05270	CTV.20 [Citrus trifoliata]	-	-	GO:0003676//nucleic acid binding;GO:0003824//catalytic activity	GO:0034645//cellular macromolecule biosynthetic process;GO:0090304;GO:0010467//gene expression
Cs1g05280	384.648	292.767	19.7558	14.7511	-0.421454	0.0280357	0.122792	no	Cs1g05280	PREDICTED: probable serine/threonine-protein kinase WNK6-like [Vitis vinifera]	-	-	GO:0032550;GO:0004674//protein serine/threonine kinase activity	GO:0006468//protein phosphorylation;GO:0035556//intracellular signal transduction
Cs1g05290	489.919	306.294	21.3303	13.1102	-0.702215	5.82e-07	8.96e-06	no	Cs1g05290	PREDICTED: probable serine/threonine-protein kinase WNK6-like [Vitis vinifera]	-	-	GO:0032550;GO:0004674//protein serine/threonine kinase activity;GO:0032550;GO:0004674//protein serine/threonine kinase activity;GO:0032550;GO:0004674//protein serine/threonine kinase activity;GO:0032550;GO:0004674//protein serine/threonine kinase activity;GO:0032550;GO:0004674//protein serine/threonine kinase activity;GO:0032550;GO:0004674//protein serine/threonine kinase activity	GO:0006468//protein phosphorylation;GO:0035556//intracellular signal transduction;GO:0006468//protein phosphorylation;GO:0035556//intracellular signal transduction;GO:0006468//protein phosphorylation;GO:0035556//intracellular signal transduction;GO:0006468//protein phosphorylation;GO:0035556//intracellular signal transduction;GO:0006468//protein phosphorylation;GO:0035556//intracellular signal tr…
Cs1g05300	0	0.966227	0.001	0.125272	6.96892	1	1	no	-	-	-	-	-	-
Cs1g05310	0	0	0.001	0.001	0	1	1	notest	-	-	-	-	-	-
Cs1g05320	0	0	0.001	0.001	0	1	1	notest	Cs1g05320	PREDICTED: probable LRR receptor-like serine/threonine-protein kinase At3g47570-like [Fragaria vesca subsp. vesca]	-	GO:0016020//membrane	GO:0036094//small molecule binding;GO:0004672//protein kinase activity;GO:1901363;GO:0097159//organic cyclic compound binding	GO:0016310//phosphorylation;GO:0006464//cellular protein modification process
Cs1g05330	0	0	0.001	0.001	0	1	1	notest	Cs1g05330	polyprotein [Glycine max]	-	GO:0043231//intracellular membrane-bounded organelle;GO:0030529//ribonucleoprotein complex	GO:0003676//nucleic acid binding;GO:0034061;GO:0005198//structural molecule activity	GO:0006260//DNA replication;GO:0010467//gene expression
Cs1g05340	0	0	0.001	0.001	0	1	1	notest	Cs1g05340	PREDICTED: LOW QUALITY PROTEIN: probable LRR receptor-like serine/threonine-protein kinase At3g47570-like [Cucumis sativus]	-	-	GO:0016740//transferase activity	GO:0009987//cellular process
Cs1g05350	0	0	0.001	0.001	0	1	1	notest	Cs1g05350	PREDICTED: G-type lectin S-receptor-like serine/threonine-protein kinase RLK1-like [Vitis vinifera]	-	-	GO:0004672//protein kinase activity	GO:0016310//phosphorylation
Cs1g05360	0	0	0.001	0.001	0	1	1	notest	Cs1g05360	Mo25-like protein [Hypericum perforatum]	-	GO:0016020//membrane	-	-
Cs1g05370	0	0	0.001	0.001	0	1	1	notest	Cs1g05370	PREDICTED: probable LRR receptor-like serine/threonine-protein kinase At3g47570-like [Vitis vinifera]	-	-	GO:0016740//transferase activity	GO:0009987//cellular process;GO:0044699
Cs1g05380	0	0	0.001	0.001	0	1	1	notest	Cs1g05380	PREDICTED: probable LRR receptor-like serine/threonine-protein kinase At3g47570-like [Vitis vinifera]	-	-	GO:0016772//transferase activity, transferring phosphorus-containing groups	GO:0050896//response to stimulus;GO:0044763
Cs1g05390	33.4036	18.3583	0.780066	0.424297	-0.878522	0.0923277	0.301345	no	Cs1g05390	PREDICTED: protein TONSOKU-like [Vitis vinifera]	-	-	-	GO:0044699;GO:0044699;GO:0044699
Cs1g05400	0	0	0.001	0.001	0	1	1	notest	Cs1g05400	OSJNBb0103I08.9 [Oryza sativa Japonica Group]	-	GO:0043231//intracellular membrane-bounded organelle	GO:0032550;GO:0004672//protein kinase activity;GO:0003676//nucleic acid binding	GO:0044699;GO:0010467//gene expression;GO:0044267//cellular protein metabolic process;GO:0006796//phosphate-containing compound metabolic process;GO:0034645//cellular macromolecule biosynthetic process;GO:0050789//regulation of biological process;GO:0006139//nucleobase-containing compound metabolic process
Cs1g05410	16.1957	6.76359	0.873472	0.361294	-1.27359	0.0933267	0.302665	no	-	-	-	-	-	-
Cs1g05420	130.578	61.8385	7.71294	3.54789	-1.12032	2.57e-05	0.000292703	yes	-	-	-	-	-	-
Cs1g05430	287.473	259.915	18.1674	16.4788	-0.140741	1	1	no	Cs1g05430	PREDICTED: uridylate kinase-like [Vitis vinifera]	ko01100//Metabolic pathways;ko00240//Pyrimidine metabolism	GO:0009536//plastid;GO:0009536//plastid;GO:0009536//plastid;GO:0009536//plastid	GO:0009041//uridylate kinase activity;GO:0009041//uridylate kinase activity;GO:0009041//uridylate kinase activity;GO:0009041//uridylate kinase activity	GO:0006220//pyrimidine nucleotide metabolic process;GO:0006220//pyrimidine nucleotide metabolic process;GO:0006220//pyrimidine nucleotide metabolic process;GO:0006220//pyrimidine nucleotide metabolic process
Cs1g05440	1.01223	0	1.07413	0.001	-10.069	1	1	no	-	-	-	-	-	-
Cs1g05450	0	1.93245	0.001	0.1324	7.04876	0.500025	0.844472	no	-	-	-	-	-	-
Cs1g05460	11.1345	4.83113	0.50401	0.217124	-1.21493	0.210297	0.52545	no	Cs1g05460	Receptor-like protein kinase 1 [Theobroma cacao]	-	-	GO:0004672//protein kinase activity;GO:0097159//organic cyclic compound binding;GO:1901363;GO:0036094//small molecule binding	GO:0006468//protein phosphorylation
Cs1g05470	33.4036	38.6491	1.73748	2.40758	0.470587	0.350062	0.710903	no	Cs1g05470	Trithorax-related protein 5 isoform 1 [Theobroma cacao]	-	GO:0043231//intracellular membrane-bounded organelle;GO:0009536//plastid;GO:0009536//plastid	GO:0046914//transition metal ion binding;GO:0018024//histone-lysine N-methyltransferase activity;GO:0046914//transition metal ion binding;GO:0018024//histone-lysine N-methyltransferase activity;GO:0046914//transition metal ion binding;GO:0018024//histone-lysine N-methyltransferase activity	GO:0034968//histone lysine methylation;GO:0034968//histone lysine methylation;GO:0007049//cell cycle;GO:0009292//genetic transfer;GO:0048229//gametophyte development;GO:0006260//DNA replication;GO:0034968//histone lysine methylation;GO:0007049//cell cycle;GO:0009292//genetic transfer;GO:0048229//gametophyte development;GO:0006260//DNA replication;GO:0009900
Cs1g05480	654.913	529.492	60.5924	48.0013	-0.336063	0.0619605	0.226025	no	-	-	-	-	-	-
Cs1g05490	677.182	657.034	102.004	98.5568	-0.0495984	0.232884	0.55917	no	Cs1g05490	ribosomal protein L17 family protein [Arabidopsis lyrata subsp. lyrata]	ko03010//Ribosome	GO:0030529//ribonucleoprotein complex;GO:0030529//ribonucleoprotein complex	GO:0005198//structural molecule activity;GO:0005198//structural molecule activity	GO:0010467//gene expression;GO:0010467//gene expression
Cs1g05500	5.06115	3.86491	0.226106	0.171795	-0.396311	1	1	no	Cs1g05500	Plant glycogenin-like starch initiation protein 1 isoform 2 [Theobroma cacao]	-	GO:0043231//intracellular membrane-bounded organelle	GO:0015020//glucuronosyltransferase activity;GO:0035251//UDP-glucosyltransferase activity	GO:0009832//plant-type cell wall biogenesis;GO:0010413//glucuronoxylan metabolic process
Cs1g05510	151.835	128.508	7.69559	6.4509	-0.254531	0.593335	0.927181	no	Cs1g05510	Plant invertase/pectin methylesterase inhibitor superfamily [Theobroma cacao]	-	GO:0030312	GO:0030234//enzyme regulator activity;GO:0052689//carboxylic ester hydrolase activity	GO:0071555//cell wall organization;GO:0000272//polysaccharide catabolic process;GO:0044092//negative regulation of molecular function
Cs1g05520	0	0	0.001	0.001	0	1	1	notest	Cs1g05520	integrase [Populus trichocarpa]	-	-	GO:0046914//transition metal ion binding;GO:0003676//nucleic acid binding;GO:0034061	GO:0006260//DNA replication
Cs1g05530	1317.92	832.888	36.2051	22.5946	-0.680215	7.74e-15	3.18e-13	no	-	-	-	-	-	-
Cs1g05540	5.06115	0.966227	0.40229	0.0764943	-2.39481	0.21882	0.536538	no	Cs1g05540	Basic helix-loop-helix DNA-binding superfamily protein [Theobroma cacao]	-	-	GO:0003676//nucleic acid binding;GO:0005515//protein binding	GO:0048445//carpel morphogenesis
Cs1g05550	21.2568	19.3245	0.992128	0.918373	-0.111446	1	1	no	-	-	-	-	-	-
Cs1g05560	0	0	0.001	0.001	0	1	1	notest	-	-	-	-	-	-
Cs1g05570	51.6237	52.1763	3.19142	3.16688	-0.0111363	0.625044	0.943509	no	Cs1g05570	Transducin/WD40 repeat-like superfamily protein isoform 1 [Theobroma cacao]	-	GO:0043234//protein complex	-	GO:0048827//phyllome development;GO:0031497//chromatin assembly;GO:0048507//meristem development;GO:0048229//gametophyte development;GO:0009913//epidermal cell differentiation;GO:0000725//recombinational repair;GO:0034728//nucleosome organization
Cs1g05580	0	0	0.001	0.001	0	1	1	notest	-	-	-	-	-	-
Cs1g05590	61.7461	57.0074	7.14063	6.45173	-0.146365	1	1	no	Cs1g05590	Mitochondrial transcription termination factor family protein isoform 2 [Theobroma cacao]	-	GO:0009536//plastid;GO:0009536//plastid;GO:0009536//plastid	-	-
Cs1g05600	0	0	0.001	0.001	0	1	1	notest	Cs1g05600	Cell wall / vacuolar inhibitor of fructosidase 2 [Theobroma cacao]	-	-	GO:0030234//enzyme regulator activity;GO:0052689//carboxylic ester hydrolase activity	GO:0044092//negative regulation of molecular function;GO:0009628//response to abiotic stimulus
Cs1g05610	0	0	0.001	0.001	0	1	1	notest	-	-	-	-	-	-
Cs1g05620	0	0	0.001	0.001	0	1	1	notest	Cs1g05620	Chloroplastic NIFS-like cysteine desulfurase isoform 1 [Theobroma cacao]	-	-	GO:0016740//transferase activity	-
Cs1g05630	0	0	0.001	0.001	0	1	1	notest	-	-	-	-	-	-
Cs1g05640	0	0	0.001	0.001	0	1	1	notest	-	-	-	-	-	-
Cs1g05650	158.92	134.306	18.6878	14.8193	-0.334619	0.601135	0.934531	no	-	-	-	-	-	-
Cs1g05660	0	0	0.001	0.001	0	1	1	notest	-	-	-	-	-	-
Cs1g05670	0	0	0.001	0.001	0	1	1	notest	-	-	-	-	-	-
Cs1g05680	22.2691	15.4596	1.14663	0.789862	-0.537727	0.511769	0.852352	no	Cs1g05680	Chloroplastic NIFS-like cysteine desulfurase isoform 1 [Theobroma cacao]	-	-	GO:0043168//anion binding;GO:0016783//sulfurtransferase activity	-
Cs1g05690	232.813	153.63	9.25189	5.95285	-0.636168	0.00281095	0.0184881	no	Cs1g05690	PREDICTED: ATP-dependent zinc metalloprotease FtsH-like [Fragaria vesca subsp. vesca]	-	GO:0009526//plastid envelope	GO:0004175//endopeptidase activity;GO:0032550;GO:0042623//ATPase activity, coupled	GO:0007275//multicellular organismal development;GO:0016485//protein processing;GO:0009154//purine ribonucleotide catabolic process
Cs1g05700	52.636	44.4464	3.12088	2.59884	-0.264085	0.839598	1	no	Cs1g05700	O-fucosyltransferase family protein isoform 1 [Theobroma cacao]	-	GO:0043231//intracellular membrane-bounded organelle	-	-
Cs1g05710	0	0	0.001	0.001	0	1	1	notest	Cs1g05710	PREDICTED: chitinase 2-like [Vitis vinifera]	-	-	GO:0016798//hydrolase activity, acting on glycosyl bonds	GO:0044238
Cs1g05720	1.01223	0	0.0751177	0.001	-6.23108	1	1	no	-	-	-	-	-	-
Cs1g05730	102.235	56.0412	2.18848	1.20254	-0.863844	0.00241003	0.0161991	no	-	-	-	-	-	-
Cs1g05740	0	0	0.001	0.001	0	1	1	notest	Cs1g05740	PREDICTED: egg cell-secreted protein 1.2-like [Fragaria vesca subsp. vesca]	-	GO:0043231//intracellular membrane-bounded organelle	-	-
Cs1g05750	491.944	301.463	10.2314	6.35585	-0.686847	1.49e-07	2.54e-06	no	Cs1g05750	Phosphatidylinositol 4-OH kinase beta1 isoform 3 [Theobroma cacao]	ko01100//Metabolic pathways;ko00562//Inositol phosphate metabolism;ko04070//Phosphatidylinositol signaling system	GO:0044424;GO:0043231//intracellular membrane-bounded organelle;GO:0035618;GO:0044444//cytoplasmic part;GO:0043231//intracellular membrane-bounded organelle;GO:0035618;GO:0044444//cytoplasmic part;GO:0043231//intracellular membrane-bounded organelle;GO:0035618;GO:0044444//cytoplasmic part	GO:0019899//enzyme binding;GO:0052742;GO:0017016//Ras GTPase binding;GO:0019901//protein kinase binding;GO:0052742;GO:0017016//Ras GTPase binding;GO:0019901//protein kinase binding;GO:0052742;GO:0017016//Ras GTPase binding;GO:0019901//protein kinase binding;GO:0052742	GO:0046488//phosphatidylinositol metabolic process;GO:0046474//glycerophospholipid biosynthetic process;GO:0048017//inositol lipid-mediated signaling;GO:0000904//cell morphogenesis involved in differentiation;GO:0046488//phosphatidylinositol metabolic process;GO:0046474//glycerophospholipid biosynthetic process;GO:0048017//inositol lipid-mediated signaling;GO:0000904//cell morphogenesis involved …
Cs1g05760	4181.52	3427.21	197.947	162.846	-0.281606	0.000253054	0.00226481	no	-	-	-	-	-	-
Cs1g05770	416.027	368.132	89.0803	75.7073	-0.234674	0.779148	1	no	-	-	-	-	-	-
Cs1g05780	252.045	203.874	12.5247	10.1782	-0.299294	0.265879	0.602762	no	-	-	-	-	-	-
Cs1g05790	2.02446	0	3.15678	0.001	-11.6242	0.500025	0.844472	no	Cs1g05790	heat shock protein [Citrus unshiu]	-	-	-	GO:0050896//response to stimulus
Cs1g05800	0	0	0.001	0.001	0	1	1	notest	-	-	-	-	-	-
Cs1g05810	363.391	273.442	26.5171	20.2841	-0.386574	0.0257508	0.114754	no	Cs1g05810	hydroxycinnamoyl CoA shikimate/quinate hydroxycinnamoyltransferase [Populus trichocarpa]	ko01110//Biosynthesis of secondary metabolites;ko00940//Phenylpropanoid biosynthesis;ko00941//Flavonoid biosynthesis;ko00945//Stilbenoid, diarylheptanoid and gingerol biosynthesis	-	GO:0016747//transferase activity, transferring acyl groups other than amino-acyl groups;GO:0016747//transferase activity, transferring acyl groups other than amino-acyl groups;GO:0016747//transferase activity, transferring acyl groups other than amino-acyl groups	GO:0008152//metabolic process;GO:0008152//metabolic process;GO:0008152//metabolic process
Cs1g05820	0	0	0.001	0.001	0	1	1	notest	Cs1g05820	hydroxycinnamoyl-coenzyme A shikimate/quinate hydroxycinnamoyltransferase 3 [Pyrus x bretschneideri]	ko01110//Biosynthesis of secondary metabolites;ko00940//Phenylpropanoid biosynthesis;ko00941//Flavonoid biosynthesis;ko00945//Stilbenoid, diarylheptanoid and gingerol biosynthesis	-	GO:0016747//transferase activity, transferring acyl groups other than amino-acyl groups	GO:0008152//metabolic process
Cs1g05830	81.9907	28.0206	1.54102	0.533298	-1.53087	3.14e-06	4.24e-05	yes	Cs1g05830	PREDICTED: callose synthase 5-like [Cucumis sativus]	-	GO:0044459	GO:0035251//UDP-glucosyltransferase activity	GO:0009856//pollination;GO:0006074//(1->3)-beta-D-glucan metabolic process;GO:0009555//pollen development;GO:0010769//regulation of cell morphogenesis involved in differentiation
Cs1g05835	0	0	0.001	0.001	0	1	1	notest	Cs1g05835	PREDICTED: callose synthase 5-like [Fragaria vesca subsp. vesca]	-	GO:0016020//membrane	GO:0016757//transferase activity, transferring glycosyl groups	-
Cs1g05840	0	0	0.001	0.001	0	1	1	notest	Cs1g05840	PREDICTED: vinorine synthase-like [Glycine max]	-	-	GO:0016740//transferase activity	-
Cs1g05850	1.01223	0.966227	0.0687788	0.0651728	-0.077694	1	1	no	Cs1g05850	PREDICTED: vinorine synthase-like [Fragaria vesca subsp. vesca]	-	-	GO:0016740//transferase activity	-
Cs1g05860	0	0	0.001	0.001	0	1	1	notest	Cs1g05860	Callose synthase 5 [Theobroma cacao]	-	GO:0044459	GO:0043168//anion binding;GO:0035251//UDP-glucosyltransferase activity	GO:0009856//pollination;GO:0006074//(1->3)-beta-D-glucan metabolic process;GO:0009555//pollen development;GO:0010769//regulation of cell morphogenesis involved in differentiation
Cs1g05870	0	0	0.001	0.001	0	1	1	notest	-	-	-	-	-	-
Cs1g05880	0	0	0.001	0.001	0	1	1	notest	-	-	-	-	-	-
Cs1g05890	0	0	0.001	0.001	0	1	1	notest	Cs1g05890	Os07g0613900 [Oryza sativa Japonica Group]	-	-	GO:0016772//transferase activity, transferring phosphorus-containing groups;GO:0097159//organic cyclic compound binding;GO:1901363	-
Cs1g05900	30.3669	34.7842	8.12289	9.33626	0.200852	0.457753	0.824533	no	Cs1g05900	PREDICTED: adenine phosphoribosyltransferase 1, chloroplastic-like [Solanum lycopersicum]	ko01100//Metabolic pathways;ko00230//Purine metabolism	GO:0044424	GO:0016763//transferase activity, transferring pentosyl groups	GO:0043096//purine nucleobase salvage
Cs1g05910	32.3914	31.8855	2.12866	2.11981	-0.00601057	0.900812	1	no	Cs1g05910	PREDICTED: vinorine synthase-like [Fragaria vesca subsp. vesca]	-	-	GO:0016740//transferase activity	-
Cs1g05920	0	0	0.001	0.001	0	1	1	notest	Cs1g05920	PREDICTED: vinorine synthase-like [Glycine max]	-	-	GO:0016740//transferase activity;GO:0016740//transferase activity	-
Cs1g05930	0	0.966227	0.001	0.0619697	5.95349	1	1	no	Cs1g05930	PREDICTED: vinorine synthase-like [Fragaria vesca subsp. vesca]	-	-	GO:0016740//transferase activity	-
Cs1g05940	0	0	0.001	0.001	0	1	1	notest	Cs1g05940	calcium dependent protein kinase 28 [Populus trichocarpa]	ko04626//Plant-pathogen interaction	GO:0005911//cell-cell junction;GO:0016020//membrane;GO:0043231//intracellular membrane-bounded organelle	GO:0032550;GO:0046872//metal ion binding;GO:0004697//protein kinase C activity	GO:0009755//hormone-mediated signaling pathway;GO:0010769//regulation of cell morphogenesis involved in differentiation;GO:1901016//regulation of potassium ion transmembrane transporter activity;GO:0006970//response to osmotic stress;GO:0006468//protein phosphorylation;GO:0001101//response to acid
Cs1g05950	0	0	0.001	0.001	0	1	1	notest	Cs1g05950	Calcium-dependent protein kinase 19 isoform 2, partial [Theobroma cacao]	ko04626//Plant-pathogen interaction	-	GO:0046872//metal ion binding;GO:0004674//protein serine/threonine kinase activity;GO:0032550	GO:0006796//phosphate-containing compound metabolic process;GO:0006464//cellular protein modification process
Cs1g05960	1.01223	0	0.0449964	0.001	-5.49174	1	1	no	Cs1g05960	PREDICTED: G-type lectin S-receptor-like serine/threonine-protein kinase At4g27290-like [Vitis vinifera]	-	-	GO:0016301//kinase activity	GO:0009987//cellular process
Cs1g05970	3.03669	0	0.127868	0.001	-6.99851	0.250037	0.578161	no	Cs1g05970	PREDICTED: G-type lectin S-receptor-like serine/threonine-protein kinase At4g27290-like [Vitis vinifera]	-	-	GO:0016301//kinase activity	GO:0009987//cellular process
Cs1g05980	0	0	0.001	0.001	0	1	1	notest	-	-	-	-	-	-
Cs1g05990	0	0	0.001	0.001	0	1	1	notest	Cs1g05990	gag-pol polyprotein [Citrus unshiu]	-	-	-	GO:0044260;GO:0090304
Cs1g06000	3.03669	1.93245	0.793729	0.481168	-0.722106	1	1	no	Cs1g06000	Tam3-like transposon protein; 93317-95488 [Arabidopsis thaliana]	-	-	GO:0003676//nucleic acid binding	-
Cs1g06010	0	0	0.001	0.001	0	1	1	notest	Cs1g06010	PREDICTED: calcium-binding protein PBP1 [Vitis vinifera]	-	-	GO:0046872//metal ion binding;GO:0046872//metal ion binding	-
Cs1g06020	0	0	0.001	0.001	0	1	1	notest	Cs1g06020	PREDICTED: calcium-binding protein PBP1 [Vitis vinifera]	-	-	GO:0046872//metal ion binding	-
Cs1g06030	0	0	0.001	0.001	0	1	1	notest	Cs1g06030	CTV.19 [Citrus trifoliata]	-	-	GO:0000989//transcription factor binding transcription factor activity;GO:0003676//nucleic acid binding;GO:0004175//endopeptidase activity;GO:0046914//transition metal ion binding;GO:0034061	GO:0006260//DNA replication;GO:0016485//protein processing;GO:0006351//transcription, DNA-templated
Cs1g06040	261.155	313.058	15.2741	18.3556	0.265133	0.00115391	0.00855847	no	Cs1g06040	B-box domain protein 28 [Arabidopsis thaliana]	-	GO:0044464;GO:0044464	GO:0046914//transition metal ion binding;GO:0046914//transition metal ion binding	-
Cs1g06045	92.113	76.3319	68.4454	50.8357	-0.429112	0.590845	0.924637	no	-	-	-	-	-	-
Cs1g06050	589.118	523.695	63.5793	57.2412	-0.151503	0.792807	1	no	Cs1g06050	Adenine nucleotide alpha hydrolases-like superfamily protein isoform 1 [Theobroma cacao]	-	GO:0016020//membrane;GO:0044444//cytoplasmic part;GO:0043231//intracellular membrane-bounded organelle	-	GO:0009620//response to fungus
Cs1g06060	20.2446	20.2908	3.27837	3.23369	-0.0197973	0.874754	1	no	Cs1g06060	Os05g0242133 [Oryza sativa Japonica Group]	-	GO:0030312;GO:0044437;GO:0031981//nuclear lumen	-	GO:0001101//response to acid;GO:0009411//response to UV
Cs1g06070	0	0	0.001	0.001	0	1	1	notest	-	-	-	-	-	-
Cs1g06080	2.02446	0.966227	0.147247	0.0692959	-1.0874	1	1	no	-	-	-	-	-	-
Cs1g06090	14.1712	22.2232	1.91766	2.92373	0.608463	0.132846	0.385747	no	Cs1g06090	SAM (and some other nucleotide) binding motif [Medicago truncatula]	-	GO:0044429//mitochondrial part	GO:0009019//tRNA (guanine-N1-)-methyltransferase activity	GO:0006399//tRNA metabolic process;GO:0001510//RNA methylation
Cs1g06095	12.1468	6.76359	5.93356	2.7111	-1.13002	0.359514	0.723183	no	Cs1g06095	PREDICTED: tRNA (guanine(37)-N1)-methyltransferase 1-like [Solanum lycopersicum]	-	GO:0043231//intracellular membrane-bounded organelle;GO:0044444//cytoplasmic part	GO:0008168//methyltransferase activity	GO:0008152//metabolic process
Cs1g06100	1.01223	0	0.124996	0.001	-6.96574	1	1	no	-	-	-	-	-	-
Cs1g06110	1.01223	1.93245	0.513815	0.914178	0.831226	1	1	no	-	-	-	-	-	-
Cs1g06120	0	0.966227	0.001	0.0692342	6.11341	1	1	no	-	-	-	-	-	-
Cs1g06130	125.517	73.4332	6.14905	3.60468	-0.770492	0.00362834	0.0229759	no	Cs1g06130	Met-10+ like family protein isoform 1 [Theobroma cacao]	-	GO:0005739//mitochondrion	GO:0009019//tRNA (guanine-N1-)-methyltransferase activity	GO:0006399//tRNA metabolic process;GO:0032259//methylation
Cs1g06140	4.04892	0	0.513033	0.001	-9.00291	0.125037	0.369152	no	-	-	-	-	-	-
Cs1g06150	755.124	550.749	25.0284	18.9161	-0.403951	0.000206665	0.0019119	no	Cs1g06150	PREDICTED: ubiquitin carboxyl-terminal hydrolase 14-like [Fragaria vesca subsp. vesca]	-	GO:0044444//cytoplasmic part;GO:0044444//cytoplasmic part	GO:0046914//transition metal ion binding;GO:0008238//exopeptidase activity;GO:0019783//small conjugating protein-specific protease activity;GO:0046914//transition metal ion binding;GO:0008238//exopeptidase activity;GO:0019783//small conjugating protein-specific protease activity	GO:0019941//modification-dependent protein catabolic process;GO:0048588//developmental cell growth;GO:0003006//developmental process involved in reproduction;GO:0070646//protein modification by small protein removal;GO:0019941//modification-dependent protein catabolic process;GO:0048588//developmental cell growth;GO:0003006//developmental process involved in reproduction;GO:0070646//protein modif…
Cs1g06160	9.11007	4.83113	0.502949	0.263244	-0.934011	0.424115	0.791026	no	-	-	-	-	-	-
Cs1g06170	0	0	0.001	0.001	0	1	1	notest	-	-	-	-	-	-
Cs1g06180	0	0	0.001	0.001	0	1	1	notest	-	-	-	-	-	-
Cs1g06190	0	0	0.001	0.001	0	1	1	notest	-	-	-	-	-	-
Cs1g06200	0	0	0.001	0.001	0	1	1	notest	-	-	-	-	-	-
Cs1g06210	75.9173	71.5008	10.0175	9.51763	-0.0738482	0.869525	1	no	-	-	-	-	-	-
Cs1g06220	1.01223	1.93245	0.0951637	0.179977	0.919329	1	1	no	Cs1g06220	PREDICTED: transcription factor MYB75-like [Fragaria vesca subsp. vesca]	-	-	-	GO:0080090//regulation of primary metabolic process;GO:0001101//response to acid;GO:0044699;GO:0009725//response to hormone;GO:0006950//response to stress
Cs1g06230	356.305	264.746	19.6291	14.414	-0.445523	0.0174678	0.084152	no	Cs1g06230	Diacylglycerol kinase 5 [Theobroma cacao]	-	GO:0009536//plastid;GO:0009536//plastid;GO:0009536//plastid;GO:0009536//plastid	GO:0016301//kinase activity;GO:0016301//kinase activity;GO:0016301//kinase activity;GO:0016301//kinase activity	GO:0006796//phosphate-containing compound metabolic process;GO:0007186//G-protein coupled receptor signaling pathway;GO:0006796//phosphate-containing compound metabolic process;GO:0007186//G-protein coupled receptor signaling pathway;GO:0006796//phosphate-containing compound metabolic process;GO:0007186//G-protein coupled receptor signaling pathway;GO:0006796//phosphate-containing compound metabo…
Cs1g06240	5816.28	6020.56	835.833	880.425	0.0749854	7.17e-09	1.49e-07	no	-	-	-	-	-	-
Cs1g06250	67.8194	54.1087	6.16031	4.88144	-0.335696	0.527675	0.868986	no	-	-	-	-	-	-
Cs1g06260	15.1835	8.69604	0.528755	0.298491	-0.824912	0.307748	0.656123	no	Cs1g06260	non-ltr retroelement reverse transcriptase [Rosa rugosa]	-	-	GO:0003676//nucleic acid binding	GO:0034645//cellular macromolecule biosynthetic process;GO:0090304
Cs1g06270	0	0.966227	0.001	1.06879	10.0618	1	1	no	-	-	-	-	-	-
Cs1g06280	0	0	0.001	0.001	0	1	1	notest	-	-	-	-	-	-
Cs1g06290	259.131	263.78	18.1172	18.3272	0.0166264	0.195275	0.499931	no	Cs1g06290	PREDICTED: vesicle-associated protein 4-1 [Vitis vinifera]	-	GO:0016020//membrane;GO:0016020//membrane;GO:0016020//membrane;GO:0016020//membrane	-	GO:0006950//response to stress;GO:0006950//response to stress;GO:0006950//response to stress;GO:0006950//response to stress
Cs1g06300	639.73	623.216	46.4985	45.3336	-0.0366034	0.209338	0.525134	no	-	-	-	-	-	-
Cs1g06310	1.01223	1.93245	0.182279	0.346491	0.92667	1	1	no	Cs1g06310	Dynein light chain type 1 family protein [Theobroma cacao]	-	GO:0015630//microtubule cytoskeleton	-	GO:0044763
Cs1g06320	132.602	99.5214	5.29634	3.82503	-0.469525	0.190632	0.491012	no	Cs1g06320	Cyclic nucleotide-gated ion channel 4 isoform 1 [Theobroma cacao]	-	-	GO:0015075//ion transmembrane transporter activity;GO:0015075//ion transmembrane transporter activity	GO:0006811//ion transport;GO:0006811//ion transport
Cs1g06330	853.31	576.837	37.5525	24.8797	-0.59394	1.65e-07	2.8e-06	no	Cs1g06330	PREDICTED: double-strand break repair protein MRE11 [Vitis vinifera]	ko03440//Homologous recombination;ko03450//Non-homologous end-joining	GO:0000794//condensed nuclear chromosome;GO:0000785//chromatin	GO:0046914//transition metal ion binding;GO:0004518//nuclease activity	GO:0000280//nuclear division;GO:0006281//DNA repair
Cs1g06340	11.1345	12.5609	0.603305	0.592929	-0.0250282	0.838916	1	no	-	-	-	-	-	-
Cs1g06350	0	0	0.001	0.001	0	1	1	notest	-	-	-	-	-	-
Cs1g06360	38.4648	31.8855	2.29151	1.89666	-0.272838	0.812916	1	no	Cs1g06360	PREDICTED: chlorophyll a-b binding protein 13, chloroplastic-like [Vitis vinifera]	ko01100//Metabolic pathways;ko00196//Photosynthesis - antenna proteins	GO:0009521;GO:0031224//intrinsic component of membrane;GO:0009534//chloroplast thylakoid	GO:0046906//tetrapyrrole binding;GO:0043169//cation binding	GO:0006464//cellular protein modification process;GO:0006091//generation of precursor metabolites and energy
Cs1g06370	191.312	134.306	6.28363	4.31978	-0.54064	0.0314444	0.133972	no	Cs1g06370	Myosin 2 isoform 1 [Theobroma cacao]	-	GO:0016020//membrane;GO:0015629//actin cytoskeleton	GO:0017111//nucleoside-triphosphatase activity;GO:0032550	-
Cs1g06380	110.333	143.002	17.1152	21.8141	0.349983	0.00491808	0.0296537	no	-	-	-	-	-	-
Cs1g06390	25.3058	9.66227	2.27607	0.848269	-1.42395	0.0244257	0.110178	no	Cs1g06390	PREDICTED: B3 domain-containing protein Os07g0563300-like, partial [Vitis vinifera]	-	-	GO:0046872//metal ion binding	GO:0048580;GO:0006351//transcription, DNA-templated
Cs1g06400	186.25	185.516	21.5148	21.4641	-0.00340375	0.382513	0.747553	no	Cs1g06400	PREDICTED: cytochrome c-type biogenesis ccda-like chloroplastic protein 2 [Vitis vinifera]	-	GO:0043231//intracellular membrane-bounded organelle;GO:0043231//intracellular membrane-bounded organelle;GO:0043231//intracellular membrane-bounded organelle	-	GO:0044710;GO:0043623//cellular protein complex assembly;GO:0044710;GO:0043623//cellular protein complex assembly;GO:0044710;GO:0043623//cellular protein complex assembly
Cs1g06410	5680.64	5365.46	464.915	437.503	-0.0876741	0.072735	0.252536	no	-	-	-	-	-	-
Cs1g06420	2091.27	1853.22	100.696	90.8102	-0.14908	0.556829	0.894792	no	Cs1g06420	PREDICTED: probable ADP-ribosylation factor GTPase-activating protein AGD5-like isoform 2 [Vitis vinifera]	ko04144//Endocytosis	GO:0043231//intracellular membrane-bounded organelle;GO:0044444//cytoplasmic part;GO:0043231//intracellular membrane-bounded organelle;GO:0044444//cytoplasmic part;GO:0043231//intracellular membrane-bounded organelle;GO:0044444//cytoplasmic part;GO:0043231//intracellular membrane-bounded organelle;GO:0044444//cytoplasmic part;GO:0043231//intracellular membrane-bounded organelle;GO:0044444//cytopl…	GO:0046872//metal ion binding;GO:0046872//metal ion binding;GO:0046914//transition metal ion binding;GO:0005083//small GTPase regulator activity;GO:0046872//metal ion binding;GO:0046914//transition metal ion binding;GO:0005083//small GTPase regulator activity;GO:0046914//transition metal ion binding;GO:0005083//small GTPase regulator activity	GO:0032312//regulation of ARF GTPase activity;GO:0043547//positive regulation of GTPase activity;GO:0032312//regulation of ARF GTPase activity;GO:0043547//positive regulation of GTPase activity;GO:0003006//developmental process involved in reproduction;GO:0032850//positive regulation of ARF GTPase activity;GO:0032312//regulation of ARF GTPase activity;GO:0043547//positive regulation of GTPase act…
Cs1g06430	0	0	0.001	0.001	0	1	1	notest	Cs1g06430	Ubiquitin carboxyl-terminal hydrolase [Medicago truncatula]	-	-	GO:0046914//transition metal ion binding;GO:0097159//organic cyclic compound binding	GO:0006259//DNA metabolic process
Cs1g06440	100.211	85.9942	7.25927	6.01306	-0.271725	0.769819	1	no	Cs1g06440	sarcosine oxidase [Populus trichocarpa]	-	-	GO:0016647//oxidoreductase activity, acting on the CH-NH group of donors, oxygen as acceptor	GO:0006760//folic acid-containing compound metabolic process
Cs1g06450	6.07338	5.79736	0.834976	0.777998	-0.101968	1	1	no	-	-	-	-	-	-
Cs1g06460	1624.63	1654.18	249.593	253.453	0.0221408	0.00185977	0.0129935	no	-	-	-	-	-	-
Cs1g06470	362.378	372.964	45.1368	45.4309	0.00936974	0.0955635	0.308355	no	-	-	-	-	-	-
Cs1g06480	63.7705	59.9061	32.2588	27.432	-0.233833	0.928713	1	no	-	-	-	-	-	-
Cs1g06490	1.01223	7.72981	16.9006	84.4327	2.32073	0.0391047	0.158993	no	-	-	-	-	-	-
Cs1g06500	0	0	0.001	0.001	0	1	1	notest	-	-	-	-	-	-
Cs1g06510	0	0	0.001	0.001	0	1	1	notest	-	-	-	-	-	-
Cs1g06520	0	0	0.001	0.001	0	1	1	notest	Cs1g06520	Zinc ion binding,nucleic acid binding-like protein [Theobroma cacao]	-	-	GO:0005488//binding	-
Cs1g06525	33.4036	26.0881	14.3435	10.2384	-0.486407	0.60346	0.936651	no	-	-	-	-	-	-
Cs1g06530	832.053	820.327	136.438	138.217	0.0186896	0.102733	0.324455	no	-	-	-	-	-	-
Cs1g06540	2.02446	6.76359	0.162974	0.529681	1.70048	0.179786	0.472037	no	-	-	-	-	-	-
Cs1g06550	0	0	0.001	0.001	0	1	1	notest	Cs1g06550	PREDICTED: probable leucine-rich repeat receptor-like protein kinase At1g35710-like [Fragaria vesca subsp. vesca]	-	-	GO:0016772//transferase activity, transferring phosphorus-containing groups	-
Cs1g06560	42.5137	28.9868	3.90894	2.59073	-0.593419	0.289653	0.633412	no	-	-	-	-	-	-
Cs1g06570	8.09784	3.86491	0.134748	0.0632717	-1.09063	0.38784	0.749787	no	Cs1g06570	non-ltr retroelement reverse transcriptase [Rosa rugosa]	-	-	GO:0005488//binding	-
Cs1g06580	316.828	272.476	27.2564	23.9655	-0.185636	0.569702	0.908057	no	Cs1g06580	U3 small nucleolar RNA-associated protein 14 B isoform 1 [Theobroma cacao]	-	GO:0043231//intracellular membrane-bounded organelle;GO:0043231//intracellular membrane-bounded organelle;GO:0043231//intracellular membrane-bounded organelle	-	-
Cs1g06590	573.935	571.04	52.9212	54.0838	0.0313507	0.120611	0.36392	no	Cs1g06590	PREDICTED: transmembrane protein 184C-like isoform 2 [Fragaria vesca subsp. vesca]	-	GO:0043231//intracellular membrane-bounded organelle;GO:0043231//intracellular membrane-bounded organelle	-	-
Cs1g06600	0	0	0.001	0.001	0	1	1	notest	-	-	-	-	-	-
Cs1g06610	1.01223	1.93245	0.222489	0.387551	0.800652	1	1	no	-	-	-	-	-	-
Cs1g06620	112.358	74.3995	3.55375	2.37898	-0.578999	0.0484725	0.187716	no	Cs1g06620	PREDICTED: lysine-specific histone demethylase 1 homolog 2-like isoform 1 [Fragaria vesca subsp. vesca]	-	-	GO:0003676//nucleic acid binding;GO:0016641//oxidoreductase activity, acting on the CH-NH2 group of donors, oxygen as acceptor;GO:0016741	GO:0034968//histone lysine methylation
Cs1g06630	0	0	0.001	0.001	0	1	1	notest	-	-	-	-	-	-
Cs1g06640	2.02446	1.93245	0.226823	0.21451	-0.080522	1	1	no	-	-	-	-	-	-
Cs1g06650	96.1619	86.9604	2.81828	2.56045	-0.138418	1	1	no	Cs1g06650	Kinase family protein [Theobroma cacao]	-	GO:0005911//cell-cell junction	GO:0032550;GO:0004672//protein kinase activity	GO:0006468//protein phosphorylation;GO:0043401//steroid hormone mediated signaling pathway;GO:0001558//regulation of cell growth;GO:0000902//cell morphogenesis;GO:0007275//multicellular organismal development
Cs1g06660	16.1957	13.5272	0.959065	0.798451	-0.264425	1	1	no	Cs1g06660	PREDICTED: PAP-specific phosphatase HAL2-like [Fragaria vesca subsp. vesca]	ko01100//Metabolic pathways;ko00920//Sulfur metabolism	-	GO:0016312//inositol bisphosphate phosphatase activity;GO:0008252//nucleotidase activity;GO:0016772//transferase activity, transferring phosphorus-containing groups	GO:0046488//phosphatidylinositol metabolic process
Cs1g06670	2.02446	0.966227	3.38414	1.23158	-1.45828	1	1	no	Cs1g06670	PREDICTED: GDSL esterase/lipase At5g03820-like [Solanum lycopersicum]	-	-	GO:0016787//hydrolase activity	GO:0044238
Cs1g06680	149.81	138.17	10.9574	10.0133	-0.129988	0.906715	1	no	Cs1g06680	S-adenosyl-L-methionine-dependent methyltransferases superfamily protein isoform 1 [Theobroma cacao]	-	GO:0044437	GO:0016741	GO:0008152//metabolic process
Cs1g06690	60.7338	50.2438	2.85496	2.38959	-0.256707	0.70516	1	no	Cs1g06690	HAT dimerisation [Medicago truncatula]	-	-	GO:0003676//nucleic acid binding	-
Cs1g06700	436.271	277.307	12.3639	9.01577	-0.455611	6.37e-06	8.18e-05	no	Cs1g06700	CLUB isoform 1 [Theobroma cacao]	-	-	-	GO:0000911//cytokinesis by cell plate formation;GO:0000911//cytokinesis by cell plate formation;GO:0000911//cytokinesis by cell plate formation
Cs1g06710	49.5993	35.7504	3.37168	2.41877	-0.479194	0.386679	0.749787	no	Cs1g06710	Cyclophilin-like peptidyl-prolyl cis-trans isomerase family protein [Theobroma cacao]	-	GO:0044436;GO:0009534//chloroplast thylakoid	GO:0016859//cis-trans isomerase activity	GO:0018208//peptidyl-proline modification
Cs1g06720	6.07338	1.93245	0.182464	0.0583203	-1.64554	0.289161	0.632724	no	-	-	-	-	-	-
Cs1g06730	12.1468	5.79736	2.3667	1.08372	-1.12688	0.238097	0.565899	no	-	-	-	-	-	-
Cs1g06740	1478.87	1141.11	72.6651	49.2249	-0.561874	0.000143778	0.00138512	no	Cs1g06740	Peroxisomal membrane 22 kDa family protein isoform 1 [Theobroma cacao]	-	GO:0031224//intrinsic component of membrane;GO:0031224//intrinsic component of membrane;GO:0031224//intrinsic component of membrane;GO:0031224//intrinsic component of membrane;GO:0031224//intrinsic component of membrane;GO:0031224//intrinsic component of membrane;GO:0031224//intrinsic component of membrane	-	-
Cs1g06750	328.975	306.294	22.225	20.4914	-0.117165	0.754655	1	no	-	-	-	-	-	-
Cs1g06760	3002.28	2661.95	194.528	171.077	-0.185332	0.504364	0.848762	no	Cs1g06760	NAC domain class transcription factor isoform 1 [Theobroma cacao]	-	GO:0043231//intracellular membrane-bounded organelle	GO:0003676//nucleic acid binding	GO:0001101//response to acid;GO:0006950//response to stress;GO:0006351//transcription, DNA-templated
Cs1g06770	0	0	0.001	0.001	0	1	1	notest	-	-	-	-	-	-
Cs1g06780	0	0	0.001	0.001	0	1	1	notest	Cs1g06780	PREDICTED: ABC transporter G family member 9-like [Vitis vinifera]	-	-	GO:0032550;GO:0016887//ATPase activity	GO:0009154//purine ribonucleotide catabolic process
Cs1g06790	64.7827	53.1425	3.74712	3.07378	-0.285768	0.646469	0.962553	no	Cs1g06790	PREDICTED: beta-glucosidase 18-like [Glycine max]	ko01100//Metabolic pathways;ko01110//Biosynthesis of secondary metabolites;ko00500//Starch and sucrose metabolism;ko00940//Phenylpropanoid biosynthesis;ko00460//Cyanoamino acid metabolism	-	GO:0004553//hydrolase activity, hydrolyzing O-glycosyl compounds	GO:0071704;GO:0044710;GO:0044238
Cs1g06800	0	0	0.001	0.001	0	1	1	notest	Cs1g06800	Toll-Interleukin-Resistance domain family protein [Theobroma cacao]	-	GO:0031224//intrinsic component of membrane	-	GO:0007154//cell communication
Cs1g06810	307.718	200.975	6.86046	4.40183	-0.640202	0.000366052	0.00314135	no	-	-	-	-	-	-
Cs1g06820	0	0	0.001	0.001	0	1	1	notest	-	-	-	-	-	-
Cs1g06830	164.994	168.123	18.8763	20.7045	0.133368	0.32794	0.685995	no	-	-	-	-	-	-
Cs1g06840	613.412	424.174	16.8087	11.4706	-0.551267	3.59e-05	0.000396448	no	-	-	-	-	-	-
Cs1g06850	177.14	184.549	11.2364	11.6696	0.0545752	0.192761	0.495463	no	Cs1g06850	PREDICTED: protochlorophyllide reductase, chloroplastic-like [Fragaria vesca subsp. vesca]	ko01100//Metabolic pathways;ko01110//Biosynthesis of secondary metabolites;ko00860//Porphyrin and chlorophyll metabolism	GO:0009526//plastid envelope;GO:0009534//chloroplast thylakoid;GO:0009526//plastid envelope;GO:0009534//chloroplast thylakoid;GO:0009526//plastid envelope;GO:0009534//chloroplast thylakoid	GO:0016628//oxidoreductase activity, acting on the CH-CH group of donors, NAD or NADP as acceptor;GO:0016651//oxidoreductase activity, acting on NAD(P)H;GO:0016628//oxidoreductase activity, acting on the CH-CH group of donors, NAD or NADP as acceptor;GO:0016651//oxidoreductase activity, acting on NAD(P)H;GO:0016628//oxidoreductase activity, acting on the CH-CH group of donors, NAD or NADP as acce…	GO:0044710;GO:0006779//porphyrin-containing compound biosynthetic process;GO:0009725//response to hormone;GO:0044710;GO:0006779//porphyrin-containing compound biosynthetic process;GO:0009725//response to hormone;GO:0044710;GO:0006779//porphyrin-containing compound biosynthetic process;GO:0009725//response to hormone
Cs1g06860	1971.82	1705.39	57.1172	49.4875	-0.206861	0.212982	0.529367	no	Cs1g06860	G protein coupled receptor [Theobroma cacao]	-	GO:0016020//membrane;GO:0016020//membrane	GO:0019840//isoprenoid binding;GO:0019840//isoprenoid binding	GO:0009738//abscisic acid-activated signaling pathway;GO:0009738//abscisic acid-activated signaling pathway
Cs1g06870	587.094	499.539	44.3879	38.3647	-0.210387	0.344073	0.704009	no	Cs1g06870	brix domain-containing protein [Arabidopsis lyrata subsp. lyrata]	-	GO:0044444//cytoplasmic part;GO:0044444//cytoplasmic part	-	-
Cs1g06880	33989.7	32125.1	3079.05	2945.61	-0.0639189	0.00720522	0.0406645	no	Cs1g06880	Aluminum induced protein with YGL and LRDR motifs [Theobroma cacao]	-	GO:0005911//cell-cell junction;GO:0016020//membrane;GO:0044444//cytoplasmic part;GO:0043231//intracellular membrane-bounded organelle;GO:0005911//cell-cell junction;GO:0016020//membrane;GO:0044444//cytoplasmic part;GO:0043231//intracellular membrane-bounded organelle	-	-
Cs1g06890	0	0	0.001	0.001	0	1	1	notest	-	-	-	-	-	-
Cs1g06900	0	0	0.001	0.001	0	1	1	notest	Cs1g06900	heat shock protein [Citrus unshiu]	-	-	-	GO:0050896//response to stimulus
Cs1g06910	2270.43	1793.32	149.981	122.073	-0.297036	8.68e-05	0.000872795	no	Cs1g06910	Cystathionine beta-synthase family protein isoform 1 [Theobroma cacao]	-	-	GO:0017076//purine nucleotide binding	GO:0006950//response to stress
Cs1g06915	22.2691	33.8179	5.19997	7.34771	0.498791	0.081852	0.275691	no	Cs1g06915	Regulator of chromosome condensation (RCC1) family protein isoform 1 [Theobroma cacao]	-	-	GO:0016491//oxidoreductase activity	GO:0044710
Cs1g06920	123.492	85.028	8.93566	5.76568	-0.632084	0.0622737	0.226182	no	-	-	-	-	-	-
Cs1g06930	153.859	145.9	16.0174	14.7456	-0.119355	0.730593	1	no	-	-	-	-	-	-
Cs1g06940	35.4281	57.9736	43.8541	57.7229	0.396432	0.00518158	0.0309463	no	-	-	-	-	-	-
Cs1g06950	174.104	155.563	8.57983	8.1292	-0.0778357	0.956469	1	no	-	-	-	-	-	-
Cs1g06960	891.775	725.636	39.0015	31.3919	-0.313137	0.044185	0.174678	no	Cs1g06960	GTP-binding family protein isoform 1 [Theobroma cacao]	ko03008//Ribosome biogenesis in eukaryotes	GO:0031981//nuclear lumen;GO:0031981//nuclear lumen;GO:0031981//nuclear lumen	GO:0017111//nucleoside-triphosphatase activity;GO:0032550;GO:0017111//nucleoside-triphosphatase activity;GO:0032550;GO:0017111//nucleoside-triphosphatase activity;GO:0032550	GO:0009154//purine ribonucleotide catabolic process;GO:0022613//ribonucleoprotein complex biogenesis;GO:0009154//purine ribonucleotide catabolic process;GO:0022613//ribonucleoprotein complex biogenesis;GO:0009154//purine ribonucleotide catabolic process;GO:0022613//ribonucleoprotein complex biogenesis
Cs1g06970	22.2691	20.2908	98.4054	58.5869	-0.748159	1	1	no	-	-	-	-	-	-
Cs1g06980	110.333	85.028	4.20113	3.21599	-0.385515	0.318423	0.67232	no	Cs1g06980	Seven transmembrane MLO family protein isoform 1 [Theobroma cacao]	-	GO:0031224//intrinsic component of membrane;GO:0031224//intrinsic component of membrane;GO:0031224//intrinsic component of membrane	GO:0005515//protein binding;GO:0005515//protein binding;GO:0005515//protein binding	GO:0006950//response to stress;GO:0006950//response to stress;GO:0006950//response to stress
Cs1g06990	0	2.89868	0.001	0.366865	8.51911	0.250037	0.578161	no	-	-	-	-	-	-
Cs1g07000	56.6849	73.4332	16.4825	20.5175	0.31592	0.0549582	0.206201	no	Cs1g07000	HrpN-interacting protein from Malus [Malus domestica]	-	GO:0043231//intracellular membrane-bounded organelle	-	-
Cs1g07010	22.2691	14.4934	3.04109	1.9326	-0.654045	0.405457	0.769999	no	-	-	-	-	-	-
Cs1g07020	2.02446	2.89868	0.976241	1.2646	0.373372	1	1	no	-	-	-	-	-	-
Cs1g07030	147.786	129.474	18.5062	16.5141	-0.16431	0.811401	1	no	Cs1g07030	Plasma-membrane choline transporter family protein isoform 1 [Theobroma cacao]	-	GO:0031224//intrinsic component of membrane;GO:0005911//cell-cell junction;GO:0031224//intrinsic component of membrane;GO:0005911//cell-cell junction	-	-
Cs1g07040	103.247	52.1763	9.20471	4.74048	-0.957339	0.000514522	0.00424184	no	Cs1g07040	Plasma-membrane choline transporter family protein isoform 2 [Theobroma cacao]	-	GO:0031224//intrinsic component of membrane;GO:0005911//cell-cell junction;GO:0031224//intrinsic component of membrane;GO:0005911//cell-cell junction	-	-
Cs1g07050	0	0	0.001	0.001	0	1	1	notest	-	-	-	-	-	-
Cs1g07060	2.02446	0.966227	0.298162	0.139818	-1.09255	1	1	no	-	-	-	-	-	-
Cs1g07070	0	0	0.001	0.001	0	1	1	notest	-	-	-	-	-	-
Cs1g07080	1660.06	1752.74	84.8661	90.0403	0.0853825	3.36e-05	0.000374231	no	-	-	-	-	-	-
Cs1g07090	303.669	237.692	16.7996	13.3861	-0.327691	0.106185	0.332274	no	-	-	-	-	-	-
Cs1g07100	9.11007	4.83113	1.79517	0.893476	-1.00662	0.424115	0.791026	no	Cs1g07100	PREDICTED: expansin-A12-like [Vitis vinifera]	-	GO:0030312	-	GO:0071555//cell wall organization
Cs1g07110	3857.61	3607.89	424.058	392.064	-0.113172	0.229231	0.553582	no	-	-	-	-	-	-
Cs1g07120	1474.82	1566.25	128.438	140.144	0.125838	4.23e-05	0.000457004	no	Cs1g07120	PREDICTED: thioredoxin M4, chloroplastic-like [Vitis vinifera]	-	GO:0009579//thylakoid;GO:0044434;GO:0009579//thylakoid;GO:0044434	GO:0030234//enzyme regulator activity;GO:0015036//disulfide oxidoreductase activity;GO:0030234//enzyme regulator activity;GO:0015036//disulfide oxidoreductase activity	GO:0019725//cellular homeostasis;GO:0065009;GO:0018904;GO:0019725//cellular homeostasis;GO:0065009;GO:0018904
Cs1g07130	487.895	396.153	40.8782	32.6485	-0.324315	0.121379	0.365722	no	Cs1g07130	Nucleotide-diphospho-sugar transferases superfamily protein isoform 1 [Theobroma cacao]	ko01100//Metabolic pathways	GO:0031306//intrinsic component of mitochondrial outer membrane;GO:0031306//intrinsic component of mitochondrial outer membrane;GO:0031306//intrinsic component of mitochondrial outer membrane;GO:0031306//intrinsic component of mitochondrial outer membrane;GO:0031306//intrinsic component of mitochondrial outer membrane	GO:0070567;GO:0070567;GO:0070567;GO:0070567;GO:0070567	GO:0008610//lipid biosynthetic process;GO:0048229//gametophyte development;GO:0000904//cell morphogenesis involved in differentiation;GO:0008610//lipid biosynthetic process;GO:0048229//gametophyte development;GO:0000904//cell morphogenesis involved in differentiation;GO:0008610//lipid biosynthetic process;GO:0048229//gametophyte development;GO:0000904//cell morphogenesis involved in differentiati…
Cs1g07140	401.855	234.793	7.63516	4.45998	-0.775621	1.11e-07	1.92e-06	no	-	-	-	-	-	-
Cs1g07150	2.02446	1.93245	0.22617	0.216101	-0.0657018	1	1	no	-	-	-	-	-	-
Cs1g07160	41.5014	51.21	0.913081	1.11233	0.28477	0.147114	0.411991	no	-	-	-	-	-	-
Cs1g07170	16.1957	19.3245	2.43968	2.8476	0.223055	0.499938	0.844472	no	-	-	-	-	-	-
Cs1g07180	7.08561	4.83113	0.212786	0.146569	-0.537823	0.774482	1	no	-	-	-	-	-	-
Cs1g07190	367.44	275.375	19.1981	14.3531	-0.419601	0.021613	0.0995221	no	Cs1g07190	PREDICTED: PAP-associated domain-containing protein 5-like [Cucumis sativus]	ko03018//RNA degradation	-	GO:0016779//nucleotidyltransferase activity	GO:0008152//metabolic process
Cs1g07200	0	1.93245	0.001	27.5949	14.7521	0.500025	0.844472	no	-	-	-	-	-	-
Cs1g07210	70.8561	69.5683	11.7849	12.0908	0.0369702	0.673832	0.985575	no	-	-	-	-	-	-
Cs1g07220	0	0	0.001	0.001	0	1	1	notest	-	-	-	-	-	-
Cs1g07230	0	0	0.001	0.001	0	1	1	notest	-	-	-	-	-	-
Cs1g07240	6.07338	2.89868	0.136435	0.0648891	-1.07217	0.507911	0.848762	no	-	-	-	-	-	-
Cs1g07245	795.613	752.691	40.1632	38.4449	-0.063082	0.404951	0.769999	no	-	-	-	-	-	-
Cs1g07250	0	0	0.001	0.001	0	1	1	notest	-	-	-	-	-	-
Cs1g07260	0	0.966227	0.001	0.162342	7.34289	1	1	no	Cs1g07260	Os05g0557500 [Oryza sativa Japonica Group]	-	GO:0044444//cytoplasmic part;GO:0043231//intracellular membrane-bounded organelle	-	-
Cs1g07270	0	0	0.001	0.001	0	1	1	notest	Cs1g07270	gag-pol polyprotein [Citrus unshiu]	-	-	GO:0003676//nucleic acid binding;GO:0003824//catalytic activity	GO:0006259//DNA metabolic process
Cs1g07280	0	0	0.001	0.001	0	1	1	notest	-	-	-	-	-	-
Cs1g07290	0	0	0.001	0.001	0	1	1	notest	-	-	-	-	-	-
Cs1g07300	0	0	0.001	0.001	0	1	1	notest	-	-	-	-	-	-
Cs1g07310	665.035	521.763	42.3137	32.8175	-0.36666	0.0176	0.0846627	no	Cs1g07310	PREDICTED: probable ubiquitin-conjugating enzyme E2 25-like [Glycine max]	-	-	GO:0016879//ligase activity, forming carbon-nitrogen bonds	-
Cs1g07320	176.128	126.576	10.9119	7.69463	-0.503978	0.0515713	0.196486	no	Cs1g07320	PREDICTED: probable ubiquitin-conjugating enzyme E2 25-like [Glycine max]	-	-	GO:0016879//ligase activity, forming carbon-nitrogen bonds	-
Cs1g07330	234.837	260.881	3706.1	2773.53	-0.418178	0.0266246	0.117742	no	Cs1g07330	metallothionein-like protein [Citrus unshiu]	-	-	GO:0046914//transition metal ion binding	-
Cs1g07340	57.6971	58.9398	5.32127	5.58156	0.0688978	0.580398	0.915798	no	Cs1g07340	predicted protein [Populus trichocarpa]	-	GO:0005740//mitochondrial envelope	GO:0005507//copper ion binding	GO:0000041//transition metal ion transport
Cs1g07350	324.926	200.009	12.7161	7.87614	-0.691096	2.13e-05	0.000246723	no	-	-	-	-	-	-
Cs1g07360	590.13	472.485	18.2675	14.7806	-0.305574	0.0552338	0.207018	no	Cs1g07360	Kinase superfamily protein [Theobroma cacao]	-	GO:0016020//membrane;GO:0016020//membrane;GO:0016020//membrane;GO:0016020//membrane	GO:0004674//protein serine/threonine kinase activity;GO:0032550;GO:0004674//protein serine/threonine kinase activity;GO:0032550;GO:0004674//protein serine/threonine kinase activity;GO:0032550;GO:0004674//protein serine/threonine kinase activity;GO:0032550	GO:0044763;GO:0006796//phosphate-containing compound metabolic process;GO:0006464//cellular protein modification process;GO:0044763;GO:0006796//phosphate-containing compound metabolic process;GO:0006464//cellular protein modification process;GO:0044763;GO:0006796//phosphate-containing compound metabolic process;GO:0006464//cellular protein modification process;GO:0044763;GO:0006796//phosphate-con…
Cs1g07370	3.03669	5.79736	0.448818	0.800188	0.834208	0.507911	0.848762	no	Cs1g07370	Kinase superfamily protein [Theobroma cacao]	-	GO:0016020//membrane	GO:0004674//protein serine/threonine kinase activity;GO:0032550	GO:0044763;GO:0006796//phosphate-containing compound metabolic process;GO:0006464//cellular protein modification process
Cs1g07380	0	0.966227	0.001	0.154881	7.27502	1	1	no	Cs1g07380	PREDICTED: L-type lectin-domain containing receptor kinase VII.1-like [Glycine max]	-	-	GO:0004672//protein kinase activity;GO:0097159//organic cyclic compound binding;GO:1901363;GO:0036094//small molecule binding	GO:0006464//cellular protein modification process;GO:0016310//phosphorylation
Cs1g07390	449.43	254.118	14.2859	7.93841	-0.84767	2.81e-09	6.18e-08	no	Cs1g07390	SPA1-related 3 isoform 3 [Theobroma cacao]	ko04120//Ubiquitin mediated proteolysis	-	GO:0016301//kinase activity;GO:0016628//oxidoreductase activity, acting on the CH-CH group of donors, NAD or NADP as acceptor;GO:0032550;GO:0016301//kinase activity;GO:0005515//protein binding;GO:0016628//oxidoreductase activity, acting on the CH-CH group of donors, NAD or NADP as acceptor;GO:0032550;GO:0016301//kinase activity;GO:0016628//oxidoreductase activity, acting on the CH-CH group of don…	GO:0006464//cellular protein modification process;GO:0044710;GO:0006464//cellular protein modification process;GO:0044710;GO:0006464//cellular protein modification process;GO:0044710;GO:0006464//cellular protein modification process;GO:0044710;GO:0006464//cellular protein modification process;GO:0044710;GO:0006464//cellular protein modification process;GO:0044710;GO:0006464//cellular protein modi…
Cs1g07400	324.926	265.712	13.4957	11.3475	-0.250125	0.255477	0.586813	no	Cs1g07400	PREDICTED: xylosyltransferase oxt [Vitis vinifera]	-	-	GO:0035252//UDP-xylosyltransferase activity;GO:0035252//UDP-xylosyltransferase activity;GO:0035252//UDP-xylosyltransferase activity	-
Cs1g07410	3753.35	2881.29	131.693	107.91	-0.28735	7.72e-09	1.59e-07	no	-	-	-	-	-	-
Cs1g07420	529.396	520.796	46.269	45.2325	-0.0326862	0.195816	0.500991	no	Cs1g07420	NAD(P)-linked oxidoreductase superfamily protein [Theobroma cacao]	-	-	GO:0016746//transferase activity, transferring acyl groups	-
Cs1g07430	290.51	272.476	22.0737	20.8859	-0.0797992	0.708131	1	no	-	-	-	-	-	-
Cs1g07440	1.01223	0.966227	0.436984	0.400925	-0.124248	1	1	no	-	-	-	-	-	-
Cs1g07450	1.01223	2.89868	0.0357132	0.10105	1.50054	0.625037	0.943509	no	-	-	-	-	-	-
Cs1g07460	47.5748	42.514	5.19565	4.57036	-0.184996	1	1	no	-	-	-	-	-	-
Cs1g07470	2.02446	0	0.295075	0.001	-8.20494	0.500025	0.844472	no	-	-	-	-	-	-
Cs1g07480	505.103	384.558	25.4532	19.1422	-0.41109	0.0136273	0.0687137	no	-	-	-	-	-	-
Cs1g07490	0	0	0.001	0.001	0	1	1	notest	-	-	-	-	-	-
Cs1g07500	450.443	371.997	26.415	21.699	-0.283729	0.218151	0.536538	no	-	-	-	-	-	-
Cs1g07510	306.706	321.754	25.9042	27.4159	0.0818268	0.0708344	0.247851	no	-	-	-	-	-	-
Cs1g07520	96.1619	93.724	5.225	5.16864	-0.0156463	0.664123	0.975634	no	-	-	-	-	-	-
Cs1g07530	0	0	0.001	0.001	0	1	1	notest	-	-	-	-	-	-
Cs1g07540	28.3424	28.0206	2.20388	2.16078	-0.0284935	0.894001	1	no	-	-	-	-	-	-
Cs1g07550	5.06115	5.79736	0.330173	0.376076	0.187802	1	1	no	-	-	-	-	-	-
Cs1g07560	0	0	0.001	0.001	0	1	1	notest	-	-	-	-	-	-
Cs1g07570	0	0	0.001	0.001	0	1	1	notest	-	-	-	-	-	-
Cs1g07580	0	0	0.001	0.001	0	1	1	notest	-	-	-	-	-	-
Cs1g07590	215.605	250.253	19.08	21.3955	0.165246	0.00897261	0.0488762	no	-	-	-	-	-	-
Cs1g07600	77.9417	55.0749	2.0189	1.44886	-0.478651	0.192962	0.495702	no	-	-	-	-	-	-
Cs1g07610	157.908	131.407	43.5624	31.8837	-0.450264	0.519932	0.861662	no	-	-	-	-	-	-
Cs1g07620	9.11007	4.83113	0.418229	0.220148	-0.925819	0.424115	0.791026	no	-	-	-	-	-	-
Cs1g07630	2223.87	2051.3	84.3921	78.1566	-0.11074	0.581624	0.916184	no	-	-	-	-	-	-
Cs1g07640	1.01223	0	0.203991	0.001	-7.67236	1	1	no	-	-	-	-	-	-
Cs1g07650	338.085	341.078	23.1754	22.8084	-0.023029	0.1742	0.464886	no	-	-	-	-	-	-
Cs1g07660	0	0	0.001	0.001	0	1	1	notest	-	-	-	-	-	-
Cs1g07670	242.935	175.853	11.7889	8.27214	-0.511097	0.0256574	0.114505	no	-	-	-	-	-	-
Cs1g07680	55.6727	67.6359	10.8909	13.5296	0.312996	0.127684	0.374509	no	-	-	-	-	-	-
Cs1g07690	73.8928	81.1631	20.8614	23.9372	0.198418	0.262575	0.598906	no	-	-	-	-	-	-
Cs1g07700	0	0	0.001	0.001	0	1	1	notest	-	-	-	-	-	-
Cs1g07710	0	0	0.001	0.001	0	1	1	notest	-	-	-	-	-	-
Cs1g07720	1.01223	1.93245	0.0581187	0.110011	0.920573	1	1	no	-	-	-	-	-	-
Cs1g07730	0	0	0.001	0.001	0	1	1	notest	-	-	-	-	-	-
Cs1g07740	7.08561	8.69604	0.489216	0.574934	0.232925	0.803698	1	no	-	-	-	-	-	-
Cs1g07750	0	0	0.001	0.001	0	1	1	notest	-	-	-	-	-	-
Cs1g07760	0	0	0.001	0.001	0	1	1	notest	-	-	-	-	-	-
Cs1g07770	1.01223	0.966227	0.549533	0.508793	-0.111127	1	1	no	-	-	-	-	-	-
Cs1g07780	35.4281	21.257	2.0045	1.21625	-0.720803	0.141451	0.402213	no	-	-	-	-	-	-
Cs1g07790	4.04892	0.966227	0.405912	0.0949714	-2.0956	0.375062	0.737452	no	-	-	-	-	-	-
Cs1g07800	0	0	0.001	0.001	0	1	1	notest	-	-	-	-	-	-
Cs1g07810	0	0	0.001	0.001	0	1	1	notest	-	-	-	-	-	-
Cs1g07820	0	0	0.001	0.001	0	1	1	notest	-	-	-	-	-	-
Cs1g07830	1.01223	0.966227	0.175297	0.159508	-0.136173	1	1	no	-	-	-	-	-	-
Cs1g07840	0	0	0.001	0.001	0	1	1	notest	-	-	-	-	-	-
Cs1g07850	29.3547	17.3921	0.92739	0.546443	-0.763105	0.184429	0.480754	no	-	-	-	-	-	-
Cs1g07860	15.1835	12.5609	0.69122	0.575227	-0.265014	1	1	no	-	-	-	-	-	-
Cs1g07870	0	0	0.001	0.001	0	1	1	notest	-	-	-	-	-	-
Cs1g07880	0	0	0.001	0.001	0	1	1	notest	-	-	-	-	-	-
Cs1g07890	0	0	0.001	0.001	0	1	1	notest	-	-	-	-	-	-
Cs1g07900	48.5871	31.8855	27.2954	15.5467	-0.812049	0.219439	0.537439	no	-	-	-	-	-	-
Cs1g07910	0	0	0.001	0.001	0	1	1	notest	-	-	-	-	-	-
Cs1g07920	315.816	272.476	8.92058	7.82661	-0.18875	0.597262	0.930264	no	-	-	-	-	-	-
Cs1g07930	826.992	641.575	32.8079	25.3866	-0.369976	0.00508488	0.0304879	no	-	-	-	-	-	-
Cs1g07940	151.835	197.11	17.4448	21.3915	0.294241	0.00119514	0.00883983	no	-	-	-	-	-	-
Cs1g07950	3185.49	3451.36	362.662	384.627	0.0848345	2.21e-10	5.67e-09	no	-	-	-	-	-	-
Cs1g07960	101.223	85.028	6.99672	5.91006	-0.243506	0.660706	0.973885	no	-	-	-	-	-	-
Cs1g07970	0	0	0.001	0.001	0	1	1	notest	-	-	-	-	-	-
Cs1g07980	173.091	220.3	17.912	22.7087	0.342319	0.000981917	0.00742937	no	-	-	-	-	-	-
Cs1g07990	1187.35	975.889	80.5016	65.1136	-0.306059	0.0357287	0.148304	no	-	-	-	-	-	-
Cs1g08000	0	0	0.001	0.001	0	1	1	notest	-	-	-	-	-	-
Cs1g08010	39.477	28.9868	2.6392	1.96088	-0.428599	0.471135	0.838923	no	-	-	-	-	-	-
Cs1g08020	7.08561	12.5609	0.613168	1.06368	0.79471	0.263416	0.598952	no	-	-	-	-	-	-
Cs1g08030	0	0	0.001	0.001	0	1	1	notest	-	-	-	-	-	-
Cs1g08040	0	0	0.001	0.001	0	1	1	notest	-	-	-	-	-	-
Cs1g08050	79.9662	91.7916	10.9371	11.8037	0.110009	0.148932	0.416155	no	-	-	-	-	-	-
Cs1g08060	41.5014	30.9193	3.87517	2.8871	-0.424639	0.483588	0.844472	no	-	-	-	-	-	-
Cs1g08070	498.017	318.855	6.3215	4.05245	-0.641473	2.31e-06	3.2e-05	no	-	-	-	-	-	-
Cs1g08080	61.7461	32.8517	1.66239	0.892548	-0.897257	0.0174703	0.084152	no	-	-	-	-	-	-
Cs1g08090	2.02446	0.966227	0.103428	0.0491633	-1.07297	1	1	no	-	-	-	-	-	-
Cs1g08100	0	0	0.001	0.001	0	1	1	notest	-	-	-	-	-	-
Cs1g08110	0	0	0.001	0.001	0	1	1	notest	-	-	-	-	-	-
Cs1g08120	0	0	0.001	0.001	0	1	1	notest	-	-	-	-	-	-
Cs1g08130	1.01223	1.93245	0.0698915	0.128525	0.87886	1	1	no	-	-	-	-	-	-
Cs1g08140	14.1712	14.4934	0.671742	0.871441	0.375496	0.850659	1	no	-	-	-	-	-	-
Cs1g08150	668.072	646.406	19.9843	18.8326	-0.0856348	0.250509	0.579126	no	-	-	-	-	-	-
Cs1g08160	188.275	172.955	12.4544	11.1469	-0.160013	0.91693	1	no	-	-	-	-	-	-
Cs1g08170	346.183	277.307	23.903	18.7276	-0.352026	0.143945	0.406839	no	-	-	-	-	-	-
Cs1g08180	39.477	39.6153	3.64107	3.55779	-0.0333811	0.73806	1	no	-	-	-	-	-	-
Cs1g08190	11.1345	7.72981	5.92855	3.7541	-0.659212	0.647764	0.962553	no	-	-	-	-	-	-
Cs1g08200	0	0	0.001	0.001	0	1	1	notest	-	-	-	-	-	-
Cs1g08205	12.1468	12.5609	6.97955	6.66057	-0.0674884	1	1	no	-	-	-	-	-	-
Cs1g08210	501.054	421.275	36.7643	29.6359	-0.31096	0.28742	0.6324	no	-	-	-	-	-	-
Cs1g08220	0	0	0.001	0.001	0	1	1	notest	-	-	-	-	-	-
Cs1g08230	351.244	376.828	34.2193	36.3019	0.0852348	0.0262948	0.116632	no	-	-	-	-	-	-
Cs1g08240	230.789	237.692	15.5257	15.8593	0.0306708	0.185072	0.48205	no	-	-	-	-	-	-
Cs1g08250	84.0151	54.1087	4.4336	3.0027	-0.562218	0.0606417	0.222186	no	-	-	-	-	-	-
Cs1g08260	29.3547	9.66227	5.62957	1.79566	-1.64851	0.00513866	0.0307245	yes	-	-	-	-	-	-
Cs1g08270	22.2691	24.1557	2.02731	2.16916	0.0975698	0.659108	0.972197	no	-	-	-	-	-	-
Cs1g08280	38.4648	20.2908	2.23399	1.16589	-0.938191	0.0678475	0.239906	no	-	-	-	-	-	-
Cs1g08290	591.143	514.033	49.0011	43.7798	-0.162549	0.538396	0.880754	no	-	-	-	-	-	-
Cs1g08300	156.896	110.15	8.20034	5.866	-0.483307	0.0442187	0.174779	no	-	-	-	-	-	-
Cs1g08310	0	0	0.001	0.001	0	1	1	notest	-	-	-	-	-	-
Cs1g08320	0	0	0.001	0.001	0	1	1	notest	-	-	-	-	-	-
Cs1g08330	1.01223	0	0.0307415	0.001	-4.94212	1	1	no	-	-	-	-	-	-
Cs1g08340	0	0	0.001	0.001	0	1	1	notest	-	-	-	-	-	-
Cs1g08350	42.5137	57.9736	10.0913	13.0985	0.37629	0.0465923	0.18229	no	-	-	-	-	-	-
Cs1g08360	991.986	685.055	33.4421	23.0574	-0.536436	1.71e-07	2.88e-06	no	-	-	-	-	-	-
Cs1g08370	626.571	607.757	49.3667	47.4357	-0.057565	0.257319	0.590222	no	-	-	-	-	-	-
Cs1g08380	100.211	76.3319	5.28502	3.9332	-0.426205	0.260222	0.595254	no	-	-	-	-	-	-
Cs1g08390	2.02446	0	0.0969142	0.001	-6.59864	0.500025	0.844472	no	-	-	-	-	-	-
Cs1g08400	4.04892	2.89868	2.40096	1.56747	-0.615174	1	1	no	-	-	-	-	-	-
Cs1g08410	8.09784	3.86491	0.681116	0.323332	-1.07488	0.38784	0.749787	no	-	-	-	-	-	-
Cs1g08420	0	0	0.001	0.001	0	1	1	notest	-	-	-	-	-	-
Cs1g08430	112.358	97.5889	7.54564	6.61072	-0.190836	0.8369	1	no	-	-	-	-	-	-
Cs1g08440	1760.27	1916.03	185.489	189.948	0.0342709	2.86e-07	4.66e-06	no	-	-	-	-	-	-
Cs1g08450	90.0885	82.1293	3.47766	3.19975	-0.120158	1	1	no	-	-	-	-	-	-
Cs1g08460	3.03669	3.86491	0.339726	0.406918	0.260366	1	1	no	-	-	-	-	-	-
Cs1g08470	24.2935	11.5947	0.692466	0.323765	-1.0968	0.0898104	0.295349	no	-	-	-	-	-	-
Cs1g08480	107.296	75.3657	5.1199	3.61148	-0.503525	0.120997	0.364784	no	-	-	-	-	-	-
Cs1g08485	108.309	102.42	6.29251	6.15168	-0.0326551	0.784217	1	no	-	-	-	-	-	-
Cs1g08490	94.1374	66.6697	13.4694	9.43791	-0.513146	0.13437	0.387909	no	-	-	-	-	-	-
Cs1g08500	225.727	190.347	19.4599	16.0345	-0.279325	0.496419	0.844472	no	-	-	-	-	-	-
Cs1g08505	5.06115	1.93245	2.3652	0.825529	-1.51857	0.453207	0.820619	no	-	-	-	-	-	-
Cs1g08510	2798.82	2753.75	248.778	246.711	-0.0120369	0.00608617	0.0353064	no	-	-	-	-	-	-
Cs1g08520	0	0	0.001	0.001	0	1	1	notest	-	-	-	-	-	-
Cs1g08530	0	0	0.001	0.001	0	1	1	notest	-	-	-	-	-	-
Cs1g08535	0	0	0.001	0.001	0	1	1	notest	-	-	-	-	-	-
Cs1g08540	208.519	167.157	11.3405	8.98617	-0.335706	0.260318	0.595254	no	-	-	-	-	-	-
Cs1g08550	13.159	20.2908	0.709814	1.29238	0.864517	0.163102	0.444288	no	-	-	-	-	-	-
Cs1g08560	231.801	154.596	5.02511	3.34594	-0.586744	0.00390147	0.0244241	no	-	-	-	-	-	-
Cs1g08570	0	0	0.001	0.001	0	1	1	notest	-	-	-	-	-	-
Cs1g08580	1462.67	1228.07	67.8691	56.4186	-0.266584	0.071418	0.249404	no	-	-	-	-	-	-
Cs1g08590	1.01223	9.66227	0.0760306	0.705917	3.21485	0.0117402	0.060918	no	-	-	-	-	-	-
Cs1g08600	133.614	93.724	5.37353	3.7737	-0.50989	0.073868	0.255052	no	-	-	-	-	-	-
Cs1g08610	9.11007	6.76359	1.93538	1.39118	-0.476308	0.803698	1	no	-	-	-	-	-	-
Cs1g08620	5093.54	5087.18	244.781	246.326	0.00907733	5.33e-05	0.000564738	no	-	-	-	-	-	-
Cs1g08630	0	0	0.001	0.001	0	1	1	notest	-	-	-	-	-	-
Cs1g08640	686.292	516.931	30.8706	23.0635	-0.420622	0.00243387	0.016344	no	-	-	-	-	-	-
Cs1g08650	453.479	353.639	17.3872	13.748	-0.338804	0.0412617	0.165643	no	-	-	-	-	-	-
Cs1g08660	0	0	0.001	0.001	0	1	1	notest	-	-	-	-	-	-
Cs1g08670	0	0	0.001	0.001	0	1	1	notest	-	-	-	-	-	-
Cs1g08680	0	0	0.001	0.001	0	1	1	notest	-	-	-	-	-	-
Cs1g08690	0	0	0.001	0.001	0	1	1	notest	-	-	-	-	-	-
Cs1g08700	0	0	0.001	0.001	0	1	1	notest	-	-	-	-	-	-
Cs1g08710	0	0	0.001	0.001	0	1	1	notest	-	-	-	-	-	-
Cs1g08720	29.3547	14.4934	2.97064	1.44736	-1.03735	0.0662835	0.235457	no	-	-	-	-	-	-
Cs1g08730	1.01223	0	0.190667	0.001	-7.57491	1	1	no	-	-	-	-	-	-
Cs1g08740	86.0396	70.5346	3.31681	2.74448	-0.273264	0.576801	0.914071	no	-	-	-	-	-	-
Cs1g08750	0	0.966227	0.001	0.0763235	6.25406	1	1	no	-	-	-	-	-	-
Cs1g08760	4.04892	0.966227	0.77774	0.178891	-2.12021	0.375062	0.737452	no	-	-	-	-	-	-
Cs1g08770	1278.45	1035.8	91.0934	73.2024	-0.315456	0.0127374	0.0650839	no	-	-	-	-	-	-
Cs1g08780	0	0.966227	0.001	0.0455241	5.50856	1	1	no	-	-	-	-	-	-
Cs1g08790	0	0	0.001	0.001	0	1	1	notest	-	-	-	-	-	-
Cs1g08800	0	0	0.001	0.001	0	1	1	notest	-	-	-	-	-	-
Cs1g08810	54.6604	28.0206	2.41342	1.26128	-0.93619	0.0200784	0.0939901	no	-	-	-	-	-	-
Cs1g08820	76.9295	54.1087	2.7738	1.91001	-0.538284	0.18954	0.488552	no	-	-	-	-	-	-
Cs1g08830	0	0	0.001	0.001	0	1	1	notest	-	-	-	-	-	-
Cs1g08840	1525.43	1649.35	142.066	152.969	0.106678	3.43e-06	4.61e-05	no	-	-	-	-	-	-
Cs1g08850	17.2079	3.86491	2.10366	0.483158	-2.12233	0.00722652	0.0407204	yes	-	-	-	-	-	-
Cs1g08860	0	0	0.001	0.001	0	1	1	notest	-	-	-	-	-	-
Cs1g08870	274.314	216.435	16.358	12.7877	-0.35524	0.152722	0.423491	no	-	-	-	-	-	-
Cs1g08880	717.671	502.438	27.7519	19.3259	-0.522051	1.74e-05	0.000204397	no	-	-	-	-	-	-
Cs1g08890	2.02446	3.86491	0.127998	0.240762	0.911486	0.687547	0.989763	no	-	-	-	-	-	-
Cs1g08900	648.84	441.566	25.2026	17.1862	-0.552322	6.74e-06	8.6e-05	no	-	-	-	-	-	-
Cs1g08910	0	0	0.001	0.001	0	1	1	notest	-	-	-	-	-	-
Cs1g08920	4323.24	4131.59	170.872	161.611	-0.0803906	0.0366049	0.150977	no	-	-	-	-	-	-
Cs1g08930	4.04892	14.4934	0.994391	3.59449	1.8539	0.0192663	0.0908232	no	-	-	-	-	-	-
Cs1g08940	56.6849	48.3113	9.77867	8.45157	-0.210419	0.845771	1	no	-	-	-	-	-	-
Cs1g08950	130.578	98.5551	12.1776	9.03563	-0.430533	0.210768	0.526306	no	-	-	-	-	-	-
Cs1g08960	0	0	0.001	0.001	0	1	1	notest	-	-	-	-	-	-
Cs1g08970	0	0	0.001	0.001	0	1	1	notest	-	-	-	-	-	-
Cs1g08980	0	0	0.001	0.001	0	1	1	notest	-	-	-	-	-	-
Cs1g08990	0	0	0.001	0.001	0	1	1	notest	-	-	-	-	-	-
Cs1g09000	0	0	0.001	0.001	0	1	1	notest	-	-	-	-	-	-
Cs1g09010	10.1223	10.6285	0.819514	0.857366	0.0651426	1	1	no	-	-	-	-	-	-
Cs1g09020	17.2079	23.1894	1.04201	1.41905	0.445556	0.268667	0.60448	no	-	-	-	-	-	-
Cs1g09030	2740.11	2274.5	119.382	99.5984	-0.261391	0.00661333	0.0378725	no	-	-	-	-	-	-
Cs1g09040	53.6482	46.3789	6.60264	5.60594	-0.236087	0.920609	1	no	-	-	-	-	-	-
Cs1g09050	11.1345	3.86491	0.591316	0.204094	-1.5347	0.118607	0.359391	no	-	-	-	-	-	-
Cs1g09060	23.2813	27.0544	1.04612	1.23996	0.245245	0.480439	0.844472	no	-	-	-	-	-	-
Cs1g09070	65.795	43.4802	7.10168	5.71947	-0.312279	0.126031	0.370981	no	-	-	-	-	-	-
Cs1g09080	419.063	344.943	24.7551	20.6466	-0.261822	0.213311	0.529818	no	-	-	-	-	-	-
Cs1g09090	0	0	0.001	0.001	0	1	1	notest	-	-	-	-	-	-
Cs1g09100	4.04892	7.72981	0.292256	0.548632	0.908606	0.38784	0.749787	no	-	-	-	-	-	-
Cs1g09110	93.1252	159.427	18.9401	32.3882	0.774024	1e-06	1.47e-05	no	-	-	-	-	-	-
Cs1g09120	589.118	390.356	22.5118	15.7117	-0.518842	2.99e-06	4.07e-05	no	-	-	-	-	-	-
Cs1g09130	344.158	283.104	11.4072	9.35458	-0.2862	0.253705	0.583681	no	-	-	-	-	-	-
Cs1g09140	5.06115	4.83113	0.307492	0.288492	-0.0920176	1	1	no	-	-	-	-	-	-
Cs1g09150	4.04892	2.89868	1.49983	1.05673	-0.505192	1	1	no	-	-	-	-	-	-
Cs1g09160	1.01223	0	0.0399716	0.001	-5.3209	1	1	no	-	-	-	-	-	-
Cs1g09170	3.03669	3.86491	0.114571	0.147078	0.36034	1	1	no	-	-	-	-	-	-
Cs1g09180	0	0	0.001	0.001	0	1	1	notest	-	-	-	-	-	-
Cs1g09190	0	0	0.001	0.001	0	1	1	notest	-	-	-	-	-	-
Cs1g09200	10.1223	8.69604	1.20834	1.04186	-0.213865	1	1	no	-	-	-	-	-	-
Cs1g09210	0	0	0.001	0.001	0	1	1	notest	-	-	-	-	-	-
Cs1g09220	0	0	0.001	0.001	0	1	1	notest	-	-	-	-	-	-
Cs1g09230	14.1712	2.89868	1.64283	0.343602	-2.25737	0.0127622	0.0651326	no	-	-	-	-	-	-
Cs1g09240	0	0	0.001	0.001	0	1	1	notest	-	-	-	-	-	-
Cs1g09250	5.06115	2.89868	0.390122	0.224317	-0.798386	0.726617	1	no	-	-	-	-	-	-
Cs1g09252	19.2324	19.3245	19.394	17.2952	-0.165239	0.871537	1	no	-	-	-	-	-	-
Cs1g09254	0	2.89868	0.001	1.46573	10.5174	0.250037	0.578161	no	-	-	-	-	-	-
Cs1g09256	12.1468	14.4934	1.70939	2.11041	0.304042	0.701302	1	no	-	-	-	-	-	-
Cs1g09260	246.984	206.773	16.3114	14.1831	-0.201708	0.457294	0.824122	no	-	-	-	-	-	-
Cs1g09270	1.01223	0.966227	0.134787	0.129909	-0.05318	1	1	no	-	-	-	-	-	-
Cs1g09280	295.571	270.544	29.7301	27.3773	-0.118944	0.93388	1	no	-	-	-	-	-	-
Cs1g09290	298.608	327.551	33.4562	37.1232	0.150047	0.0182258	0.0869125	no	-	-	-	-	-	-
Cs1g09300	6.07338	2.89868	0.422746	0.199239	-1.08529	0.507911	0.848762	no	-	-	-	-	-	-
Cs1g09310	0	0	0.001	0.001	0	1	1	notest	-	-	-	-	-	-
Cs1g09320	4.04892	0	1.61558	0.001	-10.6578	0.125037	0.369152	no	-	-	-	-	-	-
Cs1g09325	1.01223	0	0.251343	0.001	-7.97351	1	1	no	-	-	-	-	-	-
Cs1g09330	10.1223	6.76359	0.37445	0.254065	-0.559575	0.629207	0.945863	no	-	-	-	-	-	-
Cs1g09340	0	0	0.001	0.001	0	1	1	notest	-	-	-	-	-	-
Cs1g09350	146.773	126.576	3.87435	3.21046	-0.271174	0.71841	1	no	-	-	-	-	-	-
Cs1g09360	103.247	112.082	5.81172	6.29468	0.115168	0.198377	0.506094	no	-	-	-	-	-	-
Cs1g09363	0	0	0.001	0.001	0	1	1	notest	-	-	-	-	-	-
Cs1g09366	13.159	30.9193	2.69659	6.02835	1.16063	0.00369432	0.0233385	yes	-	-	-	-	-	-
Cs1g09370	0	0.966227	0.001	0.125031	6.96614	1	1	no	-	-	-	-	-	-
Cs1g09380	2.02446	0	0.240791	0.001	-7.91164	0.500025	0.844472	no	-	-	-	-	-	-
Cs1g09390	0	0	0.001	0.001	0	1	1	notest	-	-	-	-	-	-
Cs1g09400	67.8194	51.21	4.10458	3.02858	-0.438593	0.360785	0.724869	no	-	-	-	-	-	-
Cs1g09402	2.02446	4.83113	0.361821	0.798846	1.14264	0.453207	0.820619	no	-	-	-	-	-	-
Cs1g09404	2.02446	2.89868	0.183908	0.258903	0.493427	1	1	no	-	-	-	-	-	-
Cs1g09406	5.06115	4.83113	1.59171	1.48811	-0.0970963	1	1	no	-	-	-	-	-	-
Cs1g09408	4.04892	3.86491	1.28735	1.17304	-0.134152	1	1	no	-	-	-	-	-	-
Cs1g09410	19.2324	9.66227	2.73222	1.37695	-0.988597	0.185241	0.48205	no	-	-	-	-	-	-
Cs1g09420	6.07338	3.86491	0.835051	0.524154	-0.671874	0.753968	1	no	-	-	-	-	-	-
Cs1g09430	0	0	0.001	0.001	0	1	1	notest	-	-	-	-	-	-
Cs1g09440	1.01223	0	0.357553	0.001	-8.48201	1	1	no	-	-	-	-	-	-
Cs1g09450	35.4281	28.0206	1.63786	1.29634	-0.337368	0.708428	1	no	-	-	-	-	-	-
Cs1g09460	0	0.966227	0.001	0.636997	9.31514	1	1	no	-	-	-	-	-	-
Cs1g09470	2.02446	2.89868	0.0654495	0.0948139	0.534716	1	1	no	-	-	-	-	-	-
Cs1g09480	3.03669	2.89868	0.14695	0.138648	-0.0838986	1	1	no	-	-	-	-	-	-
Cs1g09490	260.143	212.57	15.4169	12.4921	-0.303497	0.295375	0.642191	no	-	-	-	-	-	-
Cs1g09500	174.104	163.292	9.56799	9.02011	-0.0850709	0.787444	1	no	-	-	-	-	-	-
Cs1g09510	4.04892	3.86491	0.55036	0.543332	-0.0185416	1	1	no	-	-	-	-	-	-
Cs1g09520	86.0396	88.8929	5.17734	5.28463	0.0295914	0.451761	0.820619	no	-	-	-	-	-	-
Cs1g09530	6.07338	8.69604	0.345765	0.489621	0.501874	0.607376	0.938445	no	-	-	-	-	-	-
Cs1g09540	112.358	81.1631	5.8349	4.25185	-0.456617	0.151744	0.421305	no	-	-	-	-	-	-
Cs1g09550	0	0	0.001	0.001	0	1	1	notest	-	-	-	-	-	-
Cs1g09560	0	0	0.001	0.001	0	1	1	notest	-	-	-	-	-	-
Cs1g09570	182.201	152.664	11.9781	9.65002	-0.311795	0.550621	0.888948	no	-	-	-	-	-	-
Cs1g09575	0	0	0.001	0.001	0	1	1	notest	-	-	-	-	-	-
Cs1g09580	28.3424	28.0206	1.34627	1.33818	-0.00869559	0.894001	1	no	-	-	-	-	-	-
Cs1g09590	1.01223	0.966227	0.0923275	0.0876703	-0.0746722	1	1	no	-	-	-	-	-	-
Cs1g09600	3.03669	1.93245	0.37445	0.26174	-0.516639	1	1	no	-	-	-	-	-	-
Cs1g09605	0	2.89868	0.001	1.19293	10.2203	0.250037	0.578161	no	-	-	-	-	-	-
Cs1g09610	2.02446	1.93245	0.110918	0.103174	-0.104414	1	1	no	-	-	-	-	-	-
Cs1g09620	0	0	0.001	0.001	0	1	1	notest	-	-	-	-	-	-
Cs1g09630	5.06115	10.6285	0.652438	1.23638	0.92221	0.210297	0.52545	no	-	-	-	-	-	-
Cs1g09635	1.01223	1.93245	0.153794	0.292608	0.92797	1	1	no	-	-	-	-	-	-
Cs1g09640	9.11007	3.86491	0.904645	0.376325	-1.26537	0.267003	0.602823	no	-	-	-	-	-	-
Cs1g09650	11.1345	2.89868	0.488287	0.126654	-1.94684	0.0574586	0.213453	no	-	-	-	-	-	-
Cs1g09660	27.3302	19.3245	1.78584	1.25395	-0.510123	0.461908	0.828264	no	-	-	-	-	-	-
Cs1g09665	7.08561	7.72981	0.944148	1.03245	0.128987	1	1	no	-	-	-	-	-	-
Cs1g09670	43.5259	35.7504	2.95263	2.33794	-0.336763	0.82249	1	no	-	-	-	-	-	-
Cs1g09680	0	0	0.001	0.001	0	1	1	notest	-	-	-	-	-	-
Cs1g09690	131.59	99.5214	9.57721	7.26567	-0.39851	0.212789	0.528959	no	-	-	-	-	-	-
Cs1g09700	50.6115	28.0206	5.1357	2.81958	-0.865081	0.054009	0.203495	no	-	-	-	-	-	-
Cs1g09710	0	0	0.001	0.001	0	1	1	notest	-	-	-	-	-	-
Cs1g09720	0	0	0.001	0.001	0	1	1	notest	-	-	-	-	-	-
Cs1g09730	147.786	58.9398	3.60521	1.41408	-1.35022	4.08e-08	7.54e-07	yes	-	-	-	-	-	-
Cs1g09740	0	0	0.001	0.001	0	1	1	notest	-	-	-	-	-	-
Cs1g09750	0	0	0.001	0.001	0	1	1	notest	-	-	-	-	-	-
Cs1g09760	0	0	0.001	0.001	0	1	1	notest	-	-	-	-	-	-
Cs1g09770	0	0	0.001	0.001	0	1	1	notest	-	-	-	-	-	-
Cs1g09780	1.01223	0	0.155092	0.001	-7.27698	1	1	no	-	-	-	-	-	-
Cs1g09790	0	0	0.001	0.001	0	1	1	notest	-	-	-	-	-	-
Cs1g09800	0	0	0.001	0.001	0	1	1	notest	-	-	-	-	-	-
Cs1g09810	0	0	0.001	0.001	0	1	1	notest	-	-	-	-	-	-
Cs1g09820	0	0	0.001	0.001	0	1	1	notest	-	-	-	-	-	-
Cs1g09830	16.1957	28.9868	1.09747	1.83895	0.744701	0.0359038	0.148442	no	-	-	-	-	-	-
Cs1g09840	1399.91	1060.92	46.8778	35.5286	-0.399924	3.89e-05	0.000426754	no	-	-	-	-	-	-
Cs1g09850	0	0	0.001	0.001	0	1	1	notest	-	-	-	-	-	-
Cs1g09860	0	0	0.001	0.001	0	1	1	notest	-	-	-	-	-	-
Cs1g09870	0	0	0.001	0.001	0	1	1	notest	-	-	-	-	-	-
Cs1g09880	0	0	0.001	0.001	0	1	1	notest	-	-	-	-	-	-
Cs1g09890	0	0	0.001	0.001	0	1	1	notest	-	-	-	-	-	-
Cs1g09900	0	0	0.001	0.001	0	1	1	notest	-	-	-	-	-	-
Cs1g09910	329.987	244.455	23.7653	18.1676	-0.387489	0.0209901	0.0973697	no	-	-	-	-	-	-
Cs1g09920	419.063	294.699	10.1244	7.09961	-0.512025	0.00116622	0.0086468	no	-	-	-	-	-	-
Cs1g09930	0	0	0.001	0.001	0	1	1	notest	-	-	-	-	-	-
Cs1g09940	0	0	0.001	0.001	0	1	1	notest	-	-	-	-	-	-
Cs1g09950	0	0	0.001	0.001	0	1	1	notest	-	-	-	-	-	-
Cs1g09960	12.1468	13.5272	3.00767	3.05358	0.0218554	0.84512	1	no	-	-	-	-	-	-
Cs1g09970	0	0	0.001	0.001	0	1	1	notest	-	-	-	-	-	-
Cs1g09980	1.01223	0	0.569806	0.001	-9.15433	1	1	no	-	-	-	-	-	-
Cs1g09990	291.522	210.637	11.3999	8.19516	-0.476177	0.0150328	0.0746244	no	-	-	-	-	-	-
Cs1g09995	5.06115	0	4.99596	0.001	-12.2865	0.0625313	0.226182	no	-	-	-	-	-	-
Cs1g10000	2.02446	0	1.43768	0.001	-10.4895	0.500025	0.844472	no	-	-	-	-	-	-
Cs1g10010	115.394	57.0074	2.99269	1.45102	-1.04438	0.000234965	0.0021294	yes	-	-	-	-	-	-
Cs1g10020	0	0.966227	0.001	0.293098	8.19524	1	1	no	-	-	-	-	-	-
Cs1g10030	93.1252	52.1763	4.93385	2.7226	-0.857729	0.00594464	0.034673	no	-	-	-	-	-	-
Cs1g10040	197.385	187.448	19.3559	18.3421	-0.0776146	0.68638	0.989763	no	-	-	-	-	-	-
Cs1g10050	2.02446	2.89868	0.121682	0.173119	0.508648	1	1	no	-	-	-	-	-	-
Cs1g10060	0	0	0.001	0.001	0	1	1	notest	-	-	-	-	-	-
Cs1g10070	174.104	176.82	27.4891	27.7923	0.0158256	0.289916	0.63357	no	-	-	-	-	-	-
Cs1g10080	0	0	0.001	0.001	0	1	1	notest	-	-	-	-	-	-
Cs1g10090	0	0	0.001	0.001	0	1	1	notest	-	-	-	-	-	-
Cs1g10100	374.525	358.47	14.4107	13.652	-0.0780281	0.468146	0.835978	no	-	-	-	-	-	-
Cs1g10110	0	0	0.001	0.001	0	1	1	notest	-	-	-	-	-	-
Cs1g10115	20.2446	15.4596	7.94709	5.53976	-0.520603	0.736103	1	no	-	-	-	-	-	-
Cs1g10120	0	0	0.001	0.001	0	1	1	notest	-	-	-	-	-	-
Cs1g10130	86.0396	41.5478	3.48103	1.65583	-1.07196	0.000939169	0.00715999	yes	-	-	-	-	-	-
Cs1g10140	173.091	122.711	7.46623	5.28346	-0.498897	0.0425351	0.169574	no	-	-	-	-	-	-
Cs1g10150	155.883	136.238	12.4754	11.0169	-0.179368	0.81597	1	no	-	-	-	-	-	-
Cs1g10160	0	0.966227	0.001	0.14663	7.19604	1	1	no	-	-	-	-	-	-
Cs1g10170	94.1374	66.6697	5.28606	3.63937	-0.538504	0.13437	0.387909	no	-	-	-	-	-	-
Cs1g10180	9.11007	2.89868	2.24488	0.658348	-1.76972	0.146117	0.410258	no	-	-	-	-	-	-
Cs1g10190	0	0	0.001	0.001	0	1	1	notest	-	-	-	-	-	-
Cs1g10200	0	0	0.001	0.001	0	1	1	notest	-	-	-	-	-	-
Cs1g10210	0	0.966227	0.001	0.313096	8.29046	1	1	no	-	-	-	-	-	-
Cs1g10220	170.055	139.137	13.9252	10.8654	-0.357957	0.396365	0.760933	no	-	-	-	-	-	-
Cs1g10230	132.602	78.2644	6.39336	3.79413	-0.752805	0.00306452	0.0199115	no	-	-	-	-	-	-
Cs1g10240	154.871	145.9	10.5514	9.53994	-0.145382	0.774527	1	no	-	-	-	-	-	-
Cs1g10245	35.4281	41.5478	24.5668	25.9321	0.0780291	0.309112	0.658171	no	-	-	-	-	-	-
Cs1g10250	0	4.83113	0.001	0.644202	9.33137	0.0625313	0.226182	no	-	-	-	-	-	-
Cs1g10260	0	0	0.001	0.001	0	1	1	notest	-	-	-	-	-	-
Cs1g10270	3703.75	2694.81	142.959	106.021	-0.431251	4.5e-14	1.72e-12	no	-	-	-	-	-	-
Cs1g10280	17.2079	18.3583	1.46826	1.52481	0.054522	0.736103	1	no	-	-	-	-	-	-
Cs1g10290	0	0	0.001	0.001	0	1	1	notest	-	-	-	-	-	-
Cs1g10300	0	0	0.001	0.001	0	1	1	notest	-	-	-	-	-	-
Cs1g10310	202.446	128.508	6.35639	4.01831	-0.661619	0.0021472	0.0146936	no	-	-	-	-	-	-
Cs1g10320	0	0	0.001	0.001	0	1	1	notest	-	-	-	-	-	-
Cs1g10330	0	0	0.001	0.001	0	1	1	notest	-	-	-	-	-	-
Cs1g10340	0	0	0.001	0.001	0	1	1	notest	-	-	-	-	-	-
Cs1g10350	0	0	0.001	0.001	0	1	1	notest	-	-	-	-	-	-
Cs1g10360	0	0	0.001	0.001	0	1	1	notest	-	-	-	-	-	-
Cs1g10370	0	0	0.001	0.001	0	1	1	notest	-	-	-	-	-	-
Cs1g10380	0	0	0.001	0.001	0	1	1	notest	-	-	-	-	-	-
Cs1g10389	4.04892	1.93245	4.83943	1.20809	-2.00211	0.687547	0.989763	no	-	-	-	-	-	-
Cs1g10390	0	0	0.001	0.001	0	1	1	notest	-	-	-	-	-	-
Cs1g10400	3.03669	0	0.419781	0.001	-8.71349	0.250037	0.578161	no	-	-	-	-	-	-
Cs1g10405	11.1345	10.6285	10.5781	8.72777	-0.277396	1	1	no	-	-	-	-	-	-
Cs1g10410	0	0	0.001	0.001	0	1	1	notest	-	-	-	-	-	-
Cs1g10420	0	0	0.001	0.001	0	1	1	notest	-	-	-	-	-	-
Cs1g10425	8.09784	6.76359	3.39955	2.89944	-0.22957	1	1	no	-	-	-	-	-	-
Cs1g10430	0	0	0.001	0.001	0	1	1	notest	-	-	-	-	-	-
Cs1g10440	3.03669	0	0.185811	0.001	-7.53769	0.250037	0.578161	no	-	-	-	-	-	-
Cs1g10450	3.03669	0.966227	0.117858	0.0379486	-1.63493	0.625037	0.943509	no	-	-	-	-	-	-
Cs1g10460	0	0.966227	0.001	0.0437353	5.45073	1	1	no	-	-	-	-	-	-
Cs1g10470	5.06115	0.966227	0.171265	0.0331836	-2.36769	0.21882	0.536538	no	-	-	-	-	-	-
Cs1g10480	0	0	0.001	0.001	0	1	1	notest	-	-	-	-	-	-
Cs1g10490	1.01223	1.93245	0.176684	0.328989	0.896868	1	1	no	-	-	-	-	-	-
Cs1g10500	0	0	0.001	0.001	0	1	1	notest	-	-	-	-	-	-
Cs1g10510	0	0	0.001	0.001	0	1	1	notest	-	-	-	-	-	-
Cs1g10520	3.03669	5.79736	0.398384	0.751593	0.915792	0.507911	0.848762	no	-	-	-	-	-	-
Cs1g10530	0	0	0.001	0.001	0	1	1	notest	-	-	-	-	-	-
Cs1g10540	136.651	114.015	7.8845	6.46305	-0.286804	0.571698	0.908879	no	-	-	-	-	-	-
Cs1g10550	1699.53	1704.42	138.802	138.691	-0.00115419	0.00589378	0.0344044	no	-	-	-	-	-	-
Cs1g10560	137.663	111.116	9.78979	8.38988	-0.222628	0.412025	0.778539	no	-	-	-	-	-	-
Cs1g10570	449.43	298.564	20.3882	13.8342	-0.559495	4.59e-05	0.000493098	no	-	-	-	-	-	-
Cs1g10580	0	0	0.001	0.001	0	1	1	notest	-	-	-	-	-	-
Cs1g10590	1368.54	1126.62	87.2983	70.8765	-0.300646	0.0275217	0.121085	no	-	-	-	-	-	-
Cs1g10600	777.393	705.346	39.0344	35.0682	-0.154583	1	1	no	-	-	-	-	-	-
Cs1g10610	396.794	396.153	35.1113	36.1679	0.0427744	0.185652	0.482476	no	-	-	-	-	-	-
Cs1g10620	0	0	0.001	0.001	0	1	1	notest	-	-	-	-	-	-
Cs1g10630	450.443	366.2	32.5288	26.1308	-0.315966	0.139521	0.398644	no	-	-	-	-	-	-
Cs1g10640	123.492	101.454	6.16828	5.03431	-0.293074	0.507455	0.848762	no	-	-	-	-	-	-
Cs1g10650	262.168	239.624	16.6746	16.7879	0.00976962	0.929686	1	no	-	-	-	-	-	-
Cs1g10660	581.02	470.552	29.4387	24.0618	-0.290969	0.0860457	0.28604	no	-	-	-	-	-	-
Cs1g10670	272.29	209.671	13.8409	10.9425	-0.338995	0.095029	0.307047	no	-	-	-	-	-	-
Cs1g10680	229.776	210.637	37.7803	33.6499	-0.167032	0.962395	1	no	-	-	-	-	-	-
Cs1g10690	1118.51	1309.24	158.556	188.308	0.248102	2.33e-09	5.19e-08	no	-	-	-	-	-	-
Cs1g10700	231.801	226.097	17.8239	17.3551	-0.0384534	0.459314	0.825274	no	Cs1g10700	RING/FYVE/PHD zinc finger superfamily protein isoform 2 [Theobroma cacao]	-	-	GO:0046914//transition metal ion binding	-
Cs1g10710	733.867	595.196	36.6005	27.849	-0.394238	0.0589533	0.217461	no	Cs1g10710	Mediator subunit 8 isoform 2 [Theobroma cacao]	-	GO:0043234//protein complex;GO:0043234//protein complex;GO:0043234//protein complex;GO:0043234//protein complex;GO:0043234//protein complex;GO:0043234//protein complex	-	GO:0009908//flower development;GO:0009620//response to fungus;GO:0009908//flower development;GO:0009620//response to fungus;GO:0009908//flower development;GO:0009620//response to fungus;GO:0009908//flower development;GO:0009620//response to fungus;GO:0009908//flower development;GO:0009620//response to fungus;GO:0009908//flower development;GO:0009620//response to fungus
Cs1g10720	0	0	0.001	0.001	0	1	1	notest	Cs1g10720	PREDICTED: leucine-rich repeat receptor protein kinase EXS-like [Vitis vinifera]	-	-	GO:0016772//transferase activity, transferring phosphorus-containing groups	GO:0006796//phosphate-containing compound metabolic process
Cs1g10730	0	0	0.001	0.001	0	1	1	notest	Cs1g10730	PREDICTED: leucine-rich repeat receptor protein kinase EXS-like [Solanum lycopersicum]	-	GO:0016020//membrane	GO:1901363;GO:0004672//protein kinase activity;GO:0036094//small molecule binding;GO:0097159//organic cyclic compound binding	GO:0044763;GO:0016310//phosphorylation;GO:0044710;GO:0006464//cellular protein modification process
Cs1g10740	5.06115	0.966227	0.431238	0.0808397	-2.41535	0.21882	0.536538	no	-	-	-	-	-	-
Cs1g10745	37.4525	25.1219	8.36979	5.75984	-0.539163	0.314266	0.665725	no	-	-	-	-	-	-
Cs1g10750	0	0	0.001	0.001	0	1	1	notest	Cs1g10750	beta-amyrin synthase [Euphorbia tirucalli]	-	-	GO:0031559//oxidosqualene cyclase activity	-
Cs1g10760	0	0	0.001	0.001	0	1	1	notest	-	-	-	-	-	-
Cs1g10770	0	0	0.001	0.001	0	1	1	notest	Cs1g10770	PREDICTED: leucine-rich repeat receptor protein kinase EXS-like [Vitis vinifera]	-	-	GO:0016301//kinase activity	GO:0044699;GO:0006796//phosphate-containing compound metabolic process
Cs1g10780	0	0	0.001	0.001	0	1	1	notest	Cs1g10780	PREDICTED: leucine-rich repeat receptor protein kinase EXS-like [Glycine max]	-	-	GO:0016772//transferase activity, transferring phosphorus-containing groups	GO:0044699;GO:0006796//phosphate-containing compound metabolic process
Cs1g10790	0	0	0.001	0.001	0	1	1	notest	Cs1g10790	kinase-like protein [Corylus avellana]	-	GO:0031224//intrinsic component of membrane	GO:0032550;GO:0016628//oxidoreductase activity, acting on the CH-CH group of donors, NAD or NADP as acceptor;GO:0016791//phosphatase activity;GO:0004702//receptor signaling protein serine/threonine kinase activity	GO:0035556//intracellular signal transduction;GO:0044710;GO:0032147//activation of protein kinase activity
Cs1g10800	0	0	0.001	0.001	0	1	1	notest	Cs1g10800	PREDICTED: cysteine desulfurase 1, mitochondrial [Vitis vinifera]	-	-	GO:0005488//binding	-
Cs1g10810	0	0	0.001	0.001	0	1	1	notest	-	-	-	-	-	-
Cs1g10820	0	0	0.001	0.001	0	1	1	notest	Cs1g10820	PREDICTED: leucine-rich repeat receptor protein kinase EXS-like [Glycine max]	-	-	GO:0016772//transferase activity, transferring phosphorus-containing groups	GO:0044699;GO:0006796//phosphate-containing compound metabolic process
Cs1g10830	0	0	0.001	0.001	0	1	1	notest	Cs1g10830	PREDICTED: leucine-rich repeat receptor protein kinase EXS-like [Glycine max]	-	GO:0031224//intrinsic component of membrane	GO:0004702//receptor signaling protein serine/threonine kinase activity;GO:0032550;GO:0016791//phosphatase activity;GO:0016628//oxidoreductase activity, acting on the CH-CH group of donors, NAD or NADP as acceptor	GO:0007275//multicellular organismal development;GO:0032147//activation of protein kinase activity;GO:0048856//anatomical structure development;GO:0044710;GO:0048869//cellular developmental process;GO:0035556//intracellular signal transduction
Cs1g10840	0	0	0.001	0.001	0	1	1	notest	-	-	-	-	-	-
Cs1g10850	4.04892	8.69604	1.07943	2.16236	1.00234	0.267003	0.602823	no	-	-	-	-	-	-
Cs1g10860	1.01223	5.79736	0.119381	0.711078	2.57443	0.125066	0.369152	no	Cs1g10860	HD domain class transcription factor [Malus domestica]	-	-	GO:0003676//nucleic acid binding	-
Cs1g10870	0	0	0.001	0.001	0	1	1	notest	-	-	-	-	-	-
Cs1g10875	2.02446	1.93245	0.484098	0.448536	-0.110075	1	1	no	-	-	-	-	-	-
Cs1g10880	0	0	0.001	0.001	0	1	1	notest	Cs1g10880	copia-type polyprotein [Arabidopsis thaliana]	-	-	GO:0046914//transition metal ion binding;GO:0097159//organic cyclic compound binding	GO:0006259//DNA metabolic process
Cs1g10890	0	0	0.001	0.001	0	1	1	notest	Cs1g10890	T4.5 [Malus x robusta]	-	GO:0043231//intracellular membrane-bounded organelle	GO:0003676//nucleic acid binding;GO:0043167//ion binding;GO:0003824//catalytic activity	GO:0006259//DNA metabolic process
Cs1g10900	3.03669	4.83113	0.227884	0.3609	0.6633	0.726617	1	no	-	-	-	-	-	-
Cs1g10910	46.5626	13.5272	1.70165	0.48642	-1.80666	0.00013755	0.0013293	yes	-	-	-	-	-	-
Cs1g10920	4.04892	6.76359	0.394771	0.669097	0.761199	0.548941	0.887037	no	-	-	-	-	-	-
Cs1g10925	0	0	0.001	0.001	0	1	1	notest	-	-	-	-	-	-
Cs1g10930	0	0	0.001	0.001	0	1	1	notest	-	-	-	-	-	-
Cs1g10940	0	0	0.001	0.001	0	1	1	notest	-	-	-	-	-	-
Cs1g10950	10.1223	6.76359	26.2107	11.9894	-1.1284	0.629207	0.945863	no	-	-	-	-	-	-
Cs1g10960	0	0	0.001	0.001	0	1	1	notest	-	-	-	-	-	-
Cs1g10970	53.6482	36.7166	1.77256	1.20249	-0.55981	0.247168	0.578161	no	-	-	-	-	-	-
Cs1g10980	0	0	0.001	0.001	0	1	1	notest	-	-	-	-	-	-
Cs1g10990	5.06115	1.93245	0.183066	0.0697536	-1.39202	0.453207	0.820619	no	-	-	-	-	-	-
Cs1g11000	19.2324	21.257	3.52936	3.90562	0.146145	0.636168	0.953318	no	-	-	-	-	-	-
Cs1g11010	0	0	0.001	0.001	0	1	1	notest	Cs1g11010	Cc-nbs-lrr resistance protein [Medicago truncatula]	-	-	GO:0016740//transferase activity;GO:0097159//organic cyclic compound binding	GO:0044260;GO:0006139//nucleobase-containing compound metabolic process
Cs1g11020	30.3669	8.69604	9.10073	2.55645	-1.83184	0.00167444	0.0118259	yes	-	-	-	-	-	-
Cs1g11030	1.01223	5.79736	0.252062	1.37353	2.44604	0.125066	0.369152	no	Cs1g11030	PREDICTED: xylosyltransferase oxt [Vitis vinifera]	-	-	GO:0035252//UDP-xylosyltransferase activity	-
Cs1g11040	14.1712	9.66227	0.481585	0.328026	-0.55398	0.541501	0.882265	no	-	-	-	-	-	-
Cs1g11050	8.09784	5.79736	0.250218	0.181217	-0.465467	0.790601	1	no	-	-	-	-	-	-
Cs1g11060	0	0.966227	0.001	0.533333	9.05889	1	1	no	Cs1g11060	14-3-3c protein [Gossypium hirsutum]	-	GO:0030312;GO:0009532//plastid stroma;GO:0044437;GO:0005911//cell-cell junction;GO:0005576//extracellular region;GO:0016020//membrane	GO:0032550;GO:0005515//protein binding	GO:0043401//steroid hormone mediated signaling pathway;GO:0010038//response to metal ion
Cs1g11070	0	0	0.001	0.001	0	1	1	notest	-	-	-	-	-	-
Cs1g11080	2.02446	1.93245	0.162157	0.151767	-0.0955332	1	1	no	-	-	-	-	-	-
Cs1g11090	0	0	0.001	0.001	0	1	1	notest	Cs1g11090	BED finger-nbs-lrr resistance protein [Populus trichocarpa]	-	-	GO:0036094//small molecule binding;GO:1901363;GO:0097159//organic cyclic compound binding	-
Cs1g11100	342.134	315.956	27.8875	26.4394	-0.0769292	0.817859	1	no	Cs1g11100	Polynucleotidyl transferase, ribonuclease H-like superfamily protein isoform 1 [Theobroma cacao]	ko03018//RNA degradation	GO:0043231//intracellular membrane-bounded organelle;GO:0043231//intracellular membrane-bounded organelle	GO:0000175//3'-5'-exoribonuclease activity;GO:0097159//organic cyclic compound binding;GO:0000175//3'-5'-exoribonuclease activity;GO:0097159//organic cyclic compound binding	GO:0090501//RNA phosphodiester bond hydrolysis;GO:0090501//RNA phosphodiester bond hydrolysis
Cs1g11110	148.798	107.251	5.42281	3.83656	-0.499227	0.081238	0.273838	no	Cs1g11110	XH/XS domain-containing protein [Theobroma cacao]	-	GO:0005911//cell-cell junction;GO:0005911//cell-cell junction;GO:0005911//cell-cell junction	GO:0003723//RNA binding;GO:0005515//protein binding;GO:0003723//RNA binding;GO:0005515//protein binding;GO:0003723//RNA binding;GO:0005515//protein binding	GO:0006306//DNA methylation;GO:0016458//gene silencing;GO:0006306//DNA methylation;GO:0016458//gene silencing;GO:0006306//DNA methylation;GO:0016458//gene silencing
Cs1g11120	0	0	0.001	0.001	0	1	1	notest	-	-	-	-	-	-
Cs1g11130	0	0	0.001	0.001	0	1	1	notest	-	-	-	-	-	-
Cs1g11140	5.06115	1.93245	0.352733	0.1338	-1.3985	0.453207	0.820619	no	Cs1g11140	Aquaporin NIP6,1 [Theobroma cacao]	-	GO:0031224//intrinsic component of membrane;GO:0031224//intrinsic component of membrane	GO:0042887;GO:0015103//inorganic anion transmembrane transporter activity;GO:0015144//carbohydrate transmembrane transporter activity;GO:0042887;GO:0015103//inorganic anion transmembrane transporter activity;GO:0015144//carbohydrate transmembrane transporter activity	GO:0006820//anion transport;GO:0015840//urea transport;GO:0034220//ion transmembrane transport;GO:0010036//response to boron-containing substance;GO:0008643//carbohydrate transport;GO:0006820//anion transport;GO:0015840//urea transport;GO:0034220//ion transmembrane transport;GO:0010036//response to boron-containing substance;GO:0008643//carbohydrate transport
Cs1g11150	56.6849	65.7034	6.51883	7.61342	0.223932	0.208041	0.522892	no	-	-	-	-	-	-
Cs1g11160	831.041	746.893	74.1616	66.8772	-0.149158	0.90349	1	no	Cs1g11160	Ribosomal protein L30/L7 family protein isoform 1 [Theobroma cacao]	ko03010//Ribosome	GO:0015934//large ribosomal subunit;GO:0031981//nuclear lumen	-	-
Cs1g11170	80.9784	61.8385	8.86158	6.72049	-0.398998	0.357703	0.721906	no	Cs1g11170	Golgi snare 11 isoform 1 [Theobroma cacao]	ko04130//SNARE interactions in vesicular transport	GO:0031224//intrinsic component of membrane;GO:0044431//Golgi apparatus part	-	GO:0016482//cytoplasmic transport;GO:0045184//establishment of protein localization
Cs1g11180	63.7705	52.1763	20.3958	15.8292	-0.365684	0.64363	0.960204	no	-	-	-	-	-	-
Cs1g11190	0	0	0.001	0.001	0	1	1	notest	-	-	-	-	-	-
Cs1g11200	68.8317	73.4332	9.75316	10.5576	0.11434	0.357703	0.721906	no	Cs1g11200	mitochondrial glycoprotein family protein [Arabidopsis thaliana]	-	GO:0044429//mitochondrial part	-	-
Cs1g11210	103.247	94.6902	10.1774	9.14164	-0.154844	0.943647	1	no	-	-	-	-	-	-
Cs1g11220	1.01223	1.93245	0.159836	0.294314	0.880764	1	1	no	-	-	-	-	-	-
Cs1g11225	203.458	171.988	19.6253	16.5959	-0.241888	0.539308	0.881573	no	-	-	-	-	-	-
Cs1g11230	1270.35	828.056	34.0262	22.4206	-0.601821	1.95e-12	6.32e-11	no	Cs1g11230	Suppressor of auxin resistance 3 [Theobroma cacao]	-	GO:0005635//nuclear envelope;GO:0005635//nuclear envelope	-	GO:0002218//activation of innate immune response;GO:0009725//response to hormone;GO:0006405//RNA export from nucleus;GO:0002218//activation of innate immune response;GO:0009725//response to hormone;GO:0006405//RNA export from nucleus
Cs1g11240	30.3669	25.1219	2.35845	1.97106	-0.258867	0.787992	1	no	Cs1g11240	PREDICTED: G-type lectin S-receptor-like serine/threonine-protein kinase At1g11300-like [Glycine max]	-	-	GO:0036094//small molecule binding;GO:0004672//protein kinase activity;GO:1901363;GO:0097159//organic cyclic compound binding;GO:0004672//protein kinase activity;GO:0032550	GO:0006796//phosphate-containing compound metabolic process;GO:0006796//phosphate-containing compound metabolic process;GO:0006464//cellular protein modification process;GO:0008037//cell recognition
Cs1g11250	1.01223	0	0.128305	0.001	-7.00343	1	1	no	-	-	-	-	-	-
Cs1g11260	0	0	0.001	0.001	0	1	1	notest	-	-	-	-	-	-
Cs1g11270	0	0	0.001	0.001	0	1	1	notest	Cs1g11270	PREDICTED: G-type lectin S-receptor-like serine/threonine-protein kinase At1g11300-like [Glycine max]	-	-	GO:0004672//protein kinase activity;GO:0032550	GO:0006796//phosphate-containing compound metabolic process;GO:0006464//cellular protein modification process;GO:0008037//cell recognition
Cs1g11280	3.03669	7.72981	0.129343	0.325294	1.33054	0.226691	0.549472	no	Cs1g11280	PREDICTED: probable receptor-like protein kinase At5g24010 [Vitis vinifera]	-	-	GO:0036094//small molecule binding;GO:0004672//protein kinase activity;GO:1901363;GO:0097159//organic cyclic compound binding	GO:0016310//phosphorylation;GO:0006464//cellular protein modification process
Cs1g11290	1.01223	0	0.153189	0.001	-7.25917	1	1	no	Cs1g11290	PREDICTED: probable receptor-like protein kinase At2g23200-like [Vitis vinifera]	-	-	GO:0004672//protein kinase activity	GO:0016310//phosphorylation
Cs1g11300	0	0	0.001	0.001	0	1	1	notest	-	-	-	-	-	-
Cs1g11310	0	0	0.001	0.001	0	1	1	notest	Cs1g11310	PREDICTED: receptor-like serine/threonine-protein kinase SD1-8-like [Vitis vinifera]	-	-	GO:0004672//protein kinase activity;GO:0032550	GO:0006796//phosphate-containing compound metabolic process;GO:0006464//cellular protein modification process;GO:0008037//cell recognition
Cs1g11320	40.4892	28.9868	1.37005	0.98071	-0.48233	0.403787	0.769999	no	Cs1g11320	NBS-LRR type disease resistance protein [Citrus trifoliata]	-	-	GO:0032550;GO:0016462//pyrophosphatase activity	GO:0006950//response to stress
Cs1g11330	8.09784	11.5947	3.13249	4.17536	0.414591	0.503661	0.847807	no	Cs1g11330	PREDICTED: alpha-L-arabinofuranosidase 1-like [Cicer arietinum]	-	-	GO:0004553//hydrolase activity, hydrolyzing O-glycosyl compounds	GO:0019566//arabinose metabolic process
Cs1g11340	203.458	209.671	13.742	13.9647	0.0231926	0.205324	0.518145	no	-	-	-	-	-	-
Cs1g11350	16.1957	11.5947	0.335163	0.233517	-0.521335	0.701302	1	no	-	-	-	-	-	-
Cs1g11360	218.642	232.861	13.5486	14.2152	0.0692906	0.103422	0.326343	no	Cs1g11360	nodulin-like protein [Citrus trifoliata]	-	GO:0031224//intrinsic component of membrane;GO:0043231//intracellular membrane-bounded organelle	-	GO:0009628//response to abiotic stimulus;GO:0044763
Cs1g11370	2.02446	0	0.74861	0.001	-9.54807	0.500025	0.844472	no	-	-	-	-	-	-
Cs1g11380	1281.48	1195.22	141.36	132.644	-0.0918145	0.491463	0.844472	no	-	-	-	-	-	-
Cs1g11390	90.0885	58.9398	3.08869	2.01449	-0.61658	0.0592423	0.218339	no	Cs1g11390	NBS-LRR type disease resistance protein [Citrus trifoliata]	-	-	GO:0032550;GO:0016462//pyrophosphatase activity	GO:0006950//response to stress
Cs1g11400	5.06115	0	0.576052	0.001	-9.17006	0.0625313	0.226182	no	-	-	-	-	-	-
Cs1g11410	1.01223	1.93245	0.0321855	0.0613925	0.931652	1	1	no	Cs1g11410	NBS-LRR type disease resistance protein [Citrus trifoliata]	-	-	GO:0016462//pyrophosphatase activity;GO:0032550	GO:0006950//response to stress
Cs1g11420	159.932	143.002	22.2356	19.9344	-0.157611	0.954467	1	no	Cs1g11420	CTV.20 [Citrus trifoliata]	-	-	GO:0000989//transcription factor binding transcription factor activity;GO:0003676//nucleic acid binding;GO:0004175//endopeptidase activity;GO:0046914//transition metal ion binding;GO:0034061	GO:0006260//DNA replication;GO:0016485//protein processing;GO:0006351//transcription, DNA-templated
Cs1g11430	75.9173	37.6828	2.09196	1.03708	-1.01233	0.00252521	0.0168878	yes	Cs1g11430	NBS-LRR type disease resistance protein [Citrus trifoliata]	-	-	GO:0032550;GO:0016462//pyrophosphatase activity	GO:0006950//response to stress
Cs1g11440	4814.17	2614.61	106.028	55.3254	-0.938431	1.12e-76	8.91e-74	no	Cs1g11440	CTV.22 [Citrus trifoliata]	-	-	GO:0000989//transcription factor binding transcription factor activity;GO:0000989//transcription factor binding transcription factor activity;GO:0000989//transcription factor binding transcription factor activity;GO:0000989//transcription factor binding transcription factor activity;GO:0000989//transcription factor binding transcription factor activity;GO:0000989//transcription factor binding tra…	GO:0006351//transcription, DNA-templated;GO:0006351//transcription, DNA-templated;GO:0006351//transcription, DNA-templated;GO:0006351//transcription, DNA-templated;GO:0006351//transcription, DNA-templated;GO:0006351//transcription, DNA-templated
Cs1g11450	498.017	536.256	77.2439	80.8154	0.0652092	0.00698298	0.039622	no	Cs1g11450	CTV.22 [Citrus trifoliata]	-	-	GO:0003676//nucleic acid binding;GO:0003824//catalytic activity;GO:0003676//nucleic acid binding;GO:0003824//catalytic activity;GO:0003676//nucleic acid binding;GO:0003824//catalytic activity	GO:0034645//cellular macromolecule biosynthetic process;GO:0090304;GO:0010467//gene expression;GO:0034645//cellular macromolecule biosynthetic process;GO:0090304;GO:0010467//gene expression;GO:0034645//cellular macromolecule biosynthetic process;GO:0090304;GO:0010467//gene expression
Cs1g11460	0	0	0.001	0.001	0	1	1	notest	-	-	-	-	-	-
Cs1g11470	0	0	0.001	0.001	0	1	1	notest	-	-	-	-	-	-
Cs1g11480	0	0	0.001	0.001	0	1	1	notest	-	-	-	-	-	-
Cs1g11490	0	0	0.001	0.001	0	1	1	notest	-	-	-	-	-	-
Cs1g11500	0	0	0.001	0.001	0	1	1	notest	-	-	-	-	-	-
Cs1g11510	1.01223	0	0.0784081	0.001	-6.29293	1	1	no	-	-	-	-	-	-
Cs1g11520	0	0	0.001	0.001	0	1	1	notest	-	-	-	-	-	-
Cs1g11530	0	0	0.001	0.001	0	1	1	notest	-	-	-	-	-	-
Cs1g11540	0	0	0.001	0.001	0	1	1	notest	-	-	-	-	-	-
Cs1g11550	0	0	0.001	0.001	0	1	1	notest	-	-	-	-	-	-
Cs1g11560	0	0	0.001	0.001	0	1	1	notest	-	-	-	-	-	-
Cs1g11570	0	0	0.001	0.001	0	1	1	notest	-	-	-	-	-	-
Cs1g11580	88.064	78.2644	6.80803	5.99902	-0.182511	0.93842	1	no	-	-	-	-	-	-
Cs1g11590	5.06115	2.89868	4.55803	2.32929	-0.96852	0.726617	1	no	Cs1g11590	PREDICTED: anaphase-promoting complex subunit 4-like [Cucumis sativus]	-	-	GO:0003676//nucleic acid binding;GO:0003824//catalytic activity	GO:0006259//DNA metabolic process;GO:1901576;GO:0044249//cellular biosynthetic process
Cs1g11595	18.2201	4.83113	18.2293	4.39018	-2.05391	0.0169593	0.0821148	no	-	-	-	-	-	-
Cs1g11600	0	0.966227	0.001	0.0606087	5.92145	1	1	no	-	-	-	-	-	-
Cs1g11610	0	0	0.001	0.001	0	1	1	notest	-	-	-	-	-	-
Cs1g11620	0	0	0.001	0.001	0	1	1	notest	-	-	-	-	-	-
Cs1g11630	0	0	0.001	0.001	0	1	1	notest	-	-	-	-	-	-
Cs1g11640	0	0	0.001	0.001	0	1	1	notest	-	-	-	-	-	-
Cs1g11650	0	0	0.001	0.001	0	1	1	notest	-	-	-	-	-	-
Cs1g11660	1.01223	0.966227	0.0909114	0.0859532	-0.0809099	1	1	no	Cs1g11660	PREDICTED: receptor-like serine/threonine-protein kinase SD1-8-like [Vitis vinifera]	-	-	GO:0036094//small molecule binding;GO:0004672//protein kinase activity;GO:1901363;GO:0097159//organic cyclic compound binding	GO:0006796//phosphate-containing compound metabolic process
Cs1g11670	865.457	730.468	59.6138	50.5666	-0.237462	0.192863	0.495627	no	Cs1g11670	Isopropylmalate dehydrogenase 2 isoform 1 [Theobroma cacao]	ko01100//Metabolic pathways;ko01110//Biosynthesis of secondary metabolites;ko00290//Valine, leucine and isoleucine biosynthesis	GO:0009532//plastid stroma;GO:0009526//plastid envelope;GO:0009532//plastid stroma;GO:0009526//plastid envelope;GO:0009532//plastid stroma;GO:0009526//plastid envelope;GO:0009532//plastid stroma;GO:0009526//plastid envelope;GO:0009532//plastid stroma;GO:0009526//plastid envelope	GO:0046872//metal ion binding;GO:0016616//oxidoreductase activity, acting on the CH-OH group of donors, NAD or NADP as acceptor;GO:0000166//nucleotide binding;GO:0046872//metal ion binding;GO:0016616//oxidoreductase activity, acting on the CH-OH group of donors, NAD or NADP as acceptor;GO:0000166//nucleotide binding;GO:0046872//metal ion binding;GO:0016616//oxidoreductase activity, acting on the …	GO:0006551//leucine metabolic process;GO:0008652//cellular amino acid biosynthetic process;GO:0006970//response to osmotic stress;GO:0019758;GO:0006551//leucine metabolic process;GO:0008652//cellular amino acid biosynthetic process;GO:0006970//response to osmotic stress;GO:0019758;GO:0006551//leucine metabolic process;GO:0008652//cellular amino acid biosynthetic process;GO:0006970//response to os…
Cs1g11680	0	0	0.001	0.001	0	1	1	notest	-	-	-	-	-	-
Cs1g11690	517.25	357.504	26.3409	18.0687	-0.543812	0.000132283	0.0012836	no	Cs1g11690	Zinc finger (C3HC4-type RING finger) family protein [Theobroma cacao]	-	GO:0044424;GO:0044424;GO:0044424	GO:0032182//small conjugating protein binding;GO:0046914//transition metal ion binding;GO:0046983//protein dimerization activity;GO:0019787//small conjugating protein ligase activity;GO:0032182//small conjugating protein binding;GO:0046914//transition metal ion binding;GO:0046983//protein dimerization activity;GO:0019787//small conjugating protein ligase activity;GO:0032182//small conjugating pro…	GO:0032446//protein modification by small protein conjugation;GO:0009845//seed germination;GO:0032446//protein modification by small protein conjugation;GO:0009845//seed germination;GO:0032446//protein modification by small protein conjugation;GO:0009845//seed germination
Cs1g11700	217.63	158.461	12.7849	9.478	-0.431786	0.0405596	0.163666	no	Cs1g11700	RNI-like superfamily protein isoform 1 [Theobroma cacao]	-	-	GO:0003824//catalytic activity;GO:0003824//catalytic activity	-
Cs1g11710	1.01223	0	0.0387602	0.001	-5.2765	1	1	no	-	-	-	-	-	-
Cs1g11720	0	0	0.001	0.001	0	1	1	notest	Cs1g11720	AP2/ERF domain-containing transcription factor [Populus trichocarpa]	-	GO:0043231//intracellular membrane-bounded organelle	GO:0003676//nucleic acid binding;GO:0001071//nucleic acid binding transcription factor activity	GO:0006351//transcription, DNA-templated
Cs1g11730	0	0	0.001	0.001	0	1	1	notest	-	-	-	-	-	-
Cs1g11740	269.253	205.806	12.0375	9.1568	-0.39462	0.0765325	0.262224	no	-	-	-	-	-	-
Cs1g11750	282.412	212.57	15.4553	11.9409	-0.37219	0.050152	0.192585	no	Cs1g11750	S15/NS1, RNA-binding protein [Arabidopsis thaliana]	-	GO:0005622//intracellular;GO:0030529//ribonucleoprotein complex;GO:0005622//intracellular	-	-
Cs1g11760	95.1497	75.3657	5.17527	4.26416	-0.279373	0.400924	0.767236	no	-	-	-	-	-	-
Cs1g11770	224.715	219.333	15.825	15.545	-0.0257549	0.481417	0.844472	no	-	-	-	-	-	-
Cs1g11780	2.02446	0.966227	0.160744	0.0768301	-1.06502	1	1	no	Cs1g11780	hydroxycinnamoyl CoA shikimate/quinate hydroxycinnamoyltransferase [Populus trichocarpa]	ko01110//Biosynthesis of secondary metabolites;ko00940//Phenylpropanoid biosynthesis;ko00941//Flavonoid biosynthesis;ko00945//Stilbenoid, diarylheptanoid and gingerol biosynthesis	-	GO:0016747//transferase activity, transferring acyl groups other than amino-acyl groups	GO:0008152//metabolic process
Cs1g11790	0	0	0.001	0.001	0	1	1	notest	-	-	-	-	-	-
Cs1g11800	5.06115	5.79736	0.259081	0.294134	0.18307	1	1	no	Cs1g11800	Serine/threonine-protein kinase PBS1 isoform 1 [Theobroma cacao]	-	-	GO:0032550;GO:0004702//receptor signaling protein serine/threonine kinase activity	GO:0035556//intracellular signal transduction;GO:0032147//activation of protein kinase activity
Cs1g11810	0	0	0.001	0.001	0	1	1	notest	-	-	-	-	-	-
Cs1g11820	0	0	0.001	0.001	0	1	1	notest	-	-	-	-	-	-
Cs1g11830	0	0	0.001	0.001	0	1	1	notest	-	-	-	-	-	-
Cs1g11840	0	0	0.001	0.001	0	1	1	notest	-	-	-	-	-	-
Cs1g11850	0	1.93245	0.001	0.110762	6.79132	0.500025	0.844472	no	-	-	-	-	-	-
Cs1g11860	72.8806	60.8723	11.466	8.99133	-0.350756	0.729718	1	no	Cs1g11860	PREDICTED: dicer-like protein 4-like [Glycine max]	-	-	GO:0032550;GO:0016891//endoribonuclease activity, producing 5'-phosphomonoesters;GO:0003676//nucleic acid binding;GO:0042623//ATPase activity, coupled;GO:0032550;GO:0016891//endoribonuclease activity, producing 5'-phosphomonoesters;GO:0003676//nucleic acid binding;GO:0042623//ATPase activity, coupled;GO:0032550;GO:0016891//endoribonuclease activity, producing 5'-phosphomonoesters;GO:0003676//nucl…	GO:0090501//RNA phosphodiester bond hydrolysis;GO:0030422//production of siRNA involved in RNA interference;GO:0002252;GO:0009154//purine ribonucleotide catabolic process;GO:0006952//defense response;GO:0090501//RNA phosphodiester bond hydrolysis;GO:0030422//production of siRNA involved in RNA interference;GO:0002252;GO:0009154//purine ribonucleotide catabolic process;GO:0006952//defense response…
Cs1g11870	2.02446	0	0.0654672	0.001	-6.0327	0.500025	0.844472	no	Cs1g11870	PREDICTED: ATPase 9, plasma membrane-type-like [Fragaria vesca subsp. vesca]	ko00190//Oxidative phosphorylation	GO:0005911//cell-cell junction;GO:0031224//intrinsic component of membrane;GO:0044437	GO:0032550;GO:0017111//nucleoside-triphosphatase activity;GO:0046872//metal ion binding;GO:0008324//cation transmembrane transporter activity	GO:0015988//energy coupled proton transmembrane transport, against electrochemical gradient;GO:0009152//purine ribonucleotide biosynthetic process;GO:0010118//stomatal movement;GO:0001101//response to acid;GO:0009154//purine ribonucleotide catabolic process;GO:0006950//response to stress
Cs1g11880	297.596	308.226	56.0268	54.3566	-0.0436619	0.118494	0.359391	no	Cs1g11880	AP2/ERF domain-containing transcription factor [Populus trichocarpa]	-	GO:0043231//intracellular membrane-bounded organelle	GO:0003676//nucleic acid binding;GO:0001071//nucleic acid binding transcription factor activity	GO:0006351//transcription, DNA-templated
Cs1g11890	702.488	618.385	38.3029	33.6493	-0.186877	0.650166	0.964784	no	Cs1g11890	Transducin/WD40 repeat-like superfamily protein isoform 1 [Theobroma cacao]	ko03013//RNA transport	GO:0012505//endomembrane system;GO:0044444//cytoplasmic part;GO:0031461//cullin-RING ubiquitin ligase complex	-	-
Cs1g11900	0	0	0.001	0.001	0	1	1	notest	-	-	-	-	-	-
Cs1g11910	0	0.966227	0.001	0.316074	8.30412	1	1	no	Cs1g11910	PREDICTED: G-type lectin S-receptor-like serine/threonine-protein kinase At1g11300-like [Glycine max]	-	-	GO:0004672//protein kinase activity;GO:0032550	GO:0006796//phosphate-containing compound metabolic process;GO:0006464//cellular protein modification process;GO:0008037//cell recognition
Cs1g11920	1.01223	0.966227	0.240143	0.219067	-0.132522	1	1	no	Cs1g11920	S-locus receptor kinase [Medicago truncatula]	-	-	GO:0004672//protein kinase activity;GO:0032550	GO:0006796//phosphate-containing compound metabolic process;GO:0006464//cellular protein modification process;GO:0008037//cell recognition
Cs1g11930	0	1.93245	0.001	0.210106	7.71497	0.500025	0.844472	no	Cs1g11930	PREDICTED: G-type lectin S-receptor-like serine/threonine-protein kinase At1g11300-like [Glycine max]	-	-	GO:0004672//protein kinase activity;GO:0032550	GO:0006796//phosphate-containing compound metabolic process;GO:0006464//cellular protein modification process;GO:0008037//cell recognition
Cs1g11940	39.477	35.7504	22.1986	19.3419	-0.198739	1	1	no	Cs1g11940	PREDICTED: rae1-like protein At1g80670-like [Cicer arietinum]	-	GO:0044424	-	-
Cs1g11950	0	0	0.001	0.001	0	1	1	notest	-	-	-	-	-	-
Cs1g11960	0	0	0.001	0.001	0	1	1	notest	Cs1g11960	PREDICTED: receptor-like serine/threonine-protein kinase SD1-8-like [Vitis vinifera]	-	-	GO:0004672//protein kinase activity;GO:0032550	GO:0006796//phosphate-containing compound metabolic process;GO:0006464//cellular protein modification process;GO:0008037//cell recognition
Cs1g11970	0	0	0.001	0.001	0	1	1	notest	Cs1g11970	PREDICTED: G-type lectin S-receptor-like serine/threonine-protein kinase At1g11300-like [Glycine max]	-	-	GO:0004672//protein kinase activity;GO:0032550	GO:0006796//phosphate-containing compound metabolic process;GO:0006464//cellular protein modification process;GO:0008037//cell recognition
Cs1g11980	0	0.966227	0.001	0.0939308	6.55353	1	1	no	Cs1g11980	PREDICTED: G-type lectin S-receptor-like serine/threonine-protein kinase At1g11300-like [Glycine max]	-	-	GO:0004672//protein kinase activity;GO:0032550	GO:0006796//phosphate-containing compound metabolic process;GO:0006464//cellular protein modification process;GO:0008037//cell recognition
Cs1g11990	1.01223	0	0.0951661	0.001	-6.57238	1	1	no	Cs1g11990	PREDICTED: receptor-like serine/threonine-protein kinase SD1-8-like [Vitis vinifera]	-	-	GO:0036094//small molecule binding;GO:0004672//protein kinase activity;GO:1901363;GO:0097159//organic cyclic compound binding	GO:0006796//phosphate-containing compound metabolic process
Cs1g12000	0	0	0.001	0.001	0	1	1	notest	Cs1g12000	homogentisate geranylgeranyl transferase [Hevea brasiliensis]	ko01100//Metabolic pathways;ko01110//Biosynthesis of secondary metabolites;ko00130//Ubiquinone and other terpenoid-quinone biosynthesis	GO:0043231//intracellular membrane-bounded organelle;GO:0016020//membrane	GO:0004659//prenyltransferase activity	GO:0009987//cellular process;GO:0050896//response to stimulus;GO:0044699;GO:0008152//metabolic process
Cs1g12010	0	0.966227	0.001	0.292516	8.19237	1	1	no	Cs1g12010	PREDICTED: G-type lectin S-receptor-like serine/threonine-protein kinase At1g11300-like [Glycine max]	-	-	GO:0036094//small molecule binding;GO:0004672//protein kinase activity;GO:1901363;GO:0097159//organic cyclic compound binding	GO:0044260;GO:0006796//phosphate-containing compound metabolic process;GO:0044238
Cs1g12020	0	0	0.001	0.001	0	1	1	notest	Cs1g12020	PREDICTED: G-type lectin S-receptor-like serine/threonine-protein kinase At1g11300-like [Glycine max]	-	-	GO:0036094//small molecule binding;GO:0004672//protein kinase activity;GO:1901363;GO:0097159//organic cyclic compound binding	GO:0044260;GO:0006796//phosphate-containing compound metabolic process;GO:0044238
Cs1g12030	23.2813	17.3921	3.88917	2.62331	-0.568074	0.636168	0.953318	no	-	-	-	-	-	-
Cs1g12040	0	0	0.001	0.001	0	1	1	notest	Cs1g12040	PREDICTED: cysteine desulfurase 1, mitochondrial [Vitis vinifera]	-	-	GO:0097159//organic cyclic compound binding	-
Cs1g12050	1.01223	0	0.0451162	0.001	-5.49557	1	1	no	Cs1g12050	NBS-LRR type disease resistance protein [Citrus trifoliata]	-	-	GO:0032550	-
Cs1g12060	15.1835	5.79736	3.50018	1.29379	-1.43583	0.0785091	0.267118	no	Cs1g12060	F6D8.25 [Theobroma cacao]	-	GO:0000794//condensed nuclear chromosome	-	GO:0006259//DNA metabolic process;GO:0006974//cellular response to DNA damage stimulus
Cs1g12070	29.3547	26.0881	6.00528	5.17315	-0.215188	1	1	no	Cs1g12070	F6D8.25 [Theobroma cacao]	-	GO:0000794//condensed nuclear chromosome	-	GO:0006259//DNA metabolic process;GO:0006974//cellular response to DNA damage stimulus
Cs1g12080	14.1712	9.66227	55.0558	26.785	-1.03947	0.541501	0.882265	no	Cs1g12080	F6D8.25 [Theobroma cacao]	-	GO:0000794//condensed nuclear chromosome	-	GO:0006259//DNA metabolic process;GO:0006974//cellular response to DNA damage stimulus
Cs1g12090	10.1223	20.2908	1.41694	2.72308	0.942461	0.0429279	0.170653	no	Cs1g12090	Far1-related sequence 6 [Theobroma cacao]	-	-	GO:0046914//transition metal ion binding	-
Cs1g12100	0	0	0.001	0.001	0	1	1	notest	-	-	-	-	-	-
Cs1g12110	4.04892	0.966227	0.959873	0.207072	-2.21271	0.375062	0.737452	no	Cs1g12110	PREDICTED: protein FAR1-RELATED SEQUENCE 6-like [Vitis vinifera]	-	-	GO:0046914//transition metal ion binding	-
Cs1g12120	6.07338	12.5609	1.26858	2.42039	0.932025	0.16727	0.451851	no	Cs1g12120	Far1-related sequence 6 [Theobroma cacao]	-	-	GO:0046914//transition metal ion binding	-
Cs1g12130	0	0	0.001	0.001	0	1	1	notest	Cs1g12130	NBS-LRR type disease resistance protein [Citrus trifoliata]	-	-	GO:0036094//small molecule binding;GO:0097159//organic cyclic compound binding;GO:1901363	-
Cs1g12140	3.03669	0	0.106577	0.001	-6.73575	0.250037	0.578161	no	Cs1g12140	NBS-LRR type disease resistance protein [Citrus trifoliata]	-	-	GO:0016787//hydrolase activity;GO:0032550	GO:0006950//response to stress
Cs1g12150	3.03669	1.93245	0.169027	0.107851	-0.648214	1	1	no	Cs1g12150	NBS-LRR type disease resistance protein [Citrus trifoliata]	-	-	GO:0032550;GO:0016462//pyrophosphatase activity	GO:0006950//response to stress
Cs1g12160	23.2813	9.66227	1.46609	0.625037	-1.22996	0.0502843	0.192851	no	Cs1g12160	NBS-LRR type disease resistance protein [Citrus trifoliata]	-	-	GO:0032550	-
Cs1g12170	17.2079	5.79736	1.00811	0.344867	-1.54754	0.0526069	0.199439	no	Cs1g12170	NBS-LRR type disease resistance protein [Citrus trifoliata]	-	-	GO:0032550	GO:0006950//response to stress
Cs1g12180	0	0	0.001	0.001	0	1	1	notest	-	-	-	-	-	-
Cs1g12190	3.03669	1.93245	0.122437	0.0790653	-0.630923	1	1	no	Cs1g12190	NBS-LRR type disease resistance protein [Citrus trifoliata]	-	-	GO:0016787//hydrolase activity;GO:0032550	-
Cs1g12200	0	0.966227	0.001	0.0896057	6.48552	1	1	no	Cs1g12200	NBS-LRR type disease resistance protein [Citrus trifoliata]	-	-	GO:0016462//pyrophosphatase activity;GO:0032550	GO:0006950//response to stress;GO:0008152//metabolic process
Cs1g12210	25.3058	5.79736	1.00234	0.227518	-2.13932	0.00144222	0.0104192	yes	Cs1g12210	NBS-LRR type disease resistance protein [Citrus trifoliata]	-	-	GO:0016462//pyrophosphatase activity;GO:0032550	GO:0006950//response to stress
Cs1g12220	0	0	0.001	0.001	0	1	1	notest	-	-	-	-	-	-
Cs1g12230	154.871	114.981	6.72643	4.94094	-0.445055	0.115156	0.353028	no	-	-	-	-	-	-
Cs1g12240	147.786	133.339	13.7468	12.2868	-0.161987	1	1	no	Cs1g12240	F6D8.25 [Theobroma cacao]	-	GO:0000794//condensed nuclear chromosome	-	GO:0006259//DNA metabolic process;GO:0006974//cellular response to DNA damage stimulus
Cs1g12245	558.751	464.755	23.9911	19.8892	-0.270514	0.199779	0.50846	no	Cs1g12245	BED zinc finger,hAT family dimerization domain [Theobroma cacao]	-	-	GO:0003676//nucleic acid binding;GO:0005515//protein binding	-
Cs1g12250	253.058	186.482	9.6381	7.58236	-0.346102	0.0419766	0.167711	no	-	-	-	-	-	-
Cs1g12260	711.598	582.635	38.6872	31.5416	-0.2946	0.0842359	0.281421	no	Cs1g12260	Signal recognition particle, SRP54 subunit protein [Theobroma cacao]	ko03060//Protein export	GO:0048500//signal recognition particle	GO:0032550;GO:0017111//nucleoside-triphosphatase activity;GO:0003723//RNA binding	GO:0009154//purine ribonucleotide catabolic process;GO:0006613//cotranslational protein targeting to membrane
Cs1g12270	21.2568	24.1557	1.48489	1.67199	0.17121	0.551934	0.88924	no	Cs1g12270	Os02g0804400 [Oryza sativa Japonica Group]	-	GO:0009536//plastid	-	-
Cs1g12280	305.694	247.354	13.9613	10.5589	-0.402974	0.207341	0.521821	no	Cs1g12280	Molecular chaperone Hsp40/DnaJ family protein isoform 1 [Theobroma cacao]	-	GO:0009526//plastid envelope;GO:0009534//chloroplast thylakoid;GO:0009526//plastid envelope;GO:0009534//chloroplast thylakoid;GO:0009526//plastid envelope;GO:0009534//chloroplast thylakoid;GO:0009526//plastid envelope;GO:0009534//chloroplast thylakoid;GO:0009526//plastid envelope;GO:0009534//chloroplast thylakoid	GO:0043169//cation binding;GO:0032550;GO:0005515//protein binding;GO:0043169//cation binding;GO:0032550;GO:0005515//protein binding;GO:0043169//cation binding;GO:0032550;GO:0005515//protein binding;GO:0043169//cation binding;GO:0032550;GO:0005515//protein binding;GO:0043169//cation binding;GO:0032550;GO:0005515//protein binding	GO:0044267//cellular protein metabolic process;GO:0006950//response to stress;GO:0044267//cellular protein metabolic process;GO:0006950//response to stress;GO:0044267//cellular protein metabolic process;GO:0006950//response to stress;GO:0044267//cellular protein metabolic process;GO:0006950//response to stress;GO:0044267//cellular protein metabolic process;GO:0006950//response to stress
Cs1g12290	378.574	318.855	29.0258	24.4477	-0.247637	0.370824	0.737452	no	-	-	-	-	-	-
Cs1g12300	2.02446	6.76359	0.203653	0.673473	1.72551	0.179786	0.472037	no	Cs1g12300	2-oxoglutarate (2OG) and Fe(II)-dependent oxygenase superfamily protein isoform 1 [Theobroma cacao]	-	-	GO:0046914//transition metal ion binding;GO:0016706//oxidoreductase activity, acting on paired donors, with incorporation or reduction of molecular oxygen, 2-oxoglutarate as one donor, and incorporation of one atom each of oxygen into both donors	GO:0044710
Cs1g12310	17.2079	20.2908	2.38469	2.8176	0.240665	0.511769	0.852352	no	Cs1g12310	2-oxoglutarate and Fe(II)-dependent oxygenase superfamily protein isoform 3, partial [Theobroma cacao]	-	-	GO:0016706//oxidoreductase activity, acting on paired donors, with incorporation or reduction of molecular oxygen, 2-oxoglutarate as one donor, and incorporation of one atom each of oxygen into both donors	-
Cs1g12320	5.06115	4.83113	0.368581	0.338738	-0.121812	1	1	no	-	-	-	-	-	-
Cs1g12330	2946.6	2183.67	106.077	78.7403	-0.429938	2.3e-10	5.88e-09	no	Cs1g12330	Kinase superfamily protein isoform 1 [Theobroma cacao]	-	GO:0009536//plastid	GO:0016301//kinase activity;GO:0032550	GO:0006796//phosphate-containing compound metabolic process;GO:0006464//cellular protein modification process
Cs1g12340	4.04892	3.86491	0.826663	0.775993	-0.0912557	1	1	no	-	-	-	-	-	-
Cs1g12350	1.01223	1.93245	0.0476158	0.0902501	0.922488	1	1	no	-	-	-	-	-	-
Cs1g12360	32.3914	31.8855	2.36537	2.30562	-0.0369111	0.900812	1	no	-	-	-	-	-	-
Cs1g12370	6340.61	2964.38	67.4117	31.3842	-1.10296	3.83e-147	9.11e-144	yes	Cs1g12370	Pre-mRNA-processing-splicing factor isoform 1 [Theobroma cacao]	ko03040//Spliceosome	GO:0005911//cell-cell junction;GO:0030529//ribonucleoprotein complex	GO:0017069//snRNA binding	GO:0000377
Cs1g12380	596.204	542.053	22.7448	20.1566	-0.174284	0.953995	1	no	Cs1g12380	PREDICTED: PTI1-like tyrosine-protein kinase At3g15890-like [Fragaria vesca subsp. vesca]	-	GO:0005911//cell-cell junction;GO:0016020//membrane	GO:0004672//protein kinase activity;GO:0032550	GO:0006796//phosphate-containing compound metabolic process;GO:0006464//cellular protein modification process
Cs1g12390	33.4036	21.257	2.82438	1.7894	-0.658458	0.220952	0.540404	no	Cs1g12390	Leucine-rich repeat (LRR) family protein [Theobroma cacao]	-	GO:0043231//intracellular membrane-bounded organelle	GO:0016628//oxidoreductase activity, acting on the CH-CH group of donors, NAD or NADP as acceptor;GO:0016772//transferase activity, transferring phosphorus-containing groups	GO:0006796//phosphate-containing compound metabolic process;GO:0044710;GO:0001101//response to acid;GO:0051301//cell division
Cs1g12400	2955.71	2756.65	126.833	118.14	-0.102433	0.321695	0.677626	no	Cs1g12400	PREDICTED: SNF1-related protein kinase regulatory subunit gamma-like PV42a-like [Fragaria vesca subsp. vesca]	-	-	GO:0017076//purine nucleotide binding;GO:0016772//transferase activity, transferring phosphorus-containing groups	GO:0006796//phosphate-containing compound metabolic process;GO:0048868//pollen tube development;GO:0048437//floral organ development;GO:0048229//gametophyte development
Cs1g12410	329.987	306.294	32.792	31.0368	-0.0793641	0.784683	1	no	Cs1g12410	Phosphatidic acid phosphatase-related protein [Theobroma cacao]	-	-	GO:0017169//CDP-alcohol phosphatidyltransferase activity;GO:0017169//CDP-alcohol phosphatidyltransferase activity	GO:0006656//phosphatidylcholine biosynthetic process;GO:0006656//phosphatidylcholine biosynthetic process
Cs1g12415	0	0	0.001	0.001	0	1	1	notest	-	-	-	-	-	-
Cs1g12420	93.1252	114.981	2.68762	3.31392	0.30221	0.0322322	0.136487	no	Cs1g12420	Post-illumination chlorophyll fluorescence increase isoform 1 [Theobroma cacao]	-	GO:0009532//plastid stroma;GO:0009532//plastid stroma	-	GO:0022904//respiratory electron transport chain;GO:0022904//respiratory electron transport chain
Cs1g12430	581.02	455.093	35.1949	27.5318	-0.354267	0.0247063	0.111115	no	Cs1g12430	Fatty acid desaturase 5 isoform 1 [Theobroma cacao]	ko01040//Biosynthesis of unsaturated fatty acids	GO:0031224//intrinsic component of membrane	GO:0016717//oxidoreductase activity, acting on paired donors, with oxidation of a pair of donors resulting in the reduction of molecular oxygen to two molecules of water	GO:0009767//photosynthetic electron transport chain;GO:0006631//fatty acid metabolic process
Cs1g12440	0	0	0.001	0.001	0	1	1	notest	Cs1g12440	histidine phosphotransfer protein [Populus trichocarpa]	ko04075//Plant hormone signal transduction	-	GO:0060089;GO:0016628//oxidoreductase activity, acting on the CH-CH group of donors, NAD or NADP as acceptor	GO:0010087//phloem or xylem histogenesis;GO:0009725//response to hormone;GO:0007165//signal transduction;GO:0044710
Cs1g12450	40.4892	13.5272	8.27133	2.71028	-1.60968	0.0015179	0.0108718	yes	Cs1g12450	Acylaminoacyl-peptidase-related isoform 4 [Theobroma cacao]	-	GO:0009536//plastid	GO:0004175//endopeptidase activity;GO:0004177//aminopeptidase activity	GO:0016485//protein processing
Cs1g12460	199.409	202.908	23.1397	22.8435	-0.0185864	0.25602	0.587872	no	-	-	-	-	-	-
Cs1g12470	0	0	0.001	0.001	0	1	1	notest	-	-	-	-	-	-
Cs1g12480	0	0.966227	0.001	0.217142	7.76249	1	1	no	-	-	-	-	-	-
Cs1g12490	0	0	0.001	0.001	0	1	1	notest	Cs1g12490	PREDICTED: glucan endo-1,3-beta-glucosidase 14-like [Glycine max]	-	-	GO:0008422//beta-glucosidase activity	GO:0044238
Cs1g12500	1.01223	0	0.400766	0.001	-8.64662	1	1	no	-	-	-	-	-	-
Cs1g12505	1896.92	1618.43	116.9	95.997	-0.284214	0.111351	0.34407	no	Cs1g12505	Methyl-CPG-binding domain 10 [Theobroma cacao]	-	GO:0043231//intracellular membrane-bounded organelle	GO:0003676//nucleic acid binding	-
Cs1g12510	2.02446	2.89868	0.250961	0.360986	0.52448	1	1	no	-	-	-	-	-	-
Cs1g12520	251.033	268.611	19.6199	21.0126	0.098937	0.0625461	0.226198	no	-	-	-	-	-	-
Cs1g12530	47.5748	73.4332	17.1611	27.1644	0.662575	0.00492946	0.0296973	no	Cs1g12530	Os01g0392100 [Oryza sativa Japonica Group]	-	GO:0043231//intracellular membrane-bounded organelle	-	-
Cs1g12540	0	0	0.001	0.001	0	1	1	notest	-	-	-	-	-	-
Cs1g12550	2.02446	0	0.164603	0.001	-7.36285	0.500025	0.844472	no	Cs1g12550	OSJNBb0018A10.1 [Oryza sativa Japonica Group]	-	GO:0043231//intracellular membrane-bounded organelle	-	-
Cs1g12560	4872.88	4912.3	885.181	798.502	-0.148676	1.27e-05	0.000153209	no	Cs1g12560	heat shock protein 26.5 [Arabidopsis thaliana]	-	-	-	GO:0006950//response to stress;GO:0009628//response to abiotic stimulus
Cs1g12570	93.1252	121.745	19.0466	23.5478	0.306059	0.00977795	0.0525026	no	-	-	-	-	-	-
Cs1g12580	13.159	15.4596	1.43309	1.7158	0.259752	0.57186	0.908879	no	-	-	-	-	-	-
Cs1g12590	0	0	0.001	0.001	0	1	1	notest	-	-	-	-	-	-
Cs1g12600	2514.38	1803.95	86.4684	61.8794	-0.482714	6.63e-12	2e-10	no	Cs1g12600	phospholipase D alpha [Citrus sinensis]	ko01100//Metabolic pathways;ko04144//Endocytosis;ko00564//Glycerophospholipid metabolism;ko00565//Ether lipid metabolism	GO:0005911//cell-cell junction;GO:0016020//membrane;GO:0009526//plastid envelope	GO:0004620//phospholipase activity;GO:0046872//metal ion binding	GO:0044707;GO:0010118//stomatal movement;GO:0006650//glycerophospholipid metabolic process;GO:0010038//response to metal ion;GO:0009738//abscisic acid-activated signaling pathway
Cs1g12610	6.07338	0	2.65609	0.001	-11.3751	0.0312734	0.133376	no	-	-	-	-	-	-
Cs1g12620	0	0	0.001	0.001	0	1	1	notest	Cs1g12620	PREDICTED: ethylene-responsive transcription factor WIN1-like [Glycine max]	-	-	GO:0003677//DNA binding	GO:0006351//transcription, DNA-templated
Cs1g12630	271.278	236.726	33.3087	29.2213	-0.188879	0.725724	1	no	Cs1g12630	SNARE-like superfamily protein isoform 1 [Theobroma cacao]	-	-	-	GO:0045184//establishment of protein localization
Cs1g12640	0	0	0.001	0.001	0	1	1	notest	-	-	-	-	-	-
Cs1g12650	95.1497	141.069	17.7067	25.4688	0.524436	0.000224457	0.00204821	no	-	-	-	-	-	-
Cs1g12660	21.2568	9.66227	3.93519	1.71227	-1.20052	0.098989	0.315701	no	Cs1g12660	caffeoyl-CoA O-methyltransferase [Paeonia lactiflora]	ko01100//Metabolic pathways;ko01110//Biosynthesis of secondary metabolites;ko00940//Phenylpropanoid biosynthesis;ko00360//Phenylalanine metabolism;ko00941//Flavonoid biosynthesis;ko00945//Stilbenoid, diarylheptanoid and gingerol biosynthesis	-	GO:0043169//cation binding;GO:0008171//O-methyltransferase activity;GO:0043169//cation binding;GO:0008171//O-methyltransferase activity	GO:0009699//phenylpropanoid biosynthetic process;GO:0010038//response to metal ion;GO:0009699//phenylpropanoid biosynthetic process;GO:0010038//response to metal ion
Cs1g12670	133.614	137.204	16.6996	16.6492	-0.00436069	0.33435	0.693314	no	Cs1g12670	PREDICTED: caffeoyl-CoA O-methyltransferase [Vitis vinifera]	ko01100//Metabolic pathways;ko01110//Biosynthesis of secondary metabolites;ko00940//Phenylpropanoid biosynthesis;ko00360//Phenylalanine metabolism;ko00941//Flavonoid biosynthesis;ko00945//Stilbenoid, diarylheptanoid and gingerol biosynthesis	-	GO:0043169//cation binding;GO:0008171//O-methyltransferase activity;GO:0043169//cation binding;GO:0008171//O-methyltransferase activity	GO:0009699//phenylpropanoid biosynthetic process;GO:0010038//response to metal ion;GO:0009699//phenylpropanoid biosynthetic process;GO:0010038//response to metal ion
Cs1g12680	0	0	0.001	0.001	0	1	1	notest	-	-	-	-	-	-
Cs1g12690	0	0	0.001	0.001	0	1	1	notest	Cs1g12690	PREDICTED: polygalacturonase-like [Vitis vinifera]	-	-	GO:0016798//hydrolase activity, acting on glycosyl bonds	-
Cs1g12700	2.02446	2.89868	0.374692	0.538343	0.52282	1	1	no	Cs1g12700	RHOMBOID-like protein 5 [Theobroma cacao]	-	GO:0016020//membrane	GO:0016787//hydrolase activity	-
Cs1g12710	93.1252	93.724	15.8954	15.6388	-0.0234795	0.511379	0.852352	no	-	-	-	-	-	-
Cs1g12720	0	0	0.001	0.001	0	1	1	notest	Cs1g12720	RHOMBOID-like protein 5 [Theobroma cacao]	-	GO:0016020//membrane	GO:0016787//hydrolase activity	-
Cs1g12730	0	0	0.001	0.001	0	1	1	notest	Cs1g12730	PREDICTED: probable polygalacturonase At3g15720-like [Cucumis sativus]	ko01100//Metabolic pathways;ko00500//Starch and sucrose metabolism;ko00040//Pentose and glucuronate interconversions	GO:0071944//cell periphery	GO:0004553//hydrolase activity, hydrolyzing O-glycosyl compounds	GO:0008152//metabolic process
Cs1g12740	0	0	0.001	0.001	0	1	1	notest	Cs1g12740	JHL06P13.4 [Jatropha curcas]	ko01100//Metabolic pathways;ko00500//Starch and sucrose metabolism;ko00040//Pentose and glucuronate interconversions	GO:0044464	GO:0016798//hydrolase activity, acting on glycosyl bonds	GO:0032501//multicellular organismal process;GO:0044702//single organism reproductive process;GO:0008152//metabolic process
Cs1g12750	251.033	229.962	25.3472	23.2793	-0.122779	0.928209	1	no	Cs1g12750	JHL06P13.1 [Jatropha curcas]	ko01100//Metabolic pathways;ko00230//Purine metabolism;ko00240//Pyrimidine metabolism;ko03020//RNA polymerase	GO:0009536//plastid	GO:0034062//RNA polymerase activity;GO:0003676//nucleic acid binding	GO:0010467//gene expression
Cs1g12760	201.434	195.178	27.5763	26.8997	-0.0358388	0.517749	0.858975	no	Cs1g12760	PREDICTED: signal peptidase complex catalytic subunit SEC11C-like [Glycine max]	ko03060//Protein export	GO:0031224//intrinsic component of membrane;GO:0044437;GO:0031224//intrinsic component of membrane;GO:0044437;GO:0031224//intrinsic component of membrane;GO:0044437	GO:0016787//hydrolase activity;GO:0016787//hydrolase activity;GO:0016787//hydrolase activity	GO:0016485//protein processing;GO:0016485//protein processing;GO:0016485//protein processing
Cs1g12770	105.272	80.1968	5.56158	4.42062	-0.331246	0.305555	0.655039	no	-	-	-	-	-	-
Cs1g12780	126.529	85.028	3.85442	2.55228	-0.594727	0.0396707	0.160958	no	Cs1g12780	PREDICTED: pentatricopeptide repeat-containing protein At1g52620-like [Vitis vinifera]	-	GO:0043231//intracellular membrane-bounded organelle;GO:0043231//intracellular membrane-bounded organelle	-	-
Cs1g12790	184.226	144.934	13.4574	10.6275	-0.340597	0.228905	0.553415	no	-	-	-	-	-	-
Cs1g12800	45.5504	46.3789	2.72303	2.77874	0.029218	0.603247	0.936651	no	Cs1g12800	Pentatricopeptide repeat (PPR) superfamily protein [Theobroma cacao]	-	GO:0043231//intracellular membrane-bounded organelle	-	-
Cs1g12810	4006.41	3593.4	495.502	446.931	-0.148839	0.747053	1	no	Cs1g12810	PREDICTED: metallothiol transferase FosB-like [Fragaria vesca subsp. vesca]	-	-	GO:0003824//catalytic activity	-
Cs1g12820	15.1835	18.3583	7.11166	7.551	0.0864814	0.487212	0.844472	no	-	-	-	-	-	-
Cs1g12830	20.2446	14.4934	1.37603	0.963595	-0.514013	0.607899	0.938445	no	Cs1g12830	peptide deformylase [Populus trichocarpa]	-	GO:0009532//plastid stroma;GO:0005618//cell wall;GO:0009532//plastid stroma;GO:0005618//cell wall;GO:0009532//plastid stroma;GO:0005618//cell wall	GO:0016811//hydrolase activity, acting on carbon-nitrogen (but not peptide) bonds, in linear amides;GO:0046914//transition metal ion binding;GO:0016811//hydrolase activity, acting on carbon-nitrogen (but not peptide) bonds, in linear amides;GO:0046914//transition metal ion binding;GO:0016811//hydrolase activity, acting on carbon-nitrogen (but not peptide) bonds, in linear amides;GO:0046914//trans…	GO:0006464//cellular protein modification process;GO:0010467//gene expression;GO:0006464//cellular protein modification process;GO:0010467//gene expression;GO:0006464//cellular protein modification process;GO:0010467//gene expression
Cs1g12840	27.3302	39.6153	1.45699	2.08051	0.513946	0.0869629	0.288374	no	Cs1g12840	polygalacturonase [Citrus sinensis]	-	-	GO:0004553//hydrolase activity, hydrolyzing O-glycosyl compounds	GO:0044238
Cs1g12850	207.507	200.975	19.4974	18.1657	-0.102065	0.524093	0.865147	no	-	-	-	-	-	-
Cs1g12860	90.0885	57.0074	4.26061	2.6742	-0.671953	0.0388835	0.158635	no	Cs1g12860	UDP-glucosyltransferase family 1 protein [Citrus sinensis]	-	-	GO:0035251//UDP-glucosyltransferase activity	GO:0008152//metabolic process
Cs1g12870	99.1986	99.5214	12.7024	12.4505	-0.0288974	0.524584	0.865558	no	Cs1g12870	GINS complex subunit 1-like protein [Arabidopsis thaliana]	-	GO:0009536//plastid;GO:0009536//plastid	-	GO:0006259//DNA metabolic process;GO:0006259//DNA metabolic process
Cs1g12880	229.776	146.866	3.91971	2.51061	-0.642709	0.00121764	0.00898457	no	Cs1g12880	LRR and NB-ARC domains-containing disease resistance protein isoform 1 [Theobroma cacao]	-	GO:0043231//intracellular membrane-bounded organelle;GO:0043231//intracellular membrane-bounded organelle	GO:0032550;GO:0032550	GO:0006950//response to stress;GO:0006950//response to stress
Cs1g12890	143.737	105.319	13.4601	9.64129	-0.481391	0.114437	0.351276	no	Cs1g12890	Galactose oxidase/kelch repeat superfamily protein isoform 3, partial [Theobroma cacao]	-	-	GO:0003824//catalytic activity	-
Cs1g12900	2.02446	0.966227	0.592839	0.266668	-1.1526	1	1	no	-	-	-	-	-	-
Cs1g12910	29.3547	17.3921	1.30393	0.765698	-0.768019	0.184429	0.480754	no	-	-	-	-	-	-
Cs1g12915	9.11007	3.86491	1.91071	0.772851	-1.30585	0.267003	0.602823	no	-	-	-	-	-	-
Cs1g12920	36.4403	30.9193	1.29486	1.0914	-0.246616	0.903761	1	no	-	-	-	-	-	-
Cs1g12930	0	0	0.001	0.001	0	1	1	notest	Cs1g12930	NBS-LRR type disease resistance protein [Citrus trifoliata]	-	-	GO:0032550	-
Cs1g12940	118.431	83.0955	4.89318	3.38908	-0.529879	0.0918539	0.300685	no	Cs1g12940	NBS-LRR type disease resistance protein [Citrus trifoliata]	-	-	GO:0032550	GO:0006950//response to stress
Cs1g12950	162.969	231.894	13.4436	19.136	0.50937	1.13e-05	0.000137715	no	-	-	-	-	-	-
Cs1g12960	10.1223	8.69604	1.07167	0.935826	-0.195549	1	1	no	-	-	-	-	-	-
Cs1g12970	0	0	0.001	0.001	0	1	1	notest	Cs1g12970	PREDICTED: heat shock 70 kDa protein 17-like [Fragaria vesca subsp. vesca]	ko04141//Protein processing in endoplasmic reticulum	GO:0043231//intracellular membrane-bounded organelle;GO:0044444//cytoplasmic part	GO:0016491//oxidoreductase activity;GO:0036094//small molecule binding;GO:1901363;GO:0097159//organic cyclic compound binding	-
Cs1g12975	7.08561	7.72981	1.3038	1.38641	0.0886314	1	1	no	-	-	-	-	-	-
Cs1g12980	0	0.966227	0.001	0.308872	8.27087	1	1	no	Cs1g12980	NBS-LRR type disease resistance protein [Citrus trifoliata]	-	-	GO:0036094//small molecule binding;GO:0016787//hydrolase activity;GO:1901363;GO:0097159//organic cyclic compound binding	-
Cs1g12990	0	0	0.001	0.001	0	1	1	notest	-	-	-	-	-	-
Cs1g13000	0	0	0.001	0.001	0	1	1	notest	-	-	-	-	-	-
Cs1g13010	28.3424	28.0206	1.06982	1.06849	-0.00179467	0.894001	1	no	Cs1g13010	NBS-LRR type disease resistance protein [Citrus trifoliata]	ko04626//Plant-pathogen interaction	-	GO:0036094//small molecule binding;GO:0097159//organic cyclic compound binding;GO:1901363	-
Cs1g13020	0	0	0.001	0.001	0	1	1	notest	-	-	-	-	-	-
Cs1g13030	22.2691	15.4596	0.77445	0.536716	-0.529013	0.511769	0.852352	no	Cs1g13030	NBS-LRR type disease resistance protein [Citrus trifoliata]	-	-	GO:0036094//small molecule binding;GO:0016787//hydrolase activity;GO:1901363;GO:0097159//organic cyclic compound binding	-
Cs1g13033	8.09784	7.72981	4.01713	3.51912	-0.19095	1	1	no	Cs1g13033	Heat shock protein 70 (Hsp 70) family protein isoform 2 [Theobroma cacao]	ko04141//Protein processing in endoplasmic reticulum	GO:0044437;GO:0009536//plastid	GO:0016628//oxidoreductase activity, acting on the CH-CH group of donors, NAD or NADP as acceptor;GO:0032550	GO:0050896//response to stimulus;GO:0044710
Cs1g13036	0	0	0.001	0.001	0	1	1	notest	-	-	-	-	-	-
Cs1g13040	0	0	0.001	0.001	0	1	1	notest	-	-	-	-	-	-
Cs1g13050	7.08561	0.966227	0.427647	0.0570735	-2.90553	0.0703672	0.246821	no	Cs1g13050	NBS-LRR type disease resistance protein [Citrus trifoliata]	-	-	GO:0036094//small molecule binding;GO:0016787//hydrolase activity;GO:1901363;GO:0097159//organic cyclic compound binding	-
Cs1g13060	0	0	0.001	0.001	0	1	1	notest	-	-	-	-	-	-
Cs1g13070	36.4403	29.953	1.22071	1.0181	-0.261841	0.807512	1	no	Cs1g13070	NBS-LRR type disease resistance protein [Citrus trifoliata]	-	-	GO:0036094//small molecule binding;GO:0016787//hydrolase activity;GO:1901363;GO:0097159//organic cyclic compound binding	-
Cs1g13080	26.318	22.2232	1.74758	1.46586	-0.253611	0.885571	1	no	Cs1g13080	Aspartate-glutamate racemase family [Theobroma cacao]	-	GO:0009536//plastid	GO:0016855//racemase and epimerase activity, acting on amino acids and derivatives	GO:0008152//metabolic process
Cs1g13090	0	0	0.001	0.001	0	1	1	notest	Cs1g13090	NBS-LRR type disease resistance protein [Citrus trifoliata]	-	-	GO:0036094//small molecule binding;GO:0016787//hydrolase activity;GO:1901363;GO:0097159//organic cyclic compound binding	-
Cs1g13100	0	0	0.001	0.001	0	1	1	notest	Cs1g13100	NBS-LRR type disease resistance protein [Citrus trifoliata]	-	-	GO:0036094//small molecule binding;GO:0097159//organic cyclic compound binding;GO:1901363	-
Cs1g13110	0	0	0.001	0.001	0	1	1	notest	Cs1g13110	Os08g0544300 [Oryza sativa Japonica Group]	-	-	GO:0005488//binding	-
Cs1g13120	304.681	288.902	24.9662	23.5114	-0.0866158	0.599172	0.932119	no	-	-	-	-	-	-
Cs1g13130	62.7583	43.4802	7.64484	5.16269	-0.566363	0.207699	0.522478	no	Cs1g13130	zinc finger protein-like protein [Gossypium hirsutum]	-	-	GO:0046914//transition metal ion binding	-
Cs1g13140	0	0	0.001	0.001	0	1	1	notest	Cs1g13140	PREDICTED: protein kinase PINOID 2-like [Cucumis sativus]	-	-	GO:0032550;GO:0004672//protein kinase activity	GO:0060918//auxin transport;GO:0006464//cellular protein modification process;GO:0006796//phosphate-containing compound metabolic process;GO:0022622//root system development;GO:0009793//embryo development ending in seed dormancy
Cs1g13150	151.835	144.934	7.34928	6.90381	-0.0902102	0.686367	0.989763	no	Cs1g13150	Mov34/MPN/PAD-1 family protein isoform 2 [Theobroma cacao]	-	GO:0043231//intracellular membrane-bounded organelle;GO:0043231//intracellular membrane-bounded organelle;GO:0043231//intracellular membrane-bounded organelle	-	GO:0006259//DNA metabolic process;GO:0006259//DNA metabolic process;GO:0006259//DNA metabolic process
Cs1g13160	2173.26	2632.97	223.353	256.168	0.197765	1.12e-19	7.25e-18	no	-	-	-	-	-	-
Cs1g13170	13139.8	13236.3	367.116	372.698	0.0217711	1.13e-08	2.28e-07	no	-	-	-	-	-	-
Cs1g13180	567.861	483.113	35.3386	28.9249	-0.288933	0.335511	0.695521	no	-	-	-	-	-	-
Cs1g13190	487.895	457.025	58.3447	51.2511	-0.187019	0.633331	0.950729	no	Cs1g13190	PREDICTED: monothiol glutaredoxin-S15, mitochondrial isoform 1 [Vitis vinifera]	-	-	GO:0015036//disulfide oxidoreductase activity;GO:0015036//disulfide oxidoreductase activity;GO:0015036//disulfide oxidoreductase activity;GO:0015036//disulfide oxidoreductase activity;GO:0015036//disulfide oxidoreductase activity;GO:0015036//disulfide oxidoreductase activity	GO:0044710;GO:0019725//cellular homeostasis;GO:0044710;GO:0019725//cellular homeostasis;GO:0044710;GO:0019725//cellular homeostasis;GO:0044710;GO:0019725//cellular homeostasis;GO:0044710;GO:0019725//cellular homeostasis;GO:0044710;GO:0019725//cellular homeostasis
Cs1g13200	453.479	318.855	15.5401	11.0311	-0.494419	0.000670509	0.00536683	no	Cs1g13200	JHL25H03.15 protein isoform 1 [Theobroma cacao]	ko03008//Ribosome biogenesis in eukaryotes	GO:0031981//nuclear lumen	GO:0004683//calmodulin-dependent protein kinase activity	GO:0048229//gametophyte development;GO:0006464//cellular protein modification process;GO:0042254//ribosome biogenesis
Cs1g13210	1.01223	3.86491	0.0280156	0.0857799	1.61441	0.375062	0.737452	no	-	-	-	-	-	-
Cs1g13220	415.014	362.335	35.0676	30.3782	-0.207102	0.647073	0.962553	no	Cs1g13220	Alpha/beta-Hydrolases superfamily protein isoform 1 [Theobroma cacao]	ko00564//Glycerophospholipid metabolism	-	GO:0016788//hydrolase activity, acting on ester bonds;GO:0016788//hydrolase activity, acting on ester bonds;GO:0016788//hydrolase activity, acting on ester bonds;GO:0016788//hydrolase activity, acting on ester bonds	-
Cs1g13230	35.4281	50.2438	18.5667	23.8502	0.361284	0.0402789	0.162745	no	Cs1g13230	Ubiquitin-conjugating enzyme 5 [Theobroma cacao]	ko04120//Ubiquitin mediated proteolysis	GO:0044444//cytoplasmic part	GO:0019787//small conjugating protein ligase activity	GO:0019941//modification-dependent protein catabolic process;GO:0032446//protein modification by small protein conjugation
Cs1g13240	1495.06	1461.9	114.377	115.344	0.012146	0.0516037	0.196557	no	Cs1g13240	PREDICTED: cytochrome c oxidase subunit 5b-2, mitochondrial-like [Cucumis sativus]	ko01100//Metabolic pathways;ko00190//Oxidative phosphorylation	GO:0043231//intracellular membrane-bounded organelle;GO:0031967;GO:0044444//cytoplasmic part;GO:0043231//intracellular membrane-bounded organelle;GO:0031967;GO:0044444//cytoplasmic part;GO:0044446;GO:0043227//membrane-bounded organelle	GO:0046914//transition metal ion binding;GO:0009055//electron carrier activity;GO:0046914//transition metal ion binding;GO:0009055//electron carrier activity	GO:0015992//proton transport;GO:0015992//proton transport
Cs1g13250	85.0273	63.771	4.62716	3.49033	-0.406764	0.286995	0.631659	no	Cs1g13250	DNA photolyase family protein isoform 1 [Theobroma cacao]	ko04710//Circadian rhythm - mammal	-	GO:0003913//DNA photolyase activity	GO:0006259//DNA metabolic process;GO:0009416//response to light stimulus
Cs1g13260	242.935	171.988	22.2839	15.88	-0.488791	0.0147745	0.0735637	no	Cs1g13260	cytochrome c1 precursor [Solanum tuberosum]	ko01100//Metabolic pathways;ko00190//Oxidative phosphorylation;ko00910//Nitrogen metabolism	GO:0019866//organelle inner membrane;GO:0031224//intrinsic component of membrane;GO:0043231//intracellular membrane-bounded organelle;GO:0019866//organelle inner membrane;GO:0031224//intrinsic component of membrane;GO:0043231//intracellular membrane-bounded organelle	GO:0046906//tetrapyrrole binding;GO:0046914//transition metal ion binding;GO:0046906//tetrapyrrole binding;GO:0046914//transition metal ion binding	GO:0044710;GO:0044710
Cs1g13270	111.345	65.7034	4.23533	2.50676	-0.756651	0.00843202	0.0463091	no	Cs1g13270	NBS-LRR type disease resistance protein [Citrus trifoliata]	-	-	GO:0016787//hydrolase activity;GO:0032550	-
Cs1g13280	2.02446	1.93245	2.33102	1.8888	-0.303491	1	1	no	-	-	-	-	-	-
Cs1g13290	9.11007	19.3245	0.636037	1.34278	1.07804	0.0616149	0.224994	no	Cs1g13290	AT5g25460/F18G18_200 [Arabidopsis thaliana]	-	GO:0005911//cell-cell junction;GO:0005618//cell wall	-	GO:0009628//response to abiotic stimulus;GO:0009653//anatomical structure morphogenesis
Cs1g13300	14.1712	17.3921	1.94703	2.46986	0.343154	0.473475	0.84084	no	-	-	-	-	-	-
Cs1g13310	0	0	0.001	0.001	0	1	1	notest	Cs1g13310	anion exchanger family protein [Populus trichocarpa]	-	GO:0031224//intrinsic component of membrane	GO:0015301//anion:anion antiporter activity;GO:0015562//efflux transmembrane transporter activity	GO:0006820//anion transport;GO:0034220//ion transmembrane transport;GO:0010036//response to boron-containing substance
Cs1g13320	2.02446	4.83113	0.0811835	0.194299	1.25902	0.453207	0.820619	no	Cs1g13320	anion exchanger family protein [Populus trichocarpa]	-	GO:0031224//intrinsic component of membrane	GO:0015301//anion:anion antiporter activity;GO:0015562//efflux transmembrane transporter activity	GO:0006820//anion transport;GO:0034220//ion transmembrane transport;GO:0010036//response to boron-containing substance
Cs1g13330	164.994	143.968	10.9445	9.30762	-0.233722	0.777438	1	no	Cs1g13330	PREDICTED: serine-threonine kinase receptor-associated protein [Vitis vinifera]	ko03013//RNA transport	GO:0044444//cytoplasmic part	GO:0016772//transferase activity, transferring phosphorus-containing groups	GO:0006796//phosphate-containing compound metabolic process
Cs1g13340	566.849	542.053	74.0483	71.3657	-0.0532358	0.396423	0.760933	no	Cs1g13340	histone 2 [Populus trichocarpa]	-	GO:0043231//intracellular membrane-bounded organelle;GO:0000785//chromatin	GO:0003676//nucleic acid binding;GO:0046983//protein dimerization activity	GO:0009628//response to abiotic stimulus;GO:0009908//flower development;GO:0009617//response to bacterium;GO:0034728//nucleosome organization;GO:0006306//DNA methylation
Cs1g13350	25.3058	12.5609	1.59738	0.785155	-1.02466	0.0991828	0.316084	no	Cs1g13350	Os01g0610300 [Oryza sativa Japonica Group]	-	-	GO:0005488//binding	-
Cs1g13360	0	0	0.001	0.001	0	1	1	notest	-	-	-	-	-	-
Cs1g13370	0	0	0.001	0.001	0	1	1	notest	Cs1g13370	PREDICTED: vinorine synthase-like [Glycine max]	-	-	GO:0016740//transferase activity	-
Cs1g13380	0	0	0.001	0.001	0	1	1	notest	Cs1g13380	NBS-LRR type disease resistance protein [Citrus trifoliata]	-	-	GO:0032550	-
Cs1g13390	0	0	0.001	0.001	0	1	1	notest	Cs1g13390	NBS-LRR type disease resistance protein [Citrus trifoliata]	-	-	GO:0036094//small molecule binding;GO:0016787//hydrolase activity;GO:1901363;GO:0097159//organic cyclic compound binding	-
Cs1g13400	0	0	0.001	0.001	0	1	1	notest	Cs1g13400	NBS-LRR type disease resistance protein [Citrus trifoliata]	-	-	GO:0036094//small molecule binding;GO:0097159//organic cyclic compound binding;GO:1901363	-
Cs1g13410	0	0	0.001	0.001	0	1	1	notest	Cs1g13410	NBS-LRR type disease resistance protein [Citrus trifoliata]	-	-	GO:0036094//small molecule binding;GO:0016787//hydrolase activity;GO:1901363;GO:0097159//organic cyclic compound binding	-
Cs1g13420	0	0	0.001	0.001	0	1	1	notest	Cs1g13420	NBS-LRR type disease resistance protein [Citrus trifoliata]	-	-	GO:0032550	-
Cs1g13430	1.01223	0	0.0346283	0.001	-5.11388	1	1	no	Cs1g13430	NBS-LRR type disease resistance protein [Citrus trifoliata]	-	-	GO:0036094//small molecule binding;GO:0016787//hydrolase activity;GO:1901363;GO:0097159//organic cyclic compound binding	-
Cs1g13440	440.32	330.45	18.7307	14.0431	-0.415543	0.0118781	0.0614691	no	Cs1g13440	Alpha/beta-hydrolase domain-containing protein isoform 2 [Theobroma cacao]	-	-	GO:0003824//catalytic activity;GO:0003824//catalytic activity;GO:0003824//catalytic activity	-
Cs1g13450	0	0	0.001	0.001	0	1	1	notest	-	-	-	-	-	-
Cs1g13460	0	0	0.001	0.001	0	1	1	notest	-	-	-	-	-	-
Cs1g13470	0	0	0.001	0.001	0	1	1	notest	Cs1g13470	NBS-LRR type disease resistance protein [Citrus trifoliata]	-	-	GO:0036094//small molecule binding;GO:0097159//organic cyclic compound binding;GO:1901363	-
Cs1g13480	0	0	0.001	0.001	0	1	1	notest	Cs1g13480	NBS-LRR type disease resistance protein [Citrus trifoliata]	-	-	GO:0036094//small molecule binding;GO:0016787//hydrolase activity;GO:1901363;GO:0097159//organic cyclic compound binding	-
Cs1g13485	4.04892	8.69604	1.56877	3.37427	1.10494	0.267003	0.602823	no	-	-	-	-	-	-
Cs1g13490	0	0	0.001	0.001	0	1	1	notest	Cs1g13490	Lactoylglutathione lyase / glyoxalase I family protein [Theobroma cacao]	-	GO:0044444//cytoplasmic part	-	-
Cs1g13500	0	0	0.001	0.001	0	1	1	notest	Cs1g13500	NBS-LRR type disease resistance protein [Citrus trifoliata]	-	-	GO:0036094//small molecule binding;GO:0097159//organic cyclic compound binding;GO:1901363	-
Cs1g13510	0	0	0.001	0.001	0	1	1	notest	Cs1g13510	PREDICTED: probable disease resistance protein At1g12280-like [Vitis vinifera]	-	-	GO:0036094//small molecule binding;GO:0097159//organic cyclic compound binding;GO:1901363	-
Cs1g13520	140.7	119.812	10.6202	8.86613	-0.260435	0.666315	0.97805	no	Cs1g13520	Lysophospholipase 2 [Theobroma cacao]	-	GO:0005911//cell-cell junction;GO:0016020//membrane	GO:0016411//acylglycerol O-acyltransferase activity;GO:0004620//phospholipase activity	GO:0010038//response to metal ion;GO:0000302//response to reactive oxygen species
Cs1g13530	6483.34	4843.7	261.019	197.932	-0.39915	4.99e-16	2.26e-14	no	Cs1g13530	plastidic ATP/ADP transporter [Citrus hybrid cultivar]	-	GO:0031224//intrinsic component of membrane;GO:0009526//plastid envelope	GO:0032550;GO:0005347//ATP transmembrane transporter activity	GO:0015711//organic anion transport
Cs1g13540	280.388	233.827	16.8592	14.052	-0.262761	0.383277	0.747764	no	-	-	-	-	-	-
Cs1g13550	10.1223	9.66227	0.724506	0.679325	-0.0928957	1	1	no	-	-	-	-	-	-
Cs1g13560	0	0	0.001	0.001	0	1	1	notest	Cs1g13560	PREDICTED: endoglucanase 8-like [Solanum lycopersicum]	-	-	GO:0004553//hydrolase activity, hydrolyzing O-glycosyl compounds	GO:0008152//metabolic process
Cs1g13570	0	0	0.001	0.001	0	1	1	notest	Cs1g13570	PREDICTED: myb-related protein Myb4-like [Glycine max]	-	-	GO:0003676//nucleic acid binding	-
Cs1g13580	245.972	145.9	7.53148	4.58391	-0.716355	5.55e-05	0.000586085	no	Cs1g13580	Tetratricopeptide repeat (TPR)-like superfamily protein [Theobroma cacao]	-	-	-	GO:0016070//RNA metabolic process;GO:0009314//response to radiation;GO:0009657//plastid organization
Cs1g13590	9.11007	2.89868	0.334273	0.102751	-1.70187	0.146117	0.410258	no	-	-	-	-	-	-
Cs1g13600	897.848	845.448	61.9946	58.9101	-0.0736276	0.448268	0.819778	no	Cs1g13600	Sulfate transmembrane transporters [Theobroma cacao]	-	GO:0031224//intrinsic component of membrane	GO:0015103//inorganic anion transmembrane transporter activity	GO:0008272//sulfate transport
Cs1g13610	94.1374	35.7504	2.6724	1.02729	-1.37929	5.27e-06	6.84e-05	yes	Cs1g13610	PREDICTED: LOW QUALITY PROTEIN: uncharacterized LOC101220341 [Cucumis sativus]	-	GO:0043231//intracellular membrane-bounded organelle	-	-
Cs1g13620	45.5504	25.1219	1.08379	0.589872	-0.877611	0.0572529	0.213058	no	Cs1g13620	Pleiotropic drug resistance 12 [Theobroma cacao]	-	-	GO:0032550;GO:0015604//organic phosphonate transmembrane transporter activity;GO:0042626//ATPase activity, coupled to transmembrane movement of substances	GO:0046864;GO:0015846//polyamine transport;GO:0015718//monocarboxylic acid transport;GO:0030001//metal ion transport;GO:0051181//cofactor transport;GO:0000302//response to reactive oxygen species;GO:0009154//purine ribonucleotide catabolic process
Cs1g13630	0	0	0.001	0.001	0	1	1	notest	-	-	-	-	-	-
Cs1g13640	934.289	529.492	28.0536	15.77	-0.831003	2.94e-17	1.58e-15	no	Cs1g13640	Pleiotropic drug resistance 12 [Theobroma cacao]	-	-	GO:0032550;GO:0042626//ATPase activity, coupled to transmembrane movement of substances	GO:0051181//cofactor transport;GO:0071702;GO:0009154//purine ribonucleotide catabolic process
Cs1g13650	21.2568	12.5609	0.483646	0.280928	-0.783751	0.296606	0.643036	no	Cs1g13650	Pleiotropic drug resistance 12 [Theobroma cacao]	-	-	GO:0032550;GO:0015604//organic phosphonate transmembrane transporter activity;GO:0042626//ATPase activity, coupled to transmembrane movement of substances	GO:0046864;GO:0015846//polyamine transport;GO:0015718//monocarboxylic acid transport;GO:0030001//metal ion transport;GO:0000302//response to reactive oxygen species;GO:0009154//purine ribonucleotide catabolic process
Cs1g13660	334.036	230.928	7.87057	5.41505	-0.539493	0.00207116	0.0142643	no	Cs1g13660	Pleiotropic drug resistance protein [Medicago truncatula]	-	-	GO:0032550;GO:0015604//organic phosphonate transmembrane transporter activity;GO:0042626//ATPase activity, coupled to transmembrane movement of substances;GO:0017111//nucleoside-triphosphatase activity;GO:0017111//nucleoside-triphosphatase activity;GO:0097159//organic cyclic compound binding;GO:1901363;GO:0036094//small molecule binding	GO:0046864;GO:0015846//polyamine transport;GO:0015718//monocarboxylic acid transport;GO:0030001//metal ion transport;GO:0051181//cofactor transport;GO:0000302//response to reactive oxygen species;GO:0009154//purine ribonucleotide catabolic process;GO:0071702;GO:0044765;GO:0044699;GO:0008152//metabolic process
Cs1g13670	0	0	0.001	0.001	0	1	1	notest	Cs1g13670	PREDICTED: pleiotropic drug resistance protein 1 isoform 3 [Vitis vinifera]	-	-	GO:0016887//ATPase activity	GO:0071702;GO:0044765
Cs1g13680	0	0	0.001	0.001	0	1	1	notest	Cs1g13680	Pleiotropic drug resistance 12 [Theobroma cacao]	-	-	GO:0032550;GO:0015604//organic phosphonate transmembrane transporter activity;GO:0042626//ATPase activity, coupled to transmembrane movement of substances	GO:0046864;GO:0015846//polyamine transport;GO:0015718//monocarboxylic acid transport;GO:0030001//metal ion transport;GO:0000302//response to reactive oxygen species;GO:0009154//purine ribonucleotide catabolic process
Cs1g13690	45.5504	18.3583	1.02125	0.410675	-1.31427	0.00374401	0.0236107	yes	Cs1g13690	Pleiotropic drug resistance 12 [Theobroma cacao]	-	GO:0031224//intrinsic component of membrane	GO:0032550;GO:0015604//organic phosphonate transmembrane transporter activity;GO:0042626//ATPase activity, coupled to transmembrane movement of substances;GO:0016887//ATPase activity	GO:0046864;GO:0015846//polyamine transport;GO:0015718//monocarboxylic acid transport;GO:0030001//metal ion transport;GO:0051181//cofactor transport;GO:0000302//response to reactive oxygen species;GO:0009154//purine ribonucleotide catabolic process;GO:0071702;GO:0044765
Cs1g13700	190.299	96.6227	4.52452	2.26809	-0.996287	3.91e-06	5.2e-05	no	Cs1g13700	Pleiotropic drug resistance 12 [Theobroma cacao]	-	GO:0031224//intrinsic component of membrane	GO:0032550;GO:0015604//organic phosphonate transmembrane transporter activity;GO:0042626//ATPase activity, coupled to transmembrane movement of substances	GO:0046864;GO:0015718//monocarboxylic acid transport;GO:0030001//metal ion transport;GO:0051181//cofactor transport;GO:0000302//response to reactive oxygen species;GO:0009154//purine ribonucleotide catabolic process
Cs1g13710	70.8561	57.9736	1.66452	1.3576	-0.294048	0.659722	0.972702	no	Cs1g13710	Pleiotropic drug resistance 12 [Theobroma cacao]	-	-	GO:1901363;GO:0022857//transmembrane transporter activity;GO:0036094//small molecule binding;GO:0097159//organic cyclic compound binding;GO:0016887//ATPase activity;GO:1901363;GO:0022857//transmembrane transporter activity;GO:0036094//small molecule binding;GO:0097159//organic cyclic compound binding;GO:0016887//ATPase activity;GO:0032550;GO:0042626//ATPase activity, coupled to transmembrane move…	GO:0071702;GO:0044765;GO:0008152//metabolic process;GO:0071702;GO:0044765;GO:0008152//metabolic process;GO:0051181//cofactor transport;GO:0071702;GO:0009154//purine ribonucleotide catabolic process
Cs1g13720	2438.46	1453.21	47.0641	27.9022	-0.754248	5.21e-32	7.25e-30	no	Cs1g13720	Pleiotropic drug resistance 12 [Theobroma cacao]	-	-	GO:0032550;GO:0015604//organic phosphonate transmembrane transporter activity;GO:0042626//ATPase activity, coupled to transmembrane movement of substances;GO:1901363;GO:0036094//small molecule binding;GO:0042626//ATPase activity, coupled to transmembrane movement of substances;GO:0097159//organic cyclic compound binding;GO:0032550;GO:0015604//organic phosphonate transmembrane transporter activity…	GO:0046864;GO:0015846//polyamine transport;GO:0015718//monocarboxylic acid transport;GO:0030001//metal ion transport;GO:0000302//response to reactive oxygen species;GO:0009154//purine ribonucleotide catabolic process;GO:0044763;GO:0046864;GO:0006811//ion transport;GO:0008152//metabolic process;GO:0046864;GO:0015846//polyamine transport;GO:0015718//monocarboxylic acid transport;GO:0030001//metal i…
Cs1g13730	9.11007	9.66227	0.209502	0.219713	0.0686562	1	1	no	Cs1g13730	Pleiotropic drug resistance 12 [Theobroma cacao]	-	GO:0031224//intrinsic component of membrane	GO:0032550;GO:0015604//organic phosphonate transmembrane transporter activity;GO:0042626//ATPase activity, coupled to transmembrane movement of substances	GO:0046864;GO:0015846//polyamine transport;GO:0015718//monocarboxylic acid transport;GO:0030001//metal ion transport;GO:0051181//cofactor transport;GO:0000302//response to reactive oxygen species;GO:0009154//purine ribonucleotide catabolic process
Cs1g13740	0	0	0.001	0.001	0	1	1	notest	Cs1g13740	2-oxoglutarate-dependent dioxygenase [Populus trichocarpa]	-	-	GO:0046914//transition metal ion binding;GO:0016706//oxidoreductase activity, acting on paired donors, with incorporation or reduction of molecular oxygen, 2-oxoglutarate as one donor, and incorporation of one atom each of oxygen into both donors	GO:0044710
Cs1g13750	0	0	0.001	0.001	0	1	1	notest	Cs1g13750	PREDICTED: gibberellin 20 oxidase 1-like [Fragaria vesca subsp. vesca]	-	-	GO:0016706//oxidoreductase activity, acting on paired donors, with incorporation or reduction of molecular oxygen, 2-oxoglutarate as one donor, and incorporation of one atom each of oxygen into both donors	GO:0044710
Cs1g13760	0	0	0.001	0.001	0	1	1	notest	Cs1g13760	PREDICTED: gibberellin 20 oxidase 1-like [Fragaria vesca subsp. vesca]	-	-	GO:0016705//oxidoreductase activity, acting on paired donors, with incorporation or reduction of molecular oxygen	-
Cs1g13770	0	0	0.001	0.001	0	1	1	notest	Cs1g13770	2-oxoglutarate-dependent dioxygenase [Populus trichocarpa]	-	-	GO:0016706//oxidoreductase activity, acting on paired donors, with incorporation or reduction of molecular oxygen, 2-oxoglutarate as one donor, and incorporation of one atom each of oxygen into both donors	GO:0044710
Cs1g13780	2.02446	2.89868	0.357438	0.501438	0.488378	1	1	no	-	-	-	-	-	-
Cs1g13790	0	0	0.001	0.001	0	1	1	notest	Cs1g13790	Similar to retrotransposon proteins [Arabidopsis thaliana]	-	-	-	GO:0043170;GO:0044238
Cs1g13800	0	0	0.001	0.001	0	1	1	notest	-	-	-	-	-	-
Cs1g13810	0	0	0.001	0.001	0	1	1	notest	Cs1g13810	2-oxoglutarate-dependent dioxygenase [Populus trichocarpa]	-	-	GO:0046914//transition metal ion binding;GO:0016706//oxidoreductase activity, acting on paired donors, with incorporation or reduction of molecular oxygen, 2-oxoglutarate as one donor, and incorporation of one atom each of oxygen into both donors	GO:0044710
Cs1g13820	0	0	0.001	0.001	0	1	1	notest	Cs1g13820	PREDICTED: gibberellin 20 oxidase 3 [Vitis vinifera]	-	-	GO:0046914//transition metal ion binding;GO:0016706//oxidoreductase activity, acting on paired donors, with incorporation or reduction of molecular oxygen, 2-oxoglutarate as one donor, and incorporation of one atom each of oxygen into both donors	GO:0044710
Cs1g13830	0	0	0.001	0.001	0	1	1	notest	Cs1g13830	gibberellin 3-beta hydroxylase [Prunus subhirtella]	ko01110//Biosynthesis of secondary metabolites;ko00904//Diterpenoid biosynthesis	-	GO:0016705//oxidoreductase activity, acting on paired donors, with incorporation or reduction of molecular oxygen;GO:0005488//binding	GO:0044710;GO:0009639//response to red or far red light
Cs1g13840	1.01223	0.966227	0.134422	0.127577	-0.075401	1	1	no	Cs1g13840	gibberellin 3 oxidase 1 [Castanea mollissima]	ko01110//Biosynthesis of secondary metabolites;ko00904//Diterpenoid biosynthesis	-	GO:0016705//oxidoreductase activity, acting on paired donors, with incorporation or reduction of molecular oxygen;GO:0005515//protein binding	GO:0044710;GO:0009639//response to red or far red light;GO:0001101//response to acid
Cs1g13850	41.5014	38.6491	6.11183	5.70179	-0.10019	0.911249	1	no	-	-	-	-	-	-
Cs1g13860	311.767	216.435	14.8234	10.5305	-0.493302	0.00335382	0.0214929	no	Cs1g13860	katanin1 [Gossypium arboreum]	-	GO:0005815//microtubule organizing center;GO:0005815//microtubule organizing center;GO:0005815//microtubule organizing center	GO:0032550;GO:0015631//tubulin binding;GO:0042623//ATPase activity, coupled;GO:0032550;GO:0015631//tubulin binding;GO:0042623//ATPase activity, coupled;GO:0032550;GO:0015631//tubulin binding;GO:0042623//ATPase activity, coupled	GO:0007017//microtubule-based process;GO:0042546//cell wall biogenesis;GO:0000904//cell morphogenesis involved in differentiation;GO:0030865//cortical cytoskeleton organization;GO:0009154//purine ribonucleotide catabolic process;GO:0016049//cell growth;GO:0007017//microtubule-based process;GO:0042546//cell wall biogenesis;GO:0000904//cell morphogenesis involved in differentiation;GO:0030865//cort…
Cs1g13870	300.632	234.793	20.6974	16.3413	-0.340927	0.104184	0.327791	no	Cs1g13870	aspartate aminotransferase [Prunus persica]	-	GO:0044444//cytoplasmic part;GO:0044444//cytoplasmic part;GO:0044444//cytoplasmic part;GO:0044444//cytoplasmic part;GO:0044444//cytoplasmic part	GO:0043168//anion binding;GO:0070546;GO:0043168//anion binding;GO:0070546;GO:0043168//anion binding;GO:0070546;GO:0043168//anion binding;GO:0070546;GO:0043168//anion binding;GO:0070546	GO:0009693//ethylene biosynthetic process;GO:0032353//negative regulation of hormone biosynthetic process;GO:0009850//auxin metabolic process;GO:0009639//response to red or far red light;GO:0009693//ethylene biosynthetic process;GO:0032353//negative regulation of hormone biosynthetic process;GO:0009850//auxin metabolic process;GO:0009639//response to red or far red light;GO:0009693//ethylene bios…
Cs1g13880	0	0	0.001	0.001	0	1	1	notest	Cs1g13880	PREDICTED: wall-associated receptor kinase-like 10-like, partial [Vitis vinifera]	-	-	GO:0005488//binding;GO:0004672//protein kinase activity;GO:0005488//binding;GO:0004672//protein kinase activity	GO:0016310//phosphorylation;GO:0016310//phosphorylation
Cs1g13890	0	0	0.001	0.001	0	1	1	notest	-	-	-	-	-	-
Cs1g13900	0	0	0.001	0.001	0	1	1	notest	Cs1g13900	PREDICTED: wall-associated receptor kinase-like 22-like [Fragaria vesca subsp. vesca]	-	-	GO:0005488//binding;GO:0004672//protein kinase activity	GO:0016310//phosphorylation
Cs1g13910	0	0	0.001	0.001	0	1	1	notest	Cs1g13910	PREDICTED: wall-associated receptor kinase-like 22-like [Fragaria vesca subsp. vesca]	-	-	GO:0005488//binding;GO:0004672//protein kinase activity	GO:0016310//phosphorylation
Cs1g13920	0	0	0.001	0.001	0	1	1	notest	Cs1g13920	PREDICTED: wall-associated receptor kinase-like 9-like [Vitis vinifera]	-	-	GO:0032550;GO:0001871;GO:0043167//ion binding;GO:0004702//receptor signaling protein serine/threonine kinase activity	GO:0035556//intracellular signal transduction;GO:0032147//activation of protein kinase activity
Cs1g13930	0	0	0.001	0.001	0	1	1	notest	Cs1g13930	PREDICTED: 60S ribosomal protein L8-like [Setaria italica]	ko03010//Ribosome	GO:0015934//large ribosomal subunit;GO:0016020//membrane;GO:0044437;GO:0009536//plastid;GO:0031981//nuclear lumen	GO:0003676//nucleic acid binding;GO:0005198//structural molecule activity	GO:0010467//gene expression
Cs1g13940	3.03669	0	0.180004	0.001	-7.49189	0.250037	0.578161	no	Cs1g13940	Cyclin a2,3 [Theobroma cacao]	-	GO:0043231//intracellular membrane-bounded organelle;GO:0043231//intracellular membrane-bounded organelle;GO:0044425//membrane part	-	GO:0008544//epidermis development;GO:0009791//post-embryonic development;GO:0048513//organ development;GO:0051726//regulation of cell cycle;GO:0022402//cell cycle process;GO:0044711;GO:0009791//post-embryonic development;GO:0048856//anatomical structure development;GO:0051726//regulation of cell cycle;GO:0008152//metabolic process;GO:0008544//epidermis development;GO:0009791//post-embryonic devel…
Cs1g13950	138.676	124.643	9.82587	8.99321	-0.127749	1	1	no	Cs1g13950	P-loop containing nucleoside triphosphate hydrolases superfamily protein [Theobroma cacao]	-	GO:0044435;GO:0009526//plastid envelope;GO:0009532//plastid stroma;GO:0009526//plastid envelope;GO:0009532//plastid stroma	GO:0016301//kinase activity;GO:0036094//small molecule binding;GO:0016301//kinase activity;GO:1901363;GO:0097159//organic cyclic compound binding;GO:0036094//small molecule binding;GO:0016301//kinase activity;GO:1901363;GO:0097159//organic cyclic compound binding	GO:0006796//phosphate-containing compound metabolic process;GO:0006796//phosphate-containing compound metabolic process;GO:0006796//phosphate-containing compound metabolic process
Cs1g13960	11.1345	9.66227	1.48507	1.16316	-0.352481	1	1	no	Cs1g13960	AUX/IAA transcriptional regulator family protein [Theobroma cacao]	-	GO:0043231//intracellular membrane-bounded organelle;GO:0043231//intracellular membrane-bounded organelle	GO:0005515//protein binding;GO:0005515//protein binding	GO:0009755//hormone-mediated signaling pathway;GO:0006351//transcription, DNA-templated;GO:0009755//hormone-mediated signaling pathway;GO:0006351//transcription, DNA-templated;GO:0050794//regulation of cellular process;GO:0006351//transcription, DNA-templated;GO:0050794//regulation of cellular process;GO:0006351//transcription, DNA-templated
Cs1g13970	0	0	0.001	0.001	0	1	1	notest	Cs1g13970	PREDICTED: auxin-induced protein AUX22-like [Glycine max]	ko04075//Plant hormone signal transduction	GO:0043231//intracellular membrane-bounded organelle	GO:0005515//protein binding	GO:0009416//response to light stimulus;GO:0009755//hormone-mediated signaling pathway;GO:0003006//developmental process involved in reproduction;GO:0006351//transcription, DNA-templated
Cs1g13980	2848.42	2111.21	101.132	73.8548	-0.453476	4.11e-10	1.02e-08	no	Cs1g13980	PREDICTED: ABC transporter F family member 4-like [Cucumis sativus]	-	-	GO:0017111//nucleoside-triphosphatase activity;GO:0032550;GO:0015604//organic phosphonate transmembrane transporter activity	GO:0009154//purine ribonucleotide catabolic process;GO:0044765
Cs1g13990	254.07	176.82	13.3593	9.41664	-0.50456	0.00980597	0.0526212	no	Cs1g13990	RING/U-box superfamily protein [Theobroma cacao]	-	-	GO:0046914//transition metal ion binding;GO:0046872//metal ion binding;GO:0046914//transition metal ion binding	-
Cs1g14000	1061.83	650.271	30.1592	18.2982	-0.720896	2.67e-14	1.04e-12	no	Cs1g14000	PREDICTED: N-alpha-acetyltransferase 15, NatA auxiliary subunit [Vitis vinifera]	-	-	GO:0003824//catalytic activity;GO:0003824//catalytic activity;GO:0003824//catalytic activity;GO:0003824//catalytic activity	-
Cs1g14010	185.238	189.38	17.0948	17.0147	-0.00677583	0.260318	0.595254	no	Cs1g14010	PREDICTED: DNA repair protein XRCC1-like [Cicer arietinum]	ko03410//Base excision repair	-	-	GO:0006259//DNA metabolic process;GO:0051345//positive regulation of hydrolase activity;GO:0006259//DNA metabolic process;GO:0051345//positive regulation of hydrolase activity
Cs1g14015	31.3791	9.66227	7.97153	2.61159	-1.60993	0.00224347	0.0152614	yes	-	-	-	-	-	-
Cs1g14020	277.351	191.313	5.9562	4.03247	-0.562728	0.00451342	0.0276099	no	Cs1g14020	Leucine-rich repeat protein kinase family protein [Theobroma cacao]	-	-	GO:0016772//transferase activity, transferring phosphorus-containing groups	-
Cs1g14030	22.2691	21.257	0.552914	0.531305	-0.0575148	1	1	no	-	-	-	-	-	-
Cs1g14040	0	0	0.001	0.001	0	1	1	notest	Cs1g14040	Leucine-rich repeat protein kinase family protein [Theobroma cacao]	-	-	GO:0016301//kinase activity	GO:0008152//metabolic process
Cs1g14050	0	0	0.001	0.001	0	1	1	notest	Cs1g14050	p300/CBP acetyl-transferase [Volvox carteri f. nagariensis]	-	-	-	GO:0008152//metabolic process
Cs1g14060	811.809	866.705	54.9985	58.0046	0.076775	0.00131775	0.00963038	no	-	-	-	-	-	-
Cs1g14070	0	0	0.001	0.001	0	1	1	notest	-	-	-	-	-	-
Cs1g14080	0	0	0.001	0.001	0	1	1	notest	Cs1g14080	gag-pol polyprotein [Citrus unshiu]	-	-	GO:0003676//nucleic acid binding;GO:0003824//catalytic activity	GO:0006259//DNA metabolic process
Cs1g14090	0	0	0.001	0.001	0	1	1	notest	-	-	-	-	-	-
Cs1g14100	2.02446	0.966227	0.274212	0.132946	-1.04445	1	1	no	-	-	-	-	-	-
Cs1g14110	0	0	0.001	0.001	0	1	1	notest	-	-	-	-	-	-
Cs1g14120	3.03669	2.89868	0.114208	0.108847	-0.0693621	1	1	no	-	-	-	-	-	-
Cs1g14130	532.433	373.93	17.4966	12.3644	-0.500882	0.000228617	0.00207875	no	Cs1g14130	UDP-Glycosyltransferase superfamily protein isoform 3 [Theobroma cacao]	-	GO:0043231//intracellular membrane-bounded organelle;GO:0043231//intracellular membrane-bounded organelle	-	GO:0008152//metabolic process;GO:0008152//metabolic process
Cs1g14140	1422.18	1076.38	41.0706	31.1018	-0.401108	3.01e-05	0.000339113	no	-	-	-	-	-	-
Cs1g14150	0	0	0.001	0.001	0	1	1	notest	Cs1g14150	Leucine-rich repeat protein kinase family protein [Theobroma cacao]	-	-	GO:0016772//transferase activity, transferring phosphorus-containing groups	-
Cs1g14160	959.594	801.002	118.539	98.6159	-0.26547	0.109316	0.339409	no	-	-	-	-	-	-
Cs1g14170	70.8561	67.6359	4.38648	4.18458	-0.0679809	0.799223	1	no	-	-	-	-	-	-
Cs1g14180	4.04892	0.966227	0.169556	0.0412998	-2.03756	0.375062	0.737452	no	Cs1g14180	Leucine-rich repeat protein kinase family protein [Theobroma cacao]	-	-	GO:0016301//kinase activity	GO:0008152//metabolic process
Cs1g14183	13.159	4.83113	10.8072	3.27043	-1.72444	0.0964011	0.310248	no	-	-	-	-	-	-
Cs1g14186	4.04892	6.76359	2.22706	3.36123	0.593849	0.548941	0.887037	no	-	-	-	-	-	-
Cs1g14190	1.01223	0.966227	0.209494	0.184034	-0.186937	1	1	no	-	-	-	-	-	-
Cs1g14200	0	0	0.001	0.001	0	1	1	notest	Cs1g14200	Hypothetical leucine rich repeat protein [Ectocarpus siliculosus]	-	-	GO:0016772//transferase activity, transferring phosphorus-containing groups	-
Cs1g14210	0	0	0.001	0.001	0	1	1	notest	Cs1g14210	Leucine-rich repeat protein kinase family protein [Theobroma cacao]	-	-	GO:0016301//kinase activity	GO:0008152//metabolic process
Cs1g14220	0	0	0.001	0.001	0	1	1	notest	-	-	-	-	-	-
Cs1g14230	1.01223	0	0.0928674	0.001	-6.5371	1	1	no	-	-	-	-	-	-
Cs1g14240	3.03669	6.76359	0.81952	1.67024	1.0272	0.343873	0.703828	no	-	-	-	-	-	-
Cs1g14250	0	0	0.001	0.001	0	1	1	notest	Cs1g14250	Leucine-rich repeat protein kinase family protein [Theobroma cacao]	-	-	GO:0016772//transferase activity, transferring phosphorus-containing groups	-
Cs1g14260	0	0	0.001	0.001	0	1	1	notest	-	-	-	-	-	-
Cs1g14270	0	0	0.001	0.001	0	1	1	notest	Cs1g14270	light-harvesting complex I protein Lhca5 [Populus trichocarpa]	ko00196//Photosynthesis - antenna proteins	GO:0009534//chloroplast thylakoid;GO:0009522//photosystem I	GO:0043169//cation binding	GO:0009765//photosynthesis, light harvesting
Cs1g14275	72.8806	86.9604	17.5892	19.8474	0.17426	0.097901	0.313678	no	-	-	-	-	-	-
Cs1g14280	0	0	0.001	0.001	0	1	1	notest	Cs1g14280	Leucine-rich repeat protein kinase family protein [Theobroma cacao]	-	-	GO:0016301//kinase activity	GO:0008152//metabolic process
Cs1g14290	0	0	0.001	0.001	0	1	1	notest	Cs1g14290	PREDICTED: laccase-17-like [Vitis vinifera]	-	GO:0005576//extracellular region	GO:0046914//transition metal ion binding;GO:0016682//oxidoreductase activity, acting on diphenols and related substances as donors, oxygen as acceptor	GO:0009808//lignin metabolic process
Cs1g14300	596.204	482.147	27.514	21.7054	-0.342112	0.0796975	0.270047	no	-	-	-	-	-	-
Cs1g14310	182.201	171.022	13.4202	12.5325	-0.0987319	0.751626	1	no	Cs1g14310	PREDICTED: methyltransferase-like protein 22-like [Vitis vinifera]	-	GO:0043231//intracellular membrane-bounded organelle	-	-
Cs1g14320	2269.42	1659.98	83.5133	60.9913	-0.453403	1.43e-09	3.3e-08	no	-	-	-	-	-	-
Cs1g14330	0	0	0.001	0.001	0	1	1	notest	Cs1g14330	Ras-related small GTP-binding family protein [Theobroma cacao]	-	GO:0005768//endosome	GO:0032550;GO:0016787//hydrolase activity	GO:1902582;GO:0045184//establishment of protein localization;GO:0008152//metabolic process;GO:0035556//intracellular signal transduction
Cs1g14340	0	0	0.001	0.001	0	1	1	notest	Cs1g14340	PREDICTED: uncharacterized LOC101204163 [Cucumis sativus]	-	GO:0016020//membrane	-	-
Cs1g14350	176.128	134.306	10.7907	8.5327	-0.338714	0.158714	0.435878	no	-	-	-	-	-	-
Cs1g14360	1.01223	3.86491	0.0710848	0.269065	1.92034	0.375062	0.737452	no	-	-	-	-	-	-
Cs1g14370	0	0	0.001	0.001	0	1	1	notest	-	-	-	-	-	-
Cs1g14380	0	0	0.001	0.001	0	1	1	notest	Cs1g14380	cation proton exchanger [Populus trichocarpa]	-	-	-	GO:0044763;GO:0006812//cation transport
Cs1g14390	573.935	387.457	23.5865	15.9433	-0.565011	1.27e-05	0.000152965	no	Cs1g14390	RNA helicase 1 [Theobroma cacao]	-	-	GO:0032550;GO:0003676//nucleic acid binding;GO:0042623//ATPase activity, coupled;GO:0032550;GO:0003676//nucleic acid binding;GO:0042623//ATPase activity, coupled;GO:0032550;GO:0003676//nucleic acid binding;GO:0042623//ATPase activity, coupled;GO:0032550;GO:0003676//nucleic acid binding;GO:0042623//ATPase activity, coupled;GO:0032550;GO:0003676//nucleic acid binding;GO:0042623//ATPase activity, co…	GO:0009154//purine ribonucleotide catabolic process;GO:0009154//purine ribonucleotide catabolic process;GO:0009154//purine ribonucleotide catabolic process;GO:0009154//purine ribonucleotide catabolic process;GO:0009154//purine ribonucleotide catabolic process;GO:0009154//purine ribonucleotide catabolic process;GO:0009154//purine ribonucleotide catabolic process;GO:0009154//purine ribonucleotide c…
Cs1g14400	0	1.93245	0.001	0.269918	8.07638	0.500025	0.844472	no	Cs1g14400	PREDICTED: CBL-interacting serine/threonine-protein kinase 23-like [Glycine max]	-	GO:0043231//intracellular membrane-bounded organelle;GO:0031224//intrinsic component of membrane	GO:0005488//binding;GO:0016758//transferase activity, transferring hexosyl groups;GO:0008194//UDP-glycosyltransferase activity	GO:0009725//response to hormone;GO:0010404;GO:0006493//protein O-linked glycosylation
Cs1g14410	0	0	0.001	0.001	0	1	1	notest	Cs1g14410	hydroxcinnamoyl-CoA quinate/shikimate hydroxycinnamoyltransferase, partial [Populus trichocarpa]	-	-	GO:0016746//transferase activity, transferring acyl groups	-
Cs1g14420	0	0	0.001	0.001	0	1	1	notest	Cs1g14420	PREDICTED: CBL-interacting serine/threonine-protein kinase 23-like [Glycine max]	-	GO:0044464;GO:0016020//membrane	GO:0016758//transferase activity, transferring hexosyl groups	GO:0009725//response to hormone;GO:0006486//protein glycosylation
Cs1g14430	1.01223	0	0.270287	0.001	-8.07835	1	1	no	Cs1g14430	hydroxycinnamoyl-CoA shikimate/quinate hydroxycinnamoyltransferase [Coffea arabica]	-	-	GO:0016740//transferase activity	-
Cs1g14440	0	0	0.001	0.001	0	1	1	notest	Cs1g14440	RNA helicase 1 [Theobroma cacao]	-	-	GO:0032550;GO:0042623//ATPase activity, coupled	GO:0009154//purine ribonucleotide catabolic process
Cs1g14450	99.1986	101.454	7.56986	8.00088	0.0798921	0.439035	0.808968	no	Cs1g14450	Hydroxycinnamoyl-CoA shikimate/quinate hydroxycinnamoyl transferase isoform 1 [Theobroma cacao]	ko01110//Biosynthesis of secondary metabolites;ko00940//Phenylpropanoid biosynthesis;ko00941//Flavonoid biosynthesis;ko00945//Stilbenoid, diarylheptanoid and gingerol biosynthesis	-	GO:0016747//transferase activity, transferring acyl groups other than amino-acyl groups	GO:0008152//metabolic process
Cs1g14460	11.1345	12.5609	1.64663	1.82785	0.150631	0.838916	1	no	-	-	-	-	-	-
Cs1g14470	89.0763	46.3789	2.71376	1.4034	-0.951367	0.00245208	0.0164508	no	Cs1g14470	PREDICTED: regulator of telomere elongation helicase 1-like [Vitis vinifera]	-	GO:0043231//intracellular membrane-bounded organelle	GO:0032550;GO:0003676//nucleic acid binding;GO:0042623//ATPase activity, coupled;GO:0003678//DNA helicase activity	GO:0009154//purine ribonucleotide catabolic process;GO:0032392//DNA geometric change
Cs1g14480	10840	7621.6	291.264	204.377	-0.511095	8.66e-35	1.46e-32	no	Cs1g14480	PREDICTED: 97 kDa heat shock protein-like [Glycine max]	-	GO:0044444//cytoplasmic part;GO:0016020//membrane;GO:0044444//cytoplasmic part;GO:0016020//membrane;GO:0044444//cytoplasmic part;GO:0016020//membrane	GO:0016628//oxidoreductase activity, acting on the CH-CH group of donors, NAD or NADP as acceptor;GO:0032550;GO:0016628//oxidoreductase activity, acting on the CH-CH group of donors, NAD or NADP as acceptor;GO:0032550;GO:0016628//oxidoreductase activity, acting on the CH-CH group of donors, NAD or NADP as acceptor;GO:0032550	GO:0006950//response to stress;GO:0044710;GO:0010038//response to metal ion;GO:0006950//response to stress;GO:0044710;GO:0010038//response to metal ion;GO:0006950//response to stress;GO:0044710;GO:0010038//response to metal ion
Cs1g14490	473.724	378.761	20.5415	16.4601	-0.319568	0.0866002	0.287482	no	Cs1g14490	Alcohol dehydrogenase transcription factor Myb/SANT-like family protein [Theobroma cacao]	-	-	GO:0003676//nucleic acid binding	-
Cs1g14500	15.1835	10.6285	0.814188	0.699652	-0.218724	0.690224	0.990424	no	-	-	-	-	-	-
Cs1g14510	27.3302	16.4259	0.874116	0.519956	-0.749435	0.22255	0.543508	no	Cs1g14510	PREDICTED: MAR-binding filament-like protein 1-1-like [Vitis vinifera]	-	GO:0009295//nucleoid;GO:0009534//chloroplast thylakoid;GO:0005634//nucleus	GO:0005488//binding;GO:0016491//oxidoreductase activity	-
Cs1g14520	161.957	139.137	12.8694	11.5843	-0.151774	0.688383	0.990424	no	Cs1g14520	Structural molecules [Theobroma cacao]	-	GO:0044431//Golgi apparatus part;GO:0044431//Golgi apparatus part	-	-
Cs1g14530	12.1468	6.76359	0.697339	0.346798	-1.00776	0.359514	0.723183	no	Cs1g14530	sulfate/bicarbonate/oxalate exchanger and transporter sat-1 [Populus trichocarpa]	-	GO:0005911//cell-cell junction;GO:0031224//intrinsic component of membrane;GO:0005911//cell-cell junction;GO:0031224//intrinsic component of membrane;GO:0005911//cell-cell junction;GO:0031224//intrinsic component of membrane	GO:0015291//secondary active transmembrane transporter activity;GO:0015103//inorganic anion transmembrane transporter activity;GO:0015291//secondary active transmembrane transporter activity;GO:0015103//inorganic anion transmembrane transporter activity;GO:0015291//secondary active transmembrane transporter activity;GO:0015103//inorganic anion transmembrane transporter activity	GO:0044763;GO:0008272//sulfate transport;GO:0044763;GO:0008272//sulfate transport;GO:0044763;GO:0008272//sulfate transport
Cs1g14540	305.694	239.624	18.794	15.163	-0.309717	0.107517	0.335854	no	-	-	-	-	-	-
Cs1g14550	101.223	80.1968	5.38472	4.04626	-0.412282	0.414446	0.78166	no	-	-	-	-	-	-
Cs1g14560	0	0	0.001	0.001	0	1	1	notest	Cs1g14560	PREDICTED: UDP-glycosyltransferase 83A1 [Vitis vinifera]	-	-	GO:0016757//transferase activity, transferring glycosyl groups	-
Cs1g14570	0	0	0.001	0.001	0	1	1	notest	Cs1g14570	retrotransposon protein [Glycine max]	-	GO:0005622//intracellular	GO:0003676//nucleic acid binding;GO:0034061	GO:0006260//DNA replication
Cs1g14580	37.4525	25.1219	3.60664	2.35076	-0.617528	0.314266	0.665725	no	Cs1g14580	PREDICTED: coatomer subunit beta'-1-like [Fragaria vesca subsp. vesca]	-	GO:0043234//protein complex	GO:0008080//N-acetyltransferase activity;GO:0004683//calmodulin-dependent protein kinase activity	GO:0016570//histone modification;GO:0015031//protein transport
Cs1g14590	0	0	0.001	0.001	0	1	1	notest	-	-	-	-	-	-
Cs1g14600	2965.83	2001.06	88.4963	65.472	-0.434739	4.25e-20	2.81e-18	no	Cs1g14600	Coatomer, beta' subunit isoform 1 [Theobroma cacao]	-	GO:0043234//protein complex;GO:0044444//cytoplasmic part;GO:0043234//protein complex;GO:0044444//cytoplasmic part;GO:0043234//protein complex;GO:0044444//cytoplasmic part;GO:0043234//protein complex;GO:0044444//cytoplasmic part;GO:0043234//protein complex;GO:0044444//cytoplasmic part;GO:0043234//protein complex;GO:0044444//cytoplasmic part;GO:0043234//protein complex;GO:0044444//cytoplasmic part;…	GO:0004683//calmodulin-dependent protein kinase activity;GO:0004683//calmodulin-dependent protein kinase activity;GO:0004683//calmodulin-dependent protein kinase activity;GO:0004683//calmodulin-dependent protein kinase activity;GO:0004683//calmodulin-dependent protein kinase activity;GO:0004683//calmodulin-dependent protein kinase activity;GO:0004683//calmodulin-dependent protein kinase activity;…	GO:0006464//cellular protein modification process;GO:0015031//protein transport;GO:0006464//cellular protein modification process;GO:0015031//protein transport;GO:0006464//cellular protein modification process;GO:0015031//protein transport;GO:0006464//cellular protein modification process;GO:0015031//protein transport;GO:0006464//cellular protein modification process;GO:0015031//protein transport…
Cs1g14610	6580.51	5308.45	289.846	234.015	-0.308686	7.64e-07	1.15e-05	no	Cs1g14610	PREDICTED: brefeldin A resistance protein-like [Glycine max]	-	GO:0005634//nucleus	-	-
Cs1g14620	2.02446	1.93245	0.745672	0.653891	-0.189491	1	1	no	-	-	-	-	-	-
Cs1g14630	73.8928	66.6697	4.04324	3.78287	-0.0960306	1	1	no	-	-	-	-	-	-
Cs1g14640	1.01223	0	1.2202	0.001	-10.2529	1	1	no	-	-	-	-	-	-
Cs1g14650	1.01223	2.89868	0.369582	1.09149	1.56233	0.625037	0.943509	no	-	-	-	-	-	-
Cs1g14660	0	0	0.001	0.001	0	1	1	notest	-	-	-	-	-	-
Cs1g14670	0	0	0.001	0.001	0	1	1	notest	Cs1g14670	Os05g0102300 [Oryza sativa Japonica Group]	-	GO:0044424	GO:0097159//organic cyclic compound binding;GO:0016740//transferase activity;GO:1901363	-
Cs1g14680	0	0	0.001	0.001	0	1	1	notest	-	-	-	-	-	-
Cs1g14690	12.1468	8.69604	0.825887	0.568023	-0.539995	0.663792	0.975482	no	Cs1g14690	Cupredoxin superfamily protein isoform 1 [Theobroma cacao]	-	GO:0043231//intracellular membrane-bounded organelle;GO:0044444//cytoplasmic part;GO:0030312	GO:0016679//oxidoreductase activity, acting on diphenols and related substances as donors;GO:0046914//transition metal ion binding;GO:0016634	GO:0044707;GO:0009628//response to abiotic stimulus;GO:0044710;GO:0009267//cellular response to starvation
Cs1g14700	294.559	245.422	19.7033	16.443	-0.260964	0.371639	0.737452	no	Cs1g14700	Pyrimidine b [Theobroma cacao]	ko01100//Metabolic pathways;ko00240//Pyrimidine metabolism;ko00250//Alanine, aspartate and glutamate metabolism	GO:0009532//plastid stroma;GO:0009532//plastid stroma;GO:0009532//plastid stroma	GO:0016743//carboxyl- or carbamoyltransferase activity;GO:0031406//carboxylic acid binding;GO:0016743//carboxyl- or carbamoyltransferase activity;GO:0031406//carboxylic acid binding;GO:0016743//carboxyl- or carbamoyltransferase activity;GO:0031406//carboxylic acid binding	GO:0019752//carboxylic acid metabolic process;GO:0009267//cellular response to starvation;GO:0019856//pyrimidine nucleobase biosynthetic process;GO:0019752//carboxylic acid metabolic process;GO:0009267//cellular response to starvation;GO:0019856//pyrimidine nucleobase biosynthetic process;GO:0019752//carboxylic acid metabolic process;GO:0009267//cellular response to starvation;GO:0019856//pyrimid…
Cs1g14710	10.1223	19.3245	10.1379	16.3912	0.693163	0.098989	0.315701	no	-	-	-	-	-	-
Cs1g14720	5.06115	2.89868	0.631916	0.360947	-0.807946	0.726617	1	no	Cs1g14720	rna-dependent RNA polymerase [Populus trichocarpa]	-	-	GO:0034062//RNA polymerase activity;GO:0097159//organic cyclic compound binding;GO:0036094//small molecule binding	GO:0048827//phyllome development;GO:0008037//cell recognition;GO:0048437//floral organ development;GO:0045087//innate immune response;GO:0032774//RNA biosynthetic process;GO:0048438//floral whorl development;GO:0030422//production of siRNA involved in RNA interference;GO:0002252
Cs1g14730	10.1223	2.89868	0.925695	0.259206	-1.83644	0.0923899	0.301345	no	Cs1g14730	rna-dependent RNA polymerase [Populus trichocarpa]	-	-	GO:0097159//organic cyclic compound binding	GO:0048827//phyllome development;GO:0006952//defense response;GO:0016070//RNA metabolic process;GO:0048438//floral whorl development;GO:0002252;GO:0016246//RNA interference
Cs1g14740	1.01223	0.966227	0.0784298	0.0749756	-0.0649808	1	1	no	Cs1g14740	PREDICTED: reticuline oxidase-like protein-like [Fragaria vesca subsp. vesca]	-	-	GO:0046993;GO:0016616//oxidoreductase activity, acting on the CH-OH group of donors, NAD or NADP as acceptor;GO:0000166//nucleotide binding	GO:0050896//response to stimulus;GO:0044710
Cs1g14750	80.9784	164.259	177.434	274.743	0.6308	1.75e-09	4e-08	no	-	-	-	-	-	-
Cs1g14760	0	0.966227	0.001	1.11506	10.1229	1	1	no	-	-	-	-	-	-
Cs1g14770	0	0	0.001	0.001	0	1	1	notest	Cs1g14770	Leucine-rich repeat protein kinase family protein [Theobroma cacao]	-	-	GO:0016772//transferase activity, transferring phosphorus-containing groups	-
Cs1g14780	0	0	0.001	0.001	0	1	1	notest	-	-	-	-	-	-
Cs1g14790	0	0	0.001	0.001	0	1	1	notest	Cs1g14790	Leucine-rich repeat protein kinase family protein [Theobroma cacao]	-	-	GO:0016301//kinase activity	GO:0008152//metabolic process
Cs1g14800	0	0	0.001	0.001	0	1	1	notest	Cs1g14800	Leucine-rich repeat protein kinase family protein [Theobroma cacao]	-	-	GO:0016772//transferase activity, transferring phosphorus-containing groups	-
Cs1g14805	1.01223	2.89868	1.02683	2.43368	1.24494	0.625037	0.943509	no	-	-	-	-	-	-
Cs1g14810	0	0	0.001	0.001	0	1	1	notest	Cs1g14810	tir-nbs-lrr resistance protein [Populus trichocarpa]	-	-	GO:0043167//ion binding;GO:0032550	GO:0050896//response to stimulus
Cs1g14820	0	0.966227	0.001	0.944579	9.88353	1	1	no	Cs1g14820	PREDICTED: G-type lectin S-receptor-like serine/threonine-protein kinase CES101-like [Glycine max]	-	-	GO:0036094//small molecule binding;GO:0004672//protein kinase activity;GO:1901363;GO:0097159//organic cyclic compound binding	GO:0006796//phosphate-containing compound metabolic process
Cs1g14830	2.02446	0.966227	0.087778	0.0417736	-1.07127	1	1	no	Cs1g14830	PREDICTED: G-type lectin S-receptor-like serine/threonine-protein kinase CES101-like [Fragaria vesca subsp. vesca]	-	-	GO:0016772//transferase activity, transferring phosphorus-containing groups;GO:0016740//transferase activity	-
Cs1g14840	0	0	0.001	0.001	0	1	1	notest	Cs1g14840	PREDICTED: G-type lectin S-receptor-like serine/threonine-protein kinase CES101-like [Vitis vinifera]	-	-	GO:0016740//transferase activity	-
Cs1g14850	2.02446	0.966227	0.0888816	0.0420776	-1.07883	1	1	no	Cs1g14850	PREDICTED: G-type lectin S-receptor-like serine/threonine-protein kinase CES101-like [Fragaria vesca subsp. vesca]	-	-	GO:0016772//transferase activity, transferring phosphorus-containing groups	-
Cs1g14860	43.5259	39.6153	4.28741	3.82876	-0.163229	1	1	no	-	-	-	-	-	-
Cs1g14870	13.159	10.6285	2.00785	1.55459	-0.369117	0.838916	1	no	Cs1g14870	PREDICTED: G-type lectin S-receptor-like serine/threonine-protein kinase CES101-like [Vitis vinifera]	-	-	GO:0016772//transferase activity, transferring phosphorus-containing groups	-
Cs1g14880	22.2691	16.4259	0.922413	0.675277	-0.449933	0.627432	0.945382	no	Cs1g14880	PREDICTED: G-type lectin S-receptor-like serine/threonine-protein kinase CES101-like [Fragaria vesca subsp. vesca]	-	-	GO:0016301//kinase activity	GO:0009987//cellular process
Cs1g14890	1721.8	1863.85	190.231	207.394	0.124622	8.4e-07	1.25e-05	no	Cs1g14890	translation machinery associated protein TMA7 [Arabidopsis thaliana]	-	GO:0016020//membrane	-	-
Cs1g14893	17.2079	7.72981	2.31756	1.0261	-1.17544	0.151835	0.421305	no	Cs1g14893	PREDICTED: G-type lectin S-receptor-like serine/threonine-protein kinase CES101-like [Glycine max]	-	-	GO:0004672//protein kinase activity;GO:0032550	GO:0006796//phosphate-containing compound metabolic process;GO:0006464//cellular protein modification process;GO:0008037//cell recognition
Cs1g14896	11.1345	7.72981	0.894581	0.609758	-0.552975	0.647764	0.962553	no	Cs1g14896	PREDICTED: G-type lectin S-receptor-like serine/threonine-protein kinase CES101-like [Fragaria vesca subsp. vesca]	-	-	GO:0016772//transferase activity, transferring phosphorus-containing groups	-
Cs1g14900	0	0	0.001	0.001	0	1	1	notest	-	-	-	-	-	-
Cs1g14910	7.08561	9.66227	0.38844	0.528385	0.443898	0.629207	0.945863	no	Cs1g14910	PREDICTED: G-type lectin S-receptor-like serine/threonine-protein kinase CES101-like [Fragaria vesca subsp. vesca]	-	-	GO:0016772//transferase activity, transferring phosphorus-containing groups;GO:0016772//transferase activity, transferring phosphorus-containing groups;GO:0016772//transferase activity, transferring phosphorus-containing groups	-
Cs1g14920	1.01223	0	0.0604513	0.001	-5.9177	1	1	no	Cs1g14920	PREDICTED: G-type lectin S-receptor-like serine/threonine-protein kinase CES101-like [Fragaria vesca subsp. vesca]	-	-	GO:0016740//transferase activity	-
Cs1g14930	15.1835	17.3921	1.06248	1.24793	0.232101	0.596911	0.930192	no	-	-	-	-	-	-
Cs1g14940	3.03669	7.72981	0.522724	1.34077	1.35894	0.226691	0.549472	no	-	-	-	-	-	-
Cs1g14950	155.883	141.069	3.99129	3.55086	-0.168687	1	1	no	Cs1g14950	Mitochondrial substrate carrier family protein [Theobroma cacao]	-	GO:0031224//intrinsic component of membrane	GO:0008324//cation transmembrane transporter activity	GO:0006970//response to osmotic stress;GO:0043092;GO:0006560//proline metabolic process;GO:0006812//cation transport
Cs1g14960	134.627	99.5214	18.6516	13.4705	-0.469496	0.151716	0.421305	no	Cs1g14960	PREDICTED: probable pyridoxal biosynthesis protein PDX1.2-like [Solanum lycopersicum]	ko00750//Vitamin B6 metabolism	GO:0044444//cytoplasmic part	GO:0046983//protein dimerization activity	GO:0044249//cellular biosynthetic process;GO:0044763;GO:1901564;GO:0046483//heterocycle metabolic process;GO:0044711;GO:0006970//response to osmotic stress;GO:1901360//organic cyclic compound metabolic process;GO:0006725//cellular aromatic compound metabolic process;GO:0051186//cofactor metabolic process;GO:0044281//small molecule metabolic process
Cs1g14970	212.568	148.799	32.2557	22.474	-0.521297	0.018612	0.0884979	no	Cs1g14970	Pyridoxine biosynthesis 1.2 [Theobroma cacao]	ko00750//Vitamin B6 metabolism	GO:0009536//plastid	GO:0046983//protein dimerization activity	GO:0009411//response to UV;GO:0019752//carboxylic acid metabolic process;GO:0009108//coenzyme biosynthetic process;GO:0042364;GO:0006778//porphyrin-containing compound metabolic process;GO:0006972//hyperosmotic response;GO:0010033//response to organic substance
Cs1g14980	131.59	96.6227	4.4318	3.19047	-0.474124	0.146341	0.410793	no	Cs1g14980	ATP binding microtubule motor family protein isoform 1 [Theobroma cacao]	-	GO:0005875//microtubule associated complex;GO:0043231//intracellular membrane-bounded organelle;GO:0016020//membrane;GO:0005875//microtubule associated complex;GO:0043231//intracellular membrane-bounded organelle;GO:0016020//membrane;GO:0005875//microtubule associated complex;GO:0043231//intracellular membrane-bounded organelle;GO:0016020//membrane;GO:0005875//microtubule associated complex;GO:00…	GO:0015631//tubulin binding;GO:0003774//motor activity;GO:0032550;GO:0015631//tubulin binding;GO:0003774//motor activity;GO:0032550;GO:0015631//tubulin binding;GO:0003774//motor activity;GO:0032550;GO:0015631//tubulin binding;GO:0003774//motor activity;GO:0032550	GO:0007017//microtubule-based process;GO:0007017//microtubule-based process;GO:0007017//microtubule-based process;GO:0007017//microtubule-based process
Cs1g14990	0	0	0.001	0.001	0	1	1	notest	-	-	-	-	-	-
Cs1g15000	0	0	0.001	0.001	0	1	1	notest	-	-	-	-	-	-
Cs1g15010	1.01223	0	0.0590151	0.001	-5.88301	1	1	no	Cs1g15010	Peroxidase A2 [Medicago truncatula]	-	-	GO:0003824//catalytic activity;GO:0005488//binding	-
Cs1g15020	28.3424	21.257	1.02431	0.767701	-0.416036	0.568648	0.906918	no	Cs1g15020	RAD3-like DNA-binding helicase protein isoform 1 [Theobroma cacao]	-	GO:0043231//intracellular membrane-bounded organelle	GO:0003678//DNA helicase activity;GO:0032550;GO:0003676//nucleic acid binding;GO:0042623//ATPase activity, coupled	GO:0009154//purine ribonucleotide catabolic process;GO:0032392//DNA geometric change
Cs1g15030	5339.52	5053.37	412.414	391.642	-0.0745578	0.0655503	0.233469	no	Cs1g15030	PREDICTED: 60S ribosomal protein L37-2-like isoform 1 [Cucumis sativus]	ko03010//Ribosome	GO:0015934//large ribosomal subunit	GO:0043169//cation binding;GO:0003723//RNA binding;GO:0005198//structural molecule activity	GO:0010467//gene expression
Cs1g15040	368.452	224.165	11.663	7.00843	-0.734776	3.42e-06	4.6e-05	no	-	-	-	-	-	-
Cs1g15050	45.5504	50.2438	2.65263	2.90967	0.133432	0.359551	0.723183	no	Cs1g15050	Proline extensin-like receptor kinase 1 [Theobroma cacao]	-	-	GO:0032550;GO:0004702//receptor signaling protein serine/threonine kinase activity	GO:0035556//intracellular signal transduction;GO:0032147//activation of protein kinase activity
Cs1g15060	131.59	146.866	9.49187	10.94	0.204848	0.0957828	0.308923	no	-	-	-	-	-	-
Cs1g15070	17.2079	10.6285	1.12875	0.768389	-0.554817	0.442379	0.812127	no	Cs1g15070	Sulfite exporter TauE/SafE family protein [Theobroma cacao]	-	GO:0031224//intrinsic component of membrane;GO:0031224//intrinsic component of membrane;GO:0031224//intrinsic component of membrane	-	-
Cs1g15080	0	0	0.001	0.001	0	1	1	notest	-	-	-	-	-	-
Cs1g15090	0	0	0.001	0.001	0	1	1	notest	Cs1g15090	Sulfite exporter TauE/SafE family protein [Theobroma cacao]	-	GO:0031224//intrinsic component of membrane	-	-
Cs1g15100	0	0	0.001	0.001	0	1	1	notest	Cs1g15100	Sulfite exporter TauE/SafE family protein [Theobroma cacao]	-	GO:0031224//intrinsic component of membrane	-	-
Cs1g15110	435.259	344.943	19.2238	15.3949	-0.320441	0.0727588	0.252536	no	Cs1g15110	PDI-like 1-6 isoform 1 [Theobroma cacao]	-	-	GO:0004576//oligosaccharyl transferase activity;GO:0004576//oligosaccharyl transferase activity	GO:0019725//cellular homeostasis;GO:0019725//cellular homeostasis
Cs1g15120	94.1374	114.015	6.46493	7.99335	0.306166	0.0451899	0.177766	no	-	-	-	-	-	-
Cs1g15130	44.5381	32.8517	7.11918	5.29495	-0.427094	0.495214	0.844472	no	Cs1g15130	PREDICTED: dynein light chain LC6, flagellar outer arm-like [Solanum lycopersicum]	-	GO:0015630//microtubule cytoskeleton	-	GO:0044763
Cs1g15140	1090.17	925.645	48.6025	40.7432	-0.254471	0.180418	0.473455	no	Cs1g15140	D-isomer specific 2-hydroxyacid dehydrogenase family protein [Theobroma cacao]	-	GO:0044444//cytoplasmic part	GO:0000166//nucleotide binding;GO:0016616//oxidoreductase activity, acting on the CH-OH group of donors, NAD or NADP as acceptor	GO:0044710
Cs1g15150	214.593	191.313	15.5871	13.6734	-0.188981	0.92164	1	no	Cs1g15150	D-isomer specific 2-hydroxyacid dehydrogenase family protein [Theobroma cacao]	-	GO:0044444//cytoplasmic part	GO:0000166//nucleotide binding;GO:0016616//oxidoreductase activity, acting on the CH-OH group of donors, NAD or NADP as acceptor	GO:0044710
Cs1g15160	0	0	0.001	0.001	0	1	1	notest	Cs1g15160	PREDICTED: LOW QUALITY PROTEIN: rho guanine nucleotide exchange factor 8-like [Cucumis sativus]	-	GO:0016020//membrane;GO:0042995//cell projection	GO:0016772//transferase activity, transferring phosphorus-containing groups;GO:0005088//Ras guanyl-nucleotide exchange factor activity	GO:0032318//regulation of Ras GTPase activity;GO:0003006//developmental process involved in reproduction;GO:0010769//regulation of cell morphogenesis involved in differentiation
Cs1g15170	36.4403	44.4464	5.2133	6.34036	0.282368	0.225194	0.548589	no	Cs1g15170	PREDICTED: photosystem I reaction center subunit VI, chloroplastic-like [Fragaria vesca subsp. vesca]	ko01100//Metabolic pathways;ko00195//Photosynthesis	GO:0031976;GO:0009570//chloroplast stroma;GO:0009522//photosystem I	-	GO:0044237//cellular metabolic process
Cs1g15180	0	0.966227	0.001	0.0894215	6.48255	1	1	no	-	-	-	-	-	-
Cs1g15190	188.275	217.401	24.0623	28.6649	0.252511	0.0183876	0.087586	no	Cs1g15190	30S ribosomal protein S17 [Arabidopsis thaliana]	ko03010//Ribosome	GO:0009526//plastid envelope;GO:0031976;GO:0009532//plastid stroma;GO:0030529//ribonucleoprotein complex	GO:0003723//RNA binding;GO:0005198//structural molecule activity	GO:0006412//translation
Cs1g15200	4.04892	1.93245	0.170101	0.0880077	-0.95069	0.687547	0.989763	no	Cs1g15200	HD-ZIP IV family of homeobox-leucine zipper protein with lipid-binding START domain isoform 1 [Theobroma cacao]	-	GO:0043231//intracellular membrane-bounded organelle;GO:0043231//intracellular membrane-bounded organelle;GO:0043231//intracellular membrane-bounded organelle	GO:0003677//DNA binding;GO:0001071//nucleic acid binding transcription factor activity;GO:0003677//DNA binding;GO:0001071//nucleic acid binding transcription factor activity;GO:0003677//DNA binding;GO:0001071//nucleic acid binding transcription factor activity	GO:0006351//transcription, DNA-templated;GO:0006351//transcription, DNA-templated;GO:0006351//transcription, DNA-templated
Cs1g15210	47.5748	37.6828	2.61681	2.09153	-0.32325	0.665315	0.97705	no	-	-	-	-	-	-
Cs1g15220	2.02446	1.93245	0.128386	0.119118	-0.108096	1	1	no	-	-	-	-	-	-
Cs1g15230	0	0	0.001	0.001	0	1	1	notest	Cs1g15230	heat shock protein [Citrus unshiu]	-	-	-	GO:0050896//response to stimulus
Cs1g15240	550.653	365.234	13.13	8.45292	-0.635345	7.46e-06	9.46e-05	no	-	-	-	-	-	-
Cs1g15250	129.565	87.9266	7.79208	5.18036	-0.588956	0.0425548	0.169604	no	Cs1g15250	Major facilitator superfamily protein isoform 2 [Theobroma cacao]	-	GO:0031224//intrinsic component of membrane;GO:0043231//intracellular membrane-bounded organelle;GO:0031224//intrinsic component of membrane;GO:0043231//intracellular membrane-bounded organelle;GO:0031224//intrinsic component of membrane;GO:0043231//intracellular membrane-bounded organelle;GO:0031224//intrinsic component of membrane;GO:0043231//intracellular membrane-bounded organelle;GO:0031224/…	GO:0022857//transmembrane transporter activity;GO:0016628//oxidoreductase activity, acting on the CH-CH group of donors, NAD or NADP as acceptor;GO:0022857//transmembrane transporter activity;GO:0016628//oxidoreductase activity, acting on the CH-CH group of donors, NAD or NADP as acceptor;GO:0022857//transmembrane transporter activity;GO:0022857//transmembrane transporter activity;GO:0016628//oxi…	GO:0044765;GO:0044763;GO:0044710;GO:0044765;GO:0044763;GO:0044710;GO:0044765;GO:0044763;GO:0044765;GO:0044763;GO:0044710;GO:0044765;GO:0044763;GO:0044710
Cs1g15260	56.6849	61.8385	3.28665	3.7042	0.172544	0.360785	0.724869	no	-	-	-	-	-	-
Cs1g15270	506.115	394.221	21.0508	16.1093	-0.385981	0.0310322	0.132955	no	Cs1g15270	Long-chain-fatty-acid-CoA ligase-like protein isoform 2 [Theobroma cacao]	-	-	GO:0016405//CoA-ligase activity;GO:0016878//acid-thiol ligase activity	GO:0008152//metabolic process
Cs1g15280	0	2.89868	0.001	1.96933	10.9435	0.250037	0.578161	no	-	-	-	-	-	-
Cs1g15290	1.01223	0.966227	0.0825351	0.0783074	-0.0758591	1	1	no	-	-	-	-	-	-
Cs1g15300	0	0.966227	0.001	0.191948	7.58457	1	1	no	-	-	-	-	-	-
Cs1g15310	254.07	197.11	16.6362	12.6743	-0.39242	0.123846	0.369152	no	Cs1g15310	Calcineurin-like metallo-phosphoesterase superfamily protein isoform 1 [Theobroma cacao]	-	GO:0043231//intracellular membrane-bounded organelle;GO:0043231//intracellular membrane-bounded organelle;GO:0043231//intracellular membrane-bounded organelle	GO:0003824//catalytic activity;GO:0003824//catalytic activity;GO:0003824//catalytic activity	GO:0044763;GO:0044763;GO:0044763
Cs1g15320	2.02446	0.966227	0.0997827	0.0465557	-1.09983	1	1	no	Cs1g15320	Major facilitator superfamily protein [Theobroma cacao]	-	GO:0031224//intrinsic component of membrane;GO:0031224//intrinsic component of membrane	-	GO:0015833//peptide transport;GO:0015833//peptide transport
Cs1g15330	26.318	23.1894	6.85054	5.63194	-0.282586	1	1	no	Cs1g15330	PREDICTED: peroxyureidoacrylate/ureidoacrylate amidohydrolase RutB-like [Vitis vinifera]	-	-	GO:0003824//catalytic activity	-
Cs1g15340	1.01223	1.93245	0.251078	0.461552	0.878358	1	1	no	Cs1g15340	PREDICTED: peroxyureidoacrylate/ureidoacrylate amidohydrolase RutB-like [Cicer arietinum]	-	-	GO:0003824//catalytic activity	-
Cs1g15350	173.091	142.035	23.6295	18.6055	-0.34486	0.433869	0.802761	no	Cs1g15350	isochorismatase hydrolase family protein [Camellia sinensis]	-	-	GO:0003824//catalytic activity	-
Cs1g15360	14.1712	13.5272	0.946119	0.903329	-0.0667701	1	1	no	Cs1g15360	Basic helix-loop-helix DNA-binding superfamily protein isoform 1 [Theobroma cacao]	-	-	GO:0005488//binding;GO:0005488//binding	-
Cs1g15370	221.678	202.908	18.1609	16.5215	-0.136491	0.961678	1	no	Cs1g15370	Pex2/Pex12 N-terminal domain-containing protein / zinc finger family protein isoform 1 [Theobroma cacao]	ko04146//Peroxisome	GO:0005911//cell-cell junction;GO:0044444//cytoplasmic part	GO:0046914//transition metal ion binding;GO:0019787//small conjugating protein ligase activity	GO:0006625//protein targeting to peroxisome;GO:0009062//fatty acid catabolic process;GO:0016567//protein ubiquitination;GO:0009639//response to red or far red light
Cs1g15380	251.033	249.287	23.1339	23.0488	-0.00531686	0.331651	0.69091	no	-	-	-	-	-	-
Cs1g15390	168.03	140.103	9.56761	8.02472	-0.253708	0.496773	0.844472	no	Cs1g15390	auxin-responsive protein [Gossypium hirsutum]	-	GO:0043231//intracellular membrane-bounded organelle	GO:0005515//protein binding	GO:0050794//regulation of cellular process;GO:0006351//transcription, DNA-templated;GO:0009755//hormone-mediated signaling pathway;GO:0006351//transcription, DNA-templated;GO:0050794//regulation of cellular process;GO:0006351//transcription, DNA-templated;GO:0050794//regulation of cellular process;GO:0006351//transcription, DNA-templated
Cs1g15400	192.324	179.718	13.9387	13.0203	-0.0983333	0.79733	1	no	Cs1g15400	Os01g0496900 [Oryza sativa Japonica Group]	-	GO:0043231//intracellular membrane-bounded organelle	-	-
Cs1g15410	303.669	327.551	57.7141	61.7403	0.0972887	0.0311527	0.133285	no	Cs1g15410	PREDICTED: NADH dehydrogenase [ubiquinone] 1 alpha subcomplex subunit 2-like isoform X1 [Cicer arietinum]	ko01100//Metabolic pathways;ko00190//Oxidative phosphorylation	GO:0005746//mitochondrial respiratory chain	GO:0016651//oxidoreductase activity, acting on NAD(P)H	GO:0044710
Cs1g15420	0	0	0.001	0.001	0	1	1	notest	Cs1g15420	Transducin/WD40 repeat-like superfamily protein isoform 1 [Theobroma cacao]	-	-	GO:0004683//calmodulin-dependent protein kinase activity	GO:0006464//cellular protein modification process
Cs1g15430	908.983	759.454	46.4753	38.7464	-0.262402	0.125733	0.370358	no	Cs1g15430	Eukaryotic LigT isoform 4 [Theobroma cacao]	-	GO:0044424;GO:0044424;GO:0044424;GO:0044424;GO:0044424;GO:0044424;GO:0044424;GO:0044424	GO:0003676//nucleic acid binding;GO:0003676//nucleic acid binding;GO:0003676//nucleic acid binding;GO:0003676//nucleic acid binding;GO:0003676//nucleic acid binding;GO:0003676//nucleic acid binding;GO:0003676//nucleic acid binding;GO:0003676//nucleic acid binding	GO:0006351//transcription, DNA-templated;GO:0006351//transcription, DNA-templated;GO:0006351//transcription, DNA-templated;GO:0006351//transcription, DNA-templated;GO:0006351//transcription, DNA-templated;GO:0006351//transcription, DNA-templated;GO:0006351//transcription, DNA-templated;GO:0006351//transcription, DNA-templated
Cs1g15440	11.1345	3.86491	1.30495	0.453411	-1.5251	0.118607	0.359391	no	Cs1g15440	Delta tonoplast integral protein [Theobroma cacao]	-	GO:0005618//cell wall;GO:0031224//intrinsic component of membrane;GO:0000325//plant-type vacuole;GO:0000322;GO:0009526//plastid envelope;GO:0005911//cell-cell junction	GO:0005372//water transmembrane transporter activity;GO:0005275//amine transmembrane transporter activity	GO:0015843//methylammonium transport;GO:0042044//fluid transport
Cs1g15450	365.415	280.206	19.531	14.8367	-0.396596	0.0434511	0.172158	no	-	-	-	-	-	-
Cs1g15460	1092.2	715.008	33.6694	22.3854	-0.58888	9.34e-11	2.5e-09	no	Cs1g15460	PREDICTED: VHS domain-containing protein At3g16270 [Vitis vinifera]	-	-	GO:0016891//endoribonuclease activity, producing 5'-phosphomonoesters	GO:0090501//RNA phosphodiester bond hydrolysis;GO:0008033//tRNA processing;GO:0015031//protein transport
Cs1g15470	299.62	228.996	9.84331	7.58435	-0.376118	0.058395	0.215931	no	Cs1g15470	TRNAse Z4 isoform 1 [Theobroma cacao]	ko03013//RNA transport	-	GO:0016891//endoribonuclease activity, producing 5'-phosphomonoesters	GO:0090501//RNA phosphodiester bond hydrolysis;GO:0042780//tRNA 3'-end processing
Cs1g15480	1.01223	0.966227	0.0598228	0.0563439	-0.086436	1	1	no	Cs1g15480	NDH-dependent cyclic electron flow 1 isoform 1 [Theobroma cacao]	-	GO:0043234//protein complex;GO:0009534//chloroplast thylakoid	GO:0043169//cation binding;GO:0051540	GO:0009767//photosynthetic electron transport chain
Cs1g15490	190.299	210.637	25.3292	28.6078	0.175607	0.0539781	0.203473	no	-	-	-	-	-	-
Cs1g15500	50.6115	48.3113	4.73325	4.20172	-0.171851	0.84121	1	no	-	-	-	-	-	-
Cs1g15510	0	0	0.001	0.001	0	1	1	notest	Cs1g15510	Integrase-type DNA-binding superfamily protein [Theobroma cacao]	-	-	GO:0003676//nucleic acid binding	GO:0006351//transcription, DNA-templated
Cs1g15520	75.9173	48.3113	3.47478	2.18803	-0.667289	0.0717679	0.250178	no	Cs1g15520	PREDICTED: DNA repair protein RadA homolog [Vitis vinifera]	-	GO:0043231//intracellular membrane-bounded organelle	GO:0032550;GO:0042623//ATPase activity, coupled;GO:0003677//DNA binding	GO:0009154//purine ribonucleotide catabolic process;GO:0006259//DNA metabolic process
Cs1g15530	0	0.966227	0.001	0.274963	8.10309	1	1	no	-	-	-	-	-	-
Cs1g15540	701.476	481.181	18.9629	12.9461	-0.550662	5.64e-06	7.29e-05	no	Cs1g15540	AAA-type ATPase family protein [Arabidopsis thaliana]	-	GO:0009526//plastid envelope;GO:0009526//plastid envelope;GO:0009526//plastid envelope;GO:0009526//plastid envelope;GO:0009526//plastid envelope	GO:0032550;GO:0004175//endopeptidase activity;GO:0042623//ATPase activity, coupled;GO:0032550;GO:0004175//endopeptidase activity;GO:0042623//ATPase activity, coupled;GO:0032550;GO:0004175//endopeptidase activity;GO:0042623//ATPase activity, coupled;GO:0032550;GO:0004175//endopeptidase activity;GO:0042623//ATPase activity, coupled;GO:0032550;GO:0004175//endopeptidase activity;GO:0042623//ATPase ac…	GO:0009154//purine ribonucleotide catabolic process;GO:0016485//protein processing;GO:0009154//purine ribonucleotide catabolic process;GO:0016485//protein processing;GO:0009154//purine ribonucleotide catabolic process;GO:0016485//protein processing;GO:0009154//purine ribonucleotide catabolic process;GO:0016485//protein processing;GO:0009154//purine ribonucleotide catabolic process;GO:0016485//pro…
Cs1g15550	128.553	55.0749	2.96545	1.27924	-1.21296	2.66e-06	3.64e-05	yes	-	-	-	-	-	-
Cs1g15560	45.5504	38.6491	4.01338	3.39652	-0.24076	0.913384	1	no	Cs1g15560	PREDICTED: UPF0497 membrane protein 14 [Vitis vinifera]	-	GO:0031224//intrinsic component of membrane	-	-
Cs1g15570	688.317	624.183	47.1415	41.9041	-0.169906	1	1	no	Cs1g15570	Mitotic phosphoprotein N' end (MPPN) family protein [Theobroma cacao]	ko03013//RNA transport	GO:0005635//nuclear envelope;GO:0005635//nuclear envelope	-	GO:0050658//RNA transport;GO:0044763;GO:0045184//establishment of protein localization;GO:0050658//RNA transport;GO:0044763;GO:0045184//establishment of protein localization
Cs1g15580	0	1.93245	0.001	0.306022	8.25749	0.500025	0.844472	no	-	-	-	-	-	-
Cs1g15590	2.02446	0.966227	0.20212	0.0940098	-1.10433	1	1	no	Cs1g15590	PREDICTED: GATA transcription factor 9-like [Fragaria vesca subsp. vesca]	-	-	GO:0003677//DNA binding	GO:0006351//transcription, DNA-templated
Cs1g15600	1319.95	1234.84	94.4896	89.3731	-0.0803149	0.441145	0.81171	no	Cs1g15600	Transducin family protein / WD-40 repeat family protein [Theobroma cacao]	ko04141//Protein processing in endoplasmic reticulum;ko03013//RNA transport	GO:0005635//nuclear envelope;GO:0044444//cytoplasmic part;GO:0031981//nuclear lumen	-	-
Cs1g15610	0	0	0.001	0.001	0	1	1	notest	Cs1g15610	PREDICTED: cation/H(+) antiporter 3-like [Vitis vinifera]	-	-	-	GO:0006810//transport
Cs1g15620	0	0	0.001	0.001	0	1	1	notest	Cs1g15620	CTV.20 [Citrus trifoliata]	-	-	GO:0000989//transcription factor binding transcription factor activity;GO:0003676//nucleic acid binding;GO:0004175//endopeptidase activity;GO:0046914//transition metal ion binding;GO:0034061	GO:0006260//DNA replication;GO:0016485//protein processing;GO:0006351//transcription, DNA-templated
Cs1g15630	0	0	0.001	0.001	0	1	1	notest	Cs1g15630	PREDICTED: cation/H(+) antiporter 3-like [Vitis vinifera]	-	-	-	GO:0006810//transport
Cs1g15640	162.969	104.353	6.27619	4.0988	-0.614687	0.00601871	0.0350288	no	Cs1g15640	Homeobox-leucine zipper family protein / lipid-binding START domain-containing protein isoform 1 [Theobroma cacao]	-	GO:0043231//intracellular membrane-bounded organelle;GO:0043231//intracellular membrane-bounded organelle;GO:0043231//intracellular membrane-bounded organelle;GO:0043231//intracellular membrane-bounded organelle;GO:0043231//intracellular membrane-bounded organelle	GO:0001071//nucleic acid binding transcription factor activity;GO:0003677//DNA binding;GO:0001071//nucleic acid binding transcription factor activity;GO:0003677//DNA binding;GO:0001071//nucleic acid binding transcription factor activity;GO:0003677//DNA binding;GO:0001071//nucleic acid binding transcription factor activity;GO:0003677//DNA binding;GO:0001071//nucleic acid binding transcription fact…	GO:0009933//meristem structural organization;GO:0009953//dorsal/ventral pattern formation;GO:0009887//organ morphogenesis;GO:0009799//specification of symmetry;GO:0010073//meristem maintenance;GO:0003006//developmental process involved in reproduction;GO:0006351//transcription, DNA-templated;GO:0009933//meristem structural organization;GO:0009953//dorsal/ventral pattern formation;GO:0009887//orga…
Cs1g15650	0	3.86491	0.001	18.6826	14.1894	0.125037	0.369152	no	-	-	-	-	-	-
Cs1g15660	0	0	0.001	0.001	0	1	1	notest	-	-	-	-	-	-
Cs1g15670	3.03669	1.93245	0.388546	0.241072	-0.688621	1	1	no	-	-	-	-	-	-
Cs1g15680	953.521	607.757	40.0849	25.2347	-0.66765	5.91e-11	1.63e-09	no	Cs1g15680	Casein kinase I protein [Theobroma cacao]	-	-	GO:0004672//protein kinase activity;GO:0032550;GO:0004672//protein kinase activity;GO:0032550;GO:0004672//protein kinase activity;GO:0032550;GO:0004672//protein kinase activity;GO:0032550	GO:0006796//phosphate-containing compound metabolic process;GO:0006464//cellular protein modification process;GO:0006796//phosphate-containing compound metabolic process;GO:0006464//cellular protein modification process;GO:0006796//phosphate-containing compound metabolic process;GO:0006464//cellular protein modification process;GO:0006796//phosphate-containing compound metabolic process;GO:000646…
Cs1g15690	237.874	266.679	11.681	12.7596	0.127419	0.0198765	0.093269	no	Cs1g15690	Os09g0346900 [Oryza sativa Japonica Group]	-	-	-	GO:0016458//gene silencing;GO:0006355//regulation of transcription, DNA-templated;GO:0040029//regulation of gene expression, epigenetic;GO:0016458//gene silencing;GO:0006355//regulation of transcription, DNA-templated;GO:0040029//regulation of gene expression, epigenetic
Cs1g15700	0	0	0.001	0.001	0	1	1	notest	-	-	-	-	-	-
Cs1g15710	172.079	77.2981	3.77777	1.678	-1.17079	1.66e-07	2.81e-06	yes	Cs1g15710	ABC-2 and Plant PDR ABC-type transporter family protein isoform 1 [Theobroma cacao]	-	GO:0016020//membrane;GO:0044437;GO:0009526//plastid envelope	GO:0032550;GO:0017111//nucleoside-triphosphatase activity;GO:0015604//organic phosphonate transmembrane transporter activity;GO:0046915//transition metal ion transmembrane transporter activity	GO:0015691//cadmium ion transport;GO:0015850//organic hydroxy compound transport;GO:0009617//response to bacterium;GO:0050832//defense response to fungus;GO:0071229//cellular response to acid;GO:0009814//defense response, incompatible interaction;GO:0019762//glucosinolate catabolic process;GO:0009154//purine ribonucleotide catabolic process;GO:0031326
Cs1g15720	2044.71	1581.71	81.6191	62.6209	-0.382263	1.61e-05	0.000190034	no	Cs1g15720	NADP-dependent malic protein [Dimocarpus longan]	ko01100//Metabolic pathways;ko00620//Pyruvate metabolism;ko00710//Carbon fixation in photosynthetic organisms	-	GO:0046914//transition metal ion binding;GO:0004470//malic enzyme activity;GO:0046983//protein dimerization activity;GO:0000166//nucleotide binding;GO:0046914//transition metal ion binding;GO:0004470//malic enzyme activity;GO:0046983//protein dimerization activity;GO:0000166//nucleotide binding;GO:0046914//transition metal ion binding;GO:0004470//malic enzyme activity;GO:0046983//protein dimeriza…	GO:0051260//protein homooligomerization;GO:0043648//dicarboxylic acid metabolic process;GO:0051260//protein homooligomerization;GO:0043648//dicarboxylic acid metabolic process;GO:0051260//protein homooligomerization;GO:0043648//dicarboxylic acid metabolic process;GO:0051260//protein homooligomerization;GO:0043648//dicarboxylic acid metabolic process
Cs1g15730	1289.58	1287.01	101.182	101.446	0.00375932	0.0204357	0.095205	no	Cs1g15730	Myb-like transcription factor family protein [Theobroma cacao]	-	-	GO:0046914//transition metal ion binding;GO:0003676//nucleic acid binding	GO:0006970//response to osmotic stress;GO:0010038//response to metal ion;GO:0001101//response to acid;GO:0009725//response to hormone
Cs1g15740	9.11007	6.76359	3.42188	2.24844	-0.605865	0.803698	1	no	Cs1g15740	Phosphatase 2C family protein [Theobroma cacao]	ko04075//Plant hormone signal transduction	-	GO:0005488//binding;GO:0004721//phosphoprotein phosphatase activity	GO:0009987//cellular process;GO:0050896//response to stimulus
Cs1g15750	29.3547	18.3583	5.02265	2.99339	-0.746668	0.243515	0.575368	no	Cs1g15750	Phosphatase 2C family protein [Theobroma cacao]	ko04075//Plant hormone signal transduction	-	GO:0005488//binding;GO:0004721//phosphoprotein phosphatase activity	GO:0044763;GO:0050794//regulation of cellular process;GO:0009737//response to abscisic acid
Cs1g15760	0	0	0.001	0.001	0	1	1	notest	Cs1g15760	histidine phosphotransfer protein [Populus x canadensis]	ko04075//Plant hormone signal transduction	-	GO:0003824//catalytic activity	GO:0044699
Cs1g15770	378.574	278.273	18.8887	13.6062	-0.473259	0.00987775	0.0529456	no	Cs1g15770	Hydroxyproline-rich glycoprotein family protein isoform 2 [Theobroma cacao]	-	-	-	GO:0016570//histone modification;GO:0009908//flower development;GO:0016570//histone modification;GO:0009908//flower development;GO:0016570//histone modification;GO:0009908//flower development
Cs1g15780	369.464	181.651	11.1876	5.66739	-0.981144	1.35e-11	4e-10	no	-	-	-	-	-	-
Cs1g15790	4.04892	8.69604	0.233975	0.500308	1.09646	0.267003	0.602823	no	-	-	-	-	-	-
Cs1g15800	125.517	85.9942	6.02627	4.15302	-0.537104	0.0549096	0.206091	no	Cs1g15800	PREDICTED: clavaminate synthase-like protein At3g21360-like [Fragaria vesca subsp. vesca]	-	GO:0043231//intracellular membrane-bounded organelle	GO:0003824//catalytic activity	GO:0044710
Cs1g15810	1316.91	1114.06	79.7721	68.3332	-0.223298	0.121944	0.366757	no	Cs1g15810	PREDICTED: clavaminate synthase-like protein At3g21360-like [Fragaria vesca subsp. vesca]	-	GO:0043231//intracellular membrane-bounded organelle	GO:0003824//catalytic activity	GO:0044710
Cs1g15820	202.446	146.866	8.79196	6.42169	-0.453232	0.0490938	0.18926	no	Cs1g15820	Kinase family protein / peptidoglycan-binding LysM domain-containing protein isoform 1 [Theobroma cacao]	-	-	GO:0004713//protein tyrosine kinase activity;GO:0032550;GO:0004713//protein tyrosine kinase activity;GO:0032550;GO:0004713//protein tyrosine kinase activity;GO:0032550	GO:0006468//protein phosphorylation;GO:0044036//cell wall macromolecule metabolic process;GO:0006468//protein phosphorylation;GO:0044036//cell wall macromolecule metabolic process;GO:0006468//protein phosphorylation;GO:0044036//cell wall macromolecule metabolic process
Cs1g15830	24.2935	19.3245	1.12531	0.949647	-0.244859	0.761042	1	no	Cs1g15830	PREDICTED: auxin-responsive protein IAA26-like [Vitis vinifera]	-	-	-	GO:0009987//cellular process;GO:0050794//regulation of cellular process;GO:0006351//transcription, DNA-templated;GO:0050794//regulation of cellular process;GO:0006351//transcription, DNA-templated;GO:0050794//regulation of cellular process;GO:0006351//transcription, DNA-templated;GO:0050794//regulation of cellular process;GO:0006351//transcription, DNA-templated
Cs1g15840	113.37	76.3319	6.08637	4.56267	-0.415704	0.0594961	0.219161	no	Cs1g15840	Hexokinase 2 [Theobroma cacao]	ko01100//Metabolic pathways;ko01110//Biosynthesis of secondary metabolites;ko00500//Starch and sucrose metabolism;ko00010//Glycolysis / Gluconeogenesis;ko00520//Amino sugar and nucleotide sugar metabolism;ko00052//Galactose metabolism;ko00051//Fructose and mannose metabolism	GO:0044437;GO:0031306//intrinsic component of mitochondrial outer membrane	GO:0004396//hexokinase activity;GO:0032550;GO:0046914//transition metal ion binding;GO:0032550;GO:0004396//hexokinase activity	GO:0016310//phosphorylation;GO:0044238;GO:0006091//generation of precursor metabolites and energy;GO:0006833//water transport;GO:0010118//stomatal movement;GO:0016310//phosphorylation;GO:0006091//generation of precursor metabolites and energy;GO:0009757//hexose mediated signaling;GO:0019318//hexose metabolic process;GO:0008219//cell death
Cs1g15850	2524.5	1679.3	87.2663	57.5767	-0.59994	2.54e-19	1.6e-17	no	Cs1g15850	PREDICTED: poly(A) polymerase-like [Vitis vinifera]	ko03015//mRNA surveillance pathway	GO:0043231//intracellular membrane-bounded organelle;GO:0043231//intracellular membrane-bounded organelle;GO:0043231//intracellular membrane-bounded organelle;GO:0043231//intracellular membrane-bounded organelle;GO:0043231//intracellular membrane-bounded organelle;GO:0043231//intracellular membrane-bounded organelle;GO:0043231//intracellular membrane-bounded organelle;GO:0043231//intracellular me…	GO:0070566//adenylyltransferase activity;GO:0003676//nucleic acid binding;GO:0070566//adenylyltransferase activity;GO:0003676//nucleic acid binding;GO:0070566//adenylyltransferase activity;GO:0003676//nucleic acid binding;GO:0070566//adenylyltransferase activity;GO:0003676//nucleic acid binding;GO:0070566//adenylyltransferase activity;GO:0003676//nucleic acid binding;GO:0070566//adenylyltransfera…	GO:0031123//RNA 3'-end processing;GO:0031123//RNA 3'-end processing;GO:0031123//RNA 3'-end processing;GO:0031123//RNA 3'-end processing;GO:0031123//RNA 3'-end processing;GO:0031123//RNA 3'-end processing;GO:0031123//RNA 3'-end processing;GO:0031123//RNA 3'-end processing;GO:0031123//RNA 3'-end processing
Cs1g15860	26.318	19.3245	2.82223	1.97198	-0.517191	0.551934	0.88924	no	-	-	-	-	-	-
Cs1g15870	47.5748	65.7034	2.14514	2.98814	0.478176	0.0312522	0.133376	no	-	-	-	-	-	-
Cs1g15880	1666.13	1495.72	278.182	247.294	-0.169802	0.846342	1	no	Cs1g15880	Oxidative stress 3 [Theobroma cacao]	-	GO:0016604//nuclear body	-	GO:0006950//response to stress;GO:0010038//response to metal ion;GO:0050896//response to stimulus
Cs1g15890	440.32	463.789	52.8	56.1066	0.0876326	0.0269809	0.118999	no	Cs1g15890	profilin [Quercus suber]	-	GO:0005576//extracellular region;GO:0044444//cytoplasmic part;GO:0043231//intracellular membrane-bounded organelle;GO:0043232;GO:0015630//microtubule cytoskeleton;GO:0030312;GO:0031981//nuclear lumen;GO:0005911//cell-cell junction;GO:0044444//cytoplasmic part;GO:0005576//extracellular region;GO:0016020//membrane	GO:0008092//cytoskeletal protein binding;GO:0008092//cytoskeletal protein binding	GO:0007010//cytoskeleton organization;GO:0007015//actin filament organization;GO:0000902//cell morphogenesis
Cs1g15900	219.654	203.874	15.2438	13.7629	-0.147438	0.84741	1	no	-	-	-	-	-	-
Cs1g15910	0	0	0.001	0.001	0	1	1	notest	-	-	-	-	-	-
Cs1g15920	1.01223	2.89868	0.10818	0.306608	1.50296	0.625037	0.943509	no	Cs1g15920	PREDICTED: acid phosphatase 1-like [Vitis vinifera]	-	-	GO:0016787//hydrolase activity	GO:0006950//response to stress;GO:0008152//metabolic process
Cs1g15930	0	0	0.001	0.001	0	1	1	notest	Cs1g15930	PREDICTED: stem 28 kDa glycoprotein-like [Fragaria vesca subsp. vesca]	-	GO:0005840//ribosome;GO:0043231//intracellular membrane-bounded organelle	GO:0016791//phosphatase activity;GO:0005515//protein binding	GO:0006796//phosphate-containing compound metabolic process;GO:0006972//hyperosmotic response;GO:0009625//response to insect;GO:0010038//response to metal ion
Cs1g15940	1.01223	0.966227	0.092802	0.0859221	-0.111127	1	1	no	Cs1g15940	PREDICTED: stem 28 kDa glycoprotein-like [Fragaria vesca subsp. vesca]	-	GO:0005840//ribosome;GO:0043231//intracellular membrane-bounded organelle;GO:0005840//ribosome;GO:0043231//intracellular membrane-bounded organelle	GO:0016791//phosphatase activity;GO:0005515//protein binding;GO:0016791//phosphatase activity;GO:0005515//protein binding	GO:0006796//phosphate-containing compound metabolic process;GO:0006972//hyperosmotic response;GO:0009625//response to insect;GO:0010038//response to metal ion;GO:0006796//phosphate-containing compound metabolic process;GO:0006972//hyperosmotic response;GO:0009625//response to insect;GO:0010038//response to metal ion
Cs1g15950	254.07	212.57	12.8779	10.651	-0.273908	0.436313	0.805833	no	Cs1g15950	ABA Overly-Sensitive 5 isoform 1 [Theobroma cacao]	-	-	GO:0016791//phosphatase activity	GO:0006796//phosphate-containing compound metabolic process;GO:0001101//response to acid;GO:0006396//RNA processing
Cs1g15960	439.308	340.112	25.0425	19.5039	-0.360616	0.0346262	0.144963	no	Cs1g15960	PREDICTED: mitochondrial-processing peptidase subunit alpha-like [Cucumis sativus]	-	GO:0005746//mitochondrial respiratory chain;GO:0009536//plastid;GO:0044437;GO:0005746//mitochondrial respiratory chain;GO:0009536//plastid;GO:0044437	GO:0043169//cation binding;GO:0032550;GO:0004175//endopeptidase activity;GO:0043169//cation binding;GO:0032550;GO:0004175//endopeptidase activity	GO:0006970//response to osmotic stress;GO:0016485//protein processing;GO:0006970//response to osmotic stress;GO:0016485//protein processing
Cs1g15970	107.296	115.947	5.93526	6.41845	0.112914	0.206688	0.520423	no	Cs1g15970	6-phosphofructokinase 3 [Theobroma cacao]	ko01100//Metabolic pathways;ko01110//Biosynthesis of secondary metabolites;ko00010//Glycolysis / Gluconeogenesis;ko00052//Galactose metabolism;ko00051//Fructose and mannose metabolism;ko00030//Pentose phosphate pathway	GO:0044445	GO:0032550;GO:0008443//phosphofructokinase activity	GO:0006091//generation of precursor metabolites and energy;GO:0016310//phosphorylation
Cs1g15980	137.663	105.319	6.18407	4.72923	-0.386951	0.224654	0.547585	no	-	-	-	-	-	-
Cs1g15990	1.01223	0	0.0934612	0.001	-6.5463	1	1	no	Cs1g15990	GDSL-like Lipase/Acylhydrolase superfamily protein [Theobroma cacao]	-	GO:0005576//extracellular region	GO:0016787//hydrolase activity	GO:0044238
Cs1g16000	8.09784	19.3245	0.603936	1.45038	1.26396	0.0358256	0.148362	no	Cs1g16000	GDSL-like Lipase/Acylhydrolase superfamily protein [Theobroma cacao]	-	GO:0005576//extracellular region;GO:0005576//extracellular region;GO:0005576//extracellular region	GO:0016787//hydrolase activity;GO:0016787//hydrolase activity;GO:0016787//hydrolase activity	GO:0044238;GO:0044238;GO:0044238
Cs1g16010	0	0	0.001	0.001	0	1	1	notest	Cs1g16010	leucine-rich repeat transmembrane protein kinase [Arabidopsis thaliana]	-	-	GO:0036094//small molecule binding;GO:0004672//protein kinase activity;GO:1901363;GO:0097159//organic cyclic compound binding;GO:0036094//small molecule binding;GO:0004672//protein kinase activity;GO:1901363;GO:0097159//organic cyclic compound binding	GO:0006468//protein phosphorylation;GO:0006468//protein phosphorylation
Cs1g16020	0	0.966227	0.001	0.280065	8.12962	1	1	no	-	-	-	-	-	-
Cs1g16023	0	3.86491	0.001	1.03136	10.0103	0.125037	0.369152	no	-	-	-	-	-	-
Cs1g16026	16.1957	33.8179	7.86286	15.4323	0.972827	0.00666709	0.038088	no	-	-	-	-	-	-
Cs1g16030	2893.97	2435.86	217.939	182.573	-0.255451	0.0196075	0.0922694	no	Cs1g16030	PREDICTED: inositol oxygenase 1 [Vitis vinifera]	ko00562//Inositol phosphate metabolism;ko00053//Ascorbate and aldarate metabolism	GO:0044424;GO:0044424	GO:0046914//transition metal ion binding;GO:0016701//oxidoreductase activity, acting on single donors with incorporation of molecular oxygen;GO:0046914//transition metal ion binding;GO:0016701//oxidoreductase activity, acting on single donors with incorporation of molecular oxygen	GO:0048646//anatomical structure formation involved in morphogenesis;GO:0006020//inositol metabolic process;GO:0048646//anatomical structure formation involved in morphogenesis;GO:0006020//inositol metabolic process
Cs1g16040	1.01223	0.966227	0.0442232	0.0414444	-0.0936262	1	1	no	Cs1g16040	light repressible receptor protein kinase [Arabidopsis thaliana]	-	-	GO:0016301//kinase activity	-
Cs1g16050	0	0	0.001	0.001	0	1	1	notest	Cs1g16050	PREDICTED: probable LRR receptor-like serine/threonine-protein kinase At1g51880-like [Fragaria vesca subsp. vesca]	-	-	GO:0036094//small molecule binding;GO:0004672//protein kinase activity;GO:1901363;GO:0097159//organic cyclic compound binding	GO:0006796//phosphate-containing compound metabolic process
Cs1g16060	0	0	0.001	0.001	0	1	1	notest	Cs1g16060	PREDICTED: probable LRR receptor-like serine/threonine-protein kinase At1g51880-like [Fragaria vesca subsp. vesca]	-	-	GO:0036094//small molecule binding;GO:0004672//protein kinase activity;GO:1901363;GO:0097159//organic cyclic compound binding	GO:0006796//phosphate-containing compound metabolic process
Cs1g16070	0	0	0.001	0.001	0	1	1	notest	Cs1g16070	PREDICTED: probable LRR receptor-like serine/threonine-protein kinase At1g51880-like [Fragaria vesca subsp. vesca]	-	-	GO:0016301//kinase activity	-
Cs1g16080	0	0	0.001	0.001	0	1	1	notest	Cs1g16080	PREDICTED: LOW QUALITY PROTEIN: probable LRR receptor-like protein kinase At1g51890-like [Fragaria vesca subsp. vesca]	-	-	GO:0016301//kinase activity	-
Cs1g16090	0	0	0.001	0.001	0	1	1	notest	Cs1g16090	PREDICTED: probable LRR receptor-like serine/threonine-protein kinase At1g51880-like [Fragaria vesca subsp. vesca]	-	-	GO:0036094//small molecule binding;GO:0004672//protein kinase activity;GO:1901363;GO:0097159//organic cyclic compound binding	GO:0016310//phosphorylation;GO:0006464//cellular protein modification process
Cs1g16100	22.2691	17.3921	13.8969	9.56811	-0.538457	0.749496	1	no	-	-	-	-	-	-
Cs1g16110	0	0	0.001	0.001	0	1	1	notest	Cs1g16110	PREDICTED: probable LRR receptor-like serine/threonine-protein kinase At1g51880-like [Fragaria vesca subsp. vesca]	-	-	GO:0036094//small molecule binding;GO:0004672//protein kinase activity;GO:1901363;GO:0097159//organic cyclic compound binding	GO:0016310//phosphorylation;GO:0006464//cellular protein modification process
Cs1g16120	0	0	0.001	0.001	0	1	1	notest	Cs1g16120	PREDICTED: probable LRR receptor-like serine/threonine-protein kinase At1g51880-like [Glycine max]	-	-	GO:0004672//protein kinase activity	GO:0006796//phosphate-containing compound metabolic process
Cs1g16130	0	0	0.001	0.001	0	1	1	notest	Cs1g16130	PREDICTED: probable LRR receptor-like serine/threonine-protein kinase At1g51880-like [Fragaria vesca subsp. vesca]	-	-	GO:0004672//protein kinase activity	GO:0006796//phosphate-containing compound metabolic process
Cs1g16140	0	0	0.001	0.001	0	1	1	notest	Cs1g16140	PREDICTED: probable LRR receptor-like serine/threonine-protein kinase At1g51880-like [Fragaria vesca subsp. vesca]	-	-	GO:0016301//kinase activity	-
Cs1g16150	1.01223	0	0.0333679	0.001	-5.06039	1	1	no	Cs1g16150	Autoinhibited H(+)-ATPase isoform 2 [Theobroma cacao]	ko00190//Oxidative phosphorylation	GO:0005911//cell-cell junction;GO:0009536//plastid;GO:0031224//intrinsic component of membrane	GO:0032550;GO:0017111//nucleoside-triphosphatase activity;GO:0046872//metal ion binding;GO:0008324//cation transmembrane transporter activity	GO:0015988//energy coupled proton transmembrane transport, against electrochemical gradient;GO:0009152//purine ribonucleotide biosynthetic process;GO:0010118//stomatal movement;GO:0006996//organelle organization;GO:0001101//response to acid;GO:0051452//intracellular pH reduction;GO:0009154//purine ribonucleotide catabolic process;GO:0006950//response to stress;GO:0009699//phenylpropanoid biosynth…
Cs1g16160	14.1712	5.79736	0.648679	0.256181	-1.34034	0.115499	0.353423	no	Cs1g16160	autoinhibited H+ ATPase [Populus trichocarpa]	ko00190//Oxidative phosphorylation	GO:0031224//intrinsic component of membrane	GO:0032550;GO:0017111//nucleoside-triphosphatase activity;GO:0043169//cation binding;GO:0008324//cation transmembrane transporter activity	GO:0009152//purine ribonucleotide biosynthetic process;GO:0009154//purine ribonucleotide catabolic process;GO:0006811//ion transport
Cs1g16170	1300.72	987.484	70.6228	52.4179	-0.430074	8.11e-05	0.000823034	no	Cs1g16170	alpha/beta-hydrolases [Arabidopsis thaliana]	-	-	GO:0016298//lipase activity;GO:0016298//lipase activity	GO:0044238;GO:0044238
Cs1g16180	909.995	961.396	63.5822	65.6854	0.0469498	0.00145651	0.0105037	no	Cs1g16180	Eukaryotic aspartyl protease family protein [Theobroma cacao]	-	GO:0005618//cell wall	GO:0004175//endopeptidase activity	GO:0016485//protein processing
Cs1g16183	0	0.966227	0.001	0.149502	7.22402	1	1	no	-	-	-	-	-	-
Cs1g16186	2.02446	0	0.255252	0.001	-7.99578	0.500025	0.844472	no	-	-	-	-	-	-
Cs1g16190	83.0029	59.9061	15.0118	10.2582	-0.549319	0.209569	0.52545	no	Cs1g16190	Thioredoxin z, P,TRX z isoform 1 [Theobroma cacao]	-	GO:0044424	GO:0005488//binding;GO:0015036//disulfide oxidoreductase activity;GO:0016668//oxidoreductase activity, acting on a sulfur group of donors, NAD(P) as acceptor	GO:0019725//cellular homeostasis;GO:0006996//organelle organization;GO:0018904
Cs1g16200	4.04892	1.93245	0.279117	0.133561	-1.06337	0.687547	0.989763	no	-	-	-	-	-	-
Cs1g16210	1210.63	516.931	23.0084	9.70726	-1.24502	2.71e-46	8.68e-44	yes	Cs1g16210	Kinases,ubiquitin-protein ligases isoform 1 [Theobroma cacao]	-	GO:0043231//intracellular membrane-bounded organelle	GO:0032550;GO:0004620//phospholipase activity;GO:0046914//transition metal ion binding;GO:0005515//protein binding;GO:0016301//kinase activity;GO:0019787//small conjugating protein ligase activity	GO:0046903//secretion;GO:1902582;GO:0032446//protein modification by small protein conjugation;GO:0040007//growth;GO:0009738//abscisic acid-activated signaling pathway;GO:0006950//response to stress
Cs1g16220	69.8439	54.1087	10.5865	8.43248	-0.328197	0.420513	0.788697	no	-	-	-	-	-	-
Cs1g16230	620.497	629.98	31.9698	32.1212	0.00681607	0.0513391	0.195845	no	Cs1g16230	PREDICTED: transcription factor HBP-1b(c1)-like [Vitis vinifera]	ko04075//Plant hormone signal transduction	GO:0044424;GO:0044424;GO:0044424;GO:0044424;GO:0044424;GO:0044424;GO:0044424	GO:0001071//nucleic acid binding transcription factor activity;GO:0003677//DNA binding;GO:0005515//protein binding;GO:0001071//nucleic acid binding transcription factor activity;GO:0003677//DNA binding;GO:0005515//protein binding;GO:0001071//nucleic acid binding transcription factor activity;GO:0003677//DNA binding;GO:0005515//protein binding;GO:0001071//nucleic acid binding transcription factor …	GO:0042221//response to chemical;GO:0007165//signal transduction;GO:0009814//defense response, incompatible interaction;GO:0006351//transcription, DNA-templated;GO:0042221//response to chemical;GO:0007165//signal transduction;GO:0009814//defense response, incompatible interaction;GO:0006351//transcription, DNA-templated;GO:0042221//response to chemical;GO:0007165//signal transduction;GO:0009814//…
Cs1g16240	265.204	327.551	101.451	114.611	0.175962	0.000227399	0.00207065	no	Cs1g16240	LYR family of Fe/S cluster biogenesis protein [Theobroma cacao]	-	GO:0005746//mitochondrial respiratory chain	-	-
Cs1g16250	481.822	482.147	46.2578	44.046	-0.0706856	0.139215	0.398203	no	Cs1g16250	PREDICTED: peptidyl-prolyl cis-trans isomerase H-like [Cucumis sativus]	ko03040//Spliceosome	GO:0043231//intracellular membrane-bounded organelle;GO:0044444//cytoplasmic part;GO:0016020//membrane;GO:0043231//intracellular membrane-bounded organelle;GO:0044444//cytoplasmic part;GO:0016020//membrane	GO:0016859//cis-trans isomerase activity;GO:0016859//cis-trans isomerase activity	GO:0018208//peptidyl-proline modification;GO:0018208//peptidyl-proline modification
Cs1g16260	0	0	0.001	0.001	0	1	1	notest	-	-	-	-	-	-
Cs1g16270	174.104	95.6565	5.73933	3.33908	-0.781432	9.27e-05	0.000928417	no	Cs1g16270	PREDICTED: LOW QUALITY PROTEIN: uncharacterized LOC101216236 [Cucumis sativus]	-	GO:0005911//cell-cell junction;GO:0005911//cell-cell junction;GO:0005911//cell-cell junction;GO:0005911//cell-cell junction;GO:0005911//cell-cell junction	-	-
Cs1g16273	2.02446	0	1.39195	0.001	-10.4429	0.500025	0.844472	no	-	-	-	-	-	-
Cs1g16276	5.06115	5.79736	0.510992	0.586749	0.199443	1	1	no	-	-	-	-	-	-
Cs1g16280	0	0	0.001	0.001	0	1	1	notest	Cs1g16280	PREDICTED: retinoblastoma-related protein-like [Cucumis sativus]	-	GO:0044424	-	GO:0006351//transcription, DNA-templated;GO:0010468//regulation of gene expression;GO:0048856//anatomical structure development;GO:0016043//cellular component organization;GO:0030154//cell differentiation;GO:0050794//regulation of cellular process;GO:0048229//gametophyte development;GO:0007049//cell cycle
Cs1g16290	417.039	301.463	19.3588	13.7238	-0.49631	0.00368903	0.0233189	no	Cs1g16290	Arginine N-methyltransferase 3 [Theobroma cacao]	-	-	GO:0016741;GO:0008168//methyltransferase activity	GO:0008213;GO:0032259//methylation;GO:0006479//protein methylation
Cs1g16300	3146.01	2845.54	229.611	196.769	-0.222689	0.994128	1	no	Cs1g16300	ERI1 exoribonuclease [Medicago truncatula]	-	-	GO:0046914//transition metal ion binding;GO:0097159//organic cyclic compound binding;GO:0004518//nuclease activity;GO:0046914//transition metal ion binding;GO:0097159//organic cyclic compound binding;GO:0004518//nuclease activity	GO:0090304;GO:0090304
Cs1g16310	648.84	697.616	100.348	105.842	0.0769004	0.00241755	0.0162446	no	Cs1g16310	60S acidic ribosomal protein P3 [Zea mays]	-	GO:0005840//ribosome;GO:0043231//intracellular membrane-bounded organelle;GO:0016020//membrane	GO:0005198//structural molecule activity	GO:0006412//translation
Cs1g16320	380.599	267.645	12.8054	9.78883	-0.387544	0.00190862	0.0132915	no	Cs1g16320	Retinoblastoma-related 1 [Theobroma cacao]	-	GO:0043231//intracellular membrane-bounded organelle;GO:0044444//cytoplasmic part;GO:0043231//intracellular membrane-bounded organelle;GO:0044444//cytoplasmic part;GO:0043231//intracellular membrane-bounded organelle;GO:0044444//cytoplasmic part;GO:0043231//intracellular membrane-bounded organelle;GO:0044444//cytoplasmic part;GO:0043231//intracellular membrane-bounded organelle;GO:0044444//cytopl…	GO:0003676//nucleic acid binding;GO:0003676//nucleic acid binding;GO:0003676//nucleic acid binding;GO:0003676//nucleic acid binding;GO:0003676//nucleic acid binding;GO:0003676//nucleic acid binding;GO:0003676//nucleic acid binding	GO:0006366//transcription from RNA polymerase II promoter;GO:0044772//mitotic cell cycle phase transition;GO:0009566//fertilization;GO:0048827//phyllome development;GO:0045165//cell fate commitment;GO:0051239;GO:0010564//regulation of cell cycle process;GO:0000904//cell morphogenesis involved in differentiation;GO:0016049//cell growth;GO:0048229//gametophyte development;GO:0000280//nuclear divisi…
Cs1g16325	5.06115	0.966227	0.779148	0.13813	-2.49587	0.21882	0.536538	no	-	-	-	-	-	-
Cs1g16330	0	0	0.001	0.001	0	1	1	notest	Cs1g16330	dynein light chain type 1 family protein [Arabidopsis thaliana]	-	GO:0015630//microtubule cytoskeleton	-	GO:0044763
Cs1g16335	90.0885	97.5889	24.9452	26.0905	0.0647624	0.276167	0.616887	no	-	-	-	-	-	-
Cs1g16340	132.602	139.137	7.93047	8.14037	0.037688	0.252458	0.582126	no	-	-	-	-	-	-
Cs1g16350	12.1468	10.6285	4.26197	3.49716	-0.285337	1	1	no	Cs1g16350	Bromo-adjacent domain-containing protein [Theobroma cacao]	-	-	GO:0005488//binding	GO:0006351//transcription, DNA-templated
Cs1g16360	0	0	0.001	0.001	0	1	1	notest	-	-	-	-	-	-
Cs1g16370	461.577	365.234	21.0284	16.2736	-0.369806	0.0653427	0.233345	no	Cs1g16370	PREDICTED: THO complex subunit 1-like [Vitis vinifera]	ko03013//RNA transport;ko03040//Spliceosome	GO:0043231//intracellular membrane-bounded organelle	-	GO:0009620//response to fungus;GO:0006405//RNA export from nucleus;GO:0030422//production of siRNA involved in RNA interference
Cs1g16380	287.473	262.814	56.6503	43.9895	-0.364924	0.9329	1	no	-	-	-	-	-	-
Cs1g16390	2618.64	2338.27	172.461	150.964	-0.192066	0.682295	0.989763	no	-	-	-	-	-	-
Cs1g16400	0	0	0.001	0.001	0	1	1	notest	-	-	-	-	-	-
Cs1g16410	216.617	222.232	14.1712	14.8584	0.0683168	0.219584	0.537733	no	Cs1g16410	Mannosyltransferase family protein isoform 1 [Theobroma cacao]	ko01100//Metabolic pathways;ko00563//Glycosylphosphatidylinositol(GPI)-anchor biosynthesis	GO:0031224//intrinsic component of membrane;GO:0042175//nuclear outer membrane-endoplasmic reticulum membrane network;GO:0043231//intracellular membrane-bounded organelle;GO:0031224//intrinsic component of membrane;GO:0042175//nuclear outer membrane-endoplasmic reticulum membrane network;GO:0031224//intrinsic component of membrane;GO:0042175//nuclear outer membrane-endoplasmic reticulum membrane …	GO:0016757//transferase activity, transferring glycosyl groups;GO:0016757//transferase activity, transferring glycosyl groups;GO:0016757//transferase activity, transferring glycosyl groups	GO:0006497//protein lipidation;GO:0006497//protein lipidation;GO:0006497//protein lipidation
Cs1g16420	402.868	391.322	29.5643	29.4244	-0.00684312	0.347367	0.707959	no	Cs1g16420	Rossmann-fold NAD(P)-binding domain-containing protein isoform 1 [Theobroma cacao]	-	-	GO:0003824//catalytic activity;GO:0003824//catalytic activity;GO:0003824//catalytic activity;GO:0003824//catalytic activity;GO:0003824//catalytic activity;GO:0003824//catalytic activity	GO:0044710;GO:0044710;GO:0044710;GO:0044710;GO:0044710;GO:0044710
Cs1g16425	31.3791	16.4259	6.12625	3.35336	-0.869397	0.0792913	0.268938	no	-	-	-	-	-	-
Cs1g16430	2852.47	2463.88	258.892	226.943	-0.19002	0.134808	0.388859	no	Cs1g16430	Sulfotransferase 2A [Theobroma cacao]	-	-	GO:0008146//sulfotransferase activity	GO:0032787//monocarboxylic acid metabolic process;GO:0001101//response to acid
Cs1g16440	2846.39	2181.74	126.296	89.9309	-0.48992	1.7e-07	2.87e-06	no	Cs1g16440	PREDICTED: protein STRUBBELIG-RECEPTOR FAMILY 6-like [Fragaria vesca subsp. vesca]	-	GO:0031224//intrinsic component of membrane;GO:0043231//intracellular membrane-bounded organelle;GO:0044444//cytoplasmic part;GO:0031224//intrinsic component of membrane;GO:0043231//intracellular membrane-bounded organelle;GO:0044444//cytoplasmic part;GO:0031224//intrinsic component of membrane;GO:0043231//intracellular membrane-bounded organelle;GO:0044444//cytoplasmic part;GO:0031224//intrinsic…	GO:0004674//protein serine/threonine kinase activity;GO:0032550;GO:0016301//kinase activity;GO:0032550;GO:0016301//kinase activity;GO:0032550;GO:0016301//kinase activity;GO:0032550;GO:0016301//kinase activity;GO:0032550	GO:0006796//phosphate-containing compound metabolic process;GO:0006464//cellular protein modification process;GO:0006796//phosphate-containing compound metabolic process;GO:0006464//cellular protein modification process;GO:0006796//phosphate-containing compound metabolic process;GO:0006464//cellular protein modification process;GO:0006796//phosphate-containing compound metabolic process;GO:000646…
Cs1g16450	2747.19	2231.98	101.682	81.2828	-0.323042	0.000719584	0.00568114	no	Cs1g16450	Regulatory particle triple-A 1A [Theobroma cacao]	ko03050//Proteasome	GO:0043234//protein complex;GO:0044444//cytoplasmic part;GO:0016020//membrane;GO:0043234//protein complex;GO:0043231//intracellular membrane-bounded organelle;GO:0044444//cytoplasmic part;GO:0016020//membrane;GO:0043234//protein complex;GO:0043231//intracellular membrane-bounded organelle;GO:0044444//cytoplasmic part;GO:0016020//membrane	GO:0032550;GO:0042623//ATPase activity, coupled;GO:0016462//pyrophosphatase activity;GO:0032550;GO:0016462//pyrophosphatase activity;GO:0032550	GO:0009154//purine ribonucleotide catabolic process;GO:0009057//macromolecule catabolic process;GO:0016485//protein processing;GO:0009057//macromolecule catabolic process;GO:0009057//macromolecule catabolic process;GO:0016485//protein processing
Cs1g16460	170.055	124.643	19.1989	14.0136	-0.454196	0.0816914	0.27528	no	Cs1g16460	At1g53760 [Arabidopsis thaliana]	-	GO:0043231//intracellular membrane-bounded organelle;GO:0044446;GO:0044444//cytoplasmic part;GO:0043231//intracellular membrane-bounded organelle;GO:0044446;GO:0044444//cytoplasmic part	GO:0005488//binding	-
Cs1g16470	748.038	532.391	41.7325	30.1181	-0.470541	4.01e-05	0.000437801	no	Cs1g16470	O-fucosyltransferase family protein isoform 1 [Theobroma cacao]	-	-	GO:0016740//transferase activity	-
Cs1g16480	353.268	280.206	14.8174	11.8632	-0.320799	0.108257	0.337527	no	-	-	-	-	-	-
Cs1g16490	5.06115	2.89868	0.929533	0.503821	-0.883595	0.726617	1	no	-	-	-	-	-	-
Cs1g16500	754.112	695.683	67.8722	61.3266	-0.146308	0.741491	1	no	Cs1g16500	Ubiquitin-conjugating enzyme 34 isoform 1 [Theobroma cacao]	ko04141//Protein processing in endoplasmic reticulum;ko04120//Ubiquitin mediated proteolysis	-	GO:0019787//small conjugating protein ligase activity	GO:0019941//modification-dependent protein catabolic process;GO:0032446//protein modification by small protein conjugation
Cs1g16510	111.345	68.6021	5.71903	3.56997	-0.679859	0.0170102	0.082287	no	Cs1g16510	PREDICTED: N-acetylglucosaminyl-phosphatidylinositol biosynthetic protein gpi1-like [Fragaria vesca subsp. vesca]	ko01100//Metabolic pathways;ko00563//Glycosylphosphatidylinositol(GPI)-anchor biosynthesis	GO:0016020//membrane;GO:0031224//intrinsic component of membrane	GO:0016757//transferase activity, transferring glycosyl groups;GO:0008375//acetylglucosaminyltransferase activity	GO:0006497//protein lipidation
Cs1g16520	21.2568	14.4934	6.35145	4.06484	-0.643887	0.499938	0.844472	no	-	-	-	-	-	-
Cs1g16530	0	0.966227	0.001	0.323481	8.33754	1	1	no	-	-	-	-	-	-
Cs1g16540	1513.28	1190.39	49.5229	38.6667	-0.357004	0.000702966	0.00558331	no	Cs1g16540	PREDICTED: pumilio homolog 23-like [Vitis vinifera]	-	-	GO:0003824//catalytic activity;GO:0003824//catalytic activity;GO:0003676//nucleic acid binding;GO:0003824//catalytic activity;GO:0003824//catalytic activity;GO:0003824//catalytic activity	GO:0009743//response to carbohydrate;GO:0009743//response to carbohydrate;GO:0009743//response to carbohydrate;GO:0009743//response to carbohydrate;GO:0009743//response to carbohydrate
Cs1g16550	724.757	649.304	39.5416	34.5121	-0.196269	0.875538	1	no	Cs1g16550	pectinesterase [Citrus sinensis]	ko01100//Metabolic pathways;ko00500//Starch and sucrose metabolism;ko00040//Pentose and glucuronate interconversions	GO:0005618//cell wall;GO:0005576//extracellular region;GO:0016020//membrane;GO:0044424	GO:0030234//enzyme regulator activity;GO:0052689//carboxylic ester hydrolase activity	GO:0071555//cell wall organization;GO:0051707//response to other organism;GO:0000272//polysaccharide catabolic process;GO:0044092//negative regulation of molecular function
Cs1g16560	84.0151	76.3319	4.75237	4.23387	-0.16667	1	1	no	Cs1g16560	PREDICTED: pectinesterase 3 [Vitis vinifera]	-	GO:0005911//cell-cell junction;GO:0016020//membrane;GO:0030312;GO:0044437	GO:0030234//enzyme regulator activity;GO:0052689//carboxylic ester hydrolase activity	GO:0071555//cell wall organization;GO:0000272//polysaccharide catabolic process;GO:0044092//negative regulation of molecular function
Cs1g16570	3340.36	2784.67	111.701	92.1012	-0.27835	0.00521482	0.0311017	no	Cs1g16570	Alanine aminotransferase 2 [Theobroma cacao]	ko01100//Metabolic pathways;ko00710//Carbon fixation in photosynthetic organisms;ko00250//Alanine, aspartate and glutamate metabolism	GO:0009536//plastid	GO:0032550;GO:0043168//anion binding;GO:0016769//transferase activity, transferring nitrogenous groups	GO:0010038//response to metal ion;GO:0042853//L-alanine catabolic process;GO:0006950//response to stress
Cs1g16580	567.861	498.573	25.0619	21.3087	-0.234053	0.654111	0.968091	no	Cs1g16580	Remorin family protein [Theobroma cacao]	ko03050//Proteasome	GO:0005840//ribosome;GO:0044437;GO:0005839//proteasome core complex;GO:0016020//membrane	GO:0004175//endopeptidase activity;GO:0004518//nuclease activity	GO:0016070//RNA metabolic process;GO:0010038//response to metal ion;GO:0019941//modification-dependent protein catabolic process
Cs1g16590	41.5014	30.9193	6.50826	4.7697	-0.448373	0.483588	0.844472	no	-	-	-	-	-	-
Cs1g16600	136.651	88.8929	2.13882	1.39736	-0.614111	0.0198336	0.0930882	no	Cs1g16600	PREDICTED: 1-phosphatidylinositol 3-phosphate 5-kinase fab1-like [Fragaria vesca subsp. vesca]	ko04145//Phagosome;ko00562//Inositol phosphate metabolism;ko04070//Phosphatidylinositol signaling system	-	GO:0043169//cation binding;GO:0032550;GO:0016307//phosphatidylinositol phosphate kinase activity	GO:0046488//phosphatidylinositol metabolic process;GO:0019538//protein metabolic process;GO:0016043//cellular component organization
Cs1g16610	2.02446	0	0.542699	0.001	-9.08401	0.500025	0.844472	no	-	-	-	-	-	-
Cs1g16620	247.996	222.232	19.3079	17.1666	-0.169587	0.963641	1	no	Cs1g16620	PREDICTED: translation initiation factor eIF-2B subunit alpha-like [Vitis vinifera]	ko03013//RNA transport	-	GO:0008135//translation factor activity, nucleic acid binding	GO:0006412//translation
Cs1g16630	0	0	0.001	0.001	0	1	1	notest	Cs1g16630	PREDICTED: late embryogenesis abundant protein Lea5-like [Brachypodium distachyon]	-	GO:0043231//intracellular membrane-bounded organelle	-	GO:0050896//response to stimulus
Cs1g16640	0	0	0.001	0.001	0	1	1	notest	Cs1g16640	PREDICTED: late embryogenesis abundant protein Lea5-like [Brachypodium distachyon]	-	-	-	GO:0050896//response to stimulus
Cs1g16650	0	0	0.001	0.001	0	1	1	notest	-	-	-	-	-	-
Cs1g16660	0	0	0.001	0.001	0	1	1	notest	-	-	-	-	-	-
Cs1g16670	47.5748	26.0881	2.09548	1.15318	-0.861663	0.0608374	0.222617	no	Cs1g16670	Subtilase family protein isoform 1 [Theobroma cacao]	-	-	GO:0005515//protein binding;GO:0004175//endopeptidase activity	GO:0016485//protein processing;GO:0044092//negative regulation of molecular function
Cs1g16680	19.2324	21.257	3.31901	3.54126	0.0935098	0.636168	0.953318	no	Cs1g16680	Subtilase family protein isoform 1 [Theobroma cacao]	-	-	GO:0005515//protein binding;GO:0004175//endopeptidase activity	GO:0016485//protein processing;GO:0044092//negative regulation of molecular function
Cs1g16690	3779.67	3458.13	203.287	187.165	-0.119207	0.698298	0.998333	no	Cs1g16690	ethylene-responsive transcription factor [Jatropha curcas]	-	GO:0044464;GO:0044464;GO:0044464;GO:0044464	-	GO:0001666//response to hypoxia;GO:0006351//transcription, DNA-templated;GO:0001666//response to hypoxia;GO:0006351//transcription, DNA-templated;GO:0001666//response to hypoxia;GO:0006351//transcription, DNA-templated;GO:0001666//response to hypoxia;GO:0006351//transcription, DNA-templated
Cs1g16700	6.07338	8.69604	0.781219	1.11217	0.509578	0.607376	0.938445	no	-	-	-	-	-	-
Cs1g16710	2.02446	1.93245	0.145147	0.138635	-0.0662232	1	1	no	Cs1g16710	GDSL-motif lipase 5 [Theobroma cacao]	-	-	GO:0016787//hydrolase activity	-
Cs1g16720	0	0	0.001	0.001	0	1	1	notest	Cs1g16720	PREDICTED: GDSL esterase/lipase 1 [Vitis vinifera]	-	-	GO:0016788//hydrolase activity, acting on ester bonds	GO:0044699;GO:0009725//response to hormone;GO:0001101//response to acid
Cs1g16730	204.471	186.482	16.3317	14.9106	-0.131337	0.960011	1	no	Cs1g16730	GDSL-motif lipase 2 [Theobroma cacao]	-	-	GO:0016788//hydrolase activity, acting on ester bonds	GO:0044238
Cs1g16740	0	0	0.001	0.001	0	1	1	notest	Cs1g16740	GDSL esterase/lipase [Medicago truncatula]	-	-	GO:0016787//hydrolase activity	-
Cs1g16750	132.602	105.319	5.06979	3.85919	-0.393628	0.365998	0.731552	no	Cs1g16750	Phosphoinositide phosphatase family protein [Theobroma cacao]	-	GO:0005911//cell-cell junction;GO:0005911//cell-cell junction	GO:0016788//hydrolase activity, acting on ester bonds;GO:0016788//hydrolase activity, acting on ester bonds;GO:0016788//hydrolase activity, acting on ester bonds;GO:0016788//hydrolase activity, acting on ester bonds	-
Cs1g16760	3377.81	3392.42	272.184	265.914	-0.0336225	0.000221582	0.00202715	no	Cs1g16760	PREDICTED: 40S ribosomal protein SA-like [Fragaria vesca subsp. vesca]	ko03010//Ribosome	GO:0015935//small ribosomal subunit;GO:0009536//plastid;GO:0005911//cell-cell junction;GO:0016020//membrane;GO:0015935//small ribosomal subunit;GO:0009536//plastid;GO:0005911//cell-cell junction;GO:0016020//membrane	GO:0005198//structural molecule activity;GO:0005198//structural molecule activity	GO:0006970//response to osmotic stress;GO:0022618//ribonucleoprotein complex assembly;GO:0010467//gene expression;GO:0006970//response to osmotic stress;GO:0022618//ribonucleoprotein complex assembly;GO:0010467//gene expression
Cs1g16770	482.834	219.333	13.2148	6.03545	-1.13062	9.24e-18	5.17e-16	yes	Cs1g16770	PREDICTED: CCAAT/enhancer-binding protein zeta-like [Vitis vinifera]	-	-	-	GO:0048229//gametophyte development
Cs1g16780	1022.35	913.084	60.8902	54.0802	-0.17111	0.798769	1	no	Cs1g16780	PREDICTED: 17.4 kDa class III heat shock protein [Vitis vinifera]	-	-	-	GO:0000302//response to reactive oxygen species;GO:0009642//response to light intensity;GO:0000302//response to reactive oxygen species;GO:0009642//response to light intensity
Cs1g16790	624.546	518.864	98.1367	85.5574	-0.1979	0.166899	0.451758	no	-	-	-	-	-	-
Cs1g16800	0	0.966227	0.001	0.235123	7.87727	1	1	no	-	-	-	-	-	-
Cs1g16810	498.017	483.113	40.1538	39.1831	-0.035305	0.303368	0.651327	no	Cs1g16810	NADH:ubiquinone oxidoreductase intermediate-associated protein 30 [Theobroma cacao]	-	GO:0043231//intracellular membrane-bounded organelle;GO:0043231//intracellular membrane-bounded organelle	-	-
Cs1g16820	2036.61	1811.68	127.291	111.506	-0.191009	0.636212	0.953318	no	Cs1g16820	Chaperone protein dnaJ [Medicago truncatula]	-	-	-	GO:0050896//response to stimulus;GO:0050896//response to stimulus;GO:0050896//response to stimulus
Cs1g16830	0	3.86491	0.001	0.526495	9.04028	0.125037	0.369152	no	-	-	-	-	-	-
Cs1g16840	361.366	191.313	6.69987	3.52815	-0.925221	2.29e-09	5.1e-08	no	-	-	-	-	-	-
Cs1g16850	19.2324	22.2232	0.452203	0.517693	0.195126	0.533131	0.874411	no	Cs1g16850	Multidrug/pheromone exporter, MDR family, ABC transporter family [Theobroma cacao]	ko02010//ABC transporters	GO:0031224//intrinsic component of membrane	GO:0032550;GO:0042626//ATPase activity, coupled to transmembrane movement of substances	GO:0015893//drug transport;GO:0009154//purine ribonucleotide catabolic process;GO:0015846//polyamine transport
Cs1g16860	0	0	0.001	0.001	0	1	1	notest	-	-	-	-	-	-
Cs1g16870	304.681	207.739	11.7962	8.05581	-0.550221	0.0018757	0.0130878	no	Cs1g16870	2-oxoglutarate-dependent dioxygenase family protein [Arabidopsis thaliana]	-	-	GO:0016705//oxidoreductase activity, acting on paired donors, with incorporation or reduction of molecular oxygen;GO:0016705//oxidoreductase activity, acting on paired donors, with incorporation or reduction of molecular oxygen	GO:0044710;GO:0044710
Cs1g16880	504.091	440.599	38.5631	33.8343	-0.188734	0.610661	0.941557	no	Cs1g16880	Synaptobrevin family protein isoform 1 [Theobroma cacao]	ko04145//Phagosome;ko04130//SNARE interactions in vesicular transport	GO:0031224//intrinsic component of membrane;GO:0031224//intrinsic component of membrane	-	GO:0006810//transport;GO:0006810//transport
Cs1g16890	1.01223	1.93245	0.0971346	0.18006	0.890421	1	1	no	Cs1g16890	chloroplast beta-ketoacyl-ACP synthase precursor [Ricinus communis]	-	-	GO:0016746//transferase activity, transferring acyl groups	-
Cs1g16900	3.03669	5.79736	0.250802	0.473889	0.918	0.507911	0.848762	no	Cs1g16900	PREDICTED: 3-oxoacyl-[acyl-carrier-protein] synthase II, chloroplastic-like [Vitis vinifera]	ko01100//Metabolic pathways;ko00061//Fatty acid biosynthesis	-	GO:0004312//fatty acid synthase activity	GO:0009409//response to cold;GO:0003006//developmental process involved in reproduction;GO:0006631//fatty acid metabolic process
Cs1g16910	0	0	0.001	0.001	0	1	1	notest	-	-	-	-	-	-
Cs1g16920	25.3058	21.257	2.13364	1.77585	-0.264807	0.88313	1	no	Cs1g16920	chloroplast beta-ketoacyl-ACP synthase precursor [Ricinus communis]	ko01100//Metabolic pathways;ko00061//Fatty acid biosynthesis	-	GO:0004312//fatty acid synthase activity	GO:0009409//response to cold;GO:0003006//developmental process involved in reproduction;GO:0006631//fatty acid metabolic process
Cs1g16930	11.1345	6.76359	2.60142	1.48853	-0.805411	0.480883	0.844472	no	Cs1g16930	PREDICTED: zinc finger CCCH domain-containing protein 62 [Vitis vinifera]	-	-	GO:0097159//organic cyclic compound binding;GO:0043169//cation binding	-
Cs1g16940	9.11007	12.5609	3.23523	4.12618	0.350938	0.523698	0.864762	no	-	-	-	-	-	-
Cs1g16950	315.816	313.058	62.6282	59.7179	-0.068649	0.271632	0.609742	no	Cs1g16950	PREDICTED: peroxisomal (S)-2-hydroxy-acid oxidase GLO4 [Vitis vinifera]	ko01100//Metabolic pathways;ko01110//Biosynthesis of secondary metabolites;ko04146//Peroxisome;ko00630//Glyoxylate and dicarboxylate metabolism	-	GO:0032553;GO:0003973//(S)-2-hydroxy-acid oxidase activity	GO:0044710;GO:0002218//activation of innate immune response;GO:0009617//response to bacterium;GO:0042743//hydrogen peroxide metabolic process
Cs1g16960	1.01223	1.93245	2.43605	3.38485	0.474548	1	1	no	Cs1g16960	PREDICTED: 3-oxoacyl-[acyl-carrier-protein] synthase II, chloroplastic-like [Vitis vinifera]	ko01100//Metabolic pathways;ko00061//Fatty acid biosynthesis	-	GO:0004312//fatty acid synthase activity	GO:0009409//response to cold;GO:0003006//developmental process involved in reproduction;GO:0006631//fatty acid metabolic process
Cs1g16970	28.3424	21.257	2.10422	1.49643	-0.491761	0.568648	0.906918	no	Cs1g16970	PREDICTED: zinc finger CCCH domain-containing protein 62 [Vitis vinifera]	-	-	GO:0097159//organic cyclic compound binding;GO:0043169//cation binding	-
Cs1g16980	0	0	0.001	0.001	0	1	1	notest	Cs1g16980	Aldolase-type TIM barrel family protein [Theobroma cacao]	-	-	GO:0003973//(S)-2-hydroxy-acid oxidase activity	-
Cs1g16990	299.62	189.38	7.54264	4.88808	-0.625802	0.000133975	0.00129885	no	-	-	-	-	-	-
Cs1g17000	102.235	59.9061	2.83485	1.60675	-0.819127	0.0074155	0.0415667	no	-	-	-	-	-	-
Cs1g17010	132.602	106.285	4.89619	3.93609	-0.314896	0.402253	0.768907	no	-	-	-	-	-	-
Cs1g17020	78.954	55.0749	1.94531	1.35334	-0.523476	0.166486	0.451121	no	Cs1g17020	PREDICTED: disease resistance RPP8-like protein 3-like [Vitis vinifera]	-	-	GO:0036094//small molecule binding;GO:1901363;GO:0097159//organic cyclic compound binding	-
Cs1g17030	112.358	45.4127	2.07674	0.850413	-1.28809	1.91e-06	2.69e-05	yes	Cs1g17030	Pre-mRNA splicing factor ATP-dependent RNA helicase-like protein [Medicago truncatula]	-	-	GO:0032550;GO:0003676//nucleic acid binding;GO:0046914//transition metal ion binding;GO:0042623//ATPase activity, coupled	GO:0009154//purine ribonucleotide catabolic process
Cs1g17040	4.04892	4.83113	0.648892	0.74267	0.194743	1	1	no	Cs1g17040	beta-ketoacyl-ACP synthase II [Camelina sativa]	-	-	GO:0003824//catalytic activity	-
Cs1g17050	1.01223	0.966227	15.9271	10.1996	-0.642971	1	1	no	-	-	-	-	-	-
Cs1g17060	1.01223	0.966227	0.123177	0.115947	-0.0872674	1	1	no	Cs1g17060	beta-ketoacyl-ACP synthase II [Camelina sativa]	ko01100//Metabolic pathways;ko00061//Fatty acid biosynthesis	-	GO:0016747//transferase activity, transferring acyl groups other than amino-acyl groups	GO:0044699;GO:0008152//metabolic process
Cs1g17070	18.2201	8.69604	2.45887	1.1268	-1.12576	0.168914	0.454346	no	Cs1g17070	PREDICTED: 3-oxoacyl-[acyl-carrier-protein] synthase II, chloroplastic-like [Vitis vinifera]	-	-	GO:0016746//transferase activity, transferring acyl groups	-
Cs1g17080	0	0	0.001	0.001	0	1	1	notest	-	-	-	-	-	-
Cs1g17090	60.7338	50.2438	4.45091	3.53629	-0.331864	0.70516	1	no	Cs1g17090	PREDICTED: zinc finger CCCH domain-containing protein 62 [Vitis vinifera]	-	-	GO:0005488//binding	-
Cs1g17100	285.449	284.071	14.8233	14.2455	-0.0573604	0.282455	0.625716	no	Cs1g17100	PREDICTED: zinc finger CCCH domain-containing protein 62 [Vitis vinifera]	ko01100//Metabolic pathways;ko01110//Biosynthesis of secondary metabolites;ko04146//Peroxisome;ko00630//Glyoxylate and dicarboxylate metabolism	-	GO:0032553;GO:0003973//(S)-2-hydroxy-acid oxidase activity	GO:0044710;GO:0002218//activation of innate immune response;GO:0009617//response to bacterium;GO:0042743//hydrogen peroxide metabolic process
Cs1g17110	0	0	0.001	0.001	0	1	1	notest	-	-	-	-	-	-
Cs1g17120	0	0	0.001	0.001	0	1	1	notest	-	-	-	-	-	-
Cs1g17123	0	0	0.001	0.001	0	1	1	notest	-	-	-	-	-	-
Cs1g17126	0	0	0.001	0.001	0	1	1	notest	-	-	-	-	-	-
Cs1g17130	0	0	0.001	0.001	0	1	1	notest	-	-	-	-	-	-
Cs1g17140	21.2568	19.3245	0.635789	0.579828	-0.132923	1	1	no	-	-	-	-	-	-
Cs1g17150	632.644	455.093	13.3831	9.32942	-0.520553	0.000300977	0.00264582	no	-	-	-	-	-	-
Cs1g17160	399.831	238.658	12.7762	7.60231	-0.748949	4.16e-07	6.64e-06	no	Cs1g17160	Nuclear pore complex protein Nup107 isoform 1 [Theobroma cacao]	ko03013//RNA transport	GO:0005635//nuclear envelope	-	GO:0051234//establishment of localization
Cs1g17170	99.1986	73.4332	3.97052	2.91303	-0.446807	0.196662	0.502617	no	-	-	-	-	-	-
Cs1g17180	177.14	100.488	4.7745	2.71437	-0.814732	0.000192726	0.00179847	no	-	-	-	-	-	-
Cs1g17190	129.565	119.812	11.4103	10.2069	-0.160792	0.899795	1	no	-	-	-	-	-	-
Cs1g17200	1293.63	1208.75	69.4309	64.0091	-0.117301	0.462808	0.829455	no	Cs1g17200	RNA-binding family protein [Theobroma cacao]	-	GO:0016020//membrane;GO:0016020//membrane;GO:0016020//membrane	GO:0036094//small molecule binding;GO:0097159//organic cyclic compound binding;GO:0036094//small molecule binding;GO:0097159//organic cyclic compound binding;GO:0036094//small molecule binding;GO:0097159//organic cyclic compound binding	-
Cs1g17210	40.4892	32.8517	4.5727	3.59465	-0.347195	0.728032	1	no	-	-	-	-	-	-
Cs1g17220	57.6971	62.8047	4.85975	5.20933	0.100216	0.364812	0.729455	no	-	-	-	-	-	-
Cs1g17230	0	0	0.001	0.001	0	1	1	notest	Cs1g17230	PREDICTED: probable inactive leucine-rich repeat receptor-like protein kinase At5g20690-like [Glycine max]	-	GO:0016020//membrane	GO:0004672//protein kinase activity	GO:0006796//phosphate-containing compound metabolic process
Cs1g17240	173.091	116.913	5.83748	4.00515	-0.543489	0.0162987	0.0794367	no	Cs1g17240	Exocyst subunit exo70 family protein D2 [Theobroma cacao]	-	GO:0043234//protein complex;GO:0044444//cytoplasmic part	-	GO:0016192//vesicle-mediated transport
Cs1g17250	369.464	277.307	22.5863	16.8824	-0.419928	0.0220378	0.101174	no	Cs1g17250	Lung seven transmembrane receptor family protein isoform 1 [Theobroma cacao]	-	GO:0031224//intrinsic component of membrane;GO:0043231//intracellular membrane-bounded organelle;GO:0031224//intrinsic component of membrane;GO:0043231//intracellular membrane-bounded organelle	-	-
Cs1g17260	230.789	206.773	22.122	20.3837	-0.118066	0.924612	1	no	Cs1g17260	PREDICTED: U6 snRNA-associated Sm-like protein LSm1 [Vitis vinifera]	ko03018//RNA degradation	GO:0035770//ribonucleoprotein granule;GO:0019028//viral capsid;GO:0035770//ribonucleoprotein granule;GO:0019028//viral capsid	-	GO:0044260;GO:0044260
Cs1g17270	1.01223	0.966227	0.120619	0.11241	-0.101687	1	1	no	-	-	-	-	-	-
[truncated: 28,321 more rows]
