# Supplementary material for: Intra-Specific Variation in Desiccation Tolerance of Citrus sinensis ‘bingtangcheng’ (L.) Seeds under Different Environmental Conditions in China
Source: Int J Mol Sci. 2023 Apr 17;24(8):7393. doi: 10.3390/ijms24087393 (PMC10139128; doi:10.3390/ijms24087393)
Supplement: Supplementary file 1 [file ijms-24-07393-s001.zip › Supplemental Data S4 DS0 vs DT0 TF genes.xlsx]

## Sheet: Supplemental data 4 DS0 vs DT0
id	DS0_count	DT0_count	DS0_fpkm	DT0_fpkm	log2(FC)	Pvalue	FDR	significant	Symbol	Description	Pathway	GO Component	GO Function	GO Process	TF_family
Cs1g01320	222.163	901.897	11.2928	52.4391	2.21524	7.37221e-93	4.30549e-91	yes	-	-	-	-	-	-	ERF
Cs1g02580	32.5584	80.9784	1.93075	4.86202	1.33239	8.47836e-06	3.4618e-05	yes	-	-	-	-	-	-	bHLH
Cs1g03280	297.814	55.6727	40.3205	7.47127	-2.43209	2.21384e-40	5.22306e-39	yes	-	-	-	-	-	-	ERF
Cs1g03310	17.2368	4.04892	1.98032	0.442303	-2.16263	0.00722652	0.0179947	yes	-	-	-	-	-	-	ERF
Cs1g03390	46.9224	91.1007	2.4924	5.18351	1.05639	0.00023661	0.000780965	yes	-	-	-	-	-	-	HD-ZIP
Cs1g04650	1485.24	3890	113.034	297.147	1.39442	1.53239e-207	2.11321e-205	yes	Cs1g04650	AP2/ERF domain-containing transcription factor [Populus trichocarpa]	-	GO:0043231//intracellular membrane-bounded organelle	GO:0001071//nucleic acid binding transcription factor activity;GO:0003676//nucleic acid binding	GO:0009987//cellular process;GO:0050896//response to stimulus;GO:0009987//cellular process;GO:0050896//response to stimulus;GO:0009987//cellular process;GO:0050896//response to stimulus;GO:0044699;GO:0006351//transcription, DNA-templated;GO:0050794//regulation of cellular process;GO:0006950//response to stress;GO:0009737//response to abscisic acid	ERF
Cs1g04680	37.3464	14.1712	3.5637	1.41682	-1.33072	0.00179266	0.00504916	yes	Cs1g04680	AP2/ERF domain-containing transcription factor [Populus trichocarpa]	-	-	-	GO:0009987//cellular process;GO:0050896//response to stimulus	ERF
Cs1g07620	29.6856	9.11007	1.24965	0.418229	-1.57916	0.00107662	0.00316024	yes	-	-	-	-	-	-	SBP
Cs1g08720	9.576	29.3547	1.01919	2.97064	1.54335	0.00340811	0.00909694	yes	-	-	-	-	-	-	ERF
Cs1g11880	68.9472	297.596	13.085	56.0268	2.0982	1.80306e-34	3.65313e-33	yes	Cs1g11880	AP2/ERF domain-containing transcription factor [Populus trichocarpa]	-	GO:0043231//intracellular membrane-bounded organelle	GO:0003676//nucleic acid binding;GO:0001071//nucleic acid binding transcription factor activity	GO:0006351//transcription, DNA-templated	ERF
Cs1g15360	2.8728	14.1712	0.179886	0.946119	2.39494	0.0127622	0.0299113	yes	Cs1g15360	Basic helix-loop-helix DNA-binding superfamily protein isoform 1 [Theobroma cacao]	-	-	GO:0005488//binding;GO:0005488//binding	-	bHLH
Cs1g15730	2445.71	1289.58	206.576	101.182	-1.02972	9.00177e-71	3.95098e-69	yes	Cs1g15730	Myb-like transcription factor family protein [Theobroma cacao]	-	-	GO:0046914//transition metal ion binding;GO:0003676//nucleic acid binding	GO:0006970//response to osmotic stress;GO:0010038//response to metal ion;GO:0001101//response to acid;GO:0009725//response to hormone	MYB_related
Cs1g17100	859.925	285.449	41.3267	14.8233	-1.47921	4.57162e-64	1.77347e-62	yes	Cs1g17100	PREDICTED: zinc finger CCCH domain-containing protein 62 [Vitis vinifera]	ko01100//Metabolic pathways;ko01110//Biosynthesis of secondary metabolites;ko04146//Peroxisome;ko00630//Glyoxylate and dicarboxylate metabolism	-	GO:0032553;GO:0003973//(S)-2-hydroxy-acid oxidase activity	GO:0044710;GO:0002218//activation of innate immune response;GO:0009617//response to bacterium;GO:0042743//hydrogen peroxide metabolic process	C3H
Cs1g17560	199.181	494.981	12.5194	34.2484	1.45187	4.51749e-29	7.6636e-28	yes	-	-	-	-	-	-	GRF
Cs1g17940	129.276	249.009	9.43343	19.4275	1.04225	9.64529e-10	5.91417e-09	yes	Cs1g17940	PREDICTED: telomere repeat-binding factor 5-like [Cucumis sativus]	-	GO:0043231//intracellular membrane-bounded organelle;GO:0000785//chromatin;GO:0043231//intracellular membrane-bounded organelle;GO:0000785//chromatin	GO:0003676//nucleic acid binding;GO:0003676//nucleic acid binding	GO:0001101//response to acid;GO:0009725//response to hormone;GO:0034728//nucleosome organization;GO:0001101//response to acid;GO:0009725//response to hormone;GO:0034728//nucleosome organization	MYB_related
Cs1g18060	10.5336	26.318	0.779369	2.2043	1.49994	0.0201872	0.0451456	yes	Cs1g18060	MYB7 [Theobroma cacao]	-	-	GO:0003676//nucleic acid binding	-	MYB
Cs1g20000	269.086	1021.34	13.4276	57.7599	2.10487	1.4149e-97	8.79173e-96	yes	-	-	-	-	-	-	HD-ZIP
Cs1g20840	2.8728	35.4281	0.183873	2.50044	3.7654	6.84614e-08	3.5364e-07	yes	-	-	-	-	-	-	bHLH
Cs1g21310	2.8728	21.2568	0.107149	0.839667	2.9702	0.000279321	0.000906679	yes	-	-	-	-	-	-	AP2
Cs1g21350	604.246	1540.61	26.4768	68.5853	1.37317	2.92406e-85	1.53945e-83	yes	-	-	-	-	-	-	GRF
Cs1g21500	0.9576	13.159	0.0610158	0.809519	3.72981	0.00183717	0.00516232	yes	-	-	-	-	-	-	GRAS
Cs1g22470	12.4488	29.3547	0.925445	2.06745	1.15963	0.0115913	0.0274652	yes	Cs1g22470	ALCATRAZ/SPATULA-like protein [Prunus persica]	-	-	GO:0005488//binding;GO:0016301//kinase activity	-	bHLH
Cs1g23010	12.4488	37.4525	0.977552	3.0413	1.63744	0.000477073	0.00149282	yes	Cs1g23010	PREDICTED: LOB domain-containing protein 36-like, partial [Vitis vinifera]	-	-	-	GO:0007275//multicellular organismal development;GO:0007275//multicellular organismal development;GO:0007275//multicellular organismal development	LBD
Cs1g23040	0.9576	48.5871	0.0793758	4.08088	5.68404	9.58416e-14	7.94961e-13	yes	-	-	-	-	-	-	G2-like
Cs1g23230	135.979	50.6115	10.919	3.95909	-1.4636	4.86559e-10	3.05349e-09	yes	Cs1g23230	PREDICTED: dof zinc finger protein DOF3.4 [Glycine max]	-	-	-	GO:0009987//cellular process	Dof
Cs1g23520	1591.53	748.038	52.9864	25.5137	-1.05435	1.37889e-62	5.17085e-61	yes	Cs1g23520	BEL1-like homeodomain protein 2 isoform 1 [Theobroma cacao]	-	-	GO:0003677//DNA binding;GO:0003677//DNA binding	-	TALE
Cs1g23760	3.8304	18.2201	0.451695	2.11503	2.22726	0.00436394	0.0113866	yes	Cs1g23760	homeobox-leucine zipper protein ATHB-40 [Arabidopsis lyrata subsp. lyrata]	-	-	GO:0003677//DNA binding	-	HD-ZIP
Cs1g24200	45.0072	148.798	4.7494	15.8594	1.73952	4.31519e-14	3.67772e-13	yes	-	-	-	-	-	-	ZF-HD
Cs1g26550	61.2864	131.59	4.52397	10.1104	1.16018	3.966e-07	1.90032e-06	yes	Cs1g26550	HB2 homeodomain protein [Populus tremula x Populus tremuloides]	-	-	GO:0003677//DNA binding	-	WOX
Cs2g01070	0.9576	12.1468	0.0577541	0.770598	3.73798	0.0034275	0.00913843	yes	Cs2g01070	AP2 domain-containing transcription factor [Theobroma cacao]	-	GO:0043231//intracellular membrane-bounded organelle	GO:0003676//nucleic acid binding;GO:0001071//nucleic acid binding transcription factor activity	GO:0050794//regulation of cellular process;GO:0022622//root system development;GO:0006351//transcription, DNA-templated	AP2
Cs2g01690	28.728	72.8806	1.68406	4.53128	1.42798	1.62703e-05	6.38828e-05	yes	Cs2g01690	PREDICTED: LOW QUALITY PROTEIN: trihelix transcription factor GTL1-like [Cucumis sativus]	-	-	GO:0005488//binding	-	Trihelix
Cs2g01900	13.4064	31.3791	4.17103	9.8288	1.23661	0.00963779	0.0232357	yes	Cs2g01900	PREDICTED: transcriptional adapter ADA2b-like [Vitis vinifera]	-	GO:0043231//intracellular membrane-bounded organelle	GO:0003712//transcription cofactor activity;GO:0003676//nucleic acid binding;GO:0046914//transition metal ion binding;GO:0003824//catalytic activity	GO:0009409//response to cold;GO:0009725//response to hormone;GO:0010556;GO:0008283//cell proliferation	MYB_related
Cs2g02790	1134.76	387.684	44.5711	16.4263	-1.4401	2.40062e-79	1.15311e-77	yes	Cs2g02790	WRKY family transcription factor [Theobroma cacao]	-	-	GO:0003677//DNA binding;GO:0001071//nucleic acid binding transcription factor activity;GO:0003677//DNA binding	GO:0050896//response to stimulus;GO:0006351//transcription, DNA-templated;GO:0009267//cellular response to starvation;GO:0042221//response to chemical;GO:0006351//transcription, DNA-templated	WRKY
Cs2g02950	19.152	5.06115	2.31509	0.635184	-1.86582	0.00664208	0.0166558	yes	-	-	-	-	-	-	M-type
Cs2g04520	413.683	133.614	39.2249	11.4747	-1.77331	2.05555e-33	4.03837e-32	yes	Cs2g04520	WRKY transcription factor 50.1 [Jatropha curcas]	-	-	GO:0003677//DNA binding;GO:0001071//nucleic acid binding transcription factor activity;GO:0003677//DNA binding;GO:0001071//nucleic acid binding transcription factor activity	GO:0006351//transcription, DNA-templated;GO:0006351//transcription, DNA-templated	WRKY
Cs2g05280	979.625	398.819	120.817	49.4427	-1.28899	3.03522e-53	9.569e-52	yes	Cs2g05280	PREDICTED: pathogenesis-related genes transcriptional activator PTI5-like [Cicer arietinum]	ko04075//Plant hormone signal transduction	GO:0043231//intracellular membrane-bounded organelle	GO:0003676//nucleic acid binding;GO:0001071//nucleic acid binding transcription factor activity	GO:0006351//transcription, DNA-templated	ERF
Cs2g05490	21.0672	45.5504	1.36295	3.06111	1.16732	0.00311407	0.00836958	yes	Cs2g05490	NAC domain containing protein 73 [Theobroma cacao]	-	-	GO:0016772//transferase activity, transferring phosphorus-containing groups;GO:0097159//organic cyclic compound binding;GO:1901363;GO:0016772//transferase activity, transferring phosphorus-containing groups;GO:0097159//organic cyclic compound binding;GO:1901363;GO:0016772//transferase activity, transferring phosphorus-containing groups;GO:0097159//organic cyclic compound binding;GO:1901363	GO:0050789//regulation of biological process;GO:0006351//transcription, DNA-templated;GO:0050789//regulation of biological process;GO:0006351//transcription, DNA-templated;GO:0050789//regulation of biological process;GO:0006351//transcription, DNA-templated	NAC
Cs2g05780	24.8976	95.1497	1.4975	6.17657	2.04425	9.5319e-11	6.38898e-10	yes	Cs2g05780	B3 domain-containing transcription factor LEC2 [Arabidopsis thaliana]	-	-	-	GO:0006351//transcription, DNA-templated	B3
Cs2g06120	171.41	35.4281	39.7285	8.02751	-2.30715	1.67855e-22	2.17185e-21	yes	Cs2g06120	PREDICTED: heat stress transcription factor B-2a-like [Glycine max]	-	GO:0043231//intracellular membrane-bounded organelle	GO:0003677//DNA binding;GO:0001071//nucleic acid binding transcription factor activity	GO:0006351//transcription, DNA-templated	HSF
Cs2g06460	4.788	26.318	0.405586	2.146	2.40357	0.00019426	0.000649814	yes	-	-	-	-	-	-	NAC
Cs2g06770	3628.35	1520.37	94.143	40.8358	-1.20502	3.27508e-165	3.5356e-163	yes	Cs2g06770	HSI2-like 1 isoform 2 [Theobroma cacao]	-	GO:0043231//intracellular membrane-bounded organelle	GO:0003676//nucleic acid binding;GO:0046914//transition metal ion binding	GO:0006351//transcription, DNA-templated	B3
Cs2g07320	924.084	2737.07	43.1679	132.536	1.61835	4.57065e-191	5.8854e-189	yes	-	-	-	-	-	-	GeBP
Cs2g07690	76.608	161.957	2.2206	4.79061	1.10926	4.80838e-08	2.52777e-07	yes	-	-	-	-	-	-	HD-ZIP
Cs2g10310	6.7032	0	0.41318	0.001	-8.69063	0.0156414	0.0357501	yes	-	-	-	-	-	-	WRKY
Cs2g10630	64.1592	175.116	8.70012	24.0374	1.46617	5.69382e-13	4.47611e-12	yes	-	-	-	-	-	-	LBD
Cs2g12500	4.788	44.5381	0.527607	4.73668	3.16634	4.37784e-09	2.5387e-08	yes	-	-	-	-	-	-	LBD
Cs2g14320	83.3112	312.779	5.93367	23.3668	1.97746	6.00602e-32	1.12712e-30	yes	Cs2g14320	AP2/B3-like transcriptional factor family protein isoform 1 [Theobroma cacao]	-	-	-	GO:0044699;GO:0006351//transcription, DNA-templated	B3
Cs2g16940	139.81	52.636	6.71104	2.37307	-1.49978	3.63434e-10	2.31616e-09	yes	-	-	-	-	-	-	GRAS
Cs2g21260	10.5336	52.636	0.522103	2.65249	2.34494	1.05048e-07	5.32716e-07	yes	-	-	-	-	-	-	MYB
Cs2g21640	64.1592	131.59	2.06731	4.40328	1.09082	1.51528e-06	6.77882e-06	yes	-	-	-	-	-	-	HD-ZIP
Cs2g22030	34.4736	81.9907	2.78117	6.62004	1.25115	1.02599e-05	4.1433e-05	yes	-	-	-	-	-	-	bHLH
Cs2g27220	1.9152	15.1835	0.109934	0.923397	3.07031	0.0023592	0.00649176	yes	-	-	-	-	-	-	NAC
Cs2g27940	10.5336	0	1.34414	0.001	-10.3925	0.00097925	0.00289332	yes	-	-	-	-	-	-	MYB
Cs2g28330	131.191	64.7827	10.0679	4.89593	-1.04011	3.12019e-06	1.34627e-05	yes	-	-	-	-	-	-	HD-ZIP
Cs2g30350	258.552	104.26	15.9891	6.27325	-1.3498	3.96744e-16	3.79776e-15	yes	Cs2g30350	PREDICTED: nuclear transcription factor Y subunit A-1-like [Glycine max]	-	GO:0044798//nuclear transcription factor complex;GO:0044798//nuclear transcription factor complex;GO:0044798//nuclear transcription factor complex;GO:0044798//nuclear transcription factor complex	GO:0003676//nucleic acid binding;GO:0001071//nucleic acid binding transcription factor activity;GO:0003676//nucleic acid binding;GO:0001071//nucleic acid binding transcription factor activity;GO:0003676//nucleic acid binding;GO:0001071//nucleic acid binding transcription factor activity;GO:0003676//nucleic acid binding;GO:0001071//nucleic acid binding transcription factor activity	GO:0048316//seed development;GO:0050789//regulation of biological process;GO:0009555//pollen development;GO:0006351//transcription, DNA-templated;GO:0009790//embryo development;GO:0048316//seed development;GO:0050789//regulation of biological process;GO:0009555//pollen development;GO:0006351//transcription, DNA-templated;GO:0009790//embryo development;GO:0048316//seed development;GO:0050789//regu…	NF-YA
Cs2g31200	79.4808	373.513	3.87709	20.2354	2.38384	4.99404e-46	1.34274e-44	yes	Cs2g31200	Scarecrow-like 3 [Theobroma cacao]	-	-	-	GO:0006351//transcription, DNA-templated;GO:0001101//response to acid;GO:0006351//transcription, DNA-templated;GO:0001101//response to acid	GRAS
Cs3g02020	489.334	130.578	36.6606	10.8167	-1.76097	3.86882e-48	1.08241e-46	yes	Cs3g02020	MYBR domain class transcription factor [Malus domestica]	-	-	GO:0003676//nucleic acid binding;GO:0003676//nucleic acid binding;GO:0003676//nucleic acid binding;GO:0003676//nucleic acid binding	-	G2-like
Cs3g05470	7.6608	26.318	0.540904	1.8717	1.7909	0.00295847	0.00798349	yes	Cs3g05470	Transcriptional factor B3 family protein / auxin-responsive factor AUX/IAA-related isoform 4 [Theobroma cacao]	ko04075//Plant hormone signal transduction	GO:0043231//intracellular membrane-bounded organelle	GO:0003676//nucleic acid binding	GO:0009755//hormone-mediated signaling pathway;GO:0009791//post-embryonic development;GO:0001708//cell fate specification;GO:0006351//transcription, DNA-templated	ARF
Cs3g07310	11.4912	100.211	0.837958	7.17562	3.09815	4.96623e-19	5.53458e-18	yes	Cs3g07310	AP2/EREBP transcriptional factor WRI1 [Jatropha curcas]	-	-	GO:0016491//oxidoreductase activity	GO:0006351//transcription, DNA-templated	AP2
Cs3g10900	7.6608	28.3424	0.458961	1.71938	1.90544	0.00120499	0.00350384	yes	-	-	-	-	-	-	bHLH
Cs3g12210	615.737	261.155	24.8269	11.4046	-1.12229	1.59556e-32	3.04782e-31	yes	-	-	-	-	-	-	ERF
Cs3g12930	283.45	514.213	10.219	21.1174	1.04718	8.42238e-16	7.94126e-15	yes	-	-	-	-	-	-	Trihelix
Cs3g14110	160.877	51.6237	10.6218	3.71056	-1.51732	4.91588e-14	4.17303e-13	yes	-	-	-	-	-	-	C2H2
Cs3g18060	67.9896	210.544	7.18209	19.961	1.47471	5.40493e-18	5.68275e-17	yes	Cs3g18060	EXORDIUM like 2 [Theobroma cacao]	-	GO:0005911//cell-cell junction;GO:0005618//cell wall;GO:0043231//intracellular membrane-bounded organelle;GO:0044444//cytoplasmic part	-	GO:0009620//response to fungus	LBD
Cs3g18470	778.529	1956.64	37.6512	96.9071	1.36391	1.56368e-102	1.02213e-100	yes	Cs3g18470	ethylene-responsive element binding-factor [Jatropha curcas]	-	-	GO:0003676//nucleic acid binding	GO:0009628//response to abiotic stimulus;GO:0050794//regulation of cellular process;GO:0006950//response to stress;GO:0006351//transcription, DNA-templated	ERF
Cs3g19420	13.4064	65.795	1.23985	6.80485	2.4564	1.15542e-09	7.04627e-09	yes	Cs3g19420	AP2/ERF domain-containing transcription factor [Populus trichocarpa]	-	-	-	GO:0080090//regulation of primary metabolic process;GO:0001101//response to acid;GO:0010468//regulation of gene expression;GO:0009266//response to temperature stimulus;GO:2000112;GO:0006950//response to stress;GO:0006351//transcription, DNA-templated	ERF
Cs3g19890	1681.55	5599.66	126.111	388.659	1.62381	0	0	yes	Cs3g19890	NAC domain protein, IPR003441 [Populus trichocarpa]	-	GO:0043231//intracellular membrane-bounded organelle	GO:0003676//nucleic acid binding	GO:0009738//abscisic acid-activated signaling pathway;GO:0006950//response to stress;GO:0006351//transcription, DNA-templated	NAC
Cs3g21100	33.516	61.7461	1.1094	2.37148	1.09601	0.00568638	0.0144784	yes	-	-	-	-	-	-	FAR1
Cs3g23300	7.6608	23.2813	0.265837	1.35453	2.34918	0.0107331	0.0256048	yes	-	-	-	-	-	-	NAC
Cs3g23690	3.8304	18.2201	0.305742	1.50293	2.29739	0.00436394	0.0113866	yes	Cs3g23690	PREDICTED: B3 domain-containing protein At5g42700-like [Glycine max]	-	-	-	GO:0006351//transcription, DNA-templated	B3
Cs3g24120	66.0744	172.079	4.29941	11.3122	1.39567	5.85641e-12	4.31955e-11	yes	-	-	-	-	-	-	Dof
Cs3g24160	27.7704	60.7338	1.77237	4.15627	1.22961	0.000627239	0.00191916	yes	Cs3g24160	PREDICTED: probable transcription factor KAN4-like [Vitis vinifera]	-	-	GO:0003676//nucleic acid binding	-	G2-like
Cs3g24450	184.817	456.516	9.37599	25.7659	1.45842	1.02868e-26	1.59797e-25	yes	-	-	-	-	-	-	NAC
Cs3g26020	23.94	60.7338	1.92206	4.65665	1.27664	7.65316e-05	0.000271896	yes	Cs3g26020	C2H2-like zinc finger protein [Theobroma cacao]	-	-	GO:0016763//transferase activity, transferring pentosyl groups;GO:0043169//cation binding	-	C2H2
Cs3g27390	140.767	450.443	6.25255	21.7775	1.80032	1.47532e-37	3.25439e-36	yes	Cs3g27390	homeodomain protein HB1 [Populus tomentosa]	-	-	GO:0003677//DNA binding	-	WOX
Cs4g01480	125.446	247.996	6.55532	14.4038	1.13571	2.67602e-10	1.72289e-09	yes	Cs4g01480	PREDICTED: AP2/ERF and B3 domain-containing transcription factor At1g51120-like [Vitis vinifera]	-	-	-	GO:0006351//transcription, DNA-templated	RAV
Cs4g03320	0	8.09784	0.001	0.582606	9.18638	0.00782344	0.019228	yes	Cs4g03320	PREDICTED: zinc finger protein 2-like [Vitis vinifera]	-	-	GO:0043169//cation binding	-	C2H2
Cs4g04520	288.238	119.443	6.85404	2.99605	-1.19389	5.78271e-17	5.80035e-16	yes	Cs4g04520	Transcriptional factor B3 family protein / auxin-responsive factor AUX/IAA-related isoform 1 [Theobroma cacao]	-	GO:0043231//intracellular membrane-bounded organelle;GO:0043231//intracellular membrane-bounded organelle;GO:0043231//intracellular membrane-bounded organelle;GO:0043231//intracellular membrane-bounded organelle;GO:0043231//intracellular membrane-bounded organelle;GO:0043231//intracellular membrane-bounded organelle	GO:0003676//nucleic acid binding;GO:0005515//protein binding;GO:0003676//nucleic acid binding;GO:0005515//protein binding;GO:0003676//nucleic acid binding;GO:0005515//protein binding;GO:0003676//nucleic acid binding;GO:0005515//protein binding;GO:0003676//nucleic acid binding;GO:0005515//protein binding;GO:0003676//nucleic acid binding;GO:0005515//protein binding	GO:0009755//hormone-mediated signaling pathway;GO:0006351//transcription, DNA-templated;GO:0009755//hormone-mediated signaling pathway;GO:0006351//transcription, DNA-templated;GO:0009755//hormone-mediated signaling pathway;GO:0006351//transcription, DNA-templated;GO:0009755//hormone-mediated signaling pathway;GO:0006351//transcription, DNA-templated;GO:0009755//hormone-mediated signaling pathway;…	ARF
Cs4g06140	25.8552	71.8684	2.4068	7.13645	1.56809	3.88805e-06	1.6542e-05	yes	Cs4g06140	MADS-box protein (CitMADS8) [Citrus unshiu]	-	GO:0043231//intracellular membrane-bounded organelle;GO:0043231//intracellular membrane-bounded organelle;GO:0043231//intracellular membrane-bounded organelle;GO:0043231//intracellular membrane-bounded organelle	GO:0003676//nucleic acid binding;GO:0001071//nucleic acid binding transcription factor activity;GO:0005515//protein binding;GO:0003676//nucleic acid binding;GO:0001071//nucleic acid binding transcription factor activity;GO:0005515//protein binding;GO:0003676//nucleic acid binding;GO:0001071//nucleic acid binding transcription factor activity;GO:0005515//protein binding;GO:0003676//nucleic acid bi…	GO:0006351//transcription, DNA-templated;GO:0006351//transcription, DNA-templated;GO:0006351//transcription, DNA-templated;GO:0006351//transcription, DNA-templated	MIKC
Cs4g06410	71.82	14.1712	14.4401	2.62401	-2.46024	1.56998e-10	1.03288e-09	yes	-	-	-	-	-	-	ERF
Cs4g07040	82.3536	37.4525	10.908	4.67701	-1.22173	4.76101e-05	0.000175158	yes	Cs4g07040	AP2/ERF domain-containing transcription factor [Theobroma cacao]	-	-	-	GO:0006351//transcription, DNA-templated	ERF
Cs4g07780	10.5336	49.5993	0.582802	2.87929	2.30464	4.76382e-07	2.2593e-06	yes	Cs4g07780	PREDICTED: transcription repressor MYB4 [Vitis vinifera]	-	GO:0043231//intracellular membrane-bounded organelle	GO:0003677//DNA binding	GO:0003006//developmental process involved in reproduction;GO:0000904//cell morphogenesis involved in differentiation	MYB
Cs4g10020	4.788	20.2446	0.259809	1.17219	2.17368	0.00409952	0.0107703	yes	-	-	-	-	-	-	WRKY
Cs4g12500	10.5336	1.01223	1.37774	0.132333	-3.38006	0.00636217	0.0160292	yes	Cs4g12500	NAC domain protein, IPR003441 [Populus trichocarpa]	-	-	-	GO:0044238;GO:0044763;GO:0019438//aromatic compound biosynthetic process;GO:0044711;GO:1901362;GO:0018130;GO:0044271//cellular nitrogen compound biosynthetic process	NAC
Cs4g13160	3869.66	8487.55	208.859	420.151	1.00838	1.09385e-251	1.85565e-249	yes	-	-	-	-	-	-	C3H
Cs4g13640	29.6856	67.8194	1.56838	3.65206	1.21944	0.000161924	0.000548948	yes	-	-	-	-	-	-	HRT-like
Cs4g14510	27.7704	0	1.74211	0.001	-10.7666	7.59254e-09	4.31853e-08	yes	Cs4g14510	Transcription factor MYC4 [Medicago truncatula]	-	-	GO:0005488//binding	-	bHLH
Cs4g15820	43.092	12.1468	3.74642	1.04926	-1.83614	3.38464e-05	0.000126969	yes	Cs4g15820	PREDICTED: heat stress transcription factor C-1-like [Fragaria vesca subsp. vesca]	-	GO:0043231//intracellular membrane-bounded organelle	GO:0003677//DNA binding;GO:0001071//nucleic acid binding transcription factor activity	GO:0006351//transcription, DNA-templated	HSF
Cs4g17160	0	7.08561	0.001	0.386747	8.59525	0.0156414	0.0357501	yes	Cs4g17160	Homeodomain-like superfamily protein [Theobroma cacao]	-	-	GO:0005488//binding	-	G2-like
Cs4g17560	10.5336	33.4036	0.436832	1.42389	1.70469	0.0012752	0.00369491	yes	-	-	-	-	-	-	C3H
Cs4g18310	406.98	1719.78	20.4207	86.2288	2.07814	2.1956e-174	2.53681e-172	yes	Cs4g18310	Heat shock transcription factor A2 isoform 1 [Theobroma cacao]	-	GO:0043231//intracellular membrane-bounded organelle;GO:0043231//intracellular membrane-bounded organelle	GO:0001071//nucleic acid binding transcription factor activity;GO:0003677//DNA binding;GO:0001071//nucleic acid binding transcription factor activity;GO:0003677//DNA binding	GO:0001666//response to hypoxia;GO:0009408//response to heat;GO:1901700;GO:0010033//response to organic substance;GO:0006351//transcription, DNA-templated;GO:0001666//response to hypoxia;GO:0009408//response to heat;GO:1901700;GO:0010033//response to organic substance;GO:0006351//transcription, DNA-templated	HSF
Cs4g18510	16.2792	1.01223	0.878665	0.0593383	-3.88828	0.000276113	0.000897495	yes	Cs4g18510	GATA domain class transcription factor [Malus domestica]	-	-	GO:0005488//binding;GO:0005488//binding	GO:0071704;GO:0044699;GO:0006807//nitrogen compound metabolic process;GO:0050789//regulation of biological process;GO:0009987//cellular process;GO:0071704;GO:0044699;GO:0006807//nitrogen compound metabolic process;GO:0050789//regulation of biological process;GO:0009987//cellular process	GATA
Cs4g18910	30.6432	9.11007	2.12422	0.692201	-1.61767	0.000687676	0.00209001	yes	Cs4g18910	PREDICTED: transcription factor RAX2-like [Cicer arietinum]	-	-	GO:0003676//nucleic acid binding	GO:0001101//response to acid;GO:0030522//intracellular receptor signaling pathway	MYB
Cs5g01480	0	7.08561	0.001	1.2832	10.3255	0.0156414	0.0357501	yes	Cs5g01480	Homeobox-leucine zipper protein ATHB-7 [Medicago truncatula]	-	-	GO:0003677//DNA binding	GO:0050896//response to stimulus;GO:0006351//transcription, DNA-templated	HD-ZIP
Cs5g02340	5.7456	22.2691	0.335036	1.45999	2.12357	0.00374236	0.00992346	yes	Cs5g02340	AP2/ERF domain-containing transcription factor [Populus trichocarpa]	-	GO:0043231//intracellular membrane-bounded organelle	GO:0003676//nucleic acid binding;GO:0001071//nucleic acid binding transcription factor activity	GO:0010243//response to organonitrogen compound;GO:0006351//transcription, DNA-templated	ERF
Cs5g02440	110.124	24.2935	3.2311	0.793224	-2.02623	2.83416e-14	2.4457e-13	yes	-	-	-	-	-	-	WRKY
Cs5g02630	21.0672	62.7583	1.38623	4.0953	1.5628	5.19042e-06	2.17796e-05	yes	-	-	-	-	-	-	ERF
Cs5g03010	45.0072	19.2324	4.97027	2.11715	-1.2312	0.00158952	0.0045193	yes	-	-	-	-	-	-	WRKY
Cs5g04410	2.8728	13.159	0.505074	2.40759	2.25302	0.0213208	0.0474671	yes	Cs5g04410	PREDICTED: LOB domain-containing protein 27-like isoform X1 [Cicer arietinum]	-	-	-	GO:0044699	LBD
Cs5g04740	466.351	1006.16	34.6025	76.2057	1.13902	6.84729e-43	1.71785e-41	yes	Cs5g04740	transcription factor Myb1 [Malus xiaojinensis]	-	-	GO:0003676//nucleic acid binding	GO:0009725//response to hormone;GO:0001101//response to acid	MYB_related
Cs5g04850	54.5832	14.1712	3.1789	0.870485	-1.86864	7.21508e-07	3.35485e-06	yes	Cs5g04850	DP-E2F-like 1 isoform 1 [Theobroma cacao]	-	GO:0044424	-	GO:0044786//cell cycle DNA replication;GO:0050794//regulation of cellular process;GO:0006351//transcription, DNA-templated	E2F/DP
Cs5g08360	1148.16	192.324	90.6723	13.5446	-2.74294	8.01018e-157	8.11458e-155	yes	Cs5g08360	AP2/ERF domain-containing transcription factor [Populus trichocarpa]	-	-	-	GO:0050789//regulation of biological process;GO:0006351//transcription, DNA-templated	ERF
Cs5g08980	4.788	25.3058	0.157717	0.861526	2.44956	0.000328077	0.00105011	yes	Cs5g08980	GRAS family transcription factor [Theobroma cacao]	-	-	-	GO:0006351//transcription, DNA-templated	GRAS
Cs5g09850	26.8128	88.064	2.70928	9.21902	1.7667	1.08844e-08	6.0877e-08	yes	-	-	-	-	-	-	GRF
Cs5g10240	6.7032	78.954	0.74834	8.46524	3.49979	1.7269e-16	1.69401e-15	yes	-	-	-	-	-	-	ERF
Cs5g10670	341.863	917.081	18.105	51.8573	1.51816	1.2315e-57	4.27326e-56	yes	-	-	-	-	-	-	MYB
Cs5g12260	39.2616	13.159	1.47157	0.532853	-1.46555	0.000416456	0.00131391	yes	-	-	-	-	-	-	SBP
Cs5g13080	50.7528	97.1741	2.12159	4.4403	1.06551	0.000204989	0.000683349	yes	Cs5g13080	SH2 domain protein B [Arabidopsis thaliana]	-	-	-	GO:0009987//cellular process	STAT
Cs5g13350	363.888	720.708	22.4537	45.1889	1.00902	2.19237e-26	3.36894e-25	yes	Cs5g13350	PREDICTED: probable salt tolerance-like protein At1g78600-like isoform 2 [Glycine max]	-	GO:0044464;GO:0044464;GO:0044464	GO:0046914//transition metal ion binding;GO:0046914//transition metal ion binding;GO:0046914//transition metal ion binding	-	DBB
Cs5g16180	190.562	392.745	8.09692	18.4601	1.18897	1.18734e-16	1.17715e-15	yes	-	-	-	-	-	-	NAC
Cs5g17820	0	57.6971	0.001	6.31325	12.6242	7.53498e-18	7.86426e-17	yes	Cs5g17820	K-box region and MADS-box transcription factor family protein isoform 1 [Theobroma cacao]	-	GO:0043231//intracellular membrane-bounded organelle	GO:0003676//nucleic acid binding;GO:0001071//nucleic acid binding transcription factor activity;GO:0005515//protein binding	GO:0080154//regulation of fertilization;GO:0048437//floral organ development;GO:0006351//transcription, DNA-templated	MIKC
Cs5g22140	88.0992	177.14	6.94598	16.0597	1.20919	5.93853e-08	3.09072e-07	yes	-	-	-	-	-	-	bHLH
Cs5g22950	148.428	392.745	8.66892	23.9533	1.4663	5.39091e-26	8.15503e-25	yes	-	-	-	-	-	-	DBB
Cs5g26470	4.788	18.2201	0.41151	1.58831	1.94849	0.0106654	0.0254775	yes	Cs5g26470	PREDICTED: GATA transcription factor 9-like [Vitis vinifera]	-	-	GO:0046914//transition metal ion binding;GO:0003677//DNA binding;GO:0001071//nucleic acid binding transcription factor activity	GO:0006351//transcription, DNA-templated	GATA
Cs5g27170	0.9576	11.1345	0.11702	1.3068	3.48121	0.00636217	0.0160292	yes	Cs5g27170	PREDICTED: LOB domain-containing protein 20 [Vitis vinifera]	-	-	-	GO:0002831;GO:0009755//hormone-mediated signaling pathway;GO:0001101//response to acid	LBD
Cs5g27430	22.9824	69.8439	2.70909	8.95852	1.72545	1.16477e-06	5.28371e-06	yes	Cs5g27430	WUSCHEL related homeobox 11 [Theobroma cacao]	-	GO:0043231//intracellular membrane-bounded organelle	GO:0003677//DNA binding;GO:0001071//nucleic acid binding transcription factor activity	GO:0006351//transcription, DNA-templated	WOX
Cs5g27670	68.9472	162.969	4.58565	11.3272	1.30459	7.47466e-10	4.61632e-09	yes	Cs5g27670	Integrase-type DNA-binding superfamily protein isoform 1 [Theobroma cacao]	-	-	-	GO:0006351//transcription, DNA-templated;GO:0006351//transcription, DNA-templated;GO:0006351//transcription, DNA-templated	ERF
Cs5g28680	1.9152	22.2691	0.133421	1.69863	3.67031	3.62271e-05	0.000135329	yes	-	-	-	-	-	-	B3
Cs5g29830	212.587	79.9662	28.6437	10.0615	-1.50937	6.4238e-15	5.78629e-14	yes	Cs5g29830	myb-related transcription factor LBM1 [Nicotiana tabacum]	-	-	-	GO:0009725//response to hormone	MYB
Cs5g29870	113.954	12.1468	10.993	1.17868	-3.22134	6.5972e-22	8.35892e-21	yes	Cs5g29870	ethylene response factor 10 [Actinidia deliciosa]	-	-	-	GO:0050896//response to stimulus	ERF
Cs5g29880	43.092	0	18.0404	0.001	-14.1389	2.37852e-13	1.9207e-12	yes	-	-	-	-	-	-	ERF
Cs5g30060	3.8304	23.2813	0.998331	5.99073	2.58514	0.000313464	0.00100771	yes	Cs5g30060	Lateral organ boundaries-domain 16 [Theobroma cacao]	-	GO:0043231//intracellular membrane-bounded organelle	-	GO:0010087//phloem or xylem histogenesis;GO:0009791//post-embryonic development;GO:0010160//formation of organ boundary	LBD
Cs5g30720	168.538	877.604	6.96224	36.9293	2.40714	8.07198e-111	5.80938e-109	yes	Cs5g30720	PREDICTED: heat stress transcription factor A-6b-like [Fragaria vesca subsp. vesca]	-	GO:0043231//intracellular membrane-bounded organelle;GO:0043231//intracellular membrane-bounded organelle;GO:0043231//intracellular membrane-bounded organelle;GO:0043231//intracellular membrane-bounded organelle	GO:0001071//nucleic acid binding transcription factor activity;GO:0003677//DNA binding;GO:0001071//nucleic acid binding transcription factor activity;GO:0003677//DNA binding;GO:0001071//nucleic acid binding transcription factor activity;GO:0003677//DNA binding;GO:0001071//nucleic acid binding transcription factor activity;GO:0003677//DNA binding	GO:0009642//response to light intensity;GO:0031323//regulation of cellular metabolic process;GO:0006351//transcription, DNA-templated;GO:0009642//response to light intensity;GO:0031323//regulation of cellular metabolic process;GO:0006351//transcription, DNA-templated;GO:0009642//response to light intensity;GO:0031323//regulation of cellular metabolic process;GO:0006351//transcription, DNA-templat…	HSF
Cs5g32530	432.835	912.02	30.5804	68.9916	1.17381	2.60719e-37	5.68081e-36	yes	-	-	-	-	-	-	CO-like
Cs5g32710	7.6608	35.4281	0.290537	1.41251	2.28147	4.26894e-05	0.000158006	yes	Cs5g32710	Indeterminate(ID)-domain 2 [Theobroma cacao]	-	-	GO:0005488//binding	-	C2H2
Cs6g04120	22.9824	2.02446	1.312	0.116423	-3.49432	1.96376e-05	7.62218e-05	yes	-	-	-	-	-	-	AP2
Cs6g04240	833.112	356.305	103.936	44.0725	-1.23774	3.40268e-42	8.34085e-41	yes	-	-	-	-	-	-	NF-YB
Cs6g04590	261.425	573.935	48.1806	108.218	1.16742	8.8887e-27	1.38784e-25	yes	-	-	-	-	-	-	S1Fa-like
Cs6g05660	110.124	3.03669	34.9469	0.941299	-5.21437	6.14349e-29	1.03644e-27	yes	-	-	-	-	-	-	C2H2
Cs6g06480	45.9648	120.455	2.31156	6.35424	1.45885	9.56708e-09	5.38431e-08	yes	-	-	-	-	-	-	MYB
Cs6g07820	1.9152	17.2079	0.0788813	0.808227	3.35701	0.000732495	0.00221552	yes	-	-	-	-	-	-	MYB
Cs6g08490	4.788	21.2568	0.849234	3.88799	2.19479	0.00250938	0.00686524	yes	Cs6g08490	Myb-like HTH transcriptional regulator family protein isoform 1 [Theobroma cacao]	-	-	GO:0003676//nucleic acid binding	-	G2-like
Cs6g09420	932.703	192.324	38.2874	8.70087	-2.13764	1.37021e-111	1.00647e-109	yes	Cs6g09420	WRKY transcription factor 17 [Dimocarpus longan]	ko04626//Plant-pathogen interaction	-	GO:0001071//nucleic acid binding transcription factor activity;GO:0003677//DNA binding;GO:0001071//nucleic acid binding transcription factor activity;GO:0003677//DNA binding;GO:0001071//nucleic acid binding transcription factor activity;GO:0003677//DNA binding	GO:0009408//response to heat;GO:0006351//transcription, DNA-templated;GO:0009408//response to heat;GO:0006351//transcription, DNA-templated;GO:0009408//response to heat;GO:0006351//transcription, DNA-templated	WRKY
Cs6g13560	38.304	14.1712	2.52666	0.958117	-1.39896	0.00121237	0.00352336	yes	-	-	-	-	-	-	NF-YA
Cs6g15420	0	17.2079	0.001	0.767349	9.58374	1.53628e-05	6.04975e-05	yes	-	-	-	-	-	-	Trihelix
Cs6g15680	295.899	5211.97	13.5839	250.925	4.20729	0	0	yes	-	-	-	-	-	-	Trihelix
Cs6g16800	2256.11	1130.66	90.8149	44.3585	-1.03372	1.54428e-75	7.12938e-74	yes	-	-	-	-	-	-	bZIP
Cs6g18700	666.49	4385.99	60.0737	339.79	2.49984	0	0	yes	-	-	-	-	-	-	LBD
Cs6g19280	196.308	72.8806	13.4496	4.73466	-1.50623	5.25576e-14	4.44566e-13	yes	-	-	-	-	-	-	CO-like
Cs6g19680	0	38.4648	0.001	2.48691	11.2801	7.53576e-12	5.52579e-11	yes	-	-	-	-	-	-	MIKC
Cs6g21210	1.9152	26.318	0.131279	1.96721	3.90544	3.07473e-06	1.32772e-05	yes	Cs6g21210	MYB60-like protein [Citrus macrophylla]	-	-	GO:0003676//nucleic acid binding;GO:0003676//nucleic acid binding	GO:0010035//response to inorganic substance;GO:0071704;GO:0001101//response to acid;GO:0044763;GO:0009628//response to abiotic stimulus;GO:0009725//response to hormone;GO:0006950//response to stress;GO:0010035//response to inorganic substance;GO:0071704;GO:0001101//response to acid;GO:0044763;GO:0009628//response to abiotic stimulus;GO:0009725//response to hormone;GO:0006950//response to stress	MYB
Cs6g21230	27.7704	51.6237	4.3983	9.00502	1.03378	0.00982733	0.023626	yes	Cs6g21230	Mini zinc finger 2 isoform 1 [Theobroma cacao]	-	-	GO:0003676//nucleic acid binding	GO:0048507//meristem development	ZF-HD
Cs6g22270	26.8128	11.1345	1.60161	0.744789	-1.10462	0.0139417	0.0323801	yes	Cs6g22270	PREDICTED: transcription factor TCP13 [Vitis vinifera]	-	-	-	GO:0032502//developmental process;GO:0032502//developmental process	TCP
Cs7g02010	651.168	1753.18	34.4102	99.6765	1.53442	4.39114e-104	2.92401e-102	yes	-	-	-	-	-	-	bHLH
Cs7g02230	151.301	299.62	12.8432	26.7166	1.05673	3.49511e-12	2.62134e-11	yes	Cs7g02230	Basic-leucine zipper transcription factor family protein isoform 1 [Theobroma cacao]	-	GO:0043231//intracellular membrane-bounded organelle;GO:0043231//intracellular membrane-bounded organelle	GO:0001071//nucleic acid binding transcription factor activity;GO:0003677//DNA binding;GO:0001071//nucleic acid binding transcription factor activity;GO:0003677//DNA binding	GO:0006972//hyperosmotic response;GO:0006351//transcription, DNA-templated;GO:0006972//hyperosmotic response;GO:0006351//transcription, DNA-templated	bZIP
Cs7g02340	38.304	93.1252	1.3626	3.72557	1.4511	1.8338e-06	8.13058e-06	yes	Cs7g02340	MADS-box protein AGL15 [Dimocarpus longan]	-	GO:0043231//intracellular membrane-bounded organelle;GO:0043231//intracellular membrane-bounded organelle	GO:0001071//nucleic acid binding transcription factor activity;GO:0046983//protein dimerization activity;GO:0003676//nucleic acid binding;GO:0001071//nucleic acid binding transcription factor activity;GO:0046983//protein dimerization activity;GO:0003676//nucleic acid binding	GO:0009908//flower development;GO:0009900;GO:0010227//floral organ abscission;GO:0009793//embryo development ending in seed dormancy;GO:0006351//transcription, DNA-templated;GO:0048575//short-day photoperiodism, flowering;GO:0051241;GO:0009733//response to auxin;GO:0009908//flower development;GO:0009900;GO:0010227//floral organ abscission;GO:0009793//embryo development ending in seed dormancy;GO:…	MIKC
Cs7g02780	0.9576	10.1223	0.170086	1.79556	3.4001	0.0117402	0.0277352	yes	Cs7g02780	B3 domain-containing protein [Medicago truncatula]	-	-	-	GO:0044699;GO:0006351//transcription, DNA-templated	B3
Cs7g03070	48.8376	20.2446	1.71906	0.797652	-1.10779	0.000649708	0.00198308	yes	-	-	-	-	-	-	C2H2
Cs7g04260	26.8128	0	1.58024	0.001	-10.6259	1.51646e-08	8.36908e-08	yes	-	-	-	-	-	-	WRKY
Cs7g04700	27.7704	85.0273	1.548	5.13877	1.73102	7.96024e-08	4.07448e-07	yes	Cs7g04700	PREDICTED: transcription factor BPE-like [Cucumis sativus]	-	-	GO:0005515//protein binding	-	bHLH
Cs7g05110	94.8024	187.263	9.74411	20.4217	1.0675	5.67659e-08	2.96378e-07	yes	Cs7g05110	overexpressor of cationic peroxidase 3 [Arabidopsis thaliana]	-	-	GO:0003677//DNA binding	GO:0001101//response to acid;GO:0044763;GO:0009725//response to hormone;GO:0050794//regulation of cellular process;GO:0006950//response to stress	HB-other
Cs7g06120	37.3464	210.544	5.26763	29.6612	2.49335	1.90436e-30	3.40349e-29	yes	Cs7g06120	Integrase-type DNA-binding superfamily protein [Theobroma cacao]	-	GO:0043231//intracellular membrane-bounded organelle	GO:0003676//nucleic acid binding;GO:0001071//nucleic acid binding transcription factor activity	GO:0006351//transcription, DNA-templated	ERF
Cs7g06180	52.668	144.749	2.73573	7.81877	1.51502	5.50844e-11	3.75815e-10	yes	Cs7g06180	PREDICTED: two-component response regulator ARR12-like [Vitis vinifera]	ko04075//Plant hormone signal transduction	-	GO:0005488//binding	GO:0048638//regulation of developmental growth;GO:0071704;GO:0042440//pigment metabolic process;GO:0048364//root development;GO:0007165//signal transduction;GO:0009735//response to cytokinin;GO:0044237//cellular metabolic process	ARR-B
Cs7g06840	137.894	59.7216	8.07875	3.13899	-1.36383	3.46413e-08	1.84423e-07	yes	Cs7g06840	CONSTANS-like 4 [Theobroma cacao]	-	GO:0044464	GO:0046914//transition metal ion binding	GO:0044699;GO:0009639//response to red or far red light;GO:0050789//regulation of biological process	CO-like
Cs7g07550	18.1944	39.477	0.936488	2.25089	1.26516	0.0075924	0.0187833	yes	Cs7g07550	PREDICTED: basic leucine zipper 9-like [Fragaria vesca subsp. vesca]	-	GO:0043231//intracellular membrane-bounded organelle;GO:0043231//intracellular membrane-bounded organelle;GO:0043231//intracellular membrane-bounded organelle	GO:0003677//DNA binding;GO:0003677//DNA binding;GO:0003677//DNA binding	GO:0006351//transcription, DNA-templated;GO:0006351//transcription, DNA-templated;GO:0006351//transcription, DNA-templated	bZIP
Cs7g10980	0	126.529	0.001	14.0029	13.7734	1.74932e-38	3.99484e-37	yes	-	-	-	-	-	-	MIKC
Cs7g11020	446.242	137.663	49.039	15.9784	-1.61781	8.45684e-38	1.88297e-36	yes	-	-	-	-	-	-	WRKY
Cs7g12830	155.131	335.048	8.66142	19.6995	1.18548	6.30224e-16	5.97385e-15	yes	-	-	-	-	-	-	NAC
Cs7g12840	92.8872	212.568	8.0124	19.1078	1.25386	7.87463e-12	5.76439e-11	yes	-	-	-	-	-	-	NAC
Cs7g13420	132.149	363.391	19.6709	55.2267	1.4893	2.1207e-25	3.13702e-24	yes	Cs7g13420	PREDICTED: transcription factor DIVARICATA-like isoform X1 [Cicer arietinum]	-	GO:0043231//intracellular membrane-bounded organelle	GO:0003676//nucleic acid binding	-	MYB
Cs7g15220	342.821	801.686	32.5773	75.7266	1.21693	1.04223e-40	2.48357e-39	yes	Cs7g15220	Growth-regulating factor 5 [Theobroma cacao]	-	GO:0043231//intracellular membrane-bounded organelle	GO:0032550;GO:0016817//hydrolase activity, acting on acid anhydrides	GO:0006351//transcription, DNA-templated	GRF
Cs7g15670	45.0072	99.1986	2.06549	4.98146	1.27008	8.55505e-06	3.49044e-05	yes	-	-	-	-	-	-	NAC
Cs7g16960	0	11.1345	0.001	7.26242	12.8262	0.00097925	0.00289332	yes	-	-	-	-	-	-	M-type
Cs7g17180	68.9472	130.578	3.90626	8.08528	1.04951	1.52639e-05	6.02078e-05	yes	-	-	-	-	-	-	WRKY
Cs7g17600	77.5656	28.3424	6.70861	2.6541	-1.33779	1.33149e-06	5.98919e-06	yes	-	-	-	-	-	-	NAC
Cs7g19640	156.089	51.6237	13.76	4.6766	-1.55695	3.77808e-13	3.01106e-12	yes	-	-	-	-	-	-	AP2
Cs7g19780	88.0992	172.079	3.76595	7.74206	1.0397	2.49251e-07	1.21833e-06	yes	Cs7g19780	inducer of CBF expression 1 [Populus trichocarpa]	-	-	GO:0005515//protein binding	GO:0009409//response to cold;GO:0010374//stomatal complex development;GO:0006351//transcription, DNA-templated	bHLH
Cs7g22420	50.7528	161.957	3.214	10.7704	1.74463	1.57674e-14	1.38296e-13	yes	-	-	-	-	-	-	NAC
Cs7g22430	3.8304	33.4036	0.36503	3.29127	3.17256	1.10678e-06	5.03672e-06	yes	-	-	-	-	-	-	NAC
Cs7g22450	12.4488	78.954	0.756604	5.01041	2.72732	3.33961e-13	2.67557e-12	yes	-	-	-	-	-	-	NAC
Cs7g22560	0.9576	14.1712	0.0967018	1.54904	4.00169	0.000980413	0.00289332	yes	-	-	-	-	-	-	NAC
Cs7g22610	104.378	208.519	4.15415	8.5336	1.0386	3.9067e-09	2.27784e-08	yes	Cs7g22610	PREDICTED: two-component response regulator-like APRR2 [Vitis vinifera]	-	-	GO:0005488//binding;GO:0005488//binding	GO:0007165//signal transduction;GO:0007165//signal transduction	ARR-B
Cs7g22980	33.516	14.1712	4.1231	1.87075	-1.14011	0.0055707	0.0142229	yes	Cs7g22980	Lsd one like 1 isoform 1 [Theobroma cacao]	-	GO:0043231//intracellular membrane-bounded organelle	-	GO:0030154//cell differentiation;GO:0009626//plant-type hypersensitive response	LSD
Cs7g23080	60.3288	345.171	4.65866	28.253	2.60042	7.20373e-49	2.05033e-47	yes	Cs7g23080	syringolide-induced protein 1-3-1B [Glycine max]	-	GO:0043231//intracellular membrane-bounded organelle	GO:0003676//nucleic acid binding	-	MYB
Cs7g24910	2129.7	811.809	34.389	14.0041	-1.2961	1.9476e-118	1.50289e-116	yes	-	-	-	-	-	-	C2H2
Cs7g25480	15.3216	45.5504	1.6804	5.37045	1.67624	9.05054e-05	0.000318131	yes	-	-	-	-	-	-	NZZ/SPL
Cs7g25680	604.246	2138.84	38.6415	130.116	1.75158	3.03898e-177	3.60879e-175	yes	-	-	-	-	-	-	GATA
Cs7g26710	176.198	1356.39	19.6089	131.144	2.74157	9.80022e-212	1.38728e-209	yes	-	-	-	-	-	-	LBD
Cs7g28700	25.8552	66.8072	2.93585	7.98939	1.44431	2.634e-05	0.000100431	yes	-	-	-	-	-	-	C2H2
Cs7g29570	5.7456	22.2691	0.508266	2.04775	2.01038	0.00374236	0.00992346	yes	-	-	-	-	-	-	WRKY
Cs7g30790	199.181	495.993	16.9448	40.3818	1.25286	3.206e-29	5.46913e-28	yes	-	-	-	-	-	-	Trihelix
Cs7g30830	143.64	336.06	7.38454	19.1572	1.37531	2.3918e-18	2.56908e-17	yes	-	-	-	-	-	-	ERF
Cs7g31000	5502.37	1866.55	161.532	59.4419	-1.44227	0	0	yes	-	-	-	-	-	-	C3H
Cs7g31610	0	7.08561	0.001	0.494442	8.94966	0.0156414	0.0357501	yes	-	-	-	-	-	-	MYB
Cs8g04280	1285.1	2852.47	100.107	214.007	1.09612	2.53794e-117	1.94439e-115	yes	Cs8g04280	PREDICTED: zinc finger protein ZAT10-like [Vitis vinifera]	-	-	-	GO:0009628//response to abiotic stimulus;GO:0006950//response to stress	C2H2
Cs8g04300	63.2016	14.1712	8.86395	1.78913	-2.30869	1.50033e-08	8.2867e-08	yes	-	-	-	-	-	-	LBD
Cs8g05910	17.2368	122.48	1.50381	10.0438	2.73961	1.19457e-20	1.4353e-19	yes	-	-	-	-	-	-	ERF
Cs8g07630	22.9824	60.7338	1.4005	3.70789	1.40466	4.22655e-05	0.000156519	yes	Cs8g07630	Basic-leucine zipper transcription factor family protein isoform 1 [Theobroma cacao]	-	-	GO:0001071//nucleic acid binding transcription factor activity;GO:0003677//DNA binding	GO:0006351//transcription, DNA-templated	bZIP
Cs8g08350	7.6608	25.3058	1.53655	4.93113	1.68222	0.00458377	0.0119021	yes	Cs8g08350	PREDICTED: zinc finger CCCH domain-containing protein 11-like [Glycine max]	-	GO:0043231//intracellular membrane-bounded organelle	GO:0003676//nucleic acid binding;GO:0043169//cation binding	-	C3H
Cs8g09710	41.1768	96.1619	3.46536	8.72614	1.33234	3.18686e-06	1.37282e-05	yes	-	-	-	-	-	-	B3
Cs8g14700	12.4488	38.4648	0.734642	2.31205	1.65406	0.000311016	0.00100105	yes	Cs8g14700	NAC transcription factor 037 [Jatropha curcas]	-	-	GO:0003676//nucleic acid binding;GO:0003676//nucleic acid binding	GO:0006351//transcription, DNA-templated;GO:0006351//transcription, DNA-templated;GO:0010243//response to organonitrogen compound	NAC
Cs8g14710	127.361	69.8439	17.0489	8.08689	-1.07602	6.43176e-05	0.000231446	yes	Cs8g14710	PREDICTED: myb-like protein H [Vitis vinifera]	-	-	GO:0005488//binding	-	MYB
Cs8g15050	1032.29	3243.19	67.5154	204.095	1.59595	4.69101e-240	7.21369e-238	yes	Cs8g15050	PREDICTED: protein ABSCISIC ACID-INSENSITIVE 5-like [Fragaria vesca subsp. vesca]	ko04075//Plant hormone signal transduction	-	-	GO:0050896//response to stimulus;GO:0050896//response to stimulus;GO:0050896//response to stimulus;GO:0050896//response to stimulus;GO:0050896//response to stimulus;GO:0050896//response to stimulus;GO:0050896//response to stimulus	bZIP
Cs8g15510	9.576	28.3424	1.1239	3.42679	1.60834	0.00513866	0.0132161	yes	-	-	-	-	-	-	C2H2
Cs8g15780	0	10.1223	0.001	1.05352	10.041	0.00195752	0.00545956	yes	Cs8g15780	MYB24 [Malus domestica]	-	-	-	GO:0001101//response to acid	MYB
Cs8g16430	34.4736	120.455	2.36777	8.69257	1.87625	2.27581e-12	1.72746e-11	yes	-	-	-	-	-	-	GATA
Cs8g16870	0	39.477	0.001	4.38863	12.0996	3.77503e-12	2.81971e-11	yes	-	-	-	-	-	-	NAC
Cs8g16930	27.7704	58.7094	0.820611	1.99156	1.27913	0.00119738	0.00348311	yes	Cs8g16930	Auxin response factor 4 isoform 1 [Theobroma cacao]	-	GO:0043231//intracellular membrane-bounded organelle;GO:0043231//intracellular membrane-bounded organelle	GO:0003676//nucleic acid binding;GO:0005515//protein binding;GO:0003676//nucleic acid binding;GO:0005515//protein binding	GO:0009755//hormone-mediated signaling pathway;GO:0009791//post-embryonic development;GO:0001708//cell fate specification;GO:0006351//transcription, DNA-templated;GO:0009755//hormone-mediated signaling pathway;GO:0009791//post-embryonic development;GO:0001708//cell fate specification;GO:0006351//transcription, DNA-templated	ARF
Cs8g17920	6.7032	51.6237	0.559278	4.51275	3.01237	1.4282e-09	8.63588e-09	yes	Cs8g17920	Myb domain protein 59 isoform 2 [Theobroma cacao]	-	-	GO:0005488//binding;GO:0005488//binding	GO:0001101//response to acid;GO:0009725//response to hormone;GO:0001101//response to acid;GO:0009725//response to hormone	MYB_related
Cs8g18710	456.775	156.896	17.7798	6.16967	-1.52697	5.78702e-34	1.15497e-32	yes	-	-	-	-	-	-	GRAS
Cs9g01750	0.9576	13.159	0.0882989	1.19861	3.76282	0.00183717	0.00516232	yes	Cs9g01750	R2R3 transcription factor MYB108-like protein 1 [Vitis vinifera]	-	-	GO:0005488//binding	GO:0009725//response to hormone;GO:0001101//response to acid	MYB
Cs9g02040	27.7704	60.7338	1.93635	4.38818	1.18028	0.000627239	0.00191916	yes	-	-	-	-	-	-	WRKY
Cs9g02760	71.82	161.957	8.82559	19.606	1.15153	4.72242e-09	2.73333e-08	yes	Cs9g02760	PREDICTED: two-component response regulator ARR2-like [Cucumis sativus]	ko04075//Plant hormone signal transduction	-	GO:0016772//transferase activity, transferring phosphorus-containing groups;GO:0003676//nucleic acid binding;GO:0004871//signal transducer activity;GO:0016772//transferase activity, transferring phosphorus-containing groups;GO:0003676//nucleic acid binding;GO:0004871//signal transducer activity;GO:0016772//transferase activity, transferring phosphorus-containing groups;GO:0003676//nucleic acid bi…	GO:0000160//phosphorelay signal transduction system;GO:0048638//regulation of developmental growth;GO:0010118//stomatal movement;GO:0046283//anthocyanin-containing compound metabolic process;GO:0015995//chlorophyll biosynthetic process;GO:0010015//root morphogenesis;GO:0006796//phosphate-containing compound metabolic process;GO:0010260//organ senescence;GO:0009735//response to cytokinin;GO:000016…	ARR-B
Cs9g08460	247.061	22.2691	34.9354	3.1342	-3.47852	8.41456e-49	2.38859e-47	yes	-	-	-	-	-	-	bHLH
Cs9g10480	134.064	61.7461	14.5944	7.05572	-1.04855	3.34276e-07	1.61509e-06	yes	-	-	-	-	-	-	MYB
Cs9g10650	194.393	54.6604	19.8898	5.93885	-1.74377	3.78615e-19	4.24824e-18	yes	-	-	-	-	-	-	ERF
Cs9g13610	150.343	31.3791	12.1334	2.66028	-2.18933	8.99052e-20	1.03653e-18	yes	-	-	-	-	-	-	ERF
Cs9g13620	168.538	56.6849	13.9126	4.80692	-1.53321	6.22274e-14	5.23254e-13	yes	-	-	-	-	-	-	ERF
Cs9g16820	9.576	26.318	1.50208	3.77701	1.33028	0.0114032	0.0270586	yes	Cs9g16820	PREDICTED: ethylene-responsive transcription factor ERF025-like [Vitis vinifera]	-	GO:0043231//intracellular membrane-bounded organelle	GO:0003676//nucleic acid binding;GO:0001071//nucleic acid binding transcription factor activity	GO:0006351//transcription, DNA-templated	ERF
Cs9g16840	2.8728	25.3058	0.167069	1.54576	3.2098	2.77623e-05	0.00010544	yes	Cs9g16840	type-b response regulator [Populus trichocarpa]	-	-	-	GO:0009987//cellular process	ARR-B
Cs9g16850	1.9152	23.2813	0.107801	1.34255	3.63853	1.96376e-05	7.62218e-05	yes	-	-	-	-	-	-	ARR-B
Cs9g16980	188.647	790.552	5.82827	24.7589	2.08681	2.29509e-84	1.18496e-82	yes	Cs9g16980	Homeobox-leucine zipper family protein / lipid-binding START domain-containing protein isoform 1 [Theobroma cacao]	-	GO:0043231//intracellular membrane-bounded organelle;GO:0043231//intracellular membrane-bounded organelle;GO:0043231//intracellular membrane-bounded organelle;GO:0043231//intracellular membrane-bounded organelle;GO:0043231//intracellular membrane-bounded organelle	GO:0001071//nucleic acid binding transcription factor activity;GO:0003677//DNA binding;GO:0001071//nucleic acid binding transcription factor activity;GO:0003677//DNA binding;GO:0001071//nucleic acid binding transcription factor activity;GO:0003677//DNA binding;GO:0001071//nucleic acid binding transcription factor activity;GO:0003677//DNA binding;GO:0001071//nucleic acid binding transcription fact…	GO:0048437//floral organ development;GO:0010053//root epidermal cell differentiation;GO:0043479;GO:0006351//transcription, DNA-templated;GO:0048437//floral organ development;GO:0010053//root epidermal cell differentiation;GO:0043479;GO:0006351//transcription, DNA-templated;GO:0048437//floral organ development;GO:0010053//root epidermal cell differentiation;GO:0043479;GO:0006351//transcription, DN…	HD-ZIP
Cs9g17890	27.7704	4.04892	1.97772	0.272062	-2.86183	1.95723e-05	7.60787e-05	yes	-	-	-	-	-	-	NAC
Cs9g18480	29.6856	0	2.33786	0.001	-11.191	1.90354e-09	1.13686e-08	yes	-	-	-	-	-	-	WRKY
orange1.1t00182	43.092	181.189	2.9726	12.2173	2.03913	3.94713e-21	4.83496e-20	yes	orange1.1t00182	PREDICTED: GATA transcription factor 2 [Vitis vinifera]	-	-	GO:0005488//binding;GO:0003677//DNA binding	GO:0006351//transcription, DNA-templated	GATA
orange1.1t00185	5609.62	2659.13	461.177	203.822	-1.17801	3.75152e-175	4.35809e-173	yes	-	-	-	-	-	-	bHLH
orange1.1t00189	15.3216	33.4036	0.733581	1.84105	1.3275	0.0133924	0.0312446	yes	-	-	-	-	-	-	C2H2
orange1.1t00199	146.513	56.6849	4.66112	1.91212	-1.2855	2.90374e-10	1.86445e-09	yes	orange1.1t00199	SCL6 [Citrus trifoliata]	-	-	-	GO:0030154//cell differentiation;GO:0006351//transcription, DNA-templated	GRAS
orange1.1t00246	39.2616	133.614	3.6096	12.3912	1.77941	2.65369e-13	2.13967e-12	yes	orange1.1t00246	PREDICTED: LOB domain-containing protein 18 [Vitis vinifera]	-	GO:0043231//intracellular membrane-bounded organelle	-	GO:0010087//phloem or xylem histogenesis;GO:0009791//post-embryonic development;GO:0010160//formation of organ boundary	LBD
orange1.1t00294	22.0248	44.5381	1.61172	3.5534	1.1406	0.00683275	0.0170799	yes	-	-	-	-	-	-	ARR-B
orange1.1t00309	1755.28	534.458	58.9544	18.3107	-1.68691	1.7476e-136	1.5436e-134	yes	orange1.1t00309	HD domain class transcription factor isoform 1 [Theobroma cacao]	-	GO:0043231//intracellular membrane-bounded organelle;GO:0043231//intracellular membrane-bounded organelle;GO:0043231//intracellular membrane-bounded organelle;GO:0043231//intracellular membrane-bounded organelle;GO:0043231//intracellular membrane-bounded organelle;GO:0043231//intracellular membrane-bounded organelle;GO:0043231//intracellular membrane-bounded organelle	GO:0001071//nucleic acid binding transcription factor activity;GO:0003677//DNA binding;GO:0001071//nucleic acid binding transcription factor activity;GO:0003677//DNA binding;GO:0001071//nucleic acid binding transcription factor activity;GO:0003677//DNA binding;GO:0001071//nucleic acid binding transcription factor activity;GO:0003677//DNA binding;GO:0001071//nucleic acid binding transcription fact…	GO:0048437//floral organ development;GO:0010053//root epidermal cell differentiation;GO:0043479;GO:0006351//transcription, DNA-templated;GO:0048437//floral organ development;GO:0010053//root epidermal cell differentiation;GO:0043479;GO:0006351//transcription, DNA-templated;GO:0048437//floral organ development;GO:0010053//root epidermal cell differentiation;GO:0043479;GO:0006351//transcription, DN…	HD-ZIP
orange1.1t00363	38.304	11.1345	1.32075	0.435439	-1.60081	0.000144544	0.00049371	yes	orange1.1t00363	MYC2 [Citrus sinensis]	-	-	GO:0016491//oxidoreductase activity;GO:0005515//protein binding;GO:0016491//oxidoreductase activity;GO:0005515//protein binding;GO:0016491//oxidoreductase activity;GO:0005515//protein binding;GO:0016491//oxidoreductase activity;GO:0005515//protein binding	GO:0044699;GO:0003002//regionalization;GO:0044699;GO:0003002//regionalization	bHLH
orange1.1t00506	14.364	83.0029	4.42507	23.2405	2.39287	4.74836e-13	3.75772e-12	yes	orange1.1t00506	AP2/ERF domain-containing transcription factor [Populus trichocarpa]	-	GO:0043231//intracellular membrane-bounded organelle	GO:0003676//nucleic acid binding;GO:0001071//nucleic acid binding transcription factor activity	GO:0006351//transcription, DNA-templated	ERF
orange1.1t00589	0	9.11007	0.001	0.557014	9.12157	0.00391328	0.010314	yes	-	-	-	-	-	-	NAC
orange1.1t01261	52.668	102.235	5.16169	11.2419	1.12297	0.000108621	0.000377955	yes	-	-	-	-	-	-	Dof
orange1.1t01603	169.495	18.2201	10.8012	1.19468	-3.1765	1.04841e-31	1.94868e-30	yes	-	-	-	-	-	-	HSF
orange1.1t01636	11.4912	37.4525	0.594825	2.08457	1.80921	0.00022598	0.000748887	yes	orange1.1t01636	C2H2-like zinc finger protein [Theobroma cacao]	-	GO:0043231//intracellular membrane-bounded organelle	GO:0043169//cation binding;GO:0046983//protein dimerization activity;GO:0000975//regulatory region DNA binding	GO:0009581//detection of external stimulus;GO:0050879//multicellular organismal movement;GO:0009630//gravitropism;GO:0010675	C2H2
orange1.1t01713	709.582	1349.3	46.2181	92.8046	1.00574	1.37323e-41	3.32044e-40	yes	orange1.1t01713	WRKY1 [Hevea brasiliensis]	-	-	-	GO:0051707//response to other organism;GO:0006351//transcription, DNA-templated	WRKY
orange1.1t01728	19.152	3.03669	2.06424	0.303802	-2.76441	0.000860688	0.0025752	yes	orange1.1t01728	myb-like transcription factor Myb 5 [Gossypium hirsutum]	-	-	GO:0003676//nucleic acid binding	GO:0001101//response to acid;GO:0009725//response to hormone	MYB
orange1.1t01783	309.305	120.455	6.45388	2.64107	-1.28904	6.41986e-20	7.43361e-19	yes	-	-	-	-	-	-	bHLH
orange1.1t02600	75.6504	18.2201	14.7024	3.75982	-1.96732	1.28224e-09	7.78852e-09	yes	orange1.1t02600	WRKY-type DNA binding protein 1 [Theobroma cacao]	-	-	GO:0001071//nucleic acid binding transcription factor activity;GO:0003677//DNA binding	GO:0031667//response to nutrient levels;GO:0006355//regulation of transcription, DNA-templated;GO:0048528//post-embryonic root development	WRKY
orange1.1t02759	127.361	54.6604	15.4075	7.03281	-1.13146	1.11112e-07	5.62004e-07	yes	-	-	-	-	-	-	WRKY
orange1.1t03130	23.94	58.7094	1.45886	3.5843	1.29685	0.000159369	0.000540888	yes	-	-	-	-	-	-	bZIP
orange1.1t03247	3.8304	25.3058	0.292378	1.97094	2.75298	0.000104826	0.000365523	yes	-	-	-	-	-	-	G2-like
orange1.1t03336	0	10.1223	0.001	0.536929	9.06859	0.00195752	0.00545956	yes	-	-	-	-	-	-	GRAS
orange1.1t03822	2.8728	35.4281	0.275772	3.11596	3.49813	6.84614e-08	3.5364e-07	yes	orange1.1t03822	Integrase-type DNA-binding superfamily protein [Theobroma cacao]	-	-	GO:0003676//nucleic acid binding	GO:0006351//transcription, DNA-templated	ERF
orange1.1t04055	18.1944	46.5626	0.74177	1.95787	1.40024	0.00043108	0.00135724	yes	orange1.1t04055	transcription factor APETALA2 [Citrus trifoliata]	-	GO:0043231//intracellular membrane-bounded organelle	GO:0003676//nucleic acid binding;GO:0001071//nucleic acid binding transcription factor activity	GO:0009791//post-embryonic development;GO:0003006//developmental process involved in reproduction;GO:0006351//transcription, DNA-templated	AP2
orange1.1t05411	34.4736	298.608	4.6476	37.163	2.99931	2.47399e-53	7.83432e-52	yes	orange1.1t05411	Integrase-type DNA-binding superfamily protein [Theobroma cacao]	-	-	-	GO:0006351//transcription, DNA-templated	ERF
