# Supplementary material for: Intra-Specific Variation in Desiccation Tolerance of Citrus sinensis ‘bingtangcheng’ (L.) Seeds under Different Environmental Conditions in China
Source: Int J Mol Sci. 2023 Apr 17;24(8):7393. doi: 10.3390/ijms24087393 (PMC10139128; doi:10.3390/ijms24087393)
Supplement: Supplementary file 1 [file ijms-24-07393-s001.zip › Supplemental Data S5 DS0 vs DS6 TF genes.xlsx]

## Sheet: supplemental data 5 DS0 vs DS1
id	DS0_count	DS6_count	DS0_fpkm	DS6_fpkm	log2(FC)	Pvalue	FDR	significant	Symbol	Description	Pathway	GO Component	GO Function	GO Process	TF_family
Cs1g01320	222.163	394.489	11.2928	23.6942	1.06913	8.41578e-12	6.88662e-11	yes	-	-	-	-	-	-	ERF
Cs1g03280	297.814	48.2392	40.3205	6.68923	-2.5916	1.52039e-44	4.49172e-43	yes	-	-	-	-	-	-	ERF
Cs1g03310	17.2368	0	1.98032	0.001	-10.9515	1.53628e-05	6.93935e-05	yes	-	-	-	-	-	-	ERF
Cs1g03390	46.9224	108.27	2.4924	5.89606	1.24222	1.16247e-06	6.01365e-06	yes	-	-	-	-	-	-	HD-ZIP
Cs1g07620	29.6856	10.7198	1.24965	0.51289	-1.2848	0.0043629	0.0127748	yes	-	-	-	-	-	-	SBP
Cs1g07950	1804.12	4237.54	229.713	520.24	1.17934	1.8856e-180	2.89029e-178	yes	-	-	-	-	-	-	ERF
Cs1g08440	1057.19	2810.74	122.545	293.07	1.25793	5.80914e-164	7.97927e-162	yes	-	-	-	-	-	-	NAC
Cs1g09670	27.7704	11.7918	1.74277	0.818834	-1.08974	0.0166959	0.0420187	yes	-	-	-	-	-	-	NAC
Cs1g11880	68.9472	135.07	13.085	26.7642	1.03239	4.96858e-06	2.38647e-05	yes	Cs1g11880	AP2/ERF domain-containing transcription factor [Populus trichocarpa]	-	GO:0043231//intracellular membrane-bounded organelle	GO:0003676//nucleic acid binding;GO:0001071//nucleic acid binding transcription factor activity	GO:0006351//transcription, DNA-templated	ERF
Cs1g17780	108.209	47.1672	7.17412	3.48633	-1.04109	1.16247e-06	6.01365e-06	yes	-	-	-	-	-	-	NF-YA
Cs1g18060	10.5336	26.7995	0.779369	2.26638	1.54001	0.0139417	0.0357987	yes	Cs1g18060	MYB7 [Theobroma cacao]	-	-	GO:0003676//nucleic acid binding	-	MYB
Cs1g18580	97.6752	45.0232	6.52433	3.16917	-1.04172	1.18215e-05	5.4196e-05	yes	-	-	-	-	-	-	Dof
Cs1g21160	87.1416	204.748	6.27365	15.9771	1.34863	5.44618e-12	4.52309e-11	yes	-	-	-	-	-	-	HD-ZIP
Cs1g21200	4.788	17.1517	0.440733	1.64111	1.8967	0.0169593	0.0425299	yes	-	-	-	-	-	-	MYB
Cs1g21500	0.9576	15.0077	0.0610158	0.919049	3.91289	0.000521183	0.0018408	yes	-	-	-	-	-	-	GRAS
Cs1g22660	256.637	690.356	17.8042	45.2267	1.34496	1.90909e-44	5.61654e-43	yes	Cs1g22660	PREDICTED: heat shock factor protein HSF24-like [Vitis vinifera]	-	GO:0043231//intracellular membrane-bounded organelle	GO:0001071//nucleic acid binding transcription factor activity;GO:0003677//DNA binding	GO:0006351//transcription, DNA-templated	HSF
Cs1g23110	7.6608	0	0.572418	0.001	-9.16093	0.00782344	0.0215005	yes	Cs1g23110	f-box family protein [Populus trichocarpa]	-	-	GO:0003676//nucleic acid binding	GO:0006351//transcription, DNA-templated	Dof
Cs1g23520	1591.53	554.214	52.9864	19.3399	-1.45404	4.16557e-105	3.27562e-103	yes	Cs1g23520	BEL1-like homeodomain protein 2 isoform 1 [Theobroma cacao]	-	-	GO:0003677//DNA binding;GO:0003677//DNA binding	-	TALE
Cs1g24200	45.0072	121.134	4.7494	14.5621	1.6164	3.6011e-09	2.3924e-08	yes	-	-	-	-	-	-	ZF-HD
Cs2g02790	1134.76	316.235	44.5711	14.0766	-1.66281	1.26004e-101	9.4853e-100	yes	Cs2g02790	WRKY family transcription factor [Theobroma cacao]	-	-	GO:0003677//DNA binding;GO:0001071//nucleic acid binding transcription factor activity;GO:0003677//DNA binding	GO:0050896//response to stimulus;GO:0006351//transcription, DNA-templated;GO:0009267//cellular response to starvation;GO:0042221//response to chemical;GO:0006351//transcription, DNA-templated	WRKY
Cs2g02930	9.576	30.0155	1.40646	4.75961	1.75877	0.00224347	0.00702326	yes	Cs2g02930	Homeodomain-like superfamily protein [Theobroma cacao]	-	-	GO:0003676//nucleic acid binding	-	G2-like
Cs2g02950	19.152	63.2469	2.31509	7.80799	1.75388	1.20308e-06	6.21157e-06	yes	-	-	-	-	-	-	M-type
Cs2g03840	29.6856	69.6788	3.88566	9.40211	1.27482	8.17128e-05	0.000331569	yes	-	-	-	-	-	-	WRKY
Cs2g04520	413.683	182.237	39.2249	16.7004	-1.23189	3.38903e-21	4.73502e-20	yes	Cs2g04520	WRKY transcription factor 50.1 [Jatropha curcas]	-	-	GO:0003677//DNA binding;GO:0001071//nucleic acid binding transcription factor activity;GO:0003677//DNA binding;GO:0001071//nucleic acid binding transcription factor activity	GO:0006351//transcription, DNA-templated;GO:0006351//transcription, DNA-templated	WRKY
Cs2g05280	979.625	376.265	120.817	48.575	-1.31454	1.20544e-58	4.82018e-57	yes	Cs2g05280	PREDICTED: pathogenesis-related genes transcriptional activator PTI5-like [Cicer arietinum]	ko04075//Plant hormone signal transduction	GO:0043231//intracellular membrane-bounded organelle	GO:0003676//nucleic acid binding;GO:0001071//nucleic acid binding transcription factor activity	GO:0006351//transcription, DNA-templated	ERF
Cs2g05490	21.0672	45.0232	1.36295	3.01652	1.14615	0.00433513	0.012708	yes	Cs2g05490	NAC domain containing protein 73 [Theobroma cacao]	-	-	GO:0016772//transferase activity, transferring phosphorus-containing groups;GO:0097159//organic cyclic compound binding;GO:1901363;GO:0016772//transferase activity, transferring phosphorus-containing groups;GO:0097159//organic cyclic compound binding;GO:1901363;GO:0016772//transferase activity, transferring phosphorus-containing groups;GO:0097159//organic cyclic compound binding;GO:1901363	GO:0050789//regulation of biological process;GO:0006351//transcription, DNA-templated;GO:0050789//regulation of biological process;GO:0006351//transcription, DNA-templated;GO:0050789//regulation of biological process;GO:0006351//transcription, DNA-templated	NAC
Cs2g05670	135.979	57.887	4.42959	2.19567	-1.01251	2.45348e-08	1.50955e-07	yes	-	-	-	-	-	-	C3H
Cs2g05740	78.5232	28.9435	6.24882	2.5793	-1.2766	1.69946e-06	8.62283e-06	yes	-	-	-	-	-	-	Dof
Cs2g06120	171.41	39.6633	39.7285	9.23613	-2.10481	2.65901e-20	3.55313e-19	yes	Cs2g06120	PREDICTED: heat stress transcription factor B-2a-like [Glycine max]	-	GO:0043231//intracellular membrane-bounded organelle	GO:0003677//DNA binding;GO:0001071//nucleic acid binding transcription factor activity	GO:0006351//transcription, DNA-templated	HSF
Cs2g06460	4.788	18.2237	0.405586	1.56491	1.948	0.0106654	0.028403	yes	-	-	-	-	-	-	NAC
Cs2g06590	142.682	293.723	6.73975	13.7661	1.03035	7.42917e-13	6.58749e-12	yes	-	-	-	-	-	-	MYB_related
Cs2g08080	139.81	56.815	5.39558	2.46498	-1.1302	3.59985e-09	2.3924e-08	yes	-	-	-	-	-	-	TCP
Cs2g15130	1180.72	526.343	32.2637	14.1831	-1.18574	1.48622e-53	5.40173e-52	yes	Cs2g15130	Auxin response factor 6 isoform 2 [Theobroma cacao]	-	GO:0043231//intracellular membrane-bounded organelle;GO:0043231//intracellular membrane-bounded organelle;GO:0043231//intracellular membrane-bounded organelle	GO:0003676//nucleic acid binding;GO:0005515//protein binding;GO:0003676//nucleic acid binding;GO:0005515//protein binding;GO:0003676//nucleic acid binding;GO:0005515//protein binding	GO:0009755//hormone-mediated signaling pathway;GO:0006351//transcription, DNA-templated;GO:0009755//hormone-mediated signaling pathway;GO:0006351//transcription, DNA-templated;GO:0009755//hormone-mediated signaling pathway;GO:0006351//transcription, DNA-templated	ARF
Cs2g15630	7.6608	22.5116	0.20693	0.677942	1.71202	0.0107331	0.0285509	yes	Cs2g15630	PREDICTED: transcription factor bHLH30-like [Glycine max]	-	-	GO:0005515//protein binding	-	bHLH
Cs2g16940	139.81	38.5913	6.71104	1.82433	-1.87917	1.87842e-14	1.8277e-13	yes	-	-	-	-	-	-	GRAS
Cs2g19420	193.435	75.0387	6.19115	2.70027	-1.1971	5.19725e-13	4.6348e-12	yes	-	-	-	-	-	-	FAR1
Cs2g19520	104.378	48.2392	12.6905	5.11603	-1.31065	7.0237e-06	3.326e-05	yes	-	-	-	-	-	-	SAP
Cs2g23660	1082.09	2460.2	110.033	239.646	1.12297	3.13922e-109	2.64558e-107	yes	-	-	-	-	-	-	ERF
Cs2g27220	1.9152	11.7918	0.109934	0.708471	2.68807	0.0129695	0.0335793	yes	-	-	-	-	-	-	NAC
Cs2g30300	328.457	139.358	13.0831	6.27218	-1.06067	2.67418e-18	3.22871e-17	yes	Cs2g30300	PREDICTED: zinc finger CCCH domain-containing protein 30-like [Vitis vinifera]	-	GO:0044424;GO:0044424;GO:0044424;GO:0044424	-	-	C3H
Cs2g30350	258.552	110.414	15.9891	6.75652	-1.24274	9.68101e-15	9.55587e-14	yes	Cs2g30350	PREDICTED: nuclear transcription factor Y subunit A-1-like [Glycine max]	-	GO:0044798//nuclear transcription factor complex;GO:0044798//nuclear transcription factor complex;GO:0044798//nuclear transcription factor complex;GO:0044798//nuclear transcription factor complex	GO:0003676//nucleic acid binding;GO:0001071//nucleic acid binding transcription factor activity;GO:0003676//nucleic acid binding;GO:0001071//nucleic acid binding transcription factor activity;GO:0003676//nucleic acid binding;GO:0001071//nucleic acid binding transcription factor activity;GO:0003676//nucleic acid binding;GO:0001071//nucleic acid binding transcription factor activity	GO:0048316//seed development;GO:0050789//regulation of biological process;GO:0009555//pollen development;GO:0006351//transcription, DNA-templated;GO:0009790//embryo development;GO:0048316//seed development;GO:0050789//regulation of biological process;GO:0009555//pollen development;GO:0006351//transcription, DNA-templated;GO:0009790//embryo development;GO:0048316//seed development;GO:0050789//regu…	NF-YA
Cs3g01350	72.7776	22.5116	5.21827	1.81717	-1.52188	3.30914e-07	1.81578e-06	yes	Cs3g01350	NAC domain containing protein 35 [Theobroma cacao]	-	-	GO:0003676//nucleic acid binding	GO:0006351//transcription, DNA-templated	NAC
Cs3g03300	586.051	235.836	20.8469	9.46787	-1.13872	7.45862e-34	1.64175e-32	yes	Cs3g03300	PREDICTED: protein FAR1-RELATED SEQUENCE 11-like [Vitis vinifera]	-	-	GO:0046914//transition metal ion binding;GO:0046914//transition metal ion binding;GO:0046914//transition metal ion binding;GO:0046914//transition metal ion binding;GO:0046914//transition metal ion binding;GO:0046914//transition metal ion binding;GO:0046914//transition metal ion binding;GO:0046914//transition metal ion binding	-	FAR1
Cs3g05080	11.4912	0	0.227479	0.001	-7.82959	0.00097925	0.00328899	yes	Cs3g05080	Kinase superfamily protein isoform 2 [Theobroma cacao]	-	-	GO:0005488//binding;GO:0016740//transferase activity	GO:0044260;GO:0090304	Trihelix
Cs3g06940	37.3464	6.43189	0.76902	0.14121	-2.44518	1.67496e-06	8.51019e-06	yes	Cs3g06940	ethylene-insensitive 3-like 1 protein [Citrus sinensis]	ko04075//Plant hormone signal transduction	GO:0043231//intracellular membrane-bounded organelle;GO:0043231//intracellular membrane-bounded organelle	GO:0001071//nucleic acid binding transcription factor activity;GO:0001071//nucleic acid binding transcription factor activity	GO:0006351//transcription, DNA-templated;GO:0006351//transcription, DNA-templated	EIL
Cs3g07030	94.8024	39.6633	8.26042	4.09107	-1.01374	2.66625e-06	1.32113e-05	yes	Cs3g07030	Nuclear factor Y isoform 2 [Theobroma cacao]	-	GO:0044444//cytoplasmic part;GO:0043231//intracellular membrane-bounded organelle	GO:0046983//protein dimerization activity;GO:0003677//DNA binding	-	NF-YC
Cs3g07310	11.4912	31.0875	0.837958	2.19251	1.38763	0.002916	0.00889431	yes	Cs3g07310	AP2/EREBP transcriptional factor WRI1 [Jatropha curcas]	-	-	GO:0016491//oxidoreductase activity	GO:0006351//transcription, DNA-templated	AP2
Cs3g09270	147.47	57.887	9.24819	4.413	-1.06741	5.16398e-10	3.68731e-09	yes	Cs3g09270	Homeodomain-like superfamily protein isoform 1 [Theobroma cacao]	-	-	-	GO:0007275//multicellular organismal development;GO:0007275//multicellular organismal development;GO:0007275//multicellular organismal development	G2-like
Cs3g12190	84.2688	33.2314	2.1643	0.884815	-1.29045	2.85239e-06	1.40874e-05	yes	-	-	-	-	-	-	ERF
Cs3g13020	67.9896	27.8715	2.78825	1.18198	-1.23815	5.68206e-05	0.000237113	yes	-	-	-	-	-	-	CPP
Cs3g15890	96.7176	443.8	14.6598	60.1629	2.03701	9.47137e-53	3.38425e-51	yes	-	-	-	-	-	-	LBD
Cs3g19420	13.4064	2.14396	1.23985	0.234587	-2.40197	0.0074061	0.0205781	yes	Cs3g19420	AP2/ERF domain-containing transcription factor [Populus trichocarpa]	-	-	-	GO:0080090//regulation of primary metabolic process;GO:0001101//response to acid;GO:0010468//regulation of gene expression;GO:0009266//response to temperature stimulus;GO:2000112;GO:0006950//response to stress;GO:0006351//transcription, DNA-templated	ERF
Cs3g19890	1681.55	7230.51	126.111	501.239	1.9908	0	0	yes	Cs3g19890	NAC domain protein, IPR003441 [Populus trichocarpa]	-	GO:0043231//intracellular membrane-bounded organelle	GO:0003676//nucleic acid binding	GO:0009738//abscisic acid-activated signaling pathway;GO:0006950//response to stress;GO:0006351//transcription, DNA-templated	NAC
Cs3g20240	1592.49	575.654	22.1238	8.47686	-1.384	2.22561e-99	1.62901e-97	yes	-	-	-	-	-	-	C3H
Cs3g21320	767.996	367.69	28.3683	13.5955	-1.06115	2.41591e-31	4.895e-30	yes	-	-	-	-	-	-	Trihelix
Cs3g22220	97.6752	202.604	6.10507	14.6763	1.26541	1.84477e-09	1.25474e-08	yes	Cs3g22220	MYB1 [Gossypium hirsutum]	-	-	-	GO:0001101//response to acid;GO:0009725//response to hormone	MYB
Cs3g24160	27.7704	8.57585	1.77237	0.626075	-1.50127	0.00258608	0.00797541	yes	Cs3g24160	PREDICTED: probable transcription factor KAN4-like [Vitis vinifera]	-	-	GO:0003676//nucleic acid binding	-	G2-like
Cs3g24450	184.817	314.091	9.37599	19.1189	1.02796	1.25953e-08	7.99127e-08	yes	-	-	-	-	-	-	NAC
Cs3g25230	191.52	77.1827	15.9544	7.58375	-1.07297	2.31154e-12	1.97241e-11	yes	Cs3g25230	Basic leucine-zipper 44 [Theobroma cacao]	-	-	GO:0001071//nucleic acid binding transcription factor activity;GO:0003677//DNA binding;GO:0046983//protein dimerization activity	GO:0050896//response to stimulus;GO:0017148//negative regulation of translation;GO:0044707;GO:0006351//transcription, DNA-templated	bZIP
Cs3g26020	23.94	5.35991	1.92206	0.426192	-2.17308	0.000550905	0.00193512	yes	Cs3g26020	C2H2-like zinc finger protein [Theobroma cacao]	-	-	GO:0016763//transferase activity, transferring pentosyl groups;GO:0043169//cation binding	-	C2H2
Cs4g04520	288.238	101.838	6.85404	2.67031	-1.35995	2.82052e-21	3.96166e-20	yes	Cs4g04520	Transcriptional factor B3 family protein / auxin-responsive factor AUX/IAA-related isoform 1 [Theobroma cacao]	-	GO:0043231//intracellular membrane-bounded organelle;GO:0043231//intracellular membrane-bounded organelle;GO:0043231//intracellular membrane-bounded organelle;GO:0043231//intracellular membrane-bounded organelle;GO:0043231//intracellular membrane-bounded organelle;GO:0043231//intracellular membrane-bounded organelle	GO:0003676//nucleic acid binding;GO:0005515//protein binding;GO:0003676//nucleic acid binding;GO:0005515//protein binding;GO:0003676//nucleic acid binding;GO:0005515//protein binding;GO:0003676//nucleic acid binding;GO:0005515//protein binding;GO:0003676//nucleic acid binding;GO:0005515//protein binding;GO:0003676//nucleic acid binding;GO:0005515//protein binding	GO:0009755//hormone-mediated signaling pathway;GO:0006351//transcription, DNA-templated;GO:0009755//hormone-mediated signaling pathway;GO:0006351//transcription, DNA-templated;GO:0009755//hormone-mediated signaling pathway;GO:0006351//transcription, DNA-templated;GO:0009755//hormone-mediated signaling pathway;GO:0006351//transcription, DNA-templated;GO:0009755//hormone-mediated signaling pathway;…	ARF
Cs4g06100	34.4736	16.0797	1.77901	0.876366	-1.02147	0.0154733	0.0392878	yes	Cs4g06100	GT-like trihelix DNA-binding protein [Citrus unshiu]	-	-	GO:0003676//nucleic acid binding	-	Trihelix
Cs4g06410	71.82	12.8638	14.4401	2.43108	-2.57041	5.04319e-11	3.88629e-10	yes	-	-	-	-	-	-	ERF
Cs4g07040	82.3536	26.7995	10.908	3.46946	-1.6526	1.35906e-07	7.75721e-07	yes	Cs4g07040	AP2/ERF domain-containing transcription factor [Theobroma cacao]	-	-	-	GO:0006351//transcription, DNA-templated	ERF
Cs4g07780	10.5336	51.4551	0.582802	3.00508	2.36633	2.88709e-07	1.59121e-06	yes	Cs4g07780	PREDICTED: transcription repressor MYB4 [Vitis vinifera]	-	GO:0043231//intracellular membrane-bounded organelle	GO:0003677//DNA binding	GO:0003006//developmental process involved in reproduction;GO:0000904//cell morphogenesis involved in differentiation	MYB
Cs4g12180	7.6608	0	0.379604	0.001	-8.56835	0.00782344	0.0215005	yes	Cs4g12180	Transcription factor [Theobroma cacao]	-	-	GO:0016763//transferase activity, transferring pentosyl groups;GO:0043169//cation binding	-	C2H2
Cs4g12500	10.5336	1.07198	1.37774	0.139714	-3.30176	0.00636217	0.017975	yes	Cs4g12500	NAC domain protein, IPR003441 [Populus trichocarpa]	-	-	-	GO:0044238;GO:0044763;GO:0019438//aromatic compound biosynthetic process;GO:0044711;GO:1901362;GO:0018130;GO:0044271//cellular nitrogen compound biosynthetic process	NAC
Cs4g13640	29.6856	71.8228	1.56838	3.71779	1.24517	4.06031e-05	0.000173091	yes	-	-	-	-	-	-	HRT-like
Cs4g14510	27.7704	1.07198	1.74211	0.0736623	-4.56377	1.13739e-07	6.54675e-07	yes	Cs4g14510	Transcription factor MYC4 [Medicago truncatula]	-	-	GO:0005488//binding	-	bHLH
Cs4g18310	406.98	2237.23	20.4207	109.725	2.42579	1.23075e-272	2.6297e-270	yes	Cs4g18310	Heat shock transcription factor A2 isoform 1 [Theobroma cacao]	-	GO:0043231//intracellular membrane-bounded organelle;GO:0043231//intracellular membrane-bounded organelle	GO:0001071//nucleic acid binding transcription factor activity;GO:0003677//DNA binding;GO:0001071//nucleic acid binding transcription factor activity;GO:0003677//DNA binding	GO:0001666//response to hypoxia;GO:0009408//response to heat;GO:1901700;GO:0010033//response to organic substance;GO:0006351//transcription, DNA-templated;GO:0001666//response to hypoxia;GO:0009408//response to heat;GO:1901700;GO:0010033//response to organic substance;GO:0006351//transcription, DNA-templated	HSF
Cs4g18910	30.6432	1.07198	2.12422	0.0841448	-4.65792	1.57049e-08	9.86943e-08	yes	Cs4g18910	PREDICTED: transcription factor RAX2-like [Cicer arietinum]	-	-	GO:0003676//nucleic acid binding	GO:0001101//response to acid;GO:0030522//intracellular receptor signaling pathway	MYB
Cs4g19310	168.538	73.9667	6.18737	2.59426	-1.254	1.26606e-09	8.72912e-09	yes	Cs4g19310	class III HD-Zip protein 8 [Citrus trifoliata]	-	GO:0043231//intracellular membrane-bounded organelle;GO:0043231//intracellular membrane-bounded organelle;GO:0043231//intracellular membrane-bounded organelle;GO:0043231//intracellular membrane-bounded organelle;GO:0043231//intracellular membrane-bounded organelle;GO:0043231//intracellular membrane-bounded organelle	GO:0001071//nucleic acid binding transcription factor activity;GO:0003677//DNA binding;GO:0001071//nucleic acid binding transcription factor activity;GO:0003677//DNA binding;GO:0001071//nucleic acid binding transcription factor activity;GO:0003677//DNA binding;GO:0001071//nucleic acid binding transcription factor activity;GO:0003677//DNA binding;GO:0001071//nucleic acid binding transcription fact…	GO:0010065;GO:0009933//meristem structural organization;GO:0010087//phloem or xylem histogenesis;GO:0009725//response to hormone;GO:0030154//cell differentiation;GO:0008283//cell proliferation;GO:0006351//transcription, DNA-templated;GO:0010065;GO:0009933//meristem structural organization;GO:0010087//phloem or xylem histogenesis;GO:0009725//response to hormone;GO:0030154//cell differentiation;GO:…	HD-ZIP
Cs5g01200	111.082	40.7353	5.86892	2.35443	-1.31772	1.37365e-08	8.67626e-08	yes	-	-	-	-	-	-	B3
Cs5g01450	6.7032	0	0.331383	0.001	-8.37236	0.0156414	0.0396243	yes	Cs5g01450	MYC2 [Hevea brasiliensis]	-	-	GO:0016491//oxidoreductase activity	-	bHLH
Cs5g01890	154.174	58.959	4.4025	1.74582	-1.33442	7.15904e-11	5.44927e-10	yes	Cs5g01890	PREDICTED: LOW QUALITY PROTEIN: protein NLP7-like [Vitis vinifera]	-	-	-	GO:0044763;GO:0001101//response to acid	Nin-like
Cs5g02440	110.124	15.0077	3.2311	0.485192	-2.7354	6.14591e-19	7.68802e-18	yes	-	-	-	-	-	-	WRKY
Cs5g03980	19.152	2.14396	1.26873	0.160207	-2.98538	0.000222778	0.000843614	yes	Cs5g03980	PREDICTED: transcription factor TCP15-like [Vitis vinifera]	-	-	-	GO:0044699;GO:0009725//response to hormone	TCP
Cs5g05270	283.45	571.366	17.5455	36.0051	1.0371	2.59964e-22	3.82142e-21	yes	Cs5g05270	PREDICTED: zinc finger CCCH domain-containing protein 1-like [Cucumis sativus]	-	-	GO:0097159//organic cyclic compound binding;GO:0046914//transition metal ion binding;GO:0046914//transition metal ion binding	-	C3H
Cs5g08360	1148.16	203.676	90.6723	13.9779	-2.69751	1.09142e-150	1.35804e-148	yes	Cs5g08360	AP2/ERF domain-containing transcription factor [Populus trichocarpa]	-	-	-	GO:0050789//regulation of biological process;GO:0006351//transcription, DNA-templated	ERF
Cs5g10130	117.785	54.6711	8.13206	3.9222	-1.05196	2.0924e-06	1.04982e-05	yes	-	-	-	-	-	-	TCP
Cs5g10490	351.439	1398.94	20.0674	72.2661	1.84847	7.62058e-137	8.39573e-135	yes	-	-	-	-	-	-	HSF
Cs5g10670	341.863	809.346	18.105	48.261	1.41447	6.84226e-42	1.9019e-40	yes	-	-	-	-	-	-	MYB
Cs5g24170	2319.31	1008.73	57.4658	26.1622	-1.13522	2.22797e-106	1.77174e-104	yes	-	-	-	-	-	-	Nin-like
Cs5g26470	4.788	17.1517	0.41151	1.5144	1.87975	0.0169593	0.0425299	yes	Cs5g26470	PREDICTED: GATA transcription factor 9-like [Vitis vinifera]	-	-	GO:0046914//transition metal ion binding;GO:0003677//DNA binding;GO:0001071//nucleic acid binding transcription factor activity	GO:0006351//transcription, DNA-templated	GATA
Cs5g29830	212.587	95.4063	28.6437	12.1679	-1.23514	2.09397e-11	1.66331e-10	yes	Cs5g29830	myb-related transcription factor LBM1 [Nicotiana tabacum]	-	-	-	GO:0009725//response to hormone	MYB
Cs5g29870	113.954	28.9435	10.993	2.95637	-1.89469	4.89165e-13	4.36705e-12	yes	Cs5g29870	ethylene response factor 10 [Actinidia deliciosa]	-	-	-	GO:0050896//response to stimulus	ERF
Cs5g29880	43.092	2.14396	18.0404	0.810247	-4.47673	6.13544e-11	4.69378e-10	yes	-	-	-	-	-	-	ERF
Cs5g30720	168.538	913.328	6.96224	38.2241	2.45686	3.22712e-118	2.994e-116	yes	Cs5g30720	PREDICTED: heat stress transcription factor A-6b-like [Fragaria vesca subsp. vesca]	-	GO:0043231//intracellular membrane-bounded organelle;GO:0043231//intracellular membrane-bounded organelle;GO:0043231//intracellular membrane-bounded organelle;GO:0043231//intracellular membrane-bounded organelle	GO:0001071//nucleic acid binding transcription factor activity;GO:0003677//DNA binding;GO:0001071//nucleic acid binding transcription factor activity;GO:0003677//DNA binding;GO:0001071//nucleic acid binding transcription factor activity;GO:0003677//DNA binding;GO:0001071//nucleic acid binding transcription factor activity;GO:0003677//DNA binding	GO:0009642//response to light intensity;GO:0031323//regulation of cellular metabolic process;GO:0006351//transcription, DNA-templated;GO:0009642//response to light intensity;GO:0031323//regulation of cellular metabolic process;GO:0006351//transcription, DNA-templated;GO:0009642//response to light intensity;GO:0031323//regulation of cellular metabolic process;GO:0006351//transcription, DNA-templat…	HSF
Cs6g01760	107.251	40.7353	3.58595	1.38581	-1.37163	6.20114e-08	3.66917e-07	yes	-	-	-	-	-	-	bHLH
Cs6g05660	110.124	6.43189	34.9469	1.94086	-4.1704	9.85263e-26	1.65407e-24	yes	-	-	-	-	-	-	C2H2
Cs6g09420	932.703	181.165	38.2874	8.57502	-2.15866	1.15215e-116	1.04599e-114	yes	Cs6g09420	WRKY transcription factor 17 [Dimocarpus longan]	ko04626//Plant-pathogen interaction	-	GO:0001071//nucleic acid binding transcription factor activity;GO:0003677//DNA binding;GO:0001071//nucleic acid binding transcription factor activity;GO:0003677//DNA binding;GO:0001071//nucleic acid binding transcription factor activity;GO:0003677//DNA binding	GO:0009408//response to heat;GO:0006351//transcription, DNA-templated;GO:0009408//response to heat;GO:0006351//transcription, DNA-templated;GO:0009408//response to heat;GO:0006351//transcription, DNA-templated	WRKY
Cs6g11400	1527.37	682.852	42.3592	20.1049	-1.07513	9.84037e-67	4.58487e-65	yes	Cs6g11400	PREDICTED: protein FAR-RED IMPAIRED RESPONSE 1-like [Fragaria vesca subsp. vesca]	-	-	GO:0046914//transition metal ion binding;GO:0001071//nucleic acid binding transcription factor activity;GO:0046914//transition metal ion binding;GO:0001071//nucleic acid binding transcription factor activity;GO:0046914//transition metal ion binding;GO:0001071//nucleic acid binding transcription factor activity;GO:0046914//transition metal ion binding;GO:0001071//nucleic acid binding transcription…	GO:0007623//circadian rhythm;GO:0010017//red or far-red light signaling pathway;GO:0006351//transcription, DNA-templated;GO:0007623//circadian rhythm;GO:0010017//red or far-red light signaling pathway;GO:0006351//transcription, DNA-templated;GO:0007623//circadian rhythm;GO:0010017//red or far-red light signaling pathway;GO:0006351//transcription, DNA-templated;GO:0007623//circadian rhythm;GO:0010…	FAR1
Cs6g11410	162.792	66.4628	5.62376	2.44252	-1.20316	1.50087e-10	1.11357e-09	yes	-	-	-	-	-	-	FAR1
Cs6g13550	8.6184	0	0.590584	0.001	-9.206	0.00391328	0.0115773	yes	Cs6g13550	PREDICTED: agamous-like MADS-box protein AGL80-like [Fragaria vesca subsp. vesca]	-	GO:0043231//intracellular membrane-bounded organelle	GO:0005488//binding	GO:0006351//transcription, DNA-templated	M-type
Cs6g13560	38.304	16.0797	2.52666	1.10738	-1.19008	0.00388515	0.0115344	yes	-	-	-	-	-	-	NF-YA
Cs6g15420	0	24.6556	0.001	1.08109	10.0783	6.05043e-08	3.583e-07	yes	-	-	-	-	-	-	Trihelix
Cs6g15680	295.899	5188.39	13.5839	237.968	4.1308	0	0	yes	-	-	-	-	-	-	Trihelix
Cs6g15700	6.7032	0	0.60034	0.001	-9.22964	0.0156414	0.0396243	yes	-	-	-	-	-	-	HD-ZIP
Cs6g16030	397.404	152.221	12.1991	4.91134	-1.31259	1.32816e-25	2.21392e-24	yes	-	-	-	-	-	-	ARF
Cs6g16800	2256.11	967.999	90.8149	38.2692	-1.24675	8.12546e-107	6.54787e-105	yes	-	-	-	-	-	-	bZIP
Cs6g18220	3.8304	21.4396	0.495113	2.64133	2.41543	0.000916869	0.00309767	yes	-	-	-	-	-	-	NF-YC
Cs6g18700	666.49	6601.26	60.0737	482.582	3.00597	0	0	yes	-	-	-	-	-	-	LBD
Cs6g21210	1.9152	11.7918	0.131279	0.853475	2.70071	0.0129695	0.0335793	yes	Cs6g21210	MYB60-like protein [Citrus macrophylla]	-	-	GO:0003676//nucleic acid binding;GO:0003676//nucleic acid binding	GO:0010035//response to inorganic substance;GO:0071704;GO:0001101//response to acid;GO:0044763;GO:0009628//response to abiotic stimulus;GO:0009725//response to hormone;GO:0006950//response to stress;GO:0010035//response to inorganic substance;GO:0071704;GO:0001101//response to acid;GO:0044763;GO:0009628//response to abiotic stimulus;GO:0009725//response to hormone;GO:0006950//response to stress	MYB
Cs7g02210	86.184	39.6633	2.77456	1.38691	-1.00038	5.3819e-05	0.000225488	yes	Cs7g02210	Auxin response factor 4 isoform 2 [Theobroma cacao]	ko04075//Plant hormone signal transduction	-	-	GO:0009987//cellular process;GO:0044699	ARF
Cs7g03070	48.8376	7.50387	1.71906	0.29177	-2.55872	2.83125e-08	1.73091e-07	yes	-	-	-	-	-	-	C2H2
Cs7g04110	2.8728	18.2237	0.221711	1.24436	2.48865	0.00149764	0.00485515	yes	Cs7g04110	HD domain class transcription factor [Theobroma cacao]	-	GO:0043231//intracellular membrane-bounded organelle;GO:0043231//intracellular membrane-bounded organelle;GO:0043231//intracellular membrane-bounded organelle	GO:0044212//transcription regulatory region DNA binding;GO:0001071//nucleic acid binding transcription factor activity;GO:0044212//transcription regulatory region DNA binding;GO:0001071//nucleic acid binding transcription factor activity;GO:0044212//transcription regulatory region DNA binding;GO:0001071//nucleic acid binding transcription factor activity	GO:0001101//response to acid;GO:0009725//response to hormone;GO:0009887//organ morphogenesis;GO:0034285;GO:0003006//developmental process involved in reproduction;GO:0006351//transcription, DNA-templated;GO:0001101//response to acid;GO:0009725//response to hormone;GO:0009887//organ morphogenesis;GO:0034285;GO:0003006//developmental process involved in reproduction;GO:0006351//transcription, DNA-t…	HD-ZIP
Cs7g04260	26.8128	1.07198	1.58024	0.068913	-4.51922	2.19611e-07	1.22313e-06	yes	-	-	-	-	-	-	WRKY
Cs7g04300	0.9576	9.64783	0.0940524	0.949911	3.33626	0.0117402	0.030846	yes	Cs7g04300	Integrase-type DNA-binding superfamily protein [Theobroma cacao]	-	-	-	GO:0006351//transcription, DNA-templated	AP2
Cs7g06320	589.882	186.525	41.8211	14.4308	-1.53508	1.01672e-47	3.22924e-46	yes	Cs7g06320	WRKY transcription factor 2 [Gossypium hirsutum]	-	-	GO:0005488//binding;GO:0005488//binding;GO:0005488//binding;GO:0005488//binding	GO:0098542;GO:0009617//response to bacterium;GO:0031347//regulation of defense response;GO:0010033//response to organic substance;GO:0098542;GO:0009617//response to bacterium;GO:0031347//regulation of defense response;GO:0010033//response to organic substance;GO:0098542;GO:0009617//response to bacterium;GO:0031347//regulation of defense response;GO:0010033//response to organic substance;GO:009854…	WRKY
Cs7g06330	58.4136	15.0077	4.55185	1.34912	-1.75443	4.28441e-07	2.32558e-06	yes	Cs7g06330	WRKY transcription factor 29 [Jatropha curcas]	-	-	-	GO:0006952//defense response;GO:0051707//response to other organism;GO:0006952//defense response;GO:0051707//response to other organism	WRKY
Cs7g10830	76.608	24.6556	3.23963	1.12845	-1.52149	2.62205e-07	1.45043e-06	yes	-	-	-	-	-	-	SBP
Cs7g11320	548.705	211.18	24.8606	10.0921	-1.30063	2.52349e-34	5.67865e-33	yes	-	-	-	-	-	-	FAR1
Cs7g17180	68.9472	130.782	3.90626	8.40619	1.10566	1.52639e-05	6.89909e-05	yes	-	-	-	-	-	-	WRKY
Cs7g22420	50.7528	269.067	3.214	17.0877	2.41052	2.04686e-36	4.90898e-35	yes	-	-	-	-	-	-	NAC
Cs7g22430	3.8304	39.6633	0.36503	3.62597	3.31228	1.7599e-08	1.09977e-07	yes	-	-	-	-	-	-	NAC
Cs7g22450	12.4488	97.5503	0.756604	5.88474	2.95937	7.38755e-18	8.68643e-17	yes	-	-	-	-	-	-	NAC
Cs7g22560	0.9576	16.0797	0.0967018	1.66364	4.10466	0.000276113	0.00102937	yes	-	-	-	-	-	-	NAC
Cs7g22610	104.378	40.7353	4.15415	1.66999	-1.31471	1.873e-07	1.05036e-06	yes	Cs7g22610	PREDICTED: two-component response regulator-like APRR2 [Vitis vinifera]	-	-	GO:0005488//binding;GO:0005488//binding	GO:0007165//signal transduction;GO:0007165//signal transduction	ARR-B
Cs7g23080	60.3288	236.908	4.65866	19.3914	2.05743	1.04536e-25	1.75217e-24	yes	Cs7g23080	syringolide-induced protein 1-3-1B [Glycine max]	-	GO:0043231//intracellular membrane-bounded organelle	GO:0003676//nucleic acid binding	-	MYB
Cs7g24910	2129.7	822.21	34.389	13.6867	-1.32917	3.94988e-116	3.57059e-114	yes	-	-	-	-	-	-	C2H2
Cs7g25460	225.994	94.3344	8.47353	3.97332	-1.09262	1.66773e-13	1.52058e-12	yes	-	-	-	-	-	-	TCP
Cs7g25680	604.246	1193.12	38.6415	77.446	1.00304	4.59489e-41	1.25738e-39	yes	-	-	-	-	-	-	GATA
Cs7g25800	14.364	32.1594	0.865581	2.06418	1.25383	0.0114445	0.0302304	yes	-	-	-	-	-	-	Dof
Cs7g26290	141.725	66.4628	9.80311	4.87889	-1.00669	1.68829e-07	9.53094e-07	yes	-	-	-	-	-	-	MYB
Cs7g26710	176.198	3125.9	19.6089	311.444	3.98939	0	0	yes	-	-	-	-	-	-	LBD
Cs7g27370	918.339	259.419	13.5864	3.90163	-1.80001	2.52683e-82	1.44459e-80	yes	-	-	-	-	-	-	MYB
Cs7g27790	722.988	322.666	39.7085	18.296	-1.11792	3.62874e-34	8.12261e-33	yes	-	-	-	-	-	-	AP2
Cs7g28560	93.8448	45.0232	4.60477	2.2674	-1.02209	4.18337e-05	0.000178014	yes	-	-	-	-	-	-	ARR-B
Cs7g28700	25.8552	124.35	2.93585	14.4554	2.29976	2.10311e-16	2.2849e-15	yes	-	-	-	-	-	-	C2H2
Cs7g31000	5502.37	1179.18	161.532	37.5724	-2.10407	0	0	yes	-	-	-	-	-	-	C3H
Cs8g01100	985.371	385.913	27.1126	11.1787	-1.27821	5.6571e-57	2.19972e-55	yes	-	-	-	-	-	-	FAR1
Cs8g04280	1285.1	4158.22	100.107	339.054	1.75997	1.56663e-305	3.94512e-303	yes	Cs8g04280	PREDICTED: zinc finger protein ZAT10-like [Vitis vinifera]	-	-	-	GO:0009628//response to abiotic stimulus;GO:0006950//response to stress	C2H2
Cs8g04300	63.2016	31.0875	8.86395	4.02619	-1.13853	0.00129455	0.00425939	yes	-	-	-	-	-	-	LBD
Cs8g12650	2397.83	1166.32	52.5098	26.2356	-1.00106	1.78827e-85	1.08388e-83	yes	Cs8g12650	PREDICTED: cell division cycle 5-like protein-like [Cucumis sativus]	ko03040//Spliceosome	GO:0009536//plastid;GO:0009536//plastid;GO:0009536//plastid	GO:0003676//nucleic acid binding;GO:0003676//nucleic acid binding;GO:0003676//nucleic acid binding	GO:0002218//activation of innate immune response;GO:0044763;GO:0009617//response to bacterium;GO:0009620//response to fungus;GO:0002218//activation of innate immune response;GO:0044763;GO:0009617//response to bacterium;GO:0009620//response to fungus;GO:0002218//activation of innate immune response;GO:0044763;GO:0009617//response to bacterium;GO:0009620//response to fungus	MYB
Cs8g16870	0	19.2957	0.001	2.0944	11.0323	3.84742e-06	1.87349e-05	yes	-	-	-	-	-	-	NAC
Cs8g18700	896.314	453.448	29.4019	14.6107	-1.00888	6.08158e-32	1.25874e-30	yes	Cs8g18700	GRAS family transcription factor isoform 1 [Theobroma cacao]	-	-	-	GO:0042221//response to chemical;GO:0006351//transcription, DNA-templated	GRAS
Cs8g18710	456.775	133.998	17.7798	5.22434	-1.76692	4.25608e-41	1.16921e-39	yes	-	-	-	-	-	-	GRAS
Cs8g20290	480.715	207.964	17.9788	7.79618	-1.20546	5.04151e-25	8.24773e-24	yes	Cs8g20290	Zinc finger family protein [Theobroma cacao]	-	-	GO:0043169//cation binding;GO:0043169//cation binding	GO:0006950//response to stress;GO:0006950//response to stress	C3H
Cs9g02040	27.7704	66.4628	1.93635	4.98512	1.36429	0.000115215	0.000456735	yes	-	-	-	-	-	-	WRKY
Cs9g05610	89.0568	25.7276	3.10119	0.909167	-1.7702	3.2573e-09	2.17287e-08	yes	Cs9g05610	FAR1-related sequence 7 isoform 1 [Theobroma cacao]	-	-	GO:0046914//transition metal ion binding;GO:0046914//transition metal ion binding	-	FAR1
Cs9g08460	247.061	16.0797	34.9354	2.10862	-4.05032	8.41792e-54	3.08603e-52	yes	-	-	-	-	-	-	bHLH
Cs9g10650	194.393	27.8715	19.8898	2.95591	-2.75035	1.8863e-31	3.83663e-30	yes	-	-	-	-	-	-	ERF
Cs9g13610	150.343	18.2237	12.1334	1.52145	-2.99547	6.43297e-27	1.1209e-25	yes	-	-	-	-	-	-	ERF
Cs9g13620	168.538	35.3754	13.9126	2.9624	-2.23155	4.57437e-22	6.64572e-21	yes	-	-	-	-	-	-	ERF
Cs9g16840	2.8728	13.9358	0.167069	0.852271	2.35087	0.0127622	0.0331807	yes	Cs9g16840	type-b response regulator [Populus trichocarpa]	-	-	-	GO:0009987//cellular process	ARR-B
Cs9g16850	1.9152	17.1517	0.107801	1.02468	3.24873	0.000732495	0.0025133	yes	-	-	-	-	-	-	ARR-B
Cs9g17200	2.8728	16.0797	0.231431	1.31744	2.50908	0.00444281	0.0129895	yes	-	-	-	-	-	-	MYB
Cs9g18480	29.6856	0	2.33786	0.001	-11.191	1.90354e-09	1.29264e-08	yes	-	-	-	-	-	-	WRKY
orange1.1t00185	5609.62	2767.86	461.177	216.716	-1.08951	7.53625e-159	9.90151e-157	yes	-	-	-	-	-	-	bHLH
orange1.1t00199	146.513	67.5348	4.66112	2.31066	-1.01237	8.76451e-08	5.10029e-07	yes	orange1.1t00199	SCL6 [Citrus trifoliata]	-	-	-	GO:0030154//cell differentiation;GO:0006351//transcription, DNA-templated	GRAS
orange1.1t00200	113.954	51.4551	4.24914	2.0057	-1.08307	1.14768e-06	5.94292e-06	yes	orange1.1t00200	SCL6 [Citrus trifoliata]	-	-	-	GO:0006351//transcription, DNA-templated;GO:0044763;GO:0006351//transcription, DNA-templated	GRAS
orange1.1t00246	39.2616	81.4706	3.6096	7.94382	1.13799	0.000165219	0.000639617	yes	orange1.1t00246	PREDICTED: LOB domain-containing protein 18 [Vitis vinifera]	-	GO:0043231//intracellular membrane-bounded organelle	-	GO:0010087//phloem or xylem histogenesis;GO:0009791//post-embryonic development;GO:0010160//formation of organ boundary	LBD
orange1.1t00456	4.788	51.4551	0.481293	5.32929	3.46896	1.23255e-10	9.2291e-10	yes	-	-	-	-	-	-	ERF
orange1.1t00550	55.5408	23.5836	2.63641	1.09978	-1.26136	0.000463271	0.0016601	yes	orange1.1t00550	Basic helix-loop-helix DNA-binding family protein [Theobroma cacao]	-	-	GO:0016491//oxidoreductase activity	-	bHLH
orange1.1t01039	19.152	3.21594	2.98506	0.54829	-2.44475	0.000860688	0.00292145	yes	-	-	-	-	-	-	C2H2
orange1.1t01603	169.495	20.3676	10.8012	1.3363	-3.01488	2.44675e-30	4.78338e-29	yes	-	-	-	-	-	-	HSF
orange1.1t02678	2.8728	17.1517	0.331059	2.01334	2.60443	0.00258886	0.00798165	yes	-	-	-	-	-	-	C3H
orange1.1t03031	42.1344	19.2957	0.970056	0.42368	-1.19509	0.00450375	0.0131476	yes	-	-	-	-	-	-	MYB_related
orange1.1t03404	361.015	138.286	12.3013	4.9896	-1.30181	1.62551e-23	2.50798e-22	yes	-	-	-	-	-	-	C3H
orange1.1t03896	128.318	47.1672	6.22306	2.42232	-1.36123	8.6396e-10	6.04744e-09	yes	-	-	-	-	-	-	TCP
orange1.1t04058	401.235	902.608	44.2429	95.2764	1.10667	2.74052e-42	7.70882e-41	yes	orange1.1t04058	AP2 domain class transcription factor [Malus domestica]	-	-	-	GO:0042221//response to chemical;GO:0009617//response to bacterium;GO:0006950//response to stress;GO:0006351//transcription, DNA-templated	ERF
