# Supplementary material for: Intra-Specific Variation in Desiccation Tolerance of Citrus sinensis ‘bingtangcheng’ (L.) Seeds under Different Environmental Conditions in China
Source: Int J Mol Sci. 2023 Apr 17;24(8):7393. doi: 10.3390/ijms24087393 (PMC10139128; doi:10.3390/ijms24087393)
Supplement: Supplementary file 1 [file ijms-24-07393-s001.zip › Supplemental Data S6 DT0 vs DT6 TF genes.xlsx]

## Sheet:  DT0-vs-DT6 TF
id	DT0_count	DT6_count	DT0_fpkm	DT6_fpkm	log2(FC)	Pvalue	FDR	significant	TF_family
Cs1g08850	17.2079	3.86491	2.10366	0.483158	-2.12233	0.00722652	0.0407204	yes	B3
Cs2g26580	906.958	453.16	13.3216	6.65035	-1.00227	1.5354e-24	1.43092e-22	yes	HB-other
Cs2g27220	15.1835	2.89868	0.923397	0.17278	-2.41801	0.00756354	0.0422529	yes	NAC
Cs3g12210	261.155	114.015	11.4046	4.86659	-1.22863	2.87964e-11	8.25203e-10	yes	ERF
Cs3g20240	991.986	458.958	14.9438	6.86065	-1.12313	2.68261e-32	3.83346e-30	yes	C3H
Cs7g11320	569.886	286.003	28.675	14.0842	-1.02572	3.25167e-16	1.54888e-14	yes	FAR1
Cs7g24910	811.809	384.558	14.0041	6.63374	-1.07795	1.09318e-25	1.1053e-23	yes	C2H2
Cs7g27370	637.705	140.103	9.96091	2.17888	-2.19269	5.73027e-64	3.14945e-61	yes	MYB
orange1.1t01758	493.968	223.198	33.1743	14.5978	-1.18432	2.11283e-18	1.24762e-16	yes	SBP
