# Supplementary material for: Intra-Specific Variation in Desiccation Tolerance of Citrus sinensis ‘bingtangcheng’ (L.) Seeds under Different Environmental Conditions in China
Source: Int J Mol Sci. 2023 Apr 17;24(8):7393. doi: 10.3390/ijms24087393 (PMC10139128; doi:10.3390/ijms24087393)
Supplement: Supplementary file 1 [file ijms-24-07393-s001.zip › supplemental Data S7 Late maturation genes.xlsx]

## Sheet: Sheet1
id	DS0_fpkm	DS0_log	DT0_fpkm	DT0_log	log2(FC)	Pvalue	significant	Symbol	Description	Pathway	GO Component	GO Function	GO Process
HSP family (41)
HSF
Cs1g22660	17.8042	4.15415	20.4515	4.35413	0.199989	0.0207597	no	Cs1g22660	PREDICTED: heat shock factor protein HSF24-like [Vitis vinifera]	-	GO:0043231//intracellular membrane-bounded organelle	GO:0001071//nucleic acid binding transcription factor activity;GO:0003677//DNA binding	GO:0006351//transcription, DNA-templated
HSP
Cs1g05790	0.001	-9.96578	3.15678	1.65845	11.6242	0.500025	no	Cs1g05790	heat shock protein [Citrus unshiu]	-	-	-	GO:0050896//response to stimulus
Cs1g12560	480.931	8.90969	885.181	9.78983	0.880143	1.42e-119	no	Cs1g12560	heat shock protein 26.5 [Arabidopsis thaliana]	-	-	-	GO:0006950//response to stress;GO:0009628//response to abiotic stimulus
Cs1g14480	298.058	8.21945	291.264	8.18618	-0.0332657	0.00133878	no	Cs1g14480	PREDICTED: 97 kDa heat shock protein-like [Glycine max]	-	GO:0044444//cytoplasmic part;GO:0016020//membrane;GO:0044444//cytoplasmic part;GO:0016020//membrane;GO:0044444//cytoplasmic part;GO:0016020//membrane	GO:0016628//oxidoreductase activity, acting on the CH-CH group of donors, NAD or NADP as acceptor;GO:0032550;GO:0016628//oxidoreductase activity, acting on the CH-CH group of donors, NAD or NADP as acceptor;GO:0032550;GO:0016628//oxidoreductase activity, acting on the CH-CH group of donors, NAD or NADP as acceptor;GO:0032550	GO:0006950//response to stress;GO:0044710;GO:0010038//response to metal ion;GO:0006950//response to stress;GO:0044710;GO:0010038//response to metal ion;GO:0006950//response to stress;GO:0044710;GO:0010038//response to metal ion
Cs1g16780	27.17	4.76394	60.8902	5.92814	1.1642	2.45e-44	yes	Cs1g16780	PREDICTED: 17.4 kDa class III heat shock protein [Vitis vinifera]	-	-	-	GO:0000302//response to reactive oxygen species;GO:0009642//response to light intensity;GO:0000302//response to reactive oxygen species;GO:0009642//response to light intensity
Cs1g18140	31.8496	4.9932	33.6982	5.0746	0.0813963	0.978802	no	Cs1g18140	Heat shock protein 60-3A isoform 1 [Theobroma cacao]	-	GO:0044437;GO:0044437;GO:0044437	GO:0032550;GO:0032550;GO:0032550	GO:0006457//protein folding;GO:0010038//response to metal ion;GO:0006457//protein folding;GO:0010038//response to metal ion;GO:0006457//protein folding;GO:0010038//response to metal ion
Cs3g03050	0.219254	-2.18932	3.75708	1.90961	4.09894	1.34e-07	yes	Cs3g03050	PREDICTED: 22.7 kDa class IV heat shock protein-like [Solanum lycopersicum]	-	-	-	GO:0050896//response to stimulus
Cs3g07660	108.102	6.75625	191.757	7.58314	0.826886	6.29e-15	no	Cs3g07660	18.2 kDa class I heat shock protein [Medicago truncatula]	ko04141//Protein processing in endoplasmic reticulum	GO:0044424	-	GO:0006461//protein complex assembly;GO:0009642//response to light intensity;GO:0006970//response to osmotic stress;GO:0044267//cellular protein metabolic process;GO:0000302//response to reactive oxygen species
Cs3g13530	6.44898	2.68907	17.3587	4.11759	1.42852	3.4e-08	yes	Cs3g13530	alpha-crystallin domain of heat shock protein-containing protein [Arabidopsis thaliana]	-	GO:0031981//nuclear lumen;GO:0031981//nuclear lumen	-	-
Cs3g14220	61.4074	5.94034	80.5228	6.33133	0.390985	6.12e-10	no	Cs3g14220	Heat shock protein 70 (Hsp 70) family protein [Theobroma cacao]	ko04141//Protein processing in endoplasmic reticulum;ko03060//Protein export	GO:0031981//nuclear lumen;GO:0005911//cell-cell junction;GO:0009536//plastid;GO:0016020//membrane;GO:0043234//protein complex;GO:0030312;GO:0044437;GO:0031981//nuclear lumen;GO:0005911//cell-cell junction;GO:0009536//plastid;GO:0016020//membrane;GO:0043234//protein complex;GO:0030312;GO:0044437	GO:0032550;GO:0032550;GO:0016628//oxidoreductase activity, acting on the CH-CH group of donors, NAD or NADP as acceptor;GO:0032550;GO:0016628//oxidoreductase activity, acting on the CH-CH group of donors, NAD or NADP as acceptor	GO:0000904//cell morphogenesis involved in differentiation;GO:0000741//karyogamy;GO:0043161//proteasome-mediated ubiquitin-dependent protein catabolic process;GO:0044710;GO:0000904//cell morphogenesis involved in differentiation;GO:0010038//response to metal ion;GO:0033554//cellular response to stress;GO:0000741//karyogamy;GO:0043161//proteasome-mediated ubiquitin-dependent protein catabolic proc…
Cs3g14480	0.948145	-0.0768204	0.887371	-0.172391	-0.0955703	0.70516	no	Cs3g14480	Heat shock protein [Medicago truncatula]	-	-	GO:0032550	GO:0050896//response to stimulus;GO:0000904//cell morphogenesis involved in differentiation
Cs3g14490	0.001	-9.96578	0.0619647	-4.01241	5.95337	1	no	Cs3g14490	Heat shock protein 70 (Hsp 70) family protein [Theobroma cacao]	ko04141//Protein processing in endoplasmic reticulum;ko03060//Protein export	GO:0031981//nuclear lumen;GO:0005911//cell-cell junction;GO:0009536//plastid;GO:0016020//membrane;GO:0043234//protein complex;GO:0030312;GO:0044437	GO:0032550	GO:0000741//karyogamy;GO:0043161//proteasome-mediated ubiquitin-dependent protein catabolic process;GO:0000904//cell morphogenesis involved in differentiation;GO:0010038//response to metal ion;GO:0033554//cellular response to stress
Cs4g04260	28.4802	4.83189	33.7994	5.07893	0.247038	0.618147	no	Cs4g04260	heat shock protein [Arabidopsis thaliana]	-	-	-	GO:0009628//response to abiotic stimulus;GO:0006950//response to stress
Cs4g05780	1652.01	10.69	2314.66	11.1766	0.486578	3.72e-91	no	Cs4g05780	heat shock protein [Citrus unshiu]	-	GO:0044424	GO:0005515//protein binding	GO:0009642//response to light intensity;GO:0006970//response to osmotic stress;GO:0044267//cellular protein metabolic process;GO:0000302//response to reactive oxygen species
Cs4g05800	384.975	8.58862	268.76	8.07017	-0.518446	1.62e-18	no	Cs4g05800	heat shock protein [Citrus unshiu]	ko04141//Protein processing in endoplasmic reticulum	GO:0044424	GO:0005515//protein binding	GO:0009642//response to light intensity;GO:0006970//response to osmotic stress;GO:0044267//cellular protein metabolic process;GO:0000302//response to reactive oxygen species
Cs4g05880	33.7982	5.07887	130.881	7.03211	1.95324	7.92e-117	yes	Cs4g05880	heat shock protein [Citrus unshiu]	ko04141//Protein processing in endoplasmic reticulum	-	GO:0005515//protein binding	GO:0044267//cellular protein metabolic process;GO:0000302//response to reactive oxygen species;GO:0006970//response to osmotic stress;GO:0009642//response to light intensity
Cs4g12260	0.001	-9.96578	0.860512	-0.216733	9.74905	0.000489894	yes	Cs4g12260	heat shock protein [Corchorus olitorius]	-	-	-	GO:0050896//response to stimulus
Cs5g03150	802.208	9.64783	1118.87	10.1278	0.479994	1.52e-71	no	Cs5g03150	PREDICTED: heat shock protein 83-like [Glycine max]	ko04141//Protein processing in endoplasmic reticulum;ko04626//Plant-pathogen interaction	-	GO:0005515//protein binding;GO:0032550;GO:0005515//protein binding;GO:0032550	GO:0042742//defense response to bacterium;GO:0044267//cellular protein metabolic process;GO:0042742//defense response to bacterium;GO:0044267//cellular protein metabolic process
Cs5g09320	136.036	7.08784	96.3384	6.59004	-0.497806	1.66e-32	no	Cs5g09320	PREDICTED: heat shock protein STI-like [Glycine max]	-	GO:0016020//membrane;GO:0044444//cytoplasmic part;GO:0043231//intracellular membrane-bounded organelle	-	GO:0000302//response to reactive oxygen species;GO:0009642//response to light intensity;GO:0010038//response to metal ion
Cs5g24110	0.001	-9.96578	0.418037	-1.2583	8.70749	1	no	Cs5g24110	heat shock protein [Citrus unshiu]	-	-	-	GO:0050896//response to stimulus
Cs5g26350	8.69715	3.12054	7.47271	2.90163	-0.218911	0.0677642	no	Cs5g26350	heat shock protein 60 [Ageratina adenophora]	ko03018//RNA degradation	GO:0009536//plastid;GO:0044446	GO:0005488//binding	GO:0050896//response to stimulus;GO:0044267//cellular protein metabolic process
Cs5g26370	11.0718	3.46882	16.3325	4.02967	0.560856	0.00793374	no	Cs5g26370	Heat shock protein 60-3A isoform 3 [Theobroma cacao]	ko03018//RNA degradation	GO:0043231//intracellular membrane-bounded organelle;GO:0044446;GO:0044444//cytoplasmic part	GO:0097159//organic cyclic compound binding;GO:1901363;GO:0036094//small molecule binding	GO:0050896//response to stimulus;GO:0006457//protein folding
Cs5g28170	0.206581	-2.27522	0.261387	-1.93574	0.33948	1	no	Cs5g28170	Heat shock protein 70 (Hsp 70) family protein [Theobroma cacao]	ko04141//Protein processing in endoplasmic reticulum;ko03060//Protein export	GO:0031981//nuclear lumen;GO:0005911//cell-cell junction;GO:0009536//plastid;GO:0016020//membrane;GO:0043234//protein complex;GO:0030312;GO:0044437	GO:0032550;GO:0016628//oxidoreductase activity, acting on the CH-CH group of donors, NAD or NADP as acceptor	GO:0000741//karyogamy;GO:0043161//proteasome-mediated ubiquitin-dependent protein catabolic process;GO:0044710;GO:0000904//cell morphogenesis involved in differentiation;GO:0010038//response to metal ion;GO:0033554//cellular response to stress
Cs5g28230	0.29105	-1.78066	4.0706	2.02524	3.8059	3.78e-15	yes	Cs5g28230	Heat shock protein 70 (Hsp 70) family protein [Theobroma cacao]	ko04141//Protein processing in endoplasmic reticulum;ko03060//Protein export	GO:0031981//nuclear lumen;GO:0005911//cell-cell junction;GO:0009536//plastid;GO:0016020//membrane;GO:0043234//protein complex;GO:0030312;GO:0044437	GO:0032550	GO:0000741//karyogamy;GO:0043161//proteasome-mediated ubiquitin-dependent protein catabolic process;GO:0000904//cell morphogenesis involved in differentiation;GO:0010038//response to metal ion;GO:0033554//cellular response to stress
Cs5g28240	0.125143	-2.99835	2.13852	1.09661	4.09496	5.83e-12	yes	Cs5g28240	Heat shock protein 70 (Hsp 70) family protein [Theobroma cacao]	ko04141//Protein processing in endoplasmic reticulum;ko03060//Protein export	GO:0031981//nuclear lumen;GO:0005911//cell-cell junction;GO:0009536//plastid;GO:0016020//membrane;GO:0043234//protein complex;GO:0030312;GO:0044437	GO:0032550;GO:0016628//oxidoreductase activity, acting on the CH-CH group of donors, NAD or NADP as acceptor	GO:0000741//karyogamy;GO:0043161//proteasome-mediated ubiquitin-dependent protein catabolic process;GO:0044710;GO:0000904//cell morphogenesis involved in differentiation;GO:0010038//response to metal ion;GO:0033554//cellular response to stress
Cs7g06350	1.68075	0.749105	0.919131	-0.121658	-0.870763	0.687547	no	Cs7g06350	Calmodulin-binding heat shock protein [Medicago truncatula]	-	-	GO:0016298//lipase activity	GO:0006629//lipid metabolic process
Cs8g18240	7.32997	2.87381	2.25398	1.17247	-1.70133	0.0769294	no	Cs8g18240	heat shock protein [Cichorium intybus]	ko04141//Protein processing in endoplasmic reticulum;ko03040//Spliceosome;ko04144//Endocytosis	GO:0031981//nuclear lumen;GO:0005911//cell-cell junction;GO:0016020//membrane;GO:0005840//ribosome;GO:0005576//extracellular region;GO:0030312;GO:0044437;GO:0009526//plastid envelope	GO:0032550;GO:0044389	GO:0009620//response to fungus;GO:0009642//response to light intensity;GO:0009617//response to bacterium;GO:0010118//stomatal movement;GO:0000302//response to reactive oxygen species;GO:0010038//response to metal ion;GO:0009845//seed germination;GO:0032446//protein modification by small protein conjugation
Cs8g19530	181.523	7.50401	609.164	9.25069	1.74668	0	yes	Cs8g19530	18.2 kDa class I heat shock protein [Medicago truncatula]	ko04141//Protein processing in endoplasmic reticulum	GO:0044424	-	GO:0006461//protein complex assembly;GO:0009642//response to light intensity;GO:0006970//response to osmotic stress;GO:0044267//cellular protein metabolic process;GO:0000302//response to reactive oxygen species
Cs9g04270	12.398	3.63204	27.8017	4.7971	1.16507	9.73e-22	yes	Cs9g04270	Heat shock protein DnaJ [Theobroma cacao]	ko04141//Protein processing in endoplasmic reticulum	-	-	GO:0050896//response to stimulus;GO:0050896//response to stimulus;GO:0050896//response to stimulus;GO:0050896//response to stimulus
Cs9g19220	4.27916	2.09733	6.68477	2.74088	0.64355	6.42e-05	no	Cs9g19220	PREDICTED: heat shock protein 83-like [Glycine max]	ko04141//Protein processing in endoplasmic reticulum;ko04626//Plant-pathogen interaction	-	GO:0005515//protein binding;GO:0032550	GO:0042742//defense response to bacterium;GO:0044267//cellular protein metabolic process
XLOC_002121	10.204	3.35106	13.3462	3.73836	0.387294	0.0488094	no	TCONS_00004767	heat shock protein [Citrus unshiu]	-	-	-	-
XLOC_005954	0.001	-9.96578	2.70925	1.43789	11.4037	1.5e-11	yes	TCONS_00013562	PREDICTED: 22.7 kDa class IV heat shock protein-like [Solanum lycopersicum]	ko04141//Protein processing in endoplasmic reticulum	-	-	-
XLOC_011744	16.305	4.02724	17.0303	4.09003	0.0627894	0.160735	no	TCONS_00027097	heat shock protein [Citrus unshiu]	-	-	-	-
XLOC_015028	19.7868	4.30647	14.1784	3.82562	-0.480844	0.555247	no	TCONS_00034559	heat shock protein [Citrus unshiu]	-	-	-	-
XLOC_015601	3.07473	1.62046	8.95255	3.1623	1.54184	0.00647851	yes	TCONS_00036016	heat shock protein [Citrus unshiu]	-	-	-	-
orange1.1t01459	115.78	6.85524	67.1754	6.06986	-0.785381	3.17e-89	no	orange1.1t01459	Heat shock protein 60 isoform 1 [Theobroma cacao]	ko03018//RNA degradation	GO:0005840//ribosome;GO:0009532//plastid stroma;GO:0009526//plastid envelope;GO:0044437;GO:0044429//mitochondrial part;GO:0016020//membrane;GO:0005840//ribosome;GO:0009532//plastid stroma;GO:0009526//plastid envelope;GO:0044437;GO:0044429//mitochondrial part;GO:0016020//membrane;GO:0005840//ribosome;GO:0009532//plastid stroma;GO:0009526//plastid envelope;GO:0044437;GO:0044429//mitochondrial part;…	GO:0032550;GO:0046914//transition metal ion binding;GO:0032550;GO:0046914//transition metal ion binding;GO:0032550;GO:0046914//transition metal ion binding	GO:0010038//response to metal ion;GO:0006457//protein folding;GO:0006950//response to stress;GO:0010038//response to metal ion;GO:0006457//protein folding;GO:0006950//response to stress;GO:0010038//response to metal ion;GO:0006457//protein folding;GO:0006950//response to stress
orange1.1t01657	0.253766	-1.97843	0.815307	-0.294585	1.68384	0.0227353	no	orange1.1t01657	Heat shock protein DnaJ with tetratricopeptide repeat isoform 1 [Theobroma cacao]	-	GO:0043231//intracellular membrane-bounded organelle;GO:0043231//intracellular membrane-bounded organelle	-	GO:0050896//response to stimulus;GO:0050896//response to stimulus
orange1.1t01849	36.952	5.20758	64.0481	6.00108	0.793503	1.95e-24	no	orange1.1t01849	heat shock protein 17 [Hordeum vulgare subsp. spontaneum]	ko04141//Protein processing in endoplasmic reticulum	-	-	GO:0009628//response to abiotic stimulus;GO:0006950//response to stress
orange1.1t04448	61.8322	5.95029	64.6467	6.0145	0.0642184	0.202063	no	orange1.1t04448	heat shock protein 101 [Arabidopsis thaliana]	-	GO:0009532//plastid stroma;GO:0009526//plastid envelope	GO:0032550;GO:0016462//pyrophosphatase activity	GO:0009642//response to light intensity;GO:0006412//translation;GO:0000302//response to reactive oxygen species
orange1.1t04875	49.0521	5.61624	44.6739	5.48136	-0.134883	0.0135014	no	orange1.1t04875	heat shock protein 70 [Nicotiana tabacum]	ko04141//Protein processing in endoplasmic reticulum;ko03040//Spliceosome;ko04144//Endocytosis	GO:0016020//membrane;GO:0030312;GO:0009536//plastid	GO:0016628//oxidoreductase activity, acting on the CH-CH group of donors, NAD or NADP as acceptor;GO:0032550	GO:0006950//response to stress;GO:0051707//response to other organism;GO:0044710
orange1.1t04990	104.052	6.70116	93.7328	6.55048	-0.150679	0.000636866	no	orange1.1t04990	heat shock protein 70 [Nicotiana tabacum]	ko04141//Protein processing in endoplasmic reticulum;ko03040//Spliceosome;ko04144//Endocytosis	GO:0044464	GO:0036094//small molecule binding;GO:1901363;GO:0097159//organic cyclic compound binding	GO:0050896//response to stimulus
LEA accumulation (3)
LEA
Cs9g04210	13473.4	13.7178	15341.9	13.9052	0.187363	1.9e-06	no	Cs9g04210	group 5 late embryogenesis abundant protein [Citrus unshiu]	-	-	-	GO:0009628//response to abiotic stimulus;GO:0006950//response to stress;GO:1901700;GO:0001101//response to acid
orange1.1t01655	112.105	6.80871	100.053	6.64462	-0.164086	5.03e-06	no	orange1.1t01655	Late embryogenesis abundant protein (LEA) family protein [Theobroma cacao]	-	GO:0031224//intrinsic component of membrane;GO:0043231//intracellular membrane-bounded organelle	-	-
Dehydrin（DHN）
Cs3g26970	232.082	7.85849	177.417	7.471	-0.38749	9.14e-29	no	Cs3g26970	dehydrin [Citrus x paradisi]	-	GO:0044444//cytoplasmic part;GO:0016020//membrane	GO:0005488//binding	GO:0009414//response to water deprivation;GO:0009409//response to cold
degradationis of photosynthetic pigments (6)
CCD
Cs1g25090	0.001	-9.96578	0.0675467	-3.88797	6.07781	1	no	Cs1g25090	Carotenoid cleavage dioxygenase 7, chloroplastic isoform 1 [Theobroma cacao]	-	-	GO:0016701//oxidoreductase activity, acting on single donors with incorporation of molecular oxygen	GO:0016119//carotene metabolic process;GO:0001763//morphogenesis of a branching structure;GO:0016106//sesquiterpenoid biosynthetic process
Cs4g19460	0.001	-9.96578	0.121861	-3.03669	6.92909	0.500025	no	Cs4g19460	PREDICTED: carotenoid cleavage dioxygenase 8, chloroplastic-like [Fragaria vesca subsp. vesca]	-	GO:0009532//plastid stroma	GO:0043169//cation binding;GO:0016701//oxidoreductase activity, acting on single donors with incorporation of molecular oxygen	GO:0060918//auxin transport;GO:0016106//sesquiterpenoid biosynthetic process;GO:0009725//response to hormone;GO:0009887//organ morphogenesis;GO:0001763//morphogenesis of a branching structure;GO:0016118//carotenoid catabolic process;GO:0016119//carotene metabolic process
Cs4g19470	4.03964	2.01423	13.2965	3.73297	1.71875	1.31e-18	yes	Cs4g19470	Carotenoid cleavage dioxygenase 8 [Theobroma cacao]	-	GO:0009532//plastid stroma	GO:0016491//oxidoreductase activity	GO:0060918//auxin transport;GO:0016106//sesquiterpenoid biosynthetic process;GO:0009725//response to hormone;GO:0009887//organ morphogenesis;GO:0001763//morphogenesis of a branching structure;GO:0016118//carotenoid catabolic process;GO:0016119//carotene metabolic process
Cs7g01710	61.5469	5.94361	125.468	6.97118	1.02756	3.59e-67	yes	Cs7g01710	carotenoid cleavage dioxygenase1 [Citrus sinensis]	-	GO:0005911//cell-cell junction;GO:0016020//membrane;GO:0044437;GO:0005911//cell-cell junction;GO:0016020//membrane;GO:0044437;GO:0005911//cell-cell junction;GO:0016020//membrane;GO:0044437;GO:0005911//cell-cell junction;GO:0016020//membrane;GO:0044437	GO:0010436//carotenoid dioxygenase activity;GO:0010436//carotenoid dioxygenase activity;GO:0010436//carotenoid dioxygenase activity;GO:0010436//carotenoid dioxygenase activity	GO:0016118//carotenoid catabolic process;GO:0016119//carotene metabolic process;GO:0016118//carotenoid catabolic process;GO:0016119//carotene metabolic process;GO:0016118//carotenoid catabolic process;GO:0016119//carotene metabolic process;GO:0016118//carotenoid catabolic process;GO:0016119//carotene metabolic process
Cs7g14820	0.890144	-0.167889	0.267956	-1.89993	-1.73204	0.0266814	no	Cs7g14820	carotenoid cleavage dioxygenase 4a [Citrus clementina]	ko01100//Metabolic pathways;ko01110//Biosynthesis of secondary metabolites;ko00906//Carotenoid biosynthesis	-	GO:0016491//oxidoreductase activity	GO:0044710
NYC
Cs4g15890	46.5917	5.542	19.0874	4.25455	-1.28745	5.85287e-64	yes	Cs4g15890	PREDICTED: probable chlorophyll(ide) b reductase NYC1, chloroplastic-like [Glycine max]	ko01100//Metabolic pathways;ko01110//Biosynthesis of secondary metabolites;ko00860//Porphyrin and chlorophyll metabolism	GO:0009526//plastid envelope;GO:0009579//thylakoid;GO:0009507//chloroplast;GO:0016020//membrane;GO:0031224//intrinsic component of membrane;GO:0009526//plastid envelope;GO:0009534//chloroplast thylakoid;GO:0031224//intrinsic component of membrane;GO:0009526//plastid envelope;GO:0009534//chloroplast thylakoid;GO:0031224//intrinsic component of membrane;GO:0009526//plastid envelope;GO:0009534//chlo…	GO:0016616//oxidoreductase activity, acting on the CH-OH group of donors, NAD or NADP as acceptor;GO:0016616//oxidoreductase activity, acting on the CH-OH group of donors, NAD or NADP as acceptor;GO:0016616//oxidoreductase activity, acting on the CH-OH group of donors, NAD or NADP as acceptor;GO:0016616//oxidoreductase activity, acting on the CH-OH group of donors, NAD or NADP as acceptor;GO:0016…	GO:0044710;GO:0044257//cellular protein catabolic process;GO:0006787;GO:0044710;GO:0044257//cellular protein catabolic process;GO:0006787;GO:0044710;GO:0044257//cellular protein catabolic process;GO:0006787;GO:0044710;GO:0044257//cellular protein catabolic process;GO:0006787;GO:0044710;GO:0044257//cellular protein catabolic process;GO:0006787;GO:0044710;GO:0044257//cellular protein catabolic proc…
Non reducing sugars (5)
GOLS
Cs3g15460	179.269	7.48598	397.561	8.63503	1.14905	1.65e-197	yes	Cs3g15460	galactinol synthase 3 [Populus trichocarpa]	-	GO:0044424	GO:0043169//cation binding;GO:0016759//cellulose synthase activity;GO:0035250//UDP-galactosyltransferase activity	GO:0009642//response to light intensity;GO:0006970//response to osmotic stress;GO:0001101//response to acid;GO:0000302//response to reactive oxygen species;GO:0019318//hexose metabolic process
Cs9g01710	183.947	7.52315	174.541	7.44742	-0.0757242	0.0938801	no	Cs9g01710	PREDICTED: galactinol synthase 2-like [Fragaria vesca subsp. vesca]	-	-	GO:0016759//cellulose synthase activity;GO:0035250//UDP-galactosyltransferase activity;GO:0016759//cellulose synthase activity	GO:0009642//response to light intensity;GO:0006970//response to osmotic stress;GO:0001101//response to acid;GO:0000302//response to reactive oxygen species;GO:0009642//response to light intensity;GO:0006970//response to osmotic stress;GO:0001101//response to acid;GO:0000302//response to reactive oxygen species
orange1.1t01729	1.54548	0.628055	5.76261	2.52672	1.89867	1.59e-07	yes	orange1.1t01729	galactinol synthase 6 [Populus trichocarpa]	-	-	GO:0035250//UDP-galactosyltransferase activity	GO:0009642//response to light intensity;GO:0006970//response to osmotic stress;GO:0001101//response to acid;GO:0000302//response to reactive oxygen species
RS
Cs4g05490	25.7799	4.68817	28.6068	4.83829	0.150111	0.00140539	no	Cs4g05490	Raffinose synthase family protein isoform 1 [Theobroma cacao]	-	-	GO:0008378//galactosyltransferase activity;GO:0004557//alpha-galactosidase activity;GO:0008378//galactosyltransferase activity;GO:0004557//alpha-galactosidase activity;GO:0008378//galactosyltransferase activity;GO:0004557//alpha-galactosidase activity	-
Cs5g05900	8.3792	3.06681	14.9269	3.89984	0.83303	1.47e-11	no	Cs5g05900	Raffinose synthase family protein [Theobroma cacao]	-	GO:0009536//plastid	GO:0008378//galactosyltransferase activity	GO:0006950//response to stress;GO:0001101//response to acid
Biotic defense (27)
WRKY
Cs1g04180	0.001	-9.96578	0.17811	-2.48916	7.47662	1	no	Cs1g04180	WRKY DNA-binding protein 13 [Theobroma cacao]	-	-	GO:0003677//DNA binding;GO:0001071//nucleic acid binding transcription factor activity	GO:0006351//transcription, DNA-templated
Cs1g04180	0.001	-9.96578	0.17811	-2.48916	7.47662	1	no	Cs1g04180	WRKY DNA-binding protein 13 [Theobroma cacao]	-	-	GO:0003677//DNA binding;GO:0001071//nucleic acid binding transcription factor activity	GO:0006351//transcription, DNA-templated
Cs2g04520	39.2249	5.2937	11.4747	3.52038	-1.77331	2.06e-33	yes	Cs2g04520	WRKY transcription factor 50.1 [Jatropha curcas]	-	-	GO:0003677//DNA binding;GO:0001071//nucleic acid binding transcription factor activity;GO:0003677//DNA binding;GO:0001071//nucleic acid binding transcription factor activity	GO:0006351//transcription, DNA-templated;GO:0006351//transcription, DNA-templated
Cs3g23190	17.7197	4.14728	17.5294	4.1317	-0.0155776	0.140165	no	Cs3g23190	WRKY DNA-binding protein 7 [Theobroma cacao]	-	-	GO:0005488//binding;GO:0005488//binding	-
Cs4g01710	37.9763	5.24703	48.6624	5.60474	0.357708	0.00012114	no	Cs4g01710	WRKY2 [Citrus trifoliata]	-	-	GO:0001071//nucleic acid binding transcription factor activity;GO:0003677//DNA binding;GO:0001071//nucleic acid binding transcription factor activity;GO:0003677//DNA binding	GO:0006351//transcription, DNA-templated;GO:0006351//transcription, DNA-templated
Cs4g05760	0.726943	-0.460086	1.48508	0.570541	1.03063	0.229815	no	Cs4g05760	WRKY DNA-binding protein [Citrus unshiu]	-	-	GO:0001071//nucleic acid binding transcription factor activity;GO:0003677//DNA binding	GO:0009620//response to fungus;GO:0009755//hormone-mediated signaling pathway;GO:0006351//transcription, DNA-templated
Cs4g07560	28.7374	4.84486	21.0817	4.39792	-0.446938	1.11e-10	no	Cs4g07560	WRKY transcription factor 11 [Jatropha curcas]	-	-	GO:0001071//nucleic acid binding transcription factor activity;GO:0003677//DNA binding;GO:0001071//nucleic acid binding transcription factor activity;GO:0003677//DNA binding	GO:0007163//establishment or maintenance of cell polarity;GO:0000578//embryonic axis specification;GO:0006351//transcription, DNA-templated;GO:0007163//establishment or maintenance of cell polarity;GO:0000578//embryonic axis specification;GO:0006351//transcription, DNA-templated
Cs5g30250	24.8185	4.63334	28.1627	4.81571	0.18237	0.42267	no	Cs5g30250	WRKY transcription factor 39.1 [Jatropha curcas]	-	-	GO:0003677//DNA binding;GO:0001071//nucleic acid binding transcription factor activity;GO:0005515//protein binding;GO:0003677//DNA binding;GO:0001071//nucleic acid binding transcription factor activity;GO:0005515//protein binding;GO:0003677//DNA binding;GO:0001071//nucleic acid binding transcription factor activity;GO:0003677//DNA binding;GO:0001071//nucleic acid binding transcription factor acti…	GO:0006351//transcription, DNA-templated;GO:0006351//transcription, DNA-templated;GO:0006351//transcription, DNA-templated;GO:0006351//transcription, DNA-templated
Cs6g09420	38.2874	5.2588	8.70087	3.12116	-2.13764	1.37e-111	yes	Cs6g09420	WRKY transcription factor 17 [Dimocarpus longan]	ko04626//Plant-pathogen interaction	-	GO:0001071//nucleic acid binding transcription factor activity;GO:0003677//DNA binding;GO:0001071//nucleic acid binding transcription factor activity;GO:0003677//DNA binding;GO:0001071//nucleic acid binding transcription factor activity;GO:0003677//DNA binding	GO:0009408//response to heat;GO:0006351//transcription, DNA-templated;GO:0009408//response to heat;GO:0006351//transcription, DNA-templated;GO:0009408//response to heat;GO:0006351//transcription, DNA-templated
Cs6g10120	0.165059	-2.59895	0.74108	-0.432299	2.16665	0.109463	no	Cs6g10120	PREDICTED: probable WRKY transcription factor 70-like [Vitis vinifera]	-	-	GO:0097159//organic cyclic compound binding;GO:1901363	-
Cs6g21990	26.1338	4.70785	20.2203	4.33773	-0.370113	5.56e-07	no	Cs6g21990	WRKY domain class transcription factor [Prunus salicina]	-	-	GO:0003677//DNA binding	-
Cs7g03080	0.594317	-0.750695	1.68612	0.753707	1.5044	0.0244257	no	Cs7g03080	WRKY DNA-binding protein 57 isoform 1 [Theobroma cacao]	-	-	GO:0003677//DNA binding;GO:0001071//nucleic acid binding transcription factor activity;GO:0003677//DNA binding;GO:0001071//nucleic acid binding transcription factor activity;GO:0003677//DNA binding;GO:0001071//nucleic acid binding transcription factor activity;GO:0003677//DNA binding;GO:0001071//nucleic acid binding transcription factor activity;GO:0003677//DNA binding;GO:0001071//nucleic acid bi…	GO:0006351//transcription, DNA-templated;GO:0009628//response to abiotic stimulus;GO:0006950//response to stress;GO:0006351//transcription, DNA-templated;GO:0009628//response to abiotic stimulus;GO:0006950//response to stress;GO:0006351//transcription, DNA-templated;GO:0009628//response to abiotic stimulus;GO:0006950//response to stress;GO:0006351//transcription, DNA-templated;GO:0009628//respons…
Cs7g03300	11.8994	3.57282	18.5764	4.2154	0.642582	2.16e-07	no	Cs7g03300	WRKY transcription factor 2-4 [Dimocarpus longan]	-	-	GO:0003677//DNA binding;GO:0001071//nucleic acid binding transcription factor activity	GO:0006351//transcription, DNA-templated
Cs7g06320	41.8211	5.38616	25.3571	4.66432	-0.721841	5.84e-18	no	Cs7g06320	WRKY transcription factor 2 [Gossypium hirsutum]	-	-	GO:0005488//binding;GO:0005488//binding;GO:0005488//binding;GO:0005488//binding	GO:0098542;GO:0009617//response to bacterium;GO:0031347//regulation of defense response;GO:0010033//response to organic substance;GO:0098542;GO:0009617//response to bacterium;GO:0031347//regulation of defense response;GO:0010033//response to organic substance;GO:0098542;GO:0009617//response to bacterium;GO:0031347//regulation of defense response;GO:0010033//response to organic substance;GO:009854…
Cs7g06330	4.55185	2.18645	2.90421	1.53815	-0.648307	0.0116433	no	Cs7g06330	WRKY transcription factor 29 [Jatropha curcas]	-	-	-	GO:0006952//defense response;GO:0051707//response to other organism;GO:0006952//defense response;GO:0051707//response to other organism
Cs7g07140	66.1021	6.04662	68.5122	6.09829	0.0516648	0.0966566	no	Cs7g07140	WRKY protein isoform 1 [Theobroma cacao]	-	-	GO:0001071//nucleic acid binding transcription factor activity;GO:0003677//DNA binding;GO:0005488//binding;GO:0001071//nucleic acid binding transcription factor activity;GO:0003677//DNA binding	GO:0050896//response to stimulus;GO:0006351//transcription, DNA-templated;GO:0050896//response to stimulus;GO:0050896//response to stimulus;GO:0006351//transcription, DNA-templated
Cs8g13600	0.0623387	-4.00373	0.296149	-1.7556	2.24812	0.375062	no	Cs8g13600	WRKY transcription factor 25 [(Populus tomentosa x P. bolleana) x P. tomentosa]	-	-	GO:0005488//binding	-
Cs9g03310	0.722839	-0.468254	1.27592	0.351538	0.819792	0.607376	no	Cs9g03310	WRKY transcription factor 58 [Jatropha curcas]	-	-	GO:0003677//DNA binding;GO:0003677//DNA binding;GO:0003677//DNA binding;GO:0003677//DNA binding	-
Cs9g19070	0.40539	-1.30262	0.259327	-1.94716	-0.644538	0.726617	no	Cs9g19070	WRKY transcription factor 48 [Jatropha curcas]	ko04626//Plant-pathogen interaction	-	GO:0001071//nucleic acid binding transcription factor activity;GO:0003677//DNA binding	GO:0050896//response to stimulus;GO:0050794//regulation of cellular process;GO:0006351//transcription, DNA-templated
orange1.1t00425	0.001	-9.96578	0.288519	-1.79326	8.17252	1	no	orange1.1t00425	WRKY transcription factor 23-1 [Dimocarpus longan]	-	-	GO:0003677//DNA binding;GO:0001071//nucleic acid binding transcription factor activity	GO:0006351//transcription, DNA-templated
orange1.1t01686	3.89978	1.96339	4.88974	2.28976	0.326365	0.762601	no	orange1.1t01686	PREDICTED: WRKY transcription factor 22 [Glycine max]	-	-	GO:0003677//DNA binding;GO:0001071//nucleic acid binding transcription factor activity	GO:0006351//transcription, DNA-templated
orange1.1t01713	46.2181	5.53039	92.8046	6.53612	1.00574	1.37e-41	yes	orange1.1t01713	WRKY1 [Hevea brasiliensis]	-	-	-	GO:0051707//response to other organism;GO:0006351//transcription, DNA-templated
orange1.1t01779	0.72377	-0.466397	1.15791	0.211523	0.67792	0.24341	no	orange1.1t01779	WRKY transcription factor 47-2 [Dimocarpus longan]	-	-	GO:0003677//DNA binding;GO:0001071//nucleic acid binding transcription factor activity;GO:0001071//nucleic acid binding transcription factor activity;GO:0003677//DNA binding	GO:0006351//transcription, DNA-templated;GO:0006351//transcription, DNA-templated
orange1.1t02600	14.7024	3.87798	3.75982	1.91066	-1.96732	1.28e-09	yes	orange1.1t02600	WRKY-type DNA binding protein 1 [Theobroma cacao]	-	-	GO:0001071//nucleic acid binding transcription factor activity;GO:0003677//DNA binding	GO:0031667//response to nutrient levels;GO:0006355//regulation of transcription, DNA-templated;GO:0048528//post-embryonic root development
orange1.1t04068	32.3835	5.01719	23.7751	4.57138	-0.445808	1.56e-09	no	orange1.1t04068	WRKY DNA-binding protein 7 isoform 3 [Theobroma cacao]	-	-	GO:0005488//binding;GO:0005488//binding;GO:0005488//binding	-
orange1.1t05133	15.1146	3.91787	9.61406	3.26515	-0.652725	4.4e-05	no	orange1.1t05133	WRKY family transcription factor [Theobroma cacao]	-	-	GO:0003677//DNA binding	GO:0009267//cellular response to starvation;GO:0042221//response to chemical;GO:0006351//transcription, DNA-templated
orange1.1t05380	0.677204	-0.562338	0.703661	-0.507048	0.0552901	1	no	orange1.1t05380	WRKY transcription factor 58 [Jatropha curcas]	-	-	GO:0003677//DNA binding	-
