# Supplementary material for: Intra-Specific Variation in Desiccation Tolerance of Citrus sinensis ‘bingtangcheng’ (L.) Seeds under Different Environmental Conditions in China
Source: Int J Mol Sci. 2023 Apr 17;24(8):7393. doi: 10.3390/ijms24087393 (PMC10139128; doi:10.3390/ijms24087393)
Supplement: Supplementary file 1 [file ijms-24-07393-s001.zip › Supplemental Data S8 response to stress.xlsx]

## Sheet: Fig. 7
Gene ID	DS0_fpkm	DS6_fpkm	log2(FC)	significant	DT0_fpkm	DT6_fpkm	log2(FC)	Pvalue	FDR	significant	Symbol	Description	Pathway	GO Component	GO Function	GO Process
Cs9g17330	3.42941	11.3749	1.72982	yes	17.661	15.7814	-0.162342	0.936051	1	no	Cs9g17330	PREDICTED: tubulin beta-1 chain-like [Cicer arietinum]	ko04145//Phagosome	GO:0032991//macromolecular complex;GO:0043231//intracellular membrane-bounded organelle;GO:0015630//microtubule cytoskeleton	GO:0017111//nucleoside-triphosphatase activity;GO:0032550;GO:0005198//structural molecule activity	GO:0009154//purine ribonucleotide catabolic process;GO:0043623//cellular protein complex assembly;GO:0006970//response to osmotic stress
Cs8g03160	11.4164	46.588	2.02885	yes	59.2914	60.6722	0.0332128	0.00606599	0.0352084	no	Cs8g03160	Soluble inorganic pyrophosphatase 1 [Theobroma cacao]	ko00190//Oxidative phosphorylation	GO:0009526//plastid envelope;GO:0009526//plastid envelope	GO:0046872//metal ion binding;GO:0016462//pyrophosphatase activity;GO:0046872//metal ion binding;GO:0016462//pyrophosphatase activity	GO:0006793//phosphorus metabolic process;GO:0009617//response to bacterium;GO:0006970//response to osmotic stress;GO:0010038//response to metal ion;GO:0006793//phosphorus metabolic process;GO:0009617//response to bacterium;GO:0006970//response to osmotic stress;GO:0010038//response to metal ion
Cs3g20810	3.05156	29.5202	3.27408	yes	18.947	19.3915	0.033455	0.0921265	0.301345	no	Cs3g20810	alcohol dehydrogenase [Citrus x paradisi]	ko01100//Metabolic pathways;ko01110//Biosynthesis of secondary metabolites;ko00010//Glycolysis / Gluconeogenesis;ko00071//Fatty acid metabolism;ko00350//Tyrosine metabolism	GO:0044444//cytoplasmic part;GO:0016020//membrane	GO:0046914//transition metal ion binding;GO:0016616//oxidoreductase activity, acting on the CH-OH group of donors, NAD or NADP as acceptor	GO:0006970//response to osmotic stress;GO:0044710;GO:0010038//response to metal ion
Cs8g18800	0.001	0.810405	9.6625	yes	1.26108	0.960336	-0.393049	0.850659	1	no	Cs8g18800	Laccase 2 [Theobroma cacao]	-	GO:0005576//extracellular region	GO:0046914//transition metal ion binding;GO:0016682//oxidoreductase activity, acting on diphenols and related substances as donors, oxygen as acceptor	GO:0009699//phenylpropanoid biosynthetic process;GO:0006950//response to stress;GO:0009808//lignin metabolic process
Cs8g02730	7.9805	16.9388	1.08578	yes	20.5615	19.6695	-0.0639852	0.528521	0.870178	no	Cs8g02730	ascorbate peroxidase [Gossypium hirsutum]	ko00480//Glutathione metabolism;ko00053//Ascorbate and aldarate metabolism	GO:0005911//cell-cell junction;GO:0009526//plastid envelope;GO:0044437	GO:0046906//tetrapyrrole binding;GO:0004601//peroxidase activity	GO:0006950//response to stress;GO:0044710
Cs4g08150	1.47334	8.89841	2.59446	yes	4.77569	4.02075	-0.248245	0.849962	1	no	Cs4g08150	Aldolase superfamily protein [Theobroma cacao]	ko01100//Metabolic pathways;ko01110//Biosynthesis of secondary metabolites;ko00010//Glycolysis / Gluconeogenesis;ko00710//Carbon fixation in photosynthetic organisms;ko00051//Fructose and mannose metabolism;ko00030//Pentose phosphate pathway	GO:0009536//plastid;GO:0009536//plastid	GO:0016832//aldehyde-lyase activity;GO:0016832//aldehyde-lyase activity	GO:0006950//response to stress;GO:0006091//generation of precursor metabolites and energy;GO:0006950//response to stress;GO:0006091//generation of precursor metabolites and energy
Cs1g13720	72.0334	35.2986	-1.02906	yes	47.0641	27.9022	-0.754248	5.20695e-32	7.24746e-30	no	Cs1g13720	Pleiotropic drug resistance 12 [Theobroma cacao]	-	-	GO:0032550;GO:0015604//organic phosphonate transmembrane transporter activity;GO:0042626//ATPase activity, coupled to transmembrane movement of substances;GO:1901363;GO:0036094//small molecule binding;GO:0042626//ATPase activity, coupled to transmembrane movement of substances;GO:0097159//organic cyclic compound binding;GO:0032550;GO:0015604//organic phosphonate transmembrane transporter activity…	GO:0046864;GO:0015846//polyamine transport;GO:0015718//monocarboxylic acid transport;GO:0030001//metal ion transport;GO:0000302//response to reactive oxygen species;GO:0009154//purine ribonucleotide catabolic process;GO:0044763;GO:0046864;GO:0006811//ion transport;GO:0008152//metabolic process;GO:0046864;GO:0015846//polyamine transport;GO:0015718//monocarboxylic acid transport;GO:0030001//metal i…
Cs4g03450	24.8801	76.0964	1.61284	yes	55.8563	55.1896	-0.0173236	0.136626	0.392465	no	Cs4g03450	TPA: histone H4.3 [Zea mays]	-	GO:0031981//nuclear lumen;GO:0009536//plastid;GO:0044437;GO:0000785//chromatin;GO:0005911//cell-cell junction;GO:0016020//membrane	GO:0003676//nucleic acid binding;GO:0046983//protein dimerization activity	GO:0034728//nucleosome organization;GO:0006950//response to stress
Cs2g05050	47.4814	369.467	2.96001	yes	341.779	266.358	-0.359697	9.1196e-11	2.45576e-09	no	Cs2g05050	pyruvate decarboxylase [Citrus sinensis]	ko01100//Metabolic pathways;ko01110//Biosynthesis of secondary metabolites;ko00010//Glycolysis / Gluconeogenesis	GO:0044444//cytoplasmic part;GO:0044444//cytoplasmic part;GO:0044444//cytoplasmic part	GO:0046872//metal ion binding;GO:0019842//vitamin binding;GO:0016831//carboxy-lyase activity;GO:0046872//metal ion binding;GO:0019842//vitamin binding;GO:0016831//carboxy-lyase activity;GO:0046872//metal ion binding;GO:0019842//vitamin binding;GO:0016831//carboxy-lyase activity	GO:0006950//response to stress;GO:0006950//response to stress;GO:0006950//response to stress
Cs1g04340	3.29196	1.31863	-1.31991	yes	2.52039	1.7679	-0.51161	0.0804622	0.27195	no	Cs1g04340	Leucine-rich receptor-like protein kinase family protein [Theobroma cacao]	ko04075//Plant hormone signal transduction	GO:0032991//macromolecular complex;GO:0031224//intrinsic component of membrane	GO:0004702//receptor signaling protein serine/threonine kinase activity;GO:0032550;GO:0016791//phosphatase activity;GO:0046983//protein dimerization activity;GO:0008289//lipid binding	GO:0009908//flower development;GO:0055088//lipid homeostasis;GO:0009720//detection of hormone stimulus;GO:0048827//phyllome development;GO:0048580;GO:0009411//response to UV;GO:0032147//activation of protein kinase activity;GO:0010208//pollen wall assembly;GO:0043401//steroid hormone mediated signaling pathway;GO:0008219//cell death;GO:0006950//response to stress;GO:0035556//intracellular signal …
orange1.1t00331	6.72368	14.4612	1.10486	yes	18.7406	15.3842	-0.284718	0.712277	1	no	orange1.1t00331	PREDICTED: phosphomannomutase isoform 2 [Vitis vinifera]	ko01100//Metabolic pathways;ko01110//Biosynthesis of secondary metabolites;ko00520//Amino sugar and nucleotide sugar metabolism;ko00051//Fructose and mannose metabolism	GO:0044444//cytoplasmic part	GO:0016868//intramolecular transferase activity, phosphotransferases	GO:0019852//L-ascorbic acid metabolic process;GO:0006013//mannose metabolic process;GO:0009226//nucleotide-sugar biosynthetic process;GO:0006970//response to osmotic stress
Cs3g13080	53.4029	155.912	1.54574	yes	63.3598	56.7259	-0.15956	0.977434	1	no	Cs3g13080	NAD(P)-binding Rossmann-fold superfamily protein isoform 2 [Theobroma cacao]	-	-	GO:0016616//oxidoreductase activity, acting on the CH-OH group of donors, NAD or NADP as acceptor;GO:0048037//cofactor binding;GO:0016616//oxidoreductase activity, acting on the CH-OH group of donors, NAD or NADP as acceptor;GO:0048037//cofactor binding;GO:0016616//oxidoreductase activity, acting on the CH-OH group of donors, NAD or NADP as acceptor;GO:0048037//cofactor binding;GO:0016616//oxidor…	GO:0006950//response to stress;GO:0044710;GO:0001101//response to acid;GO:0010038//response to metal ion;GO:0006950//response to stress;GO:0044710;GO:0001101//response to acid;GO:0010038//response to metal ion;GO:0006950//response to stress;GO:0044710;GO:0001101//response to acid;GO:0010038//response to metal ion;GO:0006950//response to stress;GO:0044710;GO:0001101//response to acid;GO:0010038//r…
Cs5g17900	23.4311	3.00424	-2.96335	yes	6.66803	6.09843	-0.128823	0.809791	1	no	Cs5g17900	12-oxophytodienoate reductase 2 [Theobroma cacao]	ko01100//Metabolic pathways;ko00592//alpha-Linolenic acid metabolism	GO:0044444//cytoplasmic part	GO:0032553;GO:0003824//catalytic activity	GO:0006950//response to stress;GO:0006631//fatty acid metabolic process;GO:0001101//response to acid;GO:0010038//response to metal ion
Cs8g06360	501.99	1247.73	1.31358	yes	790.162	811.739	0.0388675	1.93327e-09	4.37127e-08	no	Cs8g06360	glycine-rich RNA-binding protein [Citrus unshiu]	-	GO:0030312;GO:0031981//nuclear lumen;GO:0009536//plastid;GO:0042579//microbody;GO:0005911//cell-cell junction;GO:0005576//extracellular region;GO:0016020//membrane;GO:0031981//nuclear lumen;GO:0005911//cell-cell junction;GO:0009536//plastid;GO:0016020//membrane;GO:0042579//microbody;GO:0005576//extracellular region;GO:0030312	GO:0097159//organic cyclic compound binding;GO:0036094//small molecule binding;GO:0036094//small molecule binding;GO:0043566//structure-specific DNA binding	GO:0006952//defense response;GO:0010038//response to metal ion;GO:0001101//response to acid;GO:0000398//mRNA splicing, via spliceosome;GO:0006970//response to osmotic stress;GO:0003006//developmental process involved in reproduction;GO:0010118//stomatal movement;GO:0006970//response to osmotic stress;GO:0010038//response to metal ion;GO:0001101//response to acid;GO:0000398//mRNA splicing, via spl…
orange1.1t04058	44.2429	95.2764	1.10667	yes	71.7814	76.7724	0.0969777	0.00242387	0.0162819	no	orange1.1t04058	AP2 domain class transcription factor [Malus domestica]	-	-	-	GO:0042221//response to chemical;GO:0009617//response to bacterium;GO:0006950//response to stress;GO:0006351//transcription, DNA-templated
Cs3g19890	126.111	501.239	1.9908	yes	388.659	368.245	-0.077839	0.000425192	0.00358329	no	Cs3g19890	NAC domain protein, IPR003441 [Populus trichocarpa]	-	GO:0043231//intracellular membrane-bounded organelle	GO:0003676//nucleic acid binding	GO:0009738//abscisic acid-activated signaling pathway;GO:0006950//response to stress;GO:0006351//transcription, DNA-templated
Cs1g14950	1.45704	4.31724	1.56707	yes	3.99129	3.55086	-0.168687	1	1	no	Cs1g14950	Mitochondrial substrate carrier family protein [Theobroma cacao]	-	GO:0031224//intrinsic component of membrane	GO:0008324//cation transmembrane transporter activity	GO:0006970//response to osmotic stress;GO:0043092;GO:0006560//proline metabolic process;GO:0006812//cation transport
Cs4g18310	20.4207	109.725	2.42579	yes	86.2288	59.0184	-0.547005	1.17264e-10	3.09932e-09	no	Cs4g18310	Heat shock transcription factor A2 isoform 1 [Theobroma cacao]	-	GO:0043231//intracellular membrane-bounded organelle;GO:0043231//intracellular membrane-bounded organelle	GO:0001071//nucleic acid binding transcription factor activity;GO:0003677//DNA binding;GO:0001071//nucleic acid binding transcription factor activity;GO:0003677//DNA binding	GO:0001666//response to hypoxia;GO:0009408//response to heat;GO:1901700;GO:0010033//response to organic substance;GO:0006351//transcription, DNA-templated;GO:0001666//response to hypoxia;GO:0009408//response to heat;GO:1901700;GO:0010033//response to organic substance;GO:0006351//transcription, DNA-templated
orange1.1t04278	6.84536	2.82921	-1.27473	yes	4.75003	3.63229	-0.387057	0.699314	0.998921	no	orange1.1t04278	PREDICTED: cell cycle checkpoint protein RAD17-like [Vitis vinifera]	-	-	-	GO:0006952//defense response
Cs6g11940	40.1613	12.088	-1.73223	yes	13.0201	9.96563	-0.385708	0.0359665	0.148658	no	Cs6g11940	phenylalanine-ammonia lyase [Citrus clementina x Citrus reticulata]	ko01100//Metabolic pathways;ko01110//Biosynthesis of secondary metabolites;ko00940//Phenylpropanoid biosynthesis;ko00360//Phenylalanine metabolism	GO:0044444//cytoplasmic part	GO:0016841//ammonia-lyase activity	GO:0009411//response to UV;GO:0006558//L-phenylalanine metabolic process;GO:0009414//response to water deprivation;GO:0048229//gametophyte development;GO:0009696//salicylic acid metabolic process;GO:0009699//phenylpropanoid biosynthetic process;GO:0009808//lignin metabolic process
Cs6g08840	106.11	340.006	1.68	yes	515.796	465.888	-0.146817	0.988822	1	no	Cs6g08840	Thiamine pyrophosphate dependent pyruvate decarboxylase family protein [Theobroma cacao]	ko01100//Metabolic pathways;ko01110//Biosynthesis of secondary metabolites;ko00010//Glycolysis / Gluconeogenesis	GO:0044444//cytoplasmic part;GO:0044444//cytoplasmic part;GO:0044444//cytoplasmic part	GO:0046872//metal ion binding;GO:0019842//vitamin binding;GO:0016831//carboxy-lyase activity;GO:0046872//metal ion binding;GO:0019842//vitamin binding;GO:0016831//carboxy-lyase activity;GO:0046872//metal ion binding;GO:0019842//vitamin binding;GO:0016831//carboxy-lyase activity	GO:0006950//response to stress;GO:0006950//response to stress;GO:0006950//response to stress
Cs7g06330	4.55185	1.34912	-1.75443	yes	2.90421	2.05552	-0.498642	0.427703	0.795265	no	Cs7g06330	WRKY transcription factor 29 [Jatropha curcas]	-	-	-	GO:0006952//defense response;GO:0051707//response to other organism;GO:0006952//defense response;GO:0051707//response to other organism
Cs7g02380	13.9725	6.41419	-1.12325	yes	10.2862	6.61606	-0.636666	0.000936923	0.0071495	no	Cs7g02380	autoinhibited calcium ATPase [Populus trichocarpa]	-	GO:0031224//intrinsic component of membrane;GO:0000325//plant-type vacuole;GO:0009536//plastid;GO:0044437	GO:0043169//cation binding;GO:0032550;GO:0019829//cation-transporting ATPase activity;GO:0005515//protein binding	GO:0012501//programmed cell death;GO:0009617//response to bacterium;GO:0006970//response to osmotic stress;GO:0006816//calcium ion transport;GO:0050801//ion homeostasis
Cs3g24410	0.001	1.43497	10.4868	yes	0.427701	0.267242	-0.678456	1	1	no	Cs3g24410	Thaumatin-like protein 3 [Theobroma cacao]	-	GO:0043231//intracellular membrane-bounded organelle;GO:0030312	-	GO:0009718//anthocyanin-containing compound biosynthetic process;GO:0009814//defense response, incompatible interaction;GO:0010038//response to metal ion;GO:0009411//response to UV
Cs8g19530	181.523	772.797	2.08994	yes	609.164	546.661	-0.156184	0.695948	0.995826	no	Cs8g19530	18.2 kDa class I heat shock protein [Medicago truncatula]	ko04141//Protein processing in endoplasmic reticulum	GO:0044424	-	GO:0006461//protein complex assembly;GO:0009642//response to light intensity;GO:0006970//response to osmotic stress;GO:0044267//cellular protein metabolic process;GO:0000302//response to reactive oxygen species
Cs3g08480	9.9523	29.9703	1.59043	yes	61.6564	55.8563	-0.142531	0.956533	1	no	Cs3g08480	PREDICTED: phosphoribulokinase, chloroplastic-like [Glycine max]	ko01100//Metabolic pathways;ko00710//Carbon fixation in photosynthetic organisms	GO:0009532//plastid stroma;GO:0009526//plastid envelope;GO:0009534//chloroplast thylakoid;GO:0005576//extracellular region;GO:0009532//plastid stroma;GO:0009526//plastid envelope;GO:0009534//chloroplast thylakoid;GO:0005576//extracellular region	GO:0032550;GO:0016301//kinase activity;GO:0032550;GO:0016301//kinase activity	GO:0044238;GO:0015977//carbon fixation;GO:0009617//response to bacterium;GO:0006796//phosphate-containing compound metabolic process;GO:0006950//response to stress;GO:0044238;GO:0015977//carbon fixation;GO:0009617//response to bacterium;GO:0006796//phosphate-containing compound metabolic process;GO:0006950//response to stress
Cs9g01410	63.5568	26.3744	-1.26891	yes	51.6618	42.0112	-0.298324	0.091403	0.299575	no	Cs9g01410	S-adenosylmethionine synthetase [Cajanus cajan]	ko01100//Metabolic pathways;ko01110//Biosynthesis of secondary metabolites;ko00270//Cysteine and methionine metabolism	GO:0031981//nuclear lumen;GO:0005911//cell-cell junction;GO:0016020//membrane;GO:0030312;GO:0044444//cytoplasmic part	GO:0016765//transferase activity, transferring alkyl or aryl (other than methyl) groups;GO:0032550;GO:0043169//cation binding	GO:0000096//sulfur amino acid metabolic process;GO:0010039//response to iron ion;GO:0009108//coenzyme biosynthetic process;GO:0006970//response to osmotic stress;GO:0009699//phenylpropanoid biosynthetic process
Cs9g06040	123.507	56.7061	-1.12302	yes	35.5095	35.5602	0.00205839	0.2676	0.603791	no	Cs9g06040	PREDICTED: basic 7S globulin-like [Vitis vinifera]	-	GO:0005618//cell wall;GO:0043231//intracellular membrane-bounded organelle;GO:0016020//membrane	GO:0004175//endopeptidase activity	GO:0006970//response to osmotic stress;GO:0016485//protein processing
Cs5g19820	6.75052	3.13023	-1.10873	yes	7.33912	4.17123	-0.815134	0.10944	0.339409	no	Cs5g19820	Os07g0265100 [Oryza sativa Japonica Group]	-	-	-	GO:0006950//response to stress
orange1.1t00051	24.8577	10.4376	-1.2519	yes	25.5806	20.0058	-0.354632	0.11811	0.35931	no	orange1.1t00051	MAP kinase [Nicotiana tabacum]	-	GO:0016020//membrane	GO:0032550;GO:0005515//protein binding;GO:0004702//receptor signaling protein serine/threonine kinase activity	GO:0035556//intracellular signal transduction;GO:0001101//response to acid;GO:0000302//response to reactive oxygen species;GO:0006464//cellular protein modification process;GO:0006796//phosphate-containing compound metabolic process
orange1.1t04991	179.573	10.0263	-4.16271	yes	10.5445	7.76026	-0.442314	0.160859	0.440191	no	orange1.1t04991	Cytochrome P450 [Theobroma cacao]	-	GO:0043231//intracellular membrane-bounded organelle	GO:0046872//metal ion binding;GO:0016709//oxidoreductase activity, acting on paired donors, with incorporation or reduction of molecular oxygen, NAD(P)H as one donor, and incorporation of one atom of oxygen	GO:0009639//response to red or far red light;GO:0042742//defense response to bacterium;GO:0042430;GO:0019761//glucosinolate biosynthetic process;GO:0019752//carboxylic acid metabolic process
Cs4g06720	1.2066	3.15	1.3844	yes	1.98736	1.23557	-0.685676	0.291747	0.636015	no	Cs4g06720	RAD51 homolog [Populus nigra]	ko03440//Homologous recombination	GO:0043231//intracellular membrane-bounded organelle;GO:0043232;GO:0043231//intracellular membrane-bounded organelle;GO:0043232	GO:0032550;GO:0003677//DNA binding;GO:0042623//ATPase activity, coupled;GO:0032550;GO:0003677//DNA binding;GO:0042623//ATPase activity, coupled	GO:0006351//transcription, DNA-templated;GO:0000724//double-strand break repair via homologous recombination;GO:0009154//purine ribonucleotide catabolic process;GO:0010212//response to ionizing radiation;GO:0006351//transcription, DNA-templated;GO:0000724//double-strand break repair via homologous recombination;GO:0009154//purine ribonucleotide catabolic process;GO:0010212//response to ionizing r…
Cs7g05340	12.453	25.1176	1.01221	yes	42.239	40.2125	-0.0709316	0.392584	0.755321	no	Cs7g05340	PREDICTED: SPX domain-containing protein 2 isoform 1 [Vitis vinifera]	-	-	-	GO:0009267//cellular response to starvation;GO:0009267//cellular response to starvation;GO:0009267//cellular response to starvation
Cs1g25610	0.852449	4.71337	2.46707	yes	4.05602	4.55812	0.168374	0.216236	0.534849	no	Cs1g25610	PREDICTED: MLO17 protein [Vitis vinifera]	-	GO:0031224//intrinsic component of membrane	GO:0005515//protein binding	GO:0006950//response to stress
Cs8g19540	58.2444	502.717	3.10956	yes	170.809	154.508	-0.144702	0.496111	0.844472	no	Cs8g19540	HSP20-like chaperones superfamily protein [Theobroma cacao]	ko04141//Protein processing in endoplasmic reticulum	GO:0044424	-	GO:0006461//protein complex assembly;GO:0009642//response to light intensity;GO:0006970//response to osmotic stress;GO:0044267//cellular protein metabolic process;GO:0000302//response to reactive oxygen species
Cs4g15940	7.74706	18.8692	1.28431	yes	10.8701	10.0916	-0.10721	0.80648	1	no	Cs4g15940	PREDICTED: ras-related protein Rab7 [Vitis vinifera]	ko04145//Phagosome;ko04144//Endocytosis	GO:0044437;GO:0044437;GO:0044437	GO:0003824//catalytic activity;GO:0032550;GO:0003824//catalytic activity;GO:0032550;GO:0032550;GO:0003824//catalytic activity	GO:0035556//intracellular signal transduction;GO:0045184//establishment of protein localization;GO:0035556//intracellular signal transduction;GO:0045184//establishment of protein localization;GO:0035556//intracellular signal transduction;GO:0045184//establishment of protein localization;GO:0006970//response to osmotic stress
Cs6g21210	0.131279	0.853475	2.70071	yes	1.96721	0.853511	-1.20467	0.0472333	0.184108	no	Cs6g21210	MYB60-like protein [Citrus macrophylla]	-	-	GO:0003676//nucleic acid binding;GO:0003676//nucleic acid binding	GO:0010035//response to inorganic substance;GO:0071704;GO:0001101//response to acid;GO:0044763;GO:0009628//response to abiotic stimulus;GO:0009725//response to hormone;GO:0006950//response to stress;GO:0010035//response to inorganic substance;GO:0071704;GO:0001101//response to acid;GO:0044763;GO:0009628//response to abiotic stimulus;GO:0009725//response to hormone;GO:0006950//response to stress
Cs8g20410	230.922	464.609	1.00861	yes	187.026	143.377	-0.383425	1.09209e-13	3.98789e-12	no	Cs8g20410	asparagine synthetase [glutamine-hydrolyzing]-like [Vitis vinifera]	ko01100//Metabolic pathways;ko01110//Biosynthesis of secondary metabolites;ko00250//Alanine, aspartate and glutamate metabolism;ko00910//Nitrogen metabolism	-	GO:0032550;GO:0016884//carbon-nitrogen ligase activity, with glutamine as amido-N-donor;GO:0032550;GO:0016884//carbon-nitrogen ligase activity, with glutamine as amido-N-donor;GO:0032550;GO:0016884//carbon-nitrogen ligase activity, with glutamine as amido-N-donor;GO:0032550;GO:0016884//carbon-nitrogen ligase activity, with glutamine as amido-N-donor;GO:0032550;GO:0016884//carbon-nitrogen ligase a…	GO:0009267//cellular response to starvation;GO:0006529//asparagine biosynthetic process;GO:0034285;GO:0009746;GO:0009267//cellular response to starvation;GO:0006529//asparagine biosynthetic process;GO:0034285;GO:0009746;GO:0009267//cellular response to starvation;GO:0006529//asparagine biosynthetic process;GO:0034285;GO:0009746;GO:0009267//cellular response to starvation;GO:0009064//glutamine fam…
Cs9g03630	214.87	451.463	1.07114	yes	242.816	251.024	0.0479618	0.000228097	0.00207524	no	Cs9g03630	stress-related protein [Citrus sinensis]	-	-	-	GO:0006950//response to stress
Cs5g33670	0.820156	0.224855	-1.8669	yes	0.536497	0.513409	-0.0634615	1	1	no	Cs5g33670	Cellulose synthase-like D5 [Theobroma cacao]	ko01100//Metabolic pathways;ko00500//Starch and sucrose metabolism;ko00520//Amino sugar and nucleotide sugar metabolism	GO:0031224//intrinsic component of membrane	GO:0019187//beta-1,4-mannosyltransferase activity;GO:0016759//cellulose synthase activity	GO:0030243//cellulose metabolic process;GO:0070085//glycosylation;GO:0044767;GO:0006970//response to osmotic stress
Cs8g18260	69.3038	173.69	1.32551	yes	109.626	79.4064	-0.465263	1.99152e-17	1.09177e-15	no	Cs8g18260	PREDICTED: heat shock cognate 70 kDa protein 2-like [Cicer arietinum]	ko04141//Protein processing in endoplasmic reticulum;ko03040//Spliceosome;ko04144//Endocytosis	GO:0005840//ribosome;GO:0030312;GO:0009526//plastid envelope;GO:0044437;GO:0005911//cell-cell junction;GO:0005576//extracellular region;GO:0016020//membrane	GO:0032550;GO:0019899//enzyme binding	GO:0051707//response to other organism;GO:0010038//response to metal ion;GO:0009628//response to abiotic stimulus;GO:0006950//response to stress
Cs8g16700	206.062	101.825	-1.01699	yes	109.048	75.2961	-0.534316	1.72114e-20	1.16749e-18	no	Cs8g16700	4-hydroxy-3-methylbut-2-en-1-yl diphosphate synthase [Hevea brasiliensis]	ko01100//Metabolic pathways;ko01110//Biosynthesis of secondary metabolites;ko00900//Terpenoid backbone biosynthesis	GO:0009526//plastid envelope;GO:0009526//plastid envelope;GO:0009526//plastid envelope;GO:0009526//plastid envelope;GO:0009526//plastid envelope	GO:0046914//transition metal ion binding;GO:0052592;GO:0046914//transition metal ion binding;GO:0052592;GO:0046914//transition metal ion binding;GO:0052592;GO:0046914//transition metal ion binding;GO:0052592;GO:0046914//transition metal ion binding;GO:0052592	GO:0009627//systemic acquired resistance;GO:0006721//terpenoid metabolic process;GO:0009627//systemic acquired resistance;GO:0006721//terpenoid metabolic process;GO:0009627//systemic acquired resistance;GO:0006721//terpenoid metabolic process;GO:0009627//systemic acquired resistance;GO:0006721//terpenoid metabolic process;GO:0009627//systemic acquired resistance;GO:0006721//terpenoid metabolic pr…
Cs3g22070	2.39875	6.069	1.33918	yes	5.70784	4.67398	-0.288293	0.499596	0.844472	no	Cs3g22070	PREDICTED: probable F-actin-capping protein subunit beta [Vitis vinifera]	-	GO:0043234//protein complex;GO:0015629//actin cytoskeleton	GO:0008092//cytoskeletal protein binding	GO:0006950//response to stress;GO:0030036//actin cytoskeleton organization
Cs6g11040	12.5351	6.05411	-1.04999	yes	2.94367	3.2972	0.163625	0.512456	0.852833	no	Cs6g11040	PREDICTED: protein NDR1-like [Fragaria vesca subsp. vesca]	-	-	-	GO:0045087//innate immune response;GO:0007165//signal transduction
Cs6g01310	155.672	68.6907	-1.18032	yes	162.882	139.498	-0.223583	0.004589	0.0280163	no	Cs6g01310	PREDICTED: S-adenosylmethionine synthase-like isoform 1 [Glycine max]	ko01100//Metabolic pathways;ko01110//Biosynthesis of secondary metabolites;ko00270//Cysteine and methionine metabolism	GO:0030312;GO:0031981//nuclear lumen;GO:0005911//cell-cell junction;GO:0016020//membrane;GO:0030312;GO:0031981//nuclear lumen;GO:0005911//cell-cell junction;GO:0016020//membrane	GO:0043169//cation binding;GO:0032550;GO:0016765//transferase activity, transferring alkyl or aryl (other than methyl) groups;GO:0043169//cation binding;GO:0032550;GO:0016765//transferase activity, transferring alkyl or aryl (other than methyl) groups	GO:0009108//coenzyme biosynthetic process;GO:0000096//sulfur amino acid metabolic process;GO:0009699//phenylpropanoid biosynthetic process;GO:0006950//response to stress;GO:0009108//coenzyme biosynthetic process;GO:0000096//sulfur amino acid metabolic process;GO:0009699//phenylpropanoid biosynthetic process;GO:0006950//response to stress
orange1.1t01729	1.54548	7.3787	2.25531	yes	5.76261	4.25606	-0.437204	0.387853	0.749787	no	orange1.1t01729	galactinol synthase 6 [Populus trichocarpa]	-	-	GO:0035250//UDP-galactosyltransferase activity	GO:0009642//response to light intensity;GO:0006970//response to osmotic stress;GO:0001101//response to acid;GO:0000302//response to reactive oxygen species
XLOC_023317	10.1551	20.7366	1.02997	yes	14.0638	17.2312	0.293037	0.088214	0.291306	no	TCONS_00053621	ELIP, partial [Citrus sinensis]	-	-	-	GO:0009845//seed germination;GO:0010114//response to red light;GO:0009408//response to heat;GO:0009637//response to blue light;GO:0034644//cellular response to UV;GO:0010218//response to far red light;GO:0009644//response to high light intensity;GO:0006950//response to stress;GO:0009639//response to red or far red light;GO:0071482//cellular response to light stimulus;GO:0009266//response to tempe…
orange1.1t02044	6.19574	29.6327	2.25784	yes	53.1996	52.8173	-0.0104048	0.0822424	0.276454	no	orange1.1t02044	peroxidase [Citrus maxima]	ko01100//Metabolic pathways;ko01110//Biosynthesis of secondary metabolites;ko00940//Phenylpropanoid biosynthesis;ko00360//Phenylalanine metabolism	-	GO:0003824//catalytic activity;GO:0016209//antioxidant activity;GO:0043169//cation binding;GO:0046906//tetrapyrrole binding	GO:0044710;GO:0006950//response to stress
Cs3g25010	0.595689	11.1824	4.23053	yes	13.8981	11.4653	-0.277614	0.506458	0.848762	no	Cs3g25010	phenylcoumaran benzylic ether reductase [Eucalyptus pyrocarpa]	-	GO:0016020//membrane	-	GO:0006950//response to stress;GO:0010038//response to metal ion
Cs8g19490	852.774	2640.9	1.63079	yes	1759.63	1670.66	-0.0748539	0.0159405	0.0779569	no	Cs8g19490	HSP20-like chaperones superfamily protein [Theobroma cacao]	ko04141//Protein processing in endoplasmic reticulum	GO:0044424	-	GO:0006461//protein complex assembly;GO:0009642//response to light intensity;GO:0006970//response to osmotic stress;GO:0044267//cellular protein metabolic process;GO:0000302//response to reactive oxygen species
orange1.1t05138	72.2266	3.36511	-4.4238	yes	3.50755	3.71409	0.0825451	0.456733	0.823559	no	orange1.1t05138	Cytochrome P450 [Theobroma cacao]	-	GO:0043231//intracellular membrane-bounded organelle	GO:0046872//metal ion binding;GO:0016709//oxidoreductase activity, acting on paired donors, with incorporation or reduction of molecular oxygen, NAD(P)H as one donor, and incorporation of one atom of oxygen	GO:0009639//response to red or far red light;GO:0042742//defense response to bacterium;GO:0042430;GO:0019761//glucosinolate biosynthetic process;GO:0019752//carboxylic acid metabolic process
Cs5g06510	3.34243	0.713217	-2.22848	yes	1.63505	1.46209	-0.161303	1	1	no	Cs5g06510	Leucine-rich repeat protein kinase family protein [Theobroma cacao]	-	GO:0031224//intrinsic component of membrane	GO:0032550;GO:0004674//protein serine/threonine kinase activity	GO:0006952//defense response;GO:0008219//cell death;GO:0006464//cellular protein modification process;GO:0010227//floral organ abscission;GO:0006796//phosphate-containing compound metabolic process
Cs6g21100	0.119161	2.63961	4.46934	yes	0.866327	0.408412	-1.08489	0.18948	0.488552	no	Cs6g21100	PREDICTED: tubulin alpha chain [Vitis vinifera]	ko04145//Phagosome	GO:0031981//nuclear lumen;GO:0005911//cell-cell junction;GO:0016020//membrane;GO:0015630//microtubule cytoskeleton;GO:0043234//protein complex;GO:0030312;GO:0044444//cytoplasmic part	GO:0005198//structural molecule activity;GO:0032550;GO:0017111//nucleoside-triphosphatase activity	GO:0007017//microtubule-based process;GO:0009629//response to gravity;GO:0006970//response to osmotic stress;GO:0043623//cellular protein complex assembly;GO:0009154//purine ribonucleotide catabolic process
orange1.1t04874	169.883	10.5381	-4.01085	yes	8.85238	7.82329	-0.17829	1	1	no	orange1.1t04874	Cytochrome P450 [Theobroma cacao]	-	GO:0043231//intracellular membrane-bounded organelle	GO:0046872//metal ion binding;GO:0016709//oxidoreductase activity, acting on paired donors, with incorporation or reduction of molecular oxygen, NAD(P)H as one donor, and incorporation of one atom of oxygen	GO:0009639//response to red or far red light;GO:0042742//defense response to bacterium;GO:0042430;GO:0019761//glucosinolate biosynthetic process;GO:0019752//carboxylic acid metabolic process
Cs3g14770	26.3233	12.9453	-1.02391	yes	16.6201	15.9897	-0.0557862	0.479303	0.844472	no	Cs3g14770	Phosphatase 2C family protein isoform 1 [Theobroma cacao]	-	GO:0043231//intracellular membrane-bounded organelle;GO:0043231//intracellular membrane-bounded organelle;GO:0043231//intracellular membrane-bounded organelle;GO:0043231//intracellular membrane-bounded organelle	GO:0016791//phosphatase activity;GO:0016791//phosphatase activity;GO:0016791//phosphatase activity;GO:0016791//phosphatase activity	GO:0006950//response to stress;GO:0006796//phosphate-containing compound metabolic process;GO:0006950//response to stress;GO:0006796//phosphate-containing compound metabolic process;GO:0006950//response to stress;GO:0006796//phosphate-containing compound metabolic process;GO:0006950//response to stress;GO:0006796//phosphate-containing compound metabolic process
orange1.1t03775	18.7498	40.1298	1.0978	yes	26.799	18.4986	-0.534763	1.21774e-06	1.76964e-05	no	orange1.1t03775	lipoxygenase [Camellia sinensis]	ko01100//Metabolic pathways;ko00592//alpha-Linolenic acid metabolism;ko00591//Linoleic acid metabolism	GO:0009532//plastid stroma;GO:0009526//plastid envelope;GO:0009534//chloroplast thylakoid	GO:0046914//transition metal ion binding;GO:0016702//oxidoreductase activity, acting on single donors with incorporation of molecular oxygen, incorporation of two atoms of oxygen	GO:0051707//response to other organism;GO:0006633//fatty acid biosynthetic process;GO:0055114//oxidation-reduction process;GO:0001101//response to acid;GO:0006950//response to stress
Cs7g01350	1.72044	4.05955	1.23854	yes	3.25506	2.48791	-0.38775	0.402883	0.769474	no	Cs7g01350	PREDICTED: beta-glucosidase 12 isoform 1 [Vitis vinifera]	ko01100//Metabolic pathways;ko01110//Biosynthesis of secondary metabolites;ko00500//Starch and sucrose metabolism;ko00940//Phenylpropanoid biosynthesis;ko00460//Cyanoamino acid metabolism	GO:0005618//cell wall;GO:0009526//plastid envelope;GO:0005911//cell-cell junction;GO:0005618//cell wall;GO:0009526//plastid envelope;GO:0005911//cell-cell junction;GO:0005618//cell wall;GO:0009526//plastid envelope;GO:0005911//cell-cell junction;GO:0005618//cell wall;GO:0009526//plastid envelope;GO:0005911//cell-cell junction	GO:0015926//glucosidase activity;GO:0015926//glucosidase activity;GO:0015926//glucosidase activity;GO:0015926//glucosidase activity	GO:0044238;GO:0042742//defense response to bacterium;GO:0019762//glucosinolate catabolic process;GO:0050832//defense response to fungus;GO:0044238;GO:0042742//defense response to bacterium;GO:0019762//glucosinolate catabolic process;GO:0050832//defense response to fungus;GO:0044238;GO:0042742//defense response to bacterium;GO:0019762//glucosinolate catabolic process;GO:0006970//response to osmoti…
Cs8g05200	0.553187	2.91014	2.39525	yes	2.09955	1.52775	-0.458672	0.539254	0.881552	no	Cs8g05200	Granulin repeat cysteine protease family protein [Theobroma cacao]	-	GO:0005911//cell-cell junction;GO:0005576//extracellular region;GO:0009536//plastid	GO:0016628//oxidoreductase activity, acting on the CH-CH group of donors, NAD or NADP as acceptor;GO:0070011//peptidase activity, acting on L-amino acid peptides	GO:0016485//protein processing;GO:0006970//response to osmotic stress;GO:0044710;GO:0009620//response to fungus
Cs8g12000	18.2038	1.71865	-3.40489	yes	0.797801	1.11205	0.479121	0.141451	0.402213	no	Cs8g12000	Respiratory burst oxidase D [Theobroma cacao]	ko04626//Plant-pathogen interaction	GO:0016021//integral component of membrane;GO:0005840//ribosome;GO:0043231//intracellular membrane-bounded organelle;GO:0016021//integral component of membrane;GO:0005840//ribosome;GO:0043231//intracellular membrane-bounded organelle;GO:0016021//integral component of membrane;GO:0005840//ribosome;GO:0043231//intracellular membrane-bounded organelle	GO:0046872//metal ion binding;GO:0016209//antioxidant activity;GO:0050664//oxidoreductase activity, acting on NAD(P)H, oxygen as acceptor;GO:0046872//metal ion binding;GO:0016209//antioxidant activity;GO:0050664//oxidoreductase activity, acting on NAD(P)H, oxygen as acceptor;GO:0046872//metal ion binding;GO:0016209//antioxidant activity;GO:0050664//oxidoreductase activity, acting on NAD(P)H, oxyg…	GO:0012501//programmed cell death;GO:0046683//response to organophosphorus;GO:0009620//response to fungus;GO:0048878//chemical homeostasis;GO:0045333//cellular respiration;GO:0009913//epidermal cell differentiation;GO:0007165//signal transduction;GO:0006950//response to stress;GO:0012501//programmed cell death;GO:0046683//response to organophosphorus;GO:0009620//response to fungus;GO:0048878//che…
Cs1g13700	6.80961	2.81305	-1.27544	yes	4.52452	2.26809	-0.996287	3.90847e-06	5.20038e-05	no	Cs1g13700	Pleiotropic drug resistance 12 [Theobroma cacao]	-	GO:0031224//intrinsic component of membrane	GO:0032550;GO:0015604//organic phosphonate transmembrane transporter activity;GO:0042626//ATPase activity, coupled to transmembrane movement of substances	GO:0046864;GO:0015718//monocarboxylic acid transport;GO:0030001//metal ion transport;GO:0051181//cofactor transport;GO:0000302//response to reactive oxygen species;GO:0009154//purine ribonucleotide catabolic process
Cs8g17080	4.70302	0.001	-12.1994	yes	0.111919	0.001	-6.80631	1	1	no	Cs8g17080	patatin-like protein [Gossypium hirsutum]	-	GO:0044424	GO:0004620//phospholipase activity	GO:0001666//response to hypoxia;GO:0006633//fatty acid biosynthetic process;GO:0010038//response to metal ion;GO:0033554//cellular response to stress;GO:0016265//death;GO:0002252
Cs3g22380	27.5434	13.5682	-1.02148	yes	17.204	20.954	0.284482	0.0140926	0.070708	no	Cs3g22380	50S ribosomal protein L21 isoform 1 [Theobroma cacao]	ko03010//Ribosome	GO:0043231//intracellular membrane-bounded organelle;GO:0044444//cytoplasmic part;GO:0044435;GO:0030529//ribonucleoprotein complex;GO:0043229//intracellular organelle;GO:0009532//plastid stroma;GO:0009526//plastid envelope;GO:0030529//ribonucleoprotein complex	GO:0003676//nucleic acid binding;GO:0005198//structural molecule activity;GO:0003676//nucleic acid binding;GO:0005198//structural molecule activity	GO:0009987//cellular process;GO:0044699;GO:0009657//plastid organization;GO:0007275//multicellular organismal development;GO:0010467//gene expression;GO:0009668;GO:0007275//multicellular organismal development;GO:0003006//developmental process involved in reproduction;GO:0010467//gene expression;GO:0006950//response to stress
Cs1g22540	11.6556	3.07645	-1.92168	yes	8.39799	6.34548	-0.404315	0.270955	0.608693	no	Cs1g22540	PREDICTED: mitogen-activated protein kinase kinase kinase 1-like [Cucumis sativus]	-	-	GO:0004672//protein kinase activity	GO:0044763;GO:0016310//phosphorylation;GO:0009628//response to abiotic stimulus;GO:0006950//response to stress
Cs5g15890	2.90042	1.06607	-1.44396	yes	3.61883	3.02361	-0.259251	0.497037	0.844472	no	Cs5g15890	PREDICTED: mitotic spindle assembly checkpoint protein MAD2B [Vitis vinifera]	-	-	-	GO:0009411//response to UV;GO:0033554//cellular response to stress
Cs3g09000	7.28554	1.84692	-1.97991	yes	6.9624	5.49554	-0.341323	0.166139	0.450783	no	Cs3g09000	Cellulose synthase-like D3 [Theobroma cacao]	-	GO:0031228//intrinsic component of Golgi membrane	GO:0019187//beta-1,4-mannosyltransferase activity;GO:0016759//cellulose synthase activity	GO:0030243//cellulose metabolic process;GO:0070085//glycosylation;GO:0048588//developmental cell growth;GO:0006950//response to stress
Cs1g17380	22.135	1.26121	-4.13345	yes	4.37529	2.54869	-0.779623	0.00579145	0.0339365	no	Cs1g17380	Lipoxygenase 3 [Theobroma cacao]	ko01100//Metabolic pathways;ko00592//alpha-Linolenic acid metabolism;ko00591//Linoleic acid metabolism	-	GO:0046914//transition metal ion binding;GO:0016702//oxidoreductase activity, acting on single donors with incorporation of molecular oxygen, incorporation of two atoms of oxygen;GO:0046914//transition metal ion binding;GO:0016702//oxidoreductase activity, acting on single donors with incorporation of molecular oxygen, incorporation of two atoms of oxygen;GO:0046914//transition metal ion binding;…	GO:0009642//response to light intensity;GO:0051707//response to other organism;GO:0006633//fatty acid biosynthetic process;GO:0055114//oxidation-reduction process;GO:0001101//response to acid;GO:0000302//response to reactive oxygen species;GO:0048229//gametophyte development;GO:0003006//developmental process involved in reproduction;GO:0009900;GO:0009642//response to light intensity;GO:0051707//r…
orange1.1t02040	8.43522	39.5753	2.2301	yes	17.7534	16.1429	-0.137196	0.920227	1	no	orange1.1t02040	peroxidase [Citrus maxima]	ko01100//Metabolic pathways;ko01110//Biosynthesis of secondary metabolites;ko00940//Phenylpropanoid biosynthesis;ko00360//Phenylalanine metabolism	-	GO:0003824//catalytic activity;GO:0016209//antioxidant activity;GO:0043169//cation binding;GO:0046906//tetrapyrrole binding	GO:0044710;GO:0006950//response to stress
Cs1g12170	1.45414	0.362552	-2.00391	yes	1.00811	0.344867	-1.54754	0.0526069	0.199439	no	Cs1g12170	NBS-LRR type disease resistance protein [Citrus trifoliata]	-	-	GO:0032550	GO:0006950//response to stress
Cs3g18030	237.369	112.737	-1.07417	yes	118.065	106.146	-0.153531	1	1	no	Cs3g18030	2-dehydro-3-deoxyphosphoheptonate aldolase/ 3-deoxy-d-arabino-heptulosonate 7-phosphate synthetase [Populus trichocarpa]	ko01100//Metabolic pathways;ko01110//Biosynthesis of secondary metabolites;ko00400//Phenylalanine, tyrosine and tryptophan biosynthesis	GO:0009536//plastid;GO:0009536//plastid;GO:0009536//plastid	GO:0016765//transferase activity, transferring alkyl or aryl (other than methyl) groups;GO:0016765//transferase activity, transferring alkyl or aryl (other than methyl) groups;GO:0016765//transferase activity, transferring alkyl or aryl (other than methyl) groups	GO:0008652//cellular amino acid biosynthetic process;GO:0006950//response to stress;GO:0043650;GO:0008652//cellular amino acid biosynthetic process;GO:0006950//response to stress;GO:0043650;GO:0008652//cellular amino acid biosynthetic process;GO:0006950//response to stress;GO:0043650
Cs1g16780	27.17	89.1189	1.71372	yes	60.8902	54.0802	-0.17111	0.798769	1	no	Cs1g16780	PREDICTED: 17.4 kDa class III heat shock protein [Vitis vinifera]	-	-	-	GO:0000302//response to reactive oxygen species;GO:0009642//response to light intensity;GO:0000302//response to reactive oxygen species;GO:0009642//response to light intensity
Cs5g07550	4.17501	0.504606	-3.04855	yes	0.995752	0.851464	-0.225841	0.899232	1	no	Cs5g07550	beta-amylase 1 [Citrus trifoliata]	-	GO:0009532//plastid stroma	GO:0016160//amylase activity	GO:0006950//response to stress;GO:0005976//polysaccharide metabolic process;GO:0000023//maltose metabolic process
Cs3g27490	15.0124	7.38223	-1.02403	yes	16.0996	11.2788	-0.513411	0.000325649	0.00283521	no	Cs3g27490	Glutamate receptor 3.3 isoform 1 [Theobroma cacao]	-	GO:0031224//intrinsic component of membrane	GO:0004930//G-protein coupled receptor activity;GO:0005231//excitatory extracellular ligand-gated ion channel activity;GO:0005261//cation channel activity	GO:0006952//defense response;GO:0007215//glutamate receptor signaling pathway;GO:0009606//tropism;GO:0043200//response to amino acid;GO:0006816//calcium ion transport
Cs3g24480	3.91123	12.2076	1.64209	yes	8.6498	5.13451	-0.75244	0.0047646	0.0288664	no	Cs3g24480	PREDICTED: probable GMP synthase [glutamine-hydrolyzing]-like [Vitis vinifera]	ko03410//Base excision repair	-	GO:0043733;GO:0016798//hydrolase activity, acting on glycosyl bonds	GO:0006281//DNA repair;GO:0006281//DNA repair
Cs9g06030	9.88978	0.894175	-3.46731	yes	4.43823	4.41837	-0.0064702	0.764925	1	no	Cs9g06030	PREDICTED: basic 7S globulin-like [Vitis vinifera]	-	GO:0005618//cell wall;GO:0043231//intracellular membrane-bounded organelle;GO:0016020//membrane	GO:0004175//endopeptidase activity	GO:0016485//protein processing;GO:0006970//response to osmotic stress
Cs8g19520	187.302	1878.58	3.3262	yes	613.932	604.143	-0.0231888	3.5046e-05	0.000387621	no	Cs8g19520	HSP20-like chaperones superfamily protein [Theobroma cacao]	ko04141//Protein processing in endoplasmic reticulum	GO:0044424	-	GO:0006461//protein complex assembly;GO:0009642//response to light intensity;GO:0006970//response to osmotic stress;GO:0044267//cellular protein metabolic process;GO:0000302//response to reactive oxygen species
orange1.1t00442	3.19569	7.65501	1.26028	yes	5.16943	3.38718	-0.609921	0.000672317	0.00537929	no	orange1.1t00442	PREDICTED: BAG family molecular chaperone regulator 6-like [Cicer arietinum]	-	-	-	GO:0044699;GO:0009628//response to abiotic stimulus;GO:0006950//response to stress
Cs7g02130	7.79369	3.13365	-1.31446	yes	4.72765	2.40611	-0.974421	0.000267703	0.00238001	no	Cs7g02130	PREDICTED: structural maintenance of chromosomes protein 5 [Vitis vinifera]	-	GO:0005911//cell-cell junction;GO:0000793//condensed chromosome	-	GO:0007059//chromosome segregation;GO:0000725//recombinational repair
Cs6g13590	75.5108	24.131	-1.6458	yes	29.9946	27.7242	-0.113557	0.531271	0.873364	no	Cs6g13590	Syntaxin of plants 121 [Theobroma cacao]	ko04130//SNARE interactions in vesicular transport	GO:0005911//cell-cell junction;GO:0016020//membrane;GO:0043231//intracellular membrane-bounded organelle;GO:0044444//cytoplasmic part	GO:0005515//protein binding	GO:0072658;GO:0009620//response to fungus;GO:0006833//water transport;GO:0009755//hormone-mediated signaling pathway;GO:0010118//stomatal movement;GO:0006612//protein targeting to membrane;GO:0001101//response to acid;GO:0009626//plant-type hypersensitive response;GO:0006968//cellular defense response
Cs6g22240	55.205	24.5939	-1.1665	yes	25.604	16.5701	-0.627787	6.99132e-09	1.45494e-07	no	Cs6g22240	Receptor-like protein kinase 2 [Theobroma cacao]	-	GO:0031224//intrinsic component of membrane	GO:0032550;GO:0004672//protein kinase activity	GO:0009856//pollination;GO:0006464//cellular protein modification process;GO:0006796//phosphate-containing compound metabolic process;GO:0003006//developmental process involved in reproduction;GO:0000578//embryonic axis specification;GO:0006950//response to stress
Cs1g23160	4.06553	24.4949	2.59097	yes	10.2914	7.70034	-0.418445	0.621658	0.943509	no	Cs1g23160	ethylene-induced esterase [Citrus sinensis]	-	-	GO:0052689//carboxylic ester hydrolase activity;GO:0052689//carboxylic ester hydrolase activity	GO:0032787//monocarboxylic acid metabolic process;GO:0006950//response to stress;GO:0032787//monocarboxylic acid metabolic process;GO:0006950//response to stress
Cs8g04280	100.107	339.054	1.75997	yes	214.007	226.071	0.079118	1.42852e-08	2.82216e-07	no	Cs8g04280	PREDICTED: zinc finger protein ZAT10-like [Vitis vinifera]	-	-	-	GO:0009628//response to abiotic stimulus;GO:0006950//response to stress
Cs3g13090	25.9825	58.9882	1.18289	yes	104.693	86.3703	-0.277558	0.0987143	0.315701	no	Cs3g13090	PREDICTED: bifunctional dihydroflavonol 4-reductase/flavanone 4-reductase isoform 1 [Vitis vinifera]	-	-	GO:0016616//oxidoreductase activity, acting on the CH-OH group of donors, NAD or NADP as acceptor;GO:0048037//cofactor binding;GO:0016491//oxidoreductase activity;GO:0048037//cofactor binding	GO:0006950//response to stress;GO:0044710;GO:0001101//response to acid;GO:0010038//response to metal ion;GO:0006950//response to stress;GO:0008152//metabolic process;GO:0001101//response to acid;GO:0010038//response to metal ion
orange1.1t00593	4.56351	19.7693	2.11505	yes	23.6667	19.614	-0.270975	0.174569	0.465699	no	orange1.1t00593	Calcium-binding endonuclease/exonuclease/phosphatase family [Theobroma cacao]	-	GO:0043231//intracellular membrane-bounded organelle;GO:0043231//intracellular membrane-bounded organelle;GO:0043231//intracellular membrane-bounded organelle	GO:0046872//metal ion binding;GO:0004518//nuclease activity;GO:0046872//metal ion binding;GO:0004518//nuclease activity;GO:0004518//nuclease activity;GO:0004518//nuclease activity;GO:0046872//metal ion binding;GO:0004518//nuclease activity	GO:0006950//response to stress;GO:0006950//response to stress;GO:0090304;GO:0006950//response to stress;GO:0090304
Cs2g05040	0.609083	9.49668	3.96271	yes	5.53292	5.03179	-0.136969	1	1	no	Cs2g05040	Lactate/malate dehydrogenase family protein [Theobroma cacao]	ko01100//Metabolic pathways;ko01110//Biosynthesis of secondary metabolites;ko00620//Pyruvate metabolism;ko00710//Carbon fixation in photosynthetic organisms;ko00020//Citrate cycle (TCA cycle);ko00630//Glyoxylate and dicarboxylate metabolism	GO:0030312;GO:0009536//plastid;GO:0005576//extracellular region	GO:0016615//malate dehydrogenase activity;GO:0046914//transition metal ion binding	GO:0010038//response to metal ion;GO:0043648//dicarboxylic acid metabolic process;GO:0005975//carbohydrate metabolic process;GO:0009617//response to bacterium;GO:0006970//response to osmotic stress;GO:0009060//aerobic respiration
Cs5g33060	187.55	88.8803	-1.07734	yes	103.541	56.1094	-0.883888	1.12317e-86	1.33751e-83	no	Cs5g33060	Multidrug resistance-associated protein 4 isoform 1 [Theobroma cacao]	-	GO:0005911//cell-cell junction;GO:0031224//intrinsic component of membrane;GO:0044437;GO:0005911//cell-cell junction;GO:0031224//intrinsic component of membrane;GO:0044437	GO:0032550;GO:0017111//nucleoside-triphosphatase activity;GO:0015405;GO:0051183//vitamin transporter activity;GO:0016628//oxidoreductase activity, acting on the CH-CH group of donors, NAD or NADP as acceptor;GO:0032550;GO:0017111//nucleoside-triphosphatase activity;GO:0015405;GO:0051183//vitamin transporter activity;GO:0016628//oxidoreductase activity, acting on the CH-CH group of donors, NAD or …	GO:0006835//dicarboxylic acid transport;GO:0051707//response to other organism;GO:0009154//purine ribonucleotide catabolic process;GO:0006950//response to stress;GO:0006835//dicarboxylic acid transport;GO:0051707//response to other organism;GO:0009154//purine ribonucleotide catabolic process;GO:0006950//response to stress
Cs7g20700	6.42757	0.791705	-3.02124	yes	0.641585	1.17706	0.875476	0.238097	0.565899	no	Cs7g20700	Peroxidase N1 [Theobroma cacao]	ko01100//Metabolic pathways;ko01110//Biosynthesis of secondary metabolites;ko00940//Phenylpropanoid biosynthesis;ko00360//Phenylalanine metabolism	GO:0005911//cell-cell junction;GO:0043231//intracellular membrane-bounded organelle;GO:0005576//extracellular region;GO:0016020//membrane;GO:0030312	GO:0046906//tetrapyrrole binding;GO:0016209//antioxidant activity;GO:0043169//cation binding;GO:0003824//catalytic activity	GO:0009698//phenylpropanoid metabolic process;GO:0006950//response to stress;GO:0009620//response to fungus
Cs3g07660	108.102	568.86	2.39568	yes	191.757	196.772	0.0372457	0.00214766	0.0146936	no	Cs3g07660	18.2 kDa class I heat shock protein [Medicago truncatula]	ko04141//Protein processing in endoplasmic reticulum	GO:0044424	-	GO:0006461//protein complex assembly;GO:0009642//response to light intensity;GO:0006970//response to osmotic stress;GO:0044267//cellular protein metabolic process;GO:0000302//response to reactive oxygen species
Cs3g18070	17.3673	6.80508	-1.35169	yes	117.35	113.27	-0.051052	0.0389599	0.158875	no	Cs3g18070	Phosphate-responsive 1 family protein [Theobroma cacao]	-	GO:0005618//cell wall;GO:0043231//intracellular membrane-bounded organelle	-	GO:0006950//response to stress;GO:0009725//response to hormone
Cs6g13640	10.4498	1.99941	-2.38583	yes	5.40816	6.29047	0.21803	0.121919	0.366732	no	Cs6g13640	Plant U-box 23 [Theobroma cacao]	-	GO:0044444//cytoplasmic part	GO:0019787//small conjugating protein ligase activity	GO:0006950//response to stress;GO:0016567//protein ubiquitination;GO:0002252;GO:0010243//response to organonitrogen compound
Cs5g09050	8.77237	4.19751	-1.06343	yes	5.27173	3.9307	-0.42349	0.305989	0.655392	no	Cs5g09050	Nitrate transporter 1.1 isoform 1 [Theobroma cacao]	-	GO:0031224//intrinsic component of membrane;GO:0031224//intrinsic component of membrane;GO:0031224//intrinsic component of membrane	GO:0015103//inorganic anion transmembrane transporter activity;GO:0015103//inorganic anion transmembrane transporter activity;GO:0015103//inorganic anion transmembrane transporter activity	GO:0015698//inorganic anion transport;GO:0015833//peptide transport;GO:0006950//response to stress;GO:0001101//response to acid;GO:0015698//inorganic anion transport;GO:0015833//peptide transport;GO:0006950//response to stress;GO:0001101//response to acid;GO:0015698//inorganic anion transport;GO:0015833//peptide transport;GO:0006950//response to stress;GO:0001101//response to acid
Cs1g14720	1.26509	0.001	-10.305	yes	0.631916	0.360947	-0.807946	0.726617	1	no	Cs1g14720	rna-dependent RNA polymerase [Populus trichocarpa]	-	-	GO:0034062//RNA polymerase activity;GO:0097159//organic cyclic compound binding;GO:0036094//small molecule binding	GO:0048827//phyllome development;GO:0008037//cell recognition;GO:0048437//floral organ development;GO:0045087//innate immune response;GO:0032774//RNA biosynthetic process;GO:0048438//floral whorl development;GO:0030422//production of siRNA involved in RNA interference;GO:0002252
Cs5g04790	4.09609	1.54077	-1.4106	yes	4.13626	3.44899	-0.262153	0.34625	0.706238	no	Cs5g04790	disease resistance protein [Populus trichocarpa]	-	GO:0044424;GO:0044424	GO:0016787//hydrolase activity;GO:0016787//hydrolase activity	GO:0008219//cell death;GO:0009627//systemic acquired resistance;GO:1901700;GO:0008152//metabolic process;GO:0051716//cellular response to stimulus;GO:0008219//cell death;GO:0009627//systemic acquired resistance;GO:1901700;GO:0008152//metabolic process;GO:0051716//cellular response to stimulus
Cs1g23170	3.75007	18.0992	2.27094	yes	6.94119	6.99829	0.0118194	0.44491	0.815516	no	Cs1g23170	ethylene-induced esterase [Citrus sinensis]	-	-	GO:0052689//carboxylic ester hydrolase activity	GO:0032787//monocarboxylic acid metabolic process;GO:0006950//response to stress
Cs1g12940	6.88547	1.46048	-2.23711	yes	4.89318	3.38908	-0.529879	0.0918539	0.300685	no	Cs1g12940	NBS-LRR type disease resistance protein [Citrus trifoliata]	-	-	GO:0032550	GO:0006950//response to stress
Cs5g33590	11.3369	4.23566	-1.42037	yes	1.98201	1.47476	-0.426484	0.380222	0.744298	no	Cs5g33590	P-loop nucleoside triphosphate hydrolases superfamily protein with CH (Calponin ) domain isoform 1 [Theobroma cacao]	-	GO:0005875//microtubule associated complex	GO:0015631//tubulin binding;GO:0003774//motor activity;GO:0032550	GO:0006950//response to stress;GO:0007017//microtubule-based process
Cs2g02790	44.5711	14.0766	-1.66281	yes	16.4263	11.4072	-0.526063	0.00162348	0.0115115	no	Cs2g02790	WRKY family transcription factor [Theobroma cacao]	-	-	GO:0003677//DNA binding;GO:0001071//nucleic acid binding transcription factor activity;GO:0003677//DNA binding	GO:0050896//response to stimulus;GO:0006351//transcription, DNA-templated;GO:0009267//cellular response to starvation;GO:0042221//response to chemical;GO:0006351//transcription, DNA-templated
orange1.1t00776	9.61547	4.70696	-1.03056	yes	12.0707	7.82728	-0.624926	9.88866e-05	0.000981781	no	orange1.1t00776	PREDICTED: anaphase-promoting complex subunit 8 [Vitis vinifera]	ko04120//Ubiquitin mediated proteolysis	GO:0000152//nuclear ubiquitin ligase complex;GO:0000152//nuclear ubiquitin ligase complex;GO:0000152//nuclear ubiquitin ligase complex;GO:0000152//nuclear ubiquitin ligase complex	-	GO:0006952//defense response;GO:0007088//regulation of mitosis;GO:0006952//defense response;GO:0007088//regulation of mitosis;GO:0006952//defense response;GO:0007088//regulation of mitosis;GO:0006952//defense response;GO:0007088//regulation of mitosis
Cs1g26730	2.00008	0.643765	-1.63545	yes	2.30288	1.3961	-0.722037	0.268667	0.60448	no	Cs1g26730	mitochondrial phosphate carrier protein [Populus trichocarpa]	-	GO:0016020//membrane;GO:0031224//intrinsic component of membrane	-	GO:0006970//response to osmotic stress;GO:0051234//establishment of localization
Cs3g20800	40.4765	473.094	3.54697	yes	252.745	204.911	-0.302685	0.00344893	0.021977	no	Cs3g20800	alcohol dehydrogenase [Citrus x paradisi]	ko01100//Metabolic pathways;ko01110//Biosynthesis of secondary metabolites;ko00010//Glycolysis / Gluconeogenesis;ko00071//Fatty acid metabolism;ko00350//Tyrosine metabolism	GO:0044444//cytoplasmic part;GO:0016020//membrane	GO:0046914//transition metal ion binding;GO:0016616//oxidoreductase activity, acting on the CH-OH group of donors, NAD or NADP as acceptor	GO:0006970//response to osmotic stress;GO:0044710;GO:0010038//response to metal ion
Cs1g15880	139.964	357.693	1.35367	yes	278.182	247.294	-0.169802	0.846342	1	no	Cs1g15880	Oxidative stress 3 [Theobroma cacao]	-	GO:0016604//nuclear body	-	GO:0006950//response to stress;GO:0010038//response to metal ion;GO:0050896//response to stimulus
Cs5g28240	0.125143	2.18331	4.12487	yes	2.13852	1.03091	-1.05269	0.0188315	0.0893236	no	Cs5g28240	Heat shock protein 70 (Hsp 70) family protein [Theobroma cacao]	ko04141//Protein processing in endoplasmic reticulum;ko03060//Protein export	GO:0031981//nuclear lumen;GO:0005911//cell-cell junction;GO:0009536//plastid;GO:0016020//membrane;GO:0043234//protein complex;GO:0030312;GO:0044437	GO:0032550;GO:0016628//oxidoreductase activity, acting on the CH-CH group of donors, NAD or NADP as acceptor	GO:0000741//karyogamy;GO:0043161//proteasome-mediated ubiquitin-dependent protein catabolic process;GO:0044710;GO:0000904//cell morphogenesis involved in differentiation;GO:0010038//response to metal ion;GO:0033554//cellular response to stress
Cs8g20230	4.12728	14.5773	1.82046	yes	9.00865	11.3522	0.333589	0.0110584	0.0581115	no	Cs8g20230	Aldolase-type TIM barrel family protein [Theobroma cacao]	ko00750//Vitamin B6 metabolism	GO:0009536//plastid	GO:0046983//protein dimerization activity	GO:0009411//response to UV;GO:0019752//carboxylic acid metabolic process;GO:0009108//coenzyme biosynthetic process;GO:0042364;GO:0006778//porphyrin-containing compound metabolic process;GO:0006972//hyperosmotic response;GO:0010033//response to organic substance
orange1.1t02036	0.001	0.938979	9.87495	yes	0.191918	0.001	-7.58435	0.500025	0.844472	no	orange1.1t02036	peroxidase [Citrus maxima]	ko01100//Metabolic pathways;ko01110//Biosynthesis of secondary metabolites;ko00940//Phenylpropanoid biosynthesis;ko00360//Phenylalanine metabolism	-	GO:0003824//catalytic activity;GO:0016209//antioxidant activity;GO:0043169//cation binding;GO:0046906//tetrapyrrole binding	GO:0044710;GO:0006950//response to stress
Cs7g19830	9.54762	1.96252	-2.28243	yes	0.241798	0.226468	-0.0944951	1	1	no	Cs7g19830	PREDICTED: phosphate carrier protein, mitochondrial [Vitis vinifera]	-	GO:0019866//organelle inner membrane;GO:0031224//intrinsic component of membrane;GO:0030312;GO:0044437;GO:0009536//plastid	GO:0005488//binding	GO:0051234//establishment of localization;GO:0006970//response to osmotic stress
Cs3g23810	3.53194	0.184136	-4.26162	yes	0.001	0.081239	6.3441	1	1	no	Cs3g23810	patatin-like protein [Gossypium hirsutum]	-	GO:0044424	GO:0004620//phospholipase activity	GO:0001666//response to hypoxia;GO:0006633//fatty acid biosynthetic process;GO:0010038//response to metal ion;GO:0033554//cellular response to stress;GO:0016265//death;GO:0002252
orange1.1t04517	0.936418	0.0572661	-4.0314	yes	0.172437	0.432663	1.32717	0.226691	0.549472	no	orange1.1t04517	NBS-LRR type disease resistance protein [Citrus trifoliata]	-	-	GO:0032550;GO:0016462//pyrophosphatase activity	GO:0006950//response to stress
orange1.1t00643	4.11291	20.6426	2.32739	yes	1.27473	0.871069	-0.549333	0.690224	0.990424	no	orange1.1t00643	beta-1,3-glucanase [Citrus sinensis]	-	GO:0043231//intracellular membrane-bounded organelle	GO:0008422//beta-glucosidase activity	GO:0044238;GO:0006950//response to stress
Cs6g12480	78.1048	19.0846	-2.033	yes	26.2207	27.1584	0.0506923	0.119746	0.361821	no	Cs6g12480	Polynucleotidyl transferase, ribonuclease H-like superfamily protein [Theobroma cacao]	-	GO:0043231//intracellular membrane-bounded organelle	GO:0097159//organic cyclic compound binding;GO:0000175//3'-5'-exoribonuclease activity	GO:0009625//response to insect;GO:0090501//RNA phosphodiester bond hydrolysis;GO:0009617//response to bacterium;GO:0000288//nuclear-transcribed mRNA catabolic process, deadenylation-dependent decay;GO:0006950//response to stress
Cs1g13660	2.35423	1.01525	-1.21342	yes	7.87057	5.41505	-0.539493	0.00207116	0.0142643	no	Cs1g13660	Pleiotropic drug resistance protein [Medicago truncatula]	-	-	GO:0032550;GO:0015604//organic phosphonate transmembrane transporter activity;GO:0042626//ATPase activity, coupled to transmembrane movement of substances;GO:0017111//nucleoside-triphosphatase activity;GO:0017111//nucleoside-triphosphatase activity;GO:0097159//organic cyclic compound binding;GO:1901363;GO:0036094//small molecule binding	GO:0046864;GO:0015846//polyamine transport;GO:0015718//monocarboxylic acid transport;GO:0030001//metal ion transport;GO:0051181//cofactor transport;GO:0000302//response to reactive oxygen species;GO:0009154//purine ribonucleotide catabolic process;GO:0071702;GO:0044765;GO:0044699;GO:0008152//metabolic process
Cs4g18960	1758.49	814.936	-1.10958	yes	528.507	544.439	0.0428478	3.04516e-07	4.94117e-06	no	Cs4g18960	15.8 kDa oleosin [Theobroma cacao]	-	GO:0031224//intrinsic component of membrane;GO:0005811//lipid particle	-	GO:0010876//lipid localization;GO:0009409//response to cold;GO:0044707;GO:0044085
orange1.1t02087	1.56712	0.001	-10.6139	yes	0.001	0.001	0	1	1	notest	orange1.1t02087	Cytochrome P450 [Theobroma cacao]	-	GO:0044464	GO:0005488//binding;GO:0016709//oxidoreductase activity, acting on paired donors, with incorporation or reduction of molecular oxygen, NAD(P)H as one donor, and incorporation of one atom of oxygen	GO:0051707//response to other organism;GO:0043436;GO:1901576;GO:0042430;GO:0044711;GO:0006952//defense response;GO:0044249//cellular biosynthetic process
Cs1g11860	4.19373	11.0035	1.39166	yes	11.466	8.99133	-0.350756	0.729718	1	no	Cs1g11860	PREDICTED: dicer-like protein 4-like [Glycine max]	-	-	GO:0032550;GO:0016891//endoribonuclease activity, producing 5'-phosphomonoesters;GO:0003676//nucleic acid binding;GO:0042623//ATPase activity, coupled;GO:0032550;GO:0016891//endoribonuclease activity, producing 5'-phosphomonoesters;GO:0003676//nucleic acid binding;GO:0042623//ATPase activity, coupled;GO:0032550;GO:0016891//endoribonuclease activity, producing 5'-phosphomonoesters;GO:0003676//nucl…	GO:0090501//RNA phosphodiester bond hydrolysis;GO:0030422//production of siRNA involved in RNA interference;GO:0002252;GO:0009154//purine ribonucleotide catabolic process;GO:0006952//defense response;GO:0090501//RNA phosphodiester bond hydrolysis;GO:0030422//production of siRNA involved in RNA interference;GO:0002252;GO:0009154//purine ribonucleotide catabolic process;GO:0006952//defense response…
Cs9g06240	5.65508	17.0619	1.59316	yes	10.4557	11.0731	0.0827695	0.229192	0.553582	no	Cs9g06240	xyloglucan-specific endoglucanase inhibitor protein [Capsicum annuum]	-	GO:0005911//cell-cell junction;GO:0005618//cell wall;GO:0043231//intracellular membrane-bounded organelle;GO:0016020//membrane	GO:0004175//endopeptidase activity	GO:0016485//protein processing;GO:0006970//response to osmotic stress
Cs3g14240	6.83976	0.0777793	-6.45842	yes	0.184864	0.103408	-0.838117	0.726617	1	no	Cs3g14240	Respiratory burst oxidase B [Theobroma cacao]	ko04626//Plant-pathogen interaction	GO:0031224//intrinsic component of membrane	GO:0046872//metal ion binding;GO:0016209//antioxidant activity;GO:0050664//oxidoreductase activity, acting on NAD(P)H, oxygen as acceptor
Cs8g17090	24.1761	0.8316	-4.86155	yes	0.19528	0.18174	-0.103668	1	1	no	Cs8g17090	patatin-like protein [Gossypium hirsutum]	-	GO:0044424	GO:0004620//phospholipase activity	GO:0001666//response to hypoxia;GO:0006633//fatty acid biosynthetic process;GO:0010038//response to metal ion;GO:0033554//cellular response to stress;GO:0016265//death;GO:0002252
Cs3g16350	7.32541	3.55076	-1.04478	yes	5.54148	5.25731	-0.0759465	0.664123	0.975634	no	Cs3g16350	Squalene monooxygenase isoform 1 [Theobroma cacao]	ko01100//Metabolic pathways;ko01110//Biosynthesis of secondary metabolites;ko00909//Sesquiterpenoid biosynthesis	GO:0031224//intrinsic component of membrane;GO:0031224//intrinsic component of membrane;GO:0043231//intracellular membrane-bounded organelle;GO:0031224//intrinsic component of membrane;GO:0031224//intrinsic component of membrane;GO:0031224//intrinsic component of membrane;GO:0031224//intrinsic component of membrane;GO:0043231//intracellular membrane-bounded organelle;GO:0031224//intrinsic compone…	GO:0016709//oxidoreductase activity, acting on paired donors, with incorporation or reduction of molecular oxygen, NAD(P)H as one donor, and incorporation of one atom of oxygen;GO:0000166//nucleotide binding;GO:0016709//oxidoreductase activity, acting on paired donors, with incorporation or reduction of molecular oxygen, NAD(P)H as one donor, and incorporation of one atom of oxygen;GO:0000166//nu…	GO:0006950//response to stress;GO:0044710;GO:0001101//response to acid;GO:0006694//steroid biosynthetic process;GO:0006950//response to stress;GO:0001101//response to acid;GO:0001101//response to acid;GO:0006694//steroid biosynthetic process;GO:0006950//response to stress;GO:0006694//steroid biosynthetic process;GO:0006950//response to stress;GO:0001101//response to acid;GO:0006694//steroid biosy…
Cs1g14970	15.5824	48.9492	1.65137	yes	32.2557	22.474	-0.521297	0.018612	0.0884979	no	Cs1g14970	Pyridoxine biosynthesis 1.2 [Theobroma cacao]	ko00750//Vitamin B6 metabolism	GO:0009536//plastid	GO:0046983//protein dimerization activity	GO:0009411//response to UV;GO:0019752//carboxylic acid metabolic process;GO:0009108//coenzyme biosynthetic process;GO:0042364;GO:0006778//porphyrin-containing compound metabolic process;GO:0006972//hyperosmotic response;GO:0010033//response to organic substance
Cs8g19510	287.791	1627.92	2.49994	yes	988.727	1062.8	0.104226	8.17516e-18	4.63584e-16	no	Cs8g19510	HSP20-like chaperones superfamily protein [Theobroma cacao]	ko04141//Protein processing in endoplasmic reticulum	GO:0044424	-	GO:0006461//protein complex assembly;GO:0009642//response to light intensity;GO:0006970//response to osmotic stress;GO:0044267//cellular protein metabolic process;GO:0000302//response to reactive oxygen species
Cs1g23200	5.52663	16.5092	1.5788	yes	7.41838	9.0744	0.290698	0.0723147	0.251593	no	Cs1g23200	ethylene-induced esterase [Citrus sinensis]	-	-	GO:0052689//carboxylic ester hydrolase activity	GO:0032787//monocarboxylic acid metabolic process;GO:0006950//response to stress
Cs8g18250	2.79416	6.13626	1.13494	yes	6.99172	5.0619	-0.465968	0.192007	0.494138	no	Cs8g18250	Heat shock cognate protein 70-1 [Theobroma cacao]	ko04141//Protein processing in endoplasmic reticulum;ko03040//Spliceosome;ko04144//Endocytosis	GO:0005840//ribosome;GO:0030312;GO:0031981//nuclear lumen;GO:0009526//plastid envelope;GO:0044437;GO:0005911//cell-cell junction;GO:0005576//extracellular region;GO:0016020//membrane	GO:0032550;GO:0019899//enzyme binding	GO:0010118//stomatal movement;GO:0010038//response to metal ion;GO:0009845//seed germination;GO:0009620//response to fungus;GO:0009628//response to abiotic stimulus;GO:0009617//response to bacterium;GO:0006950//response to stress
Cs4g17870	25.827	101.988	1.98145	yes	88.1219	77.2882	-0.189252	0.680248	0.989763	no	Cs4g17870	SPX domain gene 2 [Theobroma cacao]	-	-	-	GO:0010647//positive regulation of cell communication;GO:0009267//cellular response to starvation
Cs1g18530	2.86692	0.001	-11.4853	yes	0.33357	0.546417	0.712013	0.726617	1	no	Cs1g18530	Pyridoxal phosphate phosphatase-related protein [Theobroma cacao]	ko01100//Metabolic pathways;ko00750//Vitamin B6 metabolism	-	GO:0016818//hydrolase activity, acting on acid anhydrides, in phosphorus-containing anhydrides;GO:0016791//phosphatase activity;GO:0016791//phosphatase activity	GO:0006796//phosphate-containing compound metabolic process;GO:0051259//protein oligomerization;GO:0009267//cellular response to starvation;GO:0006796//phosphate-containing compound metabolic process
Cs5g33100	4.94798	10.5842	1.097	yes	6.94355	5.58869	-0.313163	0.576801	0.914071	no	Cs5g33100	PREDICTED: E3 ubiquitin-protein ligase BAH1 [Vitis vinifera]	-	-	GO:0046914//transition metal ion binding;GO:0003824//catalytic activity;GO:0046914//transition metal ion binding;GO:0003824//catalytic activity	GO:0001101//response to acid;GO:0032446//protein modification by small protein conjugation;GO:0033554//cellular response to stress;GO:0009617//response to bacterium;GO:0009696//salicylic acid metabolic process;GO:0009814//defense response, incompatible interaction;GO:0001101//response to acid;GO:0033554//cellular response to stress;GO:0009617//response to bacterium;GO:0009696//salicylic acid meta…
orange1.1t00647	8.6136	29.4747	1.77479	yes	4.4395	2.88595	-0.621351	0.255219	0.586347	no	orange1.1t00647	beta-1,3-glucanase [Citrus sinensis]	-	GO:0043231//intracellular membrane-bounded organelle	GO:0008422//beta-glucosidase activity	GO:0044238;GO:0006950//response to stress
Cs1g12560	480.931	1116.73	1.21538	yes	885.181	798.502	-0.148676	1.27299e-05	0.000153209	no	Cs1g12560	heat shock protein 26.5 [Arabidopsis thaliana]	-	-	-	GO:0006950//response to stress;GO:0009628//response to abiotic stimulus
Cs7g02280	3.37744	0.987542	-1.77402	yes	1.73961	1.27852	-0.444289	0.410423	0.776946	no	Cs7g02280	Serine/threonine-protein kinase protein [Theobroma cacao]	-	-	GO:0004672//protein kinase activity;GO:0032550	GO:0006796//phosphate-containing compound metabolic process;GO:0006950//response to stress;GO:0006464//cellular protein modification process
Cs3g17930	114.096	244.747	1.10104	yes	190.181	173.004	-0.136568	0.0154316	0.0761983	no	Cs3g17930	PREDICTED: cytochrome c oxidase subunit 6b-1-like [Glycine max]	ko01100//Metabolic pathways;ko00190//Oxidative phosphorylation	GO:0009534//chloroplast thylakoid;GO:0009534//chloroplast thylakoid	GO:0046914//transition metal ion binding;GO:0009055//electron carrier activity;GO:0003824//catalytic activity;GO:0046914//transition metal ion binding;GO:0009055//electron carrier activity;GO:0003824//catalytic activity	GO:0044710;GO:0006970//response to osmotic stress;GO:0015992//proton transport;GO:0006970//response to osmotic stress;GO:0015992//proton transport
Cs5g08630	0.690462	0.200313	-1.78531	yes	0.518083	0.177874	-1.54233	0.118607	0.359391	no	Cs5g08630	MUTS-like protein 4 [Theobroma cacao]	-	GO:0000228//nuclear chromosome;GO:0005911//cell-cell junction	GO:0032550;GO:0003690//double-stranded DNA binding	GO:0000710//meiotic mismatch repair
Cs6g09420	38.2874	8.57502	-2.15866	yes	8.70087	6.65132	-0.387519	0.178719	0.472037	no	Cs6g09420	WRKY transcription factor 17 [Dimocarpus longan]	ko04626//Plant-pathogen interaction	-	GO:0001071//nucleic acid binding transcription factor activity;GO:0003677//DNA binding;GO:0001071//nucleic acid binding transcription factor activity;GO:0003677//DNA binding;GO:0001071//nucleic acid binding transcription factor activity;GO:0003677//DNA binding	GO:0009408//response to heat;GO:0006351//transcription, DNA-templated;GO:0009408//response to heat;GO:0006351//transcription, DNA-templated;GO:0009408//response to heat;GO:0006351//transcription, DNA-templated
Cs1g18220	20.1115	44.7067	1.15247	yes	6.02563	4.76245	-0.339408	0.478428	0.844472	no	Cs1g18220	Glycosyl hydrolases family 32 protein isoform 1 [Theobroma cacao]	ko01100//Metabolic pathways;ko00500//Starch and sucrose metabolism;ko00052//Galactose metabolism	GO:0016020//membrane;GO:0043231//intracellular membrane-bounded organelle;GO:0016020//membrane;GO:0043231//intracellular membrane-bounded organelle;GO:0016020//membrane;GO:0043231//intracellular membrane-bounded organelle;GO:0016020//membrane;GO:0043231//intracellular membrane-bounded organelle	GO:0004558//alpha-glucosidase activity;GO:0004558//alpha-glucosidase activity;GO:0004558//alpha-glucosidase activity;GO:0004558//alpha-glucosidase activity	GO:0044238;GO:0006950//response to stress;GO:0009628//response to abiotic stimulus;GO:0044238;GO:0006950//response to stress;GO:0009628//response to abiotic stimulus;GO:0044238;GO:0006950//response to stress;GO:0009628//response to abiotic stimulus;GO:0044238;GO:0006950//response to stress;GO:0009628//response to abiotic stimulus
Cs3g26970	232.082	678.329	1.54735	yes	177.417	161.113	-0.139071	0.787886	1	no	Cs3g26970	dehydrin [Citrus x paradisi]	-	GO:0044444//cytoplasmic part;GO:0016020//membrane	GO:0005488//binding	GO:0009414//response to water deprivation;GO:0009409//response to cold
Cs2g05450	20.3143	1.17692	-4.10941	yes	2.00866	1.91658	-0.0676992	0.90514	1	no	Cs2g05450	Seven transmembrane MLO family protein [Theobroma cacao]	-	GO:0031224//intrinsic component of membrane	GO:0005515//protein binding	GO:0006950//response to stress
Cs5g09020	30.4421	8.85278	-1.78187	yes	6.18168	5.48196	-0.173307	1	1	no	Cs5g09020	PREDICTED: L-lactate dehydrogenase A [Vitis vinifera]	ko01100//Metabolic pathways;ko01110//Biosynthesis of secondary metabolites;ko00010//Glycolysis / Gluconeogenesis;ko00270//Cysteine and methionine metabolism;ko00620//Pyruvate metabolism;ko00640//Propanoate metabolism	GO:0044444//cytoplasmic part;GO:0016020//membrane	GO:0004457//lactate dehydrogenase activity	GO:0005975//carbohydrate metabolic process;GO:0006970//response to osmotic stress;GO:0044710;GO:0001101//response to acid;GO:0006091//generation of precursor metabolites and energy
Cs8g19140	19.6641	43.0267	1.12967	yes	43.3979	43.9286	0.0175353	0.0124976	0.0641031	no	Cs8g19140	Highly ABA-induced PP2C gene 2 isoform 1 [Theobroma cacao]	ko04075//Plant hormone signal transduction	GO:0043231//intracellular membrane-bounded organelle;GO:0044444//cytoplasmic part	GO:0004721//phosphoprotein phosphatase activity;GO:0005488//binding	GO:0048731;GO:1901701;GO:0048519//negative regulation of biological process;GO:0071396//cellular response to lipid;GO:0009755//hormone-mediated signaling pathway;GO:0010118//stomatal movement;GO:0071229//cellular response to acid;GO:0006950//response to stress;GO:0009737//response to abscisic acid;GO:0010162//seed dormancy process;GO:0050793//regulation of developmental process
Cs9g02100	469.766	152.026	-1.62762	yes	142.207	123.616	-0.202127	0.906025	1	no	Cs9g02100	Ca2+-binding protein 1 [Theobroma cacao]	-	GO:0044444//cytoplasmic part	GO:0046872//metal ion binding	GO:0006972//hyperosmotic response
Cs5g28230	0.29105	3.35711	3.52788	yes	4.0706	4.03936	-0.0111147	0.606956	0.938445	no	Cs5g28230	Heat shock protein 70 (Hsp 70) family protein [Theobroma cacao]	ko04141//Protein processing in endoplasmic reticulum;ko03060//Protein export	GO:0031981//nuclear lumen;GO:0005911//cell-cell junction;GO:0009536//plastid;GO:0016020//membrane;GO:0043234//protein complex;GO:0030312;GO:0044437	GO:0032550	GO:0000741//karyogamy;GO:0043161//proteasome-mediated ubiquitin-dependent protein catabolic process;GO:0000904//cell morphogenesis involved in differentiation;GO:0010038//response to metal ion;GO:0033554//cellular response to stress
Cs8g20290	17.9788	7.79618	-1.20546	yes	12.536	9.28843	-0.43257	0.0149237	0.0741422	no	Cs8g20290	Zinc finger family protein [Theobroma cacao]	-	-	GO:0043169//cation binding;GO:0043169//cation binding	GO:0006950//response to stress;GO:0006950//response to stress
Cs4g05880	33.7982	238.379	2.81824	yes	130.881	120.891	-0.114549	0.62798	0.945863	no	Cs4g05880	heat shock protein [Citrus unshiu]	ko04141//Protein processing in endoplasmic reticulum	-	GO:0005515//protein binding	GO:0044267//cellular protein metabolic process;GO:0000302//response to reactive oxygen species;GO:0006970//response to osmotic stress;GO:0009642//response to light intensity
Cs5g34835	13.8614	71.532	2.36752	yes	21.4551	14.6514	-0.550282	0.196349	0.502058	no	Cs5g34835	PREDICTED: bifunctional dihydroflavonol 4-reductase/flavanone 4-reductase [Vitis vinifera]	-	-	GO:0016620//oxidoreductase activity, acting on the aldehyde or oxo group of donors, NAD or NADP as acceptor;GO:0016616//oxidoreductase activity, acting on the CH-OH group of donors, NAD or NADP as acceptor;GO:0048037//cofactor binding	GO:0006950//response to stress;GO:0044710;GO:0001101//response to acid;GO:0010038//response to metal ion
Cs5g03060	1.46575	0.056366	-4.70067	yes	0.20415	0.0491284	-2.055	0.375062	0.737452	no	Cs5g03060	ACC synthase [Citrus sinensis]	ko01100//Metabolic pathways;ko01110//Biosynthesis of secondary metabolites;ko00270//Cysteine and methionine metabolism	-	GO:0043168//anion binding;GO:0005515//protein binding;GO:0016846//carbon-sulfur lyase activity	GO:0001101//response to acid;GO:0010039//response to iron ion;GO:0009692;GO:0009725//response to hormone;GO:0018871;GO:0003006//developmental process involved in reproduction;GO:0006950//response to stress;GO:0009605//response to external stimulus
Cs2g04370	6.25674	16.4276	1.39264	yes	11.0778	7.54941	-0.553236	0.062239	0.226182	no	Cs2g04370	PREDICTED: aquaporin NIP1-2 [Vitis vinifera]	-	GO:0031224//intrinsic component of membrane;GO:0031224//intrinsic component of membrane	GO:0005372//water transmembrane transporter activity;GO:0015103//inorganic anion transmembrane transporter activity;GO:0005372//water transmembrane transporter activity;GO:0015103//inorganic anion transmembrane transporter activity	GO:0015698//inorganic anion transport;GO:0006952//defense response;GO:0055085//transmembrane transport;GO:0042221//response to chemical;GO:0042044//fluid transport;GO:0015698//inorganic anion transport;GO:0006952//defense response;GO:0055085//transmembrane transport;GO:0042221//response to chemical;GO:0042044//fluid transport
Cs1g17550	0.001	2.30891	11.173	yes	6.33368	9.34605	0.561313	0.00622607	0.0360302	no	Cs1g17550	germin-like protein [Chimonanthus praecox]	-	GO:0005618//cell wall;GO:0043231//intracellular membrane-bounded organelle	GO:0016209//antioxidant activity;GO:0046914//transition metal ion binding;GO:0003824//catalytic activity	GO:0006950//response to stress;GO:0044710
Cs3g03740	1.45671	0.569239	-1.35561	yes	1.38433	1.11361	-0.313944	0.688617	0.990424	no	Cs3g03740	DNA helicase isoform 1 [Theobroma cacao]	ko03440//Homologous recombination	GO:0044464	GO:0032550;GO:0004003//ATP-dependent DNA helicase activity	GO:0006310//DNA recombination;GO:0009154//purine ribonucleotide catabolic process;GO:0032392//DNA geometric change;GO:0006281//DNA repair
Cs1g05570	1.41529	0.600258	-1.23744	yes	3.19142	3.16688	-0.0111363	0.625044	0.943509	no	Cs1g05570	Transducin/WD40 repeat-like superfamily protein isoform 1 [Theobroma cacao]	-	GO:0043234//protein complex	-	GO:0048827//phyllome development;GO:0031497//chromatin assembly;GO:0048507//meristem development;GO:0048229//gametophyte development;GO:0009913//epidermal cell differentiation;GO:0000725//recombinational repair;GO:0034728//nucleosome organization
Cs9g02030	0.001	0.969447	9.92102	yes	2.02083	1.86064	-0.119149	1	1	no	Cs9g02030	PREDICTED: peroxidase 40-like [Vitis vinifera]	ko01100//Metabolic pathways;ko01110//Biosynthesis of secondary metabolites;ko00940//Phenylpropanoid biosynthesis;ko00360//Phenylalanine metabolism	-	GO:0003824//catalytic activity;GO:0016209//antioxidant activity;GO:0043169//cation binding;GO:0046906//tetrapyrrole binding	GO:0044710;GO:0006950//response to stress
Cs3g13300	78.9003	27.6481	-1.51285	yes	16.3293	15.6264	-0.0634775	0.53709	0.879422	no	Cs3g13300	RING finger family protein [Medicago truncatula]	-	-	GO:0046872//metal ion binding	GO:0009987//cellular process;GO:0009719;GO:0098542;GO:0045087//innate immune response;GO:0010033//response to organic substance
Cs6g08600	26.3529	8.4711	-1.63734	yes	22.5558	18.4226	-0.292022	0.0993019	0.31637	no	Cs6g08600	omega-3 fatty acid desaturase [Citrus medica var. sarcodactylis]	ko01040//Biosynthesis of unsaturated fatty acids	GO:0009526//plastid envelope;GO:0009526//plastid envelope;GO:0009526//plastid envelope	GO:0016705//oxidoreductase activity, acting on paired donors, with incorporation or reduction of molecular oxygen;GO:0016705//oxidoreductase activity, acting on paired donors, with incorporation or reduction of molecular oxygen;GO:0016705//oxidoreductase activity, acting on paired donors, with incorporation or reduction of molecular oxygen	GO:0006950//response to stress;GO:0044710;GO:0044238;GO:0006950//response to stress;GO:0044710;GO:0044238;GO:0006950//response to stress;GO:0044710;GO:0044238
Cs3g14220	61.4074	132.546	1.11001	yes	80.5228	54.1067	-0.57359	4.83301e-15	2.01941e-13	no	Cs3g14220	Heat shock protein 70 (Hsp 70) family protein [Theobroma cacao]	ko04141//Protein processing in endoplasmic reticulum;ko03060//Protein export	GO:0031981//nuclear lumen;GO:0005911//cell-cell junction;GO:0009536//plastid;GO:0016020//membrane;GO:0043234//protein complex;GO:0030312;GO:0044437;GO:0031981//nuclear lumen;GO:0005911//cell-cell junction;GO:0009536//plastid;GO:0016020//membrane;GO:0043234//protein complex;GO:0030312;GO:0044437	GO:0032550;GO:0032550;GO:0016628//oxidoreductase activity, acting on the CH-CH group of donors, NAD or NADP as acceptor;GO:0032550;GO:0016628//oxidoreductase activity, acting on the CH-CH group of donors, NAD or NADP as acceptor	GO:0000904//cell morphogenesis involved in differentiation;GO:0000741//karyogamy;GO:0043161//proteasome-mediated ubiquitin-dependent protein catabolic process;GO:0044710;GO:0000904//cell morphogenesis involved in differentiation;GO:0010038//response to metal ion;GO:0033554//cellular response to stress;GO:0000741//karyogamy;GO:0043161//proteasome-mediated ubiquitin-dependent protein catabolic proc…
Cs3g13830	2.5811	1.01894	-1.34092	yes	1.4417	1.15328	-0.322028	0.744164	1	no	Cs3g13830	Leucine-rich receptor-like protein kinase family protein isoform 2 [Theobroma cacao]	-	GO:0031224//intrinsic component of membrane	GO:0032550;GO:0004672//protein kinase activity;GO:0016628//oxidoreductase activity, acting on the CH-CH group of donors, NAD or NADP as acceptor;GO:0038023//signaling receptor activity	GO:0044710;GO:0006464//cellular protein modification process;GO:0006796//phosphate-containing compound metabolic process;GO:0006950//response to stress
Cs9g04210	13473.4	29739.7	1.14228	yes	15341.9	12565	-0.288066	2.74832e-07	4.5004e-06	no	Cs9g04210	group 5 late embryogenesis abundant protein [Citrus unshiu]	-	-	-	GO:0009628//response to abiotic stimulus;GO:0006950//response to stress;GO:1901700;GO:0001101//response to acid
Cs3g24230	93.1396	36.7875	-1.34018	yes	60.1114	52.9297	-0.183561	0.605695	0.938445	no	Cs3g24230	allene oxide synthase [Citrus sinensis]	ko01100//Metabolic pathways;ko00592//alpha-Linolenic acid metabolism	GO:0009526//plastid envelope;GO:0009534//chloroplast thylakoid	GO:0046906//tetrapyrrole binding;GO:0046914//transition metal ion binding;GO:0016491//oxidoreductase activity;GO:0016836//hydro-lyase activity	GO:0051707//response to other organism;GO:0006631//fatty acid metabolic process;GO:0001101//response to acid;GO:0006950//response to stress
orange1.1t05258	16.4053	1.51451	-3.43724	yes	2.00676	0.713415	-1.49205	0.0201593	0.0942454	no	orange1.1t05258	cytochrome P450 [Populus trichocarpa]	-	GO:0043231//intracellular membrane-bounded organelle	GO:0046872//metal ion binding;GO:0016709//oxidoreductase activity, acting on paired donors, with incorporation or reduction of molecular oxygen, NAD(P)H as one donor, and incorporation of one atom of oxygen	GO:0009639//response to red or far red light;GO:0042742//defense response to bacterium;GO:0042430;GO:0019761//glucosinolate biosynthetic process;GO:0019752//carboxylic acid metabolic process
Cs8g06790	29.6722	59.5142	1.00412	yes	55.0941	60.9109	0.144803	0.00340522	0.0217818	no	Cs8g06790	PREDICTED: mediator of RNA polymerase II transcription subunit 32-like isoform 1 [Fragaria vesca subsp. vesca]	ko01110//Biosynthesis of secondary metabolites;ko00900//Terpenoid backbone biosynthesis	GO:0043234//protein complex;GO:0043234//protein complex;GO:0043234//protein complex;GO:0043234//protein complex	GO:0016765//transferase activity, transferring alkyl or aryl (other than methyl) groups;GO:0016765//transferase activity, transferring alkyl or aryl (other than methyl) groups;GO:0016765//transferase activity, transferring alkyl or aryl (other than methyl) groups;GO:0016765//transferase activity, transferring alkyl or aryl (other than methyl) groups	GO:0044249//cellular biosynthetic process;GO:1901576;GO:0044238;GO:0044763;GO:0044710;GO:0009628//response to abiotic stimulus;GO:0006950//response to stress;GO:0044249//cellular biosynthetic process;GO:1901576;GO:0044238;GO:0044763;GO:0044710;GO:0009628//response to abiotic stimulus;GO:0006950//response to stress;GO:0044249//cellular biosynthetic process;GO:1901576;GO:0044238;GO:0044763;GO:00447…
Cs5g31670	10.1514	66.3038	2.70741	yes	33.306	32.4191	-0.0389381	0.511047	0.852279	no	Cs5g31670	PREDICTED: EID1-like F-box protein 3-like [Vitis vinifera]	-	GO:0043231//intracellular membrane-bounded organelle	-	GO:0001101//response to acid;GO:0009845//seed germination;GO:0006970//response to osmotic stress;GO:0009755//hormone-mediated signaling pathway;GO:0003006//developmental process involved in reproduction
Cs3g19420	1.23985	0.234587	-2.40197	yes	6.80485	4.4359	-0.617337	0.102354	0.323688	no	Cs3g19420	AP2/ERF domain-containing transcription factor [Populus trichocarpa]	-	-	-	GO:0080090//regulation of primary metabolic process;GO:0001101//response to acid;GO:0010468//regulation of gene expression;GO:0009266//response to temperature stimulus;GO:2000112;GO:0006950//response to stress;GO:0006351//transcription, DNA-templated
Cs9g07750	150.771	69.3821	-1.11972	yes	109.1	95.351	-0.194331	0.344487	0.704504	no	Cs9g07750	PREDICTED: ATP sulfurylase 1, chloroplastic-like [Fragaria vesca subsp. vesca]	ko01100//Metabolic pathways;ko00230//Purine metabolism;ko00920//Sulfur metabolism;ko00450//Selenocompound metabolism	GO:0043231//intracellular membrane-bounded organelle;GO:0016020//membrane	GO:0004779//sulfate adenylyltransferase activity	GO:0006790//sulfur compound metabolic process;GO:0051259//protein oligomerization;GO:0010038//response to metal ion;GO:0009267//cellular response to starvation
Cs8g16890	7.79666	21.2959	1.44965	yes	31.7909	30.4608	-0.06166	0.513411	0.854099	no	Cs8g16890	PREDICTED: protein transport protein Sec61 subunit beta-like [Cicer arietinum]	ko04141//Protein processing in endoplasmic reticulum;ko04145//Phagosome;ko03060//Protein export	GO:0031224//intrinsic component of membrane;GO:0043231//intracellular membrane-bounded organelle	-	GO:0006950//response to stress
Cs1g14960	1.93648	39.2029	4.33945	yes	18.6516	13.4705	-0.469496	0.151716	0.421305	no	Cs1g14960	PREDICTED: probable pyridoxal biosynthesis protein PDX1.2-like [Solanum lycopersicum]	ko00750//Vitamin B6 metabolism	GO:0044444//cytoplasmic part	GO:0046983//protein dimerization activity	GO:0044249//cellular biosynthetic process;GO:0044763;GO:1901564;GO:0046483//heterocycle metabolic process;GO:0044711;GO:0006970//response to osmotic stress;GO:1901360//organic cyclic compound metabolic process;GO:0006725//cellular aromatic compound metabolic process;GO:0051186//cofactor metabolic process;GO:0044281//small molecule metabolic process
Cs6g08810	9.4509	48.0334	2.34551	yes	29.6385	19.3672	-0.613857	1.12035e-06	1.63811e-05	no	Cs6g08810	DNAJ heat shock N-terminal domain-containing protein [Theobroma cacao]	-	-	-	GO:0044699;GO:0006950//response to stress
orange1.1t04526	0.660405	0.190258	-1.79539	yes	0.382007	0.211765	-0.851135	0.359514	0.723183	no	orange1.1t04526	NBS-LRR type disease resistance protein [Citrus trifoliata]	-	-	GO:0032550	GO:0006950//response to stress
Cs6g11950	82.5379	4.49673	-4.19811	yes	5.00692	4.26641	-0.230901	0.8448	1	no	Cs6g11950	phenylalanine-ammonia lyase [Citrus clementina x Citrus reticulata]	ko01100//Metabolic pathways;ko01110//Biosynthesis of secondary metabolites;ko00940//Phenylpropanoid biosynthesis;ko00360//Phenylalanine metabolism	GO:0044444//cytoplasmic part	GO:0016841//ammonia-lyase activity	GO:0009411//response to UV;GO:0006558//L-phenylalanine metabolic process;GO:0009414//response to water deprivation;GO:0048229//gametophyte development;GO:0009696//salicylic acid metabolic process;GO:0009699//phenylpropanoid biosynthetic process;GO:0009808//lignin metabolic process
Cs9g03250	0.76256	2.54503	1.73876	yes	3.47469	2.3098	-0.589116	0.289653	0.633412	no	Cs9g03250	binding protein [Arabidopsis lyrata subsp. lyrata]	-	GO:0009526//plastid envelope;GO:0009532//plastid stroma;GO:0009534//chloroplast thylakoid;GO:0009526//plastid envelope;GO:0009532//plastid stroma;GO:0009534//chloroplast thylakoid	GO:0003676//nucleic acid binding;GO:0003676//nucleic acid binding	GO:0006950//response to stress;GO:0006950//response to stress
orange1.1t02556	102.599	323.871	1.6584	yes	198.554	178.289	-0.155314	0.531809	0.874115	no	orange1.1t02556	Proteasome inhibitor-related [Theobroma cacao]	ko03050//Proteasome	GO:0009536//plastid	-	GO:0000302//response to reactive oxygen species;GO:0009642//response to light intensity
Cs6g13950	10.7723	28.2008	1.38841	yes	17.8166	19.9929	0.166266	0.00227471	0.0154299	no	Cs6g13950	Polynucleotidyl transferase [Theobroma cacao]	-	GO:0043231//intracellular membrane-bounded organelle	GO:0097159//organic cyclic compound binding;GO:0000175//3'-5'-exoribonuclease activity	GO:0051707//response to other organism;GO:0090501//RNA phosphodiester bond hydrolysis;GO:0006950//response to stress
Cs3g20770	1.73005	3.60405	1.05881	yes	33.783	23.5473	-0.520736	0.000866226	0.00669101	no	Cs3g20770	peroxidase [Gossypium hirsutum]	-	-	GO:0003824//catalytic activity;GO:0016209//antioxidant activity;GO:0043169//cation binding;GO:0046906//tetrapyrrole binding	GO:0044710;GO:0006950//response to stress

## Sheet: Fig. S2
classification
heat shock family
Cs4g18310	20.4207	109.725	2.42579	yes	86.2288	59.0184	-0.547005	1.17264e-10	3.09932e-09	no	Cs4g18310	Heat shock transcription factor A2 isoform 1 [Theobroma cacao]	-	GO:0043231//intracellular membrane-bounded organelle;GO:0043231//intracellular membrane-bounded organelle	GO:0001071//nucleic acid binding transcription factor activity;GO:0003677//DNA binding;GO:0001071//nucleic acid binding transcription factor activity;GO:0003677//DNA binding	GO:0001666//response to hypoxia;GO:0009408//response to heat;GO:1901700;GO:0010033//response to organic substance;GO:0006351//transcription, DNA-templated;GO:0001666//response to hypoxia;GO:0009408//response to heat;GO:1901700;GO:0010033//response to organic substance;GO:0006351//transcription, DNA-templated
Cs8g19530	181.523	772.797	2.08994	yes	609.164	546.661	-0.156184	0.695948	0.995826	no	Cs8g19530	18.2 kDa class I heat shock protein [Medicago truncatula]	ko04141//Protein processing in endoplasmic reticulum	GO:0044424	-	GO:0006461//protein complex assembly;GO:0009642//response to light intensity;GO:0006970//response to osmotic stress;GO:0044267//cellular protein metabolic process;GO:0000302//response to reactive oxygen species
Cs8g18260	69.3038	173.69	1.32551	yes	109.626	79.4064	-0.465263	1.99152e-17	1.09177e-15	no	Cs8g18260	PREDICTED: heat shock cognate 70 kDa protein 2-like [Cicer arietinum]	ko04141//Protein processing in endoplasmic reticulum;ko03040//Spliceosome;ko04144//Endocytosis	GO:0005840//ribosome;GO:0030312;GO:0009526//plastid envelope;GO:0044437;GO:0005911//cell-cell junction;GO:0005576//extracellular region;GO:0016020//membrane	GO:0032550;GO:0019899//enzyme binding	GO:0051707//response to other organism;GO:0010038//response to metal ion;GO:0009628//response to abiotic stimulus;GO:0006950//response to stress
Cs3g07660	108.102	568.86	2.39568	yes	191.757	196.772	0.0372457	0.00214766	0.0146936	no	Cs3g07660	18.2 kDa class I heat shock protein [Medicago truncatula]	ko04141//Protein processing in endoplasmic reticulum	GO:0044424	-	GO:0006461//protein complex assembly;GO:0009642//response to light intensity;GO:0006970//response to osmotic stress;GO:0044267//cellular protein metabolic process;GO:0000302//response to reactive oxygen species
Cs1g16780	27.17	89.1189	1.71372	yes	60.8902	54.0802	-0.17111	0.798769	1	no	Cs1g16780	PREDICTED: 17.4 kDa class III heat shock protein [Vitis vinifera]	-	-	-	GO:0000302//response to reactive oxygen species;GO:0009642//response to light intensity;GO:0000302//response to reactive oxygen species;GO:0009642//response to light intensity
Cs8g18250	2.79416	6.13626	1.13494	yes	6.99172	5.0619	-0.465968	0.192007	0.494138	no	Cs8g18250	Heat shock cognate protein 70-1 [Theobroma cacao]	ko04141//Protein processing in endoplasmic reticulum;ko03040//Spliceosome;ko04144//Endocytosis	GO:0005840//ribosome;GO:0030312;GO:0031981//nuclear lumen;GO:0009526//plastid envelope;GO:0044437;GO:0005911//cell-cell junction;GO:0005576//extracellular region;GO:0016020//membrane	GO:0032550;GO:0019899//enzyme binding	GO:0010118//stomatal movement;GO:0010038//response to metal ion;GO:0009845//seed germination;GO:0009620//response to fungus;GO:0009628//response to abiotic stimulus;GO:0009617//response to bacterium;GO:0006950//response to stress
Cs5g28240	0.125143	2.18331	4.12487	yes	2.13852	1.03091	-1.05269	0.0188315	0.0893236	no	Cs5g28240	Heat shock protein 70 (Hsp 70) family protein [Theobroma cacao]	ko04141//Protein processing in endoplasmic reticulum;ko03060//Protein export	GO:0031981//nuclear lumen;GO:0005911//cell-cell junction;GO:0009536//plastid;GO:0016020//membrane;GO:0043234//protein complex;GO:0030312;GO:0044437	GO:0032550;GO:0016628//oxidoreductase activity, acting on the CH-CH group of donors, NAD or NADP as acceptor	GO:0000741//karyogamy;GO:0043161//proteasome-mediated ubiquitin-dependent protein catabolic process;GO:0044710;GO:0000904//cell morphogenesis involved in differentiation;GO:0010038//response to metal ion;GO:0033554//cellular response to stress
Cs1g12560	480.931	1116.73	1.21538	yes	885.181	798.502	-0.148676	1.27299e-05	0.000153209	no	Cs1g12560	heat shock protein 26.5 [Arabidopsis thaliana]	-	-	-	GO:0006950//response to stress;GO:0009628//response to abiotic stimulus
Cs5g28230	0.29105	3.35711	3.52788	yes	4.0706	4.03936	-0.0111147	0.606956	0.938445	no	Cs5g28230	Heat shock protein 70 (Hsp 70) family protein [Theobroma cacao]	ko04141//Protein processing in endoplasmic reticulum;ko03060//Protein export	GO:0031981//nuclear lumen;GO:0005911//cell-cell junction;GO:0009536//plastid;GO:0016020//membrane;GO:0043234//protein complex;GO:0030312;GO:0044437	GO:0032550	GO:0000741//karyogamy;GO:0043161//proteasome-mediated ubiquitin-dependent protein catabolic process;GO:0000904//cell morphogenesis involved in differentiation;GO:0010038//response to metal ion;GO:0033554//cellular response to stress
Cs4g05880	33.7982	238.379	2.81824	yes	130.881	120.891	-0.114549	0.62798	0.945863	no	Cs4g05880	heat shock protein [Citrus unshiu]	ko04141//Protein processing in endoplasmic reticulum	-	GO:0005515//protein binding	GO:0044267//cellular protein metabolic process;GO:0000302//response to reactive oxygen species;GO:0006970//response to osmotic stress;GO:0009642//response to light intensity
Cs3g14220	61.4074	132.546	1.11001	yes	80.5228	54.1067	-0.57359	4.83301e-15	2.01941e-13	no	Cs3g14220	Heat shock protein 70 (Hsp 70) family protein [Theobroma cacao]	ko04141//Protein processing in endoplasmic reticulum;ko03060//Protein export	GO:0031981//nuclear lumen;GO:0005911//cell-cell junction;GO:0009536//plastid;GO:0016020//membrane;GO:0043234//protein complex;GO:0030312;GO:0044437;GO:0031981//nuclear lumen;GO:0005911//cell-cell junction;GO:0009536//plastid;GO:0016020//membrane;GO:0043234//protein complex;GO:0030312;GO:0044437	GO:0032550;GO:0032550;GO:0016628//oxidoreductase activity, acting on the CH-CH group of donors, NAD or NADP as acceptor;GO:0032550;GO:0016628//oxidoreductase activity, acting on the CH-CH group of donors, NAD or NADP as acceptor	GO:0000904//cell morphogenesis involved in differentiation;GO:0000741//karyogamy;GO:0043161//proteasome-mediated ubiquitin-dependent protein catabolic process;GO:0044710;GO:0000904//cell morphogenesis involved in differentiation;GO:0010038//response to metal ion;GO:0033554//cellular response to stress;GO:0000741//karyogamy;GO:0043161//proteasome-mediated ubiquitin-dependent protein catabolic proc…
Cs6g08810	9.4509	48.0334	2.34551	yes	29.6385	19.3672	-0.613857	1.12035e-06	1.63811e-05	no	Cs6g08810	DNAJ heat shock N-terminal domain-containing protein [Theobroma cacao]	-	-	-	GO:0044699;GO:0006950//response to stress
Cs8g19510	287.791	1627.92	2.49994	yes	988.727	1062.8	0.104226	8.17516e-18	4.63584e-16	no	Cs8g19510	HSP20-like chaperones superfamily protein [Theobroma cacao]	ko04141//Protein processing in endoplasmic reticulum	GO:0044424	-	GO:0006461//protein complex assembly;GO:0009642//response to light intensity;GO:0006970//response to osmotic stress;GO:0044267//cellular protein metabolic process;GO:0000302//response to reactive oxygen species
Cs8g19490	852.774	2640.9	1.63079	yes	1759.63	1670.66	-0.0748539	0.0159405	0.0779569	no	Cs8g19490	HSP20-like chaperones superfamily protein [Theobroma cacao]	ko04141//Protein processing in endoplasmic reticulum	GO:0044424	-	GO:0006461//protein complex assembly;GO:0009642//response to light intensity;GO:0006970//response to osmotic stress;GO:0044267//cellular protein metabolic process;GO:0000302//response to reactive oxygen species
Cs8g19520	187.302	1878.58	3.3262	yes	613.932	604.143	-0.0231888	3.5046e-05	0.000387621	no	Cs8g19520	HSP20-like chaperones superfamily protein [Theobroma cacao]	ko04141//Protein processing in endoplasmic reticulum	GO:0044424	-	GO:0006461//protein complex assembly;GO:0009642//response to light intensity;GO:0006970//response to osmotic stress;GO:0044267//cellular protein metabolic process;GO:0000302//response to reactive oxygen species
Cs8g19540	58.2444	502.717	3.10956	yes	170.809	154.508	-0.144702	0.496111	0.844472	no	Cs8g19540	HSP20-like chaperones superfamily protein [Theobroma cacao]	ko04141//Protein processing in endoplasmic reticulum	GO:0044424	-	GO:0006461//protein complex assembly;GO:0009642//response to light intensity;GO:0006970//response to osmotic stress;GO:0044267//cellular protein metabolic process;GO:0000302//response to reactive oxygen species
peroxidase genes
Cs8g02730	7.9805	16.9388	1.08578	yes	20.5615	19.6695	-0.0639852	0.528521	0.870178	no	Cs8g02730	ascorbate peroxidase [Gossypium hirsutum]	ko00480//Glutathione metabolism;ko00053//Ascorbate and aldarate metabolism	GO:0005911//cell-cell junction;GO:0009526//plastid envelope;GO:0044437	GO:0046906//tetrapyrrole binding;GO:0004601//peroxidase activity	GO:0006950//response to stress;GO:0044710
orange1.1t02044	6.19574	29.6327	2.25784	yes	53.1996	52.8173	-0.0104048	0.0822424	0.276454	no	orange1.1t02044	peroxidase [Citrus maxima]	ko01100//Metabolic pathways;ko01110//Biosynthesis of secondary metabolites;ko00940//Phenylpropanoid biosynthesis;ko00360//Phenylalanine metabolism	-	GO:0003824//catalytic activity;GO:0016209//antioxidant activity;GO:0043169//cation binding;GO:0046906//tetrapyrrole binding	GO:0044710;GO:0006950//response to stress
orange1.1t02040	8.43522	39.5753	2.2301	yes	17.7534	16.1429	-0.137196	0.920227	1	no	orange1.1t02040	peroxidase [Citrus maxima]	ko01100//Metabolic pathways;ko01110//Biosynthesis of secondary metabolites;ko00940//Phenylpropanoid biosynthesis;ko00360//Phenylalanine metabolism	-	GO:0003824//catalytic activity;GO:0016209//antioxidant activity;GO:0043169//cation binding;GO:0046906//tetrapyrrole binding	GO:0044710;GO:0006950//response to stress
orange1.1t02036	0.001	0.938979	9.87495	yes	0.191918	0.001	-7.58435	0.500025	0.844472	no	orange1.1t02036	peroxidase [Citrus maxima]	ko01100//Metabolic pathways;ko01110//Biosynthesis of secondary metabolites;ko00940//Phenylpropanoid biosynthesis;ko00360//Phenylalanine metabolism	-	GO:0003824//catalytic activity;GO:0016209//antioxidant activity;GO:0043169//cation binding;GO:0046906//tetrapyrrole binding	GO:0044710;GO:0006950//response to stress
Cs9g02030	0.001	0.969447	9.92102	yes	2.02083	1.86064	-0.119149	1	1	no	Cs9g02030	PREDICTED: peroxidase 40-like [Vitis vinifera]	ko01100//Metabolic pathways;ko01110//Biosynthesis of secondary metabolites;ko00940//Phenylpropanoid biosynthesis;ko00360//Phenylalanine metabolism	-	GO:0003824//catalytic activity;GO:0016209//antioxidant activity;GO:0043169//cation binding;GO:0046906//tetrapyrrole binding	GO:0044710;GO:0006950//response to stress
Cs3g20770	1.73005	3.60405	1.05881	yes	33.783	23.5473	-0.520736	0.000866226	0.00669101	no	Cs3g20770	peroxidase [Gossypium hirsutum]	-	-	GO:0003824//catalytic activity;GO:0016209//antioxidant activity;GO:0043169//cation binding;GO:0046906//tetrapyrrole binding	GO:0044710;GO:0006950//response to stress
cytochrome P450
orange1.1t04991	179.573	10.0263	-4.16271	yes	10.5445	7.76026	-0.442314	0.160859	0.440191	no	orange1.1t04991	Cytochrome P450 [Theobroma cacao]	-	GO:0043231//intracellular membrane-bounded organelle	GO:0046872//metal ion binding;GO:0016709//oxidoreductase activity, acting on paired donors, with incorporation or reduction of molecular oxygen, NAD(P)H as one donor, and incorporation of one atom of oxygen	GO:0009639//response to red or far red light;GO:0042742//defense response to bacterium;GO:0042430;GO:0019761//glucosinolate biosynthetic process;GO:0019752//carboxylic acid metabolic process
orange1.1t05138	72.2266	3.36511	-4.4238	yes	3.50755	3.71409	0.0825451	0.456733	0.823559	no	orange1.1t05138	Cytochrome P450 [Theobroma cacao]	-	GO:0043231//intracellular membrane-bounded organelle	GO:0046872//metal ion binding;GO:0016709//oxidoreductase activity, acting on paired donors, with incorporation or reduction of molecular oxygen, NAD(P)H as one donor, and incorporation of one atom of oxygen	GO:0009639//response to red or far red light;GO:0042742//defense response to bacterium;GO:0042430;GO:0019761//glucosinolate biosynthetic process;GO:0019752//carboxylic acid metabolic process
orange1.1t04874	169.883	10.5381	-4.01085	yes	8.85238	7.82329	-0.17829	1	1	no	orange1.1t04874	Cytochrome P450 [Theobroma cacao]	-	GO:0043231//intracellular membrane-bounded organelle	GO:0046872//metal ion binding;GO:0016709//oxidoreductase activity, acting on paired donors, with incorporation or reduction of molecular oxygen, NAD(P)H as one donor, and incorporation of one atom of oxygen	GO:0009639//response to red or far red light;GO:0042742//defense response to bacterium;GO:0042430;GO:0019761//glucosinolate biosynthetic process;GO:0019752//carboxylic acid metabolic process
orange1.1t02087	1.56712	0.001	-10.6139	yes	0.001	0.001	0	1	1	notest	orange1.1t02087	Cytochrome P450 [Theobroma cacao]	-	GO:0044464	GO:0005488//binding;GO:0016709//oxidoreductase activity, acting on paired donors, with incorporation or reduction of molecular oxygen, NAD(P)H as one donor, and incorporation of one atom of oxygen	GO:0051707//response to other organism;GO:0043436;GO:1901576;GO:0042430;GO:0044711;GO:0006952//defense response;GO:0044249//cellular biosynthetic process
orange1.1t05258	16.4053	1.51451	-3.43724	yes	2.00676	0.713415	-1.49205	0.0201593	0.0942454	no	orange1.1t05258	cytochrome P450 [Populus trichocarpa]	-	GO:0043231//intracellular membrane-bounded organelle	GO:0046872//metal ion binding;GO:0016709//oxidoreductase activity, acting on paired donors, with incorporation or reduction of molecular oxygen, NAD(P)H as one donor, and incorporation of one atom of oxygen	GO:0009639//response to red or far red light;GO:0042742//defense response to bacterium;GO:0042430;GO:0019761//glucosinolate biosynthetic process;GO:0019752//carboxylic acid metabolic process
